# Supplementary material for: A unified photosensitizer platform for in situ DNA-, RNA-, and protein-directed proximity labeling
Source: bioRxiv. 2026 May 1:2026.04.30.721698. Preprint. [Version 1] doi: 10.64898/2026.04.30.721698 (PMC13142541; doi:10.64898/2026.04.30.721698)
Supplement: Supplement 3 [file media-3.xlsx]

## Sheet: Summary
	Sheet Name	Description
1	ISH-POCA PanAlpha-Telo Raw	Raw FragPipe output for proteins in ISH-POCA of Pan Alpha and Telomere (Fig 2)
2	ISH-POCA PanAlpha-Telo Process	FragPipe Analyst processed data for proteins in ISH-POCA of Pan Alpha and Telomere (Fig 2)
3	ISH-POCA ITS1-MALAT1 Raw	Raw FragPipe output for proteins in ISH-POCA of ITS1 and MALAT1 (Fig 2)
4	ISH-POCA ITS1-MALAT1 Process	FragPipe Analyst processed data for proteins in ISH-POCA of ITS1 and MALAT1 (Fig 2)

## Sheet: ISH-POCA PanAlpha-Telo Raw
Protein	Protein ID	Entry Name	Gene	Protein Length	Organism	Protein Existence	Description	Protein Probability	Top Peptide Probability	Combined Total Peptides	Combined Spectral Count	Combined Unique Spectral Count	Combined Total Spectral Count	PanAlpha_1 Spectral Count	PanAlpha_2 Spectral Count	PanAlpha_3 Spectral Count	PanAlpha_4 Spectral Count	Telomere_1 Spectral Count	Telomere_2 Spectral Count	Telomere_3 Spectral Count	Telomere_4 Spectral Count	PanAlpha_1 Unique Spectral Count	PanAlpha_2 Unique Spectral Count	PanAlpha_3 Unique Spectral Count	PanAlpha_4 Unique Spectral Count	Telomere_1 Unique Spectral Count	Telomere_2 Unique Spectral Count	Telomere_3 Unique Spectral Count	Telomere_4 Unique Spectral Count	PanAlpha_1 Total Spectral Count	PanAlpha_2 Total Spectral Count	PanAlpha_3 Total Spectral Count	PanAlpha_4 Total Spectral Count	Telomere_1 Total Spectral Count	Telomere_2 Total Spectral Count	Telomere_3 Total Spectral Count	Telomere_4 Total Spectral Count	PanAlpha_1 Intensity	PanAlpha_2 Intensity	PanAlpha_3 Intensity	PanAlpha_4 Intensity	Telomere_1 Intensity	Telomere_2 Intensity	Telomere_3 Intensity	Telomere_4 Intensity	PanAlpha_1 MaxLFQ Intensity	PanAlpha_2 MaxLFQ Intensity	PanAlpha_3 MaxLFQ Intensity	PanAlpha_4 MaxLFQ Intensity
sp|A0A1B0GTR4|SPRR5_HUMAN	A0A1B0GTR4	SPRR5_HUMAN	SPRR5	108	Homo sapiens	5:Protein uncertain	Putative small proline-rich protein 5	0.9505	0.9982	1	2	2	2	0	0	1	0	0	0	1	0	0	0	1	0	0	0	1	0	0	0	1	0	0	0	1	0	706663	1.13188e+06	987046	571230	1.11568e+06	833714	1.51516e+06	1.49111e+06	706663	1.13188e+06	987046	571230
sp|A0A2R8Y4L2|RA1L3_HUMAN	A0A2R8Y4L2	RA1L3_HUMAN	HNRNPA1L3	275	Homo sapiens	4:Protein predicted	Heterogeneous nuclear ribonucleoprotein A1-like 3	0.9969	0.9969	7	4	4	41	0	1	2	0	0	1	0	0	0	1	2	0	0	1	0	0	5	5	9	5	5	7	2	3	0	0	0	0	0	0	0	0	0	0	0	0
sp|A0AVT1|UBA6_HUMAN	A0AVT1	UBA6_HUMAN	UBA6	1052	Homo sapiens	1:Experimental evidence at protein level	Ubiquitin-like modifier-activating enzyme 6	1	0.999	12	38	38	38	2	6	5	4	7	5	2	7	2	6	5	4	7	5	2	7	2	6	5	4	7	5	2	7	12453055	15412874	14302963	14953872	19705214	15678774	18216448	17531830	2.66304e+06	3086650	2.97757e+06	2.90129e+06
sp|A0FGR8|ESYT2_HUMAN	A0FGR8	ESYT2_HUMAN	ESYT2	921	Homo sapiens	1:Experimental evidence at protein level	Extended synaptotagmin-2	1	0.999	10	34	34	34	3	5	4	2	8	5	4	3	3	5	4	2	8	5	4	3	3	5	4	2	8	5	4	3	17324996	17634758	13115519	14408590	16974644	42111732	18430550	14196015	3.90476e+06	4.07982e+06	3.49337e+06	3.80553e+06
sp|A0MZ66|SHOT1_HUMAN	A0MZ66	SHOT1_HUMAN	SHTN1	631	Homo sapiens	1:Experimental evidence at protein level	Shootin-1	1	0.999	7	29	29	29	3	4	3	4	3	4	4	4	3	4	3	4	3	4	4	4	3	4	3	4	3	4	4	4	5.74938e+06	6.1043e+06	6063908	6366530	6.81461e+06	5122709	8.1698e+06	5086788	1.79873e+06	1.90897e+06	1.75977e+06	2020258
sp|A1A4S6|RHG10_HUMAN	A1A4S6	RHG10_HUMAN	ARHGAP10	786	Homo sapiens	1:Experimental evidence at protein level	Rho GTPase-activating protein 10	0.9999	0.9986	2	4	4	4	0	1	0	0	2	0	0	1	0	1	0	0	2	0	0	1	0	1	0	0	2	0	0	1	627199	818184	481580	542447	1.06819e+06	1.01769e+06	1.10764e+06	1.76551e+06	627199	644922	481580	542447
sp|A2RRD8|ZN320_HUMAN	A2RRD8	ZN320_HUMAN	ZNF320	509	Homo sapiens	1:Experimental evidence at protein level	Zinc finger protein 320	0.9965	0.9989	2	3	0	3	0	1	2	0	0	0	0	0	0	0	0	0	0	0	0	0	0	1	2	0	0	0	0	0	365455	1454758	1.05534e+06	199238	94454.7	173905	104107	0	511244	477816	350106	278719
sp|A2RRP1|NBAS_HUMAN	A2RRP1	NBAS_HUMAN	NBAS	2371	Homo sapiens	1:Experimental evidence at protein level	NBAS subunit of NRZ tethering complex	1	0.999	10	26	26	26	3	4	5	2	1	5	3	3	3	4	5	2	1	5	3	3	3	4	5	2	1	5	3	3	6840677	7.49713e+06	7.74959e+06	6951932	6959150	7.5396e+06	10681300	6643359	1.53582e+06	1.26857e+06	1.22896e+06	1.3615e+06
sp|A3KMH1|VWA8_HUMAN	A3KMH1	VWA8_HUMAN	VWA8	1905	Homo sapiens	1:Experimental evidence at protein level	von Willebrand factor A domain-containing protein 8	1	0.9987	7	10	10	10	1	0	1	0	4	2	2	0	1	0	1	0	4	2	2	0	1	0	1	0	4	2	2	0	6830852	5.4252e+06	4408031	4.36e+06	6182889	3.68591e+06	7277956	5924034	1.92962e+06	1.68581e+06	1.5723e+06	1.75466e+06
sp|A3KN83|SBNO1_HUMAN	A3KN83	SBNO1_HUMAN	SBNO1	1393	Homo sapiens	1:Experimental evidence at protein level	Protein strawberry notch homolog 1	1	0.999	5	23	11	23	4	3	4	1	1	5	4	1	2	1	2	0	0	4	2	0	4	3	4	1	1	5	4	1	5.12538e+06	6604641	5.71921e+06	4629118	3.35225e+06	5964010	5021307	1.89772e+06	1.9725e+06	2181524	1.8212e+06	1.56905e+06
sp|A5A3E0|POTEF_HUMAN	A5A3E0	POTEF_HUMAN	POTEF	1075	Homo sapiens	1:Experimental evidence at protein level	POTE ankyrin domain family member F	1	0.9974	9	3	3	96	0	1	0	1	0	1	0	0	0	1	0	1	0	1	0	0	9	12	13	16	12	13	10	11	0	0	0	0	0	0	0	0	0	0	0	0
sp|A5YKK6|CNOT1_HUMAN	A5YKK6	CNOT1_HUMAN	CNOT1	2376	Homo sapiens	1:Experimental evidence at protein level	CCR4-NOT transcription complex subunit 1	1	0.999	36	123	123	123	12	14	18	12	19	17	19	12	12	14	18	12	19	17	19	12	12	14	18	12	19	17	19	12	69980568	63489516	73612272	70790544	84811880	97363776	96570440	86940344	6.49426e+06	5.91663e+06	6704732	6392862
sp|A6NC98|CC88B_HUMAN	A6NC98	CC88B_HUMAN	CCDC88B	1476	Homo sapiens	1:Experimental evidence at protein level	Coiled-coil domain-containing protein 88B	0.9525	0.9982	1	1	1	1	0	0	0	0	0	1	0	0	0	0	0	0	0	1	0	0	0	0	0	0	0	1	0	0	0	0	0	0	0	0	0	0	0	0	0	0
sp|A6NDU8|RIMC1_HUMAN	A6NDU8	RIMC1_HUMAN	RIMOC1	294	Homo sapiens	1:Experimental evidence at protein level	RAB7A-interacting MON1-CCZ1 complex subunit 1	0.9721	0.999	1	7	7	7	1	1	1	0	1	1	1	1	1	1	1	0	1	1	1	1	1	1	1	0	1	1	1	1	1526763	1.20198e+06	1.171e+06	511943	1.30968e+06	1.2739e+06	1361976	1.15345e+06	1526763	1.20198e+06	1.171e+06	511943
sp|A6NHL2|TBAL3_HUMAN	A6NHL2	TBAL3_HUMAN	TUBAL3	446	Homo sapiens	1:Experimental evidence at protein level	Tubulin alpha chain-like 3	0.9935	0.999	4	4	4	38	1	0	1	1	0	1	0	0	1	0	1	1	0	1	0	0	5	6	4	4	6	4	4	5	1.17841e+06	0	2.44419e+06	1.65531e+06	1.54028e+06	2274774	1.44037e+06	0	1.17841e+06	0	2.44419e+06	1.65531e+06
sp|A6NHR9|SMHD1_HUMAN	A6NHR9	SMHD1_HUMAN	SMCHD1	2005	Homo sapiens	1:Experimental evidence at protein level	Structural maintenance of chromosomes flexible hinge domain-containing protein 1	1	0.999	33	106	106	106	11	20	23	16	8	7	10	11	11	20	23	16	8	7	10	11	11	20	23	16	8	7	10	11	100741776	114478216	102228744	112624824	51406440	49250312	45414224	45089624	12535906	13073753	12185882	12774412
sp|A6NI56|CC154_HUMAN	A6NI56	CC154_HUMAN	CCDC154	667	Homo sapiens	2:Experimental evidence at transcript level	Coiled-coil domain-containing protein 154	0.6669	0.9827	1	1	1	1	0	0	0	0	0	0	0	1	0	0	0	0	0	0	0	1	0	0	0	0	0	0	0	1	0	0	0	10695585	0	0	0	7118719	0	0	0	10695585
sp|A6NKD9|CC85C_HUMAN	A6NKD9	CC85C_HUMAN	CCDC85C	419	Homo sapiens	1:Experimental evidence at protein level	Coiled-coil domain-containing protein 85C	0.9722	0.999	1	5	5	5	1	1	1	0	0	0	1	1	1	1	1	0	0	0	1	1	1	1	1	0	0	0	1	1	1.32818e+06	1.07559e+06	1.35572e+06	0	1.51401e+06	1313921	1.58168e+06	1.84661e+06	1.32818e+06	1.07559e+06	1.35572e+06	0
sp|A6NKH3|RL37L_HUMAN	A6NKH3	RL37L_HUMAN	RPL37AP8	93	Homo sapiens	5:Protein uncertain	Putative 60S ribosomal protein L37a-like protein	0.7396	0.9877	1	1	0	1	0	0	1	0	0	0	0	0	0	0	0	0	0	0	0	0	0	0	1	0	0	0	0	0	326749	538044	379017	459993	186418	287758	323396	367002	326749	538044	379017	459993
sp|A7E2V4|ZSWM8_HUMAN	A7E2V4	ZSWM8_HUMAN	ZSWIM8	1837	Homo sapiens	1:Experimental evidence at protein level	Zinc finger SWIM domain-containing protein 8	0.9946	0.9986	2	3	3	3	0	2	0	0	1	0	0	0	0	2	0	0	1	0	0	0	0	2	0	0	1	0	0	0	0	882105	0	0	1.37986e+06	0	664068	0	0	466208	0	0
sp|A8CG34|P121C_HUMAN	A8CG34	P121C_HUMAN	POM121C	1229	Homo sapiens	1:Experimental evidence at protein level	Nuclear envelope pore membrane protein POM 121C	0.9997	0.999	8	25	6	25	1	1	5	3	2	5	3	5	1	0	1	1	0	1	1	1	1	1	5	3	2	5	3	5	5351263	6.87951e+06	8285524	10158762	9024306	13881995	13497808	10504258	1.35399e+06	1.45598e+06	1.85689e+06	2.21866e+06
sp|A8K2U0|A2ML1_HUMAN	A8K2U0	A2ML1_HUMAN	A2ML1	1454	Homo sapiens	1:Experimental evidence at protein level	Alpha-2-macroglobulin-like protein 1	1	0.999	12	42	42	42	6	8	5	1	8	1	9	4	6	8	5	1	8	1	9	4	6	8	5	1	8	1	9	4	20321730	28029606	17787382	10124072	33475114	10031472	29611662	14826959	5.06791e+06	6190478	4.86531e+06	3.45651e+06
sp|A8MUX0|KR161_HUMAN	A8MUX0	KR161_HUMAN	KRTAP16-1	517	Homo sapiens	3:Protein inferred from homology	Keratin-associated protein 16-1	0.9901	0.9985	1	1	1	1	0	0	0	0	1	0	0	0	0	0	0	0	1	0	0	0	0	0	0	0	1	0	0	0	0	0	0	0	1.13243e+06	0	0	0	0	0	0	0
sp|A8MXV4|NUD19_HUMAN	A8MXV4	NUD19_HUMAN	NUDT19	375	Homo sapiens	1:Experimental evidence at protein level	Acyl-coenzyme A diphosphatase NUDT19	0.9423	0.9978	1	1	1	1	0	0	0	0	0	1	0	0	0	0	0	0	0	1	0	0	0	0	0	0	0	1	0	0	5.00075e+06	922290	0	0	3.05773e+06	2.16865e+06	0	1.40655e+06	5.00075e+06	922290	0	0
sp|C4AMC7|WASH3_HUMAN	C4AMC7	WASH3_HUMAN	WASH3P	463	Homo sapiens	1:Experimental evidence at protein level	Putative WAS protein family homolog 3	1	0.9989	3	6	0	6	0	2	1	0	1	0	1	1	0	0	0	0	0	0	0	0	0	2	1	0	1	0	1	1	1.42775e+06	3335770	2.88145e+06	3355971	1.78996e+06	2.1179e+06	2046192	1.02774e+06	1.6315e+06	1.31948e+06	1.12178e+06	1.64761e+06
sp|E9PAV3|NACAM_HUMAN	E9PAV3	NACAM_HUMAN	NACA	2078	Homo sapiens	1:Experimental evidence at protein level	Nascent polypeptide-associated complex subunit alpha, muscle-specific form	0.9956	0.999	1	7	0	7	1	1	1	0	1	1	1	1	0	0	0	0	0	0	0	0	1	1	1	0	1	1	1	1	1.84179e+06	1.6645e+06	1.76322e+06	1407591	1.5248e+06	1.41921e+06	1.71886e+06	1.35607e+06	1.84179e+06	1.6645e+06	1.76322e+06	1407591
sp|O00116|ADAS_HUMAN	O00116	ADAS_HUMAN	AGPS	658	Homo sapiens	1:Experimental evidence at protein level	Alkyldihydroxyacetonephosphate synthase, peroxisomal	1	0.999	8	31	31	31	4	2	4	2	7	4	4	4	4	2	4	2	7	4	4	4	4	2	4	2	7	4	4	4	18235710	11802279	13909518	11054769	16383674	17717712	20326022	18055468	4.22561e+06	3470623	3.47608e+06	3.20625e+06
sp|O00139|KIF2A_HUMAN	O00139	KIF2A_HUMAN	KIF2A	706	Homo sapiens	1:Experimental evidence at protein level	Kinesin-like protein KIF2A	1	0.999	8	36	36	36	5	6	4	1	7	3	5	5	5	6	4	1	7	3	5	5	5	6	4	1	7	3	5	5	13025468	26147508	16229482	14099618	18166412	13553525	24582064	11821621	5.46213e+06	5.57224e+06	5288995	5803938
sp|O00148|DX39A_HUMAN	O00148	DX39A_HUMAN	DDX39A	427	Homo sapiens	1:Experimental evidence at protein level	ATP-dependent RNA helicase DDX39A	1	0.999	17	56	56	116	10	9	9	3	5	6	6	8	10	9	9	3	5	6	6	8	16	17	19	10	12	13	12	17	42375552	40241996	42143128	28209308	25683290	39073868	31944492	38183176	15146622	12513249	11151101	9619322
sp|O00151|PDLI1_HUMAN	O00151	PDLI1_HUMAN	PDLIM1	329	Homo sapiens	1:Experimental evidence at protein level	PDZ and LIM domain protein 1	1	0.999	5	33	33	33	4	4	5	3	5	5	4	3	4	4	5	3	5	5	4	3	4	4	5	3	5	5	4	3	34729960	39361568	47769560	37969868	47622512	36868828	50971912	39773736	15215377	18501846	17087526	15756243
sp|O00154|BACH_HUMAN	O00154	BACH_HUMAN	ACOT7	380	Homo sapiens	1:Experimental evidence at protein level	Cytosolic acyl coenzyme A thioester hydrolase	1	0.999	6	29	29	29	2	4	5	3	5	3	3	4	2	4	5	3	5	3	3	4	2	4	5	3	5	3	3	4	41344608	52273176	52028240	44714708	46274356	52050788	42720608	52185640	12887769	15962921	15912791	12857490
sp|O00159|MYO1C_HUMAN	O00159	MYO1C_HUMAN	MYO1C	1063	Homo sapiens	1:Experimental evidence at protein level	Unconventional myosin-Ic	1	0.999	32	164	158	164	16	24	21	20	23	16	22	22	15	23	20	20	22	16	21	21	16	24	21	20	23	16	22	22	232351232	256943936	225205136	313104896	271871904	250063568	239241680	245983664	27286840	30850800	29507846	34329128
sp|O00161|SNP23_HUMAN	O00161	SNP23_HUMAN	SNAP23	211	Homo sapiens	1:Experimental evidence at protein level	Synaptosomal-associated protein 23	0.9662	0.9988	1	1	1	1	0	1	0	0	0	0	0	0	0	1	0	0	0	0	0	0	0	1	0	0	0	0	0	0	1.14486e+06	1153591	1.16912e+06	803456	964157	933734	700666	740185	1.14486e+06	1153591	1.16912e+06	803456
sp|O00170|AIP_HUMAN	O00170	AIP_HUMAN	AIP	330	Homo sapiens	1:Experimental evidence at protein level	AH receptor-interacting protein	1	0.999	4	28	28	28	3	3	3	4	5	5	3	2	3	3	3	4	5	5	3	2	3	3	3	4	5	5	3	2	13856280	13624291	15697714	14723105	14247257	18749346	16777358	21027112	10020338	8892730	9485270	10674196
sp|O00178|GTPB1_HUMAN	O00178	GTPB1_HUMAN	GTPBP1	669	Homo sapiens	1:Experimental evidence at protein level	GTP-binding protein 1	1	0.999	3	11	11	11	2	1	2	0	1	2	2	1	2	1	2	0	1	2	2	1	2	1	2	0	1	2	2	1	2.58703e+06	4994923	3.27867e+06	3.55899e+06	4346154	3.63917e+06	2.2841e+06	4114512	2.69664e+06	2.91815e+06	3.27867e+06	3.15011e+06
sp|O00186|STXB3_HUMAN	O00186	STXB3_HUMAN	STXBP3	592	Homo sapiens	1:Experimental evidence at protein level	Syntaxin-binding protein 3	1	0.999	6	16	16	16	0	3	1	2	4	2	2	2	0	3	1	2	4	2	2	2	0	3	1	2	4	2	2	2	3422923	5136724	1.97006e+06	1.68189e+06	8415488	3031292	5583863	2.82528e+06	1666479	1.65559e+06	1.4214e+06	1.5175e+06
sp|O00189|AP4M1_HUMAN	O00189	AP4M1_HUMAN	AP4M1	453	Homo sapiens	1:Experimental evidence at protein level	AP-4 complex subunit mu-1	0.9356	0.9976	1	1	1	1	0	0	0	0	1	0	0	0	0	0	0	0	1	0	0	0	0	0	0	0	1	0	0	0	0	574867	764952	0	928467	826600	0	555766	0	574867	764952	0
sp|O00193|SMAP_HUMAN	O00193	SMAP_HUMAN	SMAP	183	Homo sapiens	1:Experimental evidence at protein level	Small acidic protein	1	0.999	2	8	8	8	1	1	2	1	2	0	0	1	1	1	2	1	2	0	0	1	1	1	2	1	2	0	0	1	5.55389e+06	5.72599e+06	6.0969e+06	3.10803e+06	4.54652e+06	3.85059e+06	3.52321e+06	3.44718e+06	3.76668e+06	3797970	3731933	3.14366e+06
sp|O00203|AP3B1_HUMAN	O00203	AP3B1_HUMAN	AP3B1	1094	Homo sapiens	1:Experimental evidence at protein level	AP-3 complex subunit beta-1	1	0.999	15	73	68	73	7	10	9	9	11	9	8	10	7	9	9	9	9	8	7	10	7	10	9	9	11	9	8	10	55676476	65741620	60375116	78717560	71621872	80706720	81451288	84051880	8381511	9803397	9718687	11263756
sp|O00213|APBB1_HUMAN	O00213	APBB1_HUMAN	APBB1	710	Homo sapiens	1:Experimental evidence at protein level	Amyloid beta precursor protein binding family B member 1	0.9463	0.998	1	1	1	1	0	1	0	0	0	0	0	0	0	1	0	0	0	0	0	0	0	1	0	0	0	0	0	0	213548	488629	185718	0	480867	0	412198	0	213548	488629	185718	0
sp|O00214|LEG8_HUMAN	O00214	LEG8_HUMAN	LGALS8	317	Homo sapiens	1:Experimental evidence at protein level	Galectin-8	1	0.9986	3	7	7	7	1	1	1	0	1	2	1	0	1	1	1	0	1	2	1	0	1	1	1	0	1	2	1	0	1.18456e+06	4642134	2.43533e+06	3119442	1.33119e+06	1.73238e+06	6185804	2.80894e+06	2.04772e+06	2.2853e+06	1.45896e+06	1.79115e+06
sp|O00231|PSD11_HUMAN	O00231	PSD11_HUMAN	PSMD11	422	Homo sapiens	1:Experimental evidence at protein level	26S proteasome non-ATPase regulatory subunit 11	1	0.999	15	64	64	64	8	8	9	7	9	8	5	10	8	8	9	7	9	8	5	10	8	8	9	7	9	8	5	10	82568608	94919904	80340440	76534576	81384416	73240320	67977512	65398692	20334244	23734492	20112756	18877296
sp|O00232|PSD12_HUMAN	O00232	PSD12_HUMAN	PSMD12	456	Homo sapiens	1:Experimental evidence at protein level	26S proteasome non-ATPase regulatory subunit 12	1	0.999	12	57	57	57	7	8	7	3	8	9	7	8	7	8	7	3	8	9	7	8	7	8	7	3	8	9	7	8	74610792	73330160	56353220	56372096	66429952	66144820	62174608	52907864	15083906	14830589	13399905	15928333
sp|O00233|PSMD9_HUMAN	O00233	PSMD9_HUMAN	PSMD9	223	Homo sapiens	1:Experimental evidence at protein level	26S proteasome non-ATPase regulatory subunit 9	0.968	0.9988	1	1	1	1	0	0	0	1	0	0	0	0	0	0	0	1	0	0	0	0	0	0	0	1	0	0	0	0	0	0	0	3.64333e+06	4.6763e+06	0	3832261	0	0	0	0	3.64333e+06
sp|O00264|PGRC1_HUMAN	O00264	PGRC1_HUMAN	PGRMC1	195	Homo sapiens	1:Experimental evidence at protein level	Membrane-associated progesterone receptor component 1	0.9997	0.9984	3	9	3	9	1	1	2	0	2	1	1	1	0	0	1	0	1	0	1	0	1	1	2	0	2	1	1	1	6220751	5363317	1.68703e+06	789877	3.63902e+06	4.78129e+06	1.47558e+06	1.17851e+06	2.267e+06	2.12683e+06	2.11942e+06	1456098
sp|O00267|SPT5H_HUMAN	O00267	SPT5H_HUMAN	SUPT5H	1087	Homo sapiens	1:Experimental evidence at protein level	Transcription elongation factor SPT5	1	0.999	16	50	50	50	6	9	8	6	3	8	6	4	6	9	8	6	3	8	6	4	6	9	8	6	3	8	6	4	53635752	42551828	35956704	32884502	21239610	36655992	26692172	22274710	7.50231e+06	6.62397e+06	7.3695e+06	6.06627e+06
sp|O00268|TAF4_HUMAN	O00268	TAF4_HUMAN	TAF4	1085	Homo sapiens	1:Experimental evidence at protein level	Transcription initiation factor TFIID subunit 4	1	0.9985	4	8	8	8	2	0	3	0	0	1	1	1	2	0	3	0	0	1	1	1	2	0	3	0	0	1	1	1	2.53583e+06	3.02499e+06	1.5332e+06	2.84302e+06	2.12962e+06	3277826	2.07344e+06	1.18026e+06	1.87336e+06	1.54153e+06	1534580	1.47017e+06
sp|O00273|DFFA_HUMAN	O00273	DFFA_HUMAN	DFFA	331	Homo sapiens	1:Experimental evidence at protein level	DNA fragmentation factor subunit alpha	1	0.999	6	20	20	20	1	4	5	1	3	1	3	2	1	4	5	1	3	1	3	2	1	4	5	1	3	1	3	2	10267418	10394395	10914022	7684146	9991642	9212604	9883941	5.2181e+06	3.64975e+06	3.26064e+06	3.45021e+06	3024140
sp|O00291|HIP1_HUMAN	O00291	HIP1_HUMAN	HIP1	1037	Homo sapiens	1:Experimental evidence at protein level	Huntingtin-interacting protein 1	0.9944	0.9988	1	3	3	3	0	1	0	0	1	1	0	0	0	1	0	0	1	1	0	0	0	1	0	0	1	1	0	0	0	422276	0	0	861359	0	0	0	0	422276	0	0
sp|O00299|CLIC1_HUMAN	O00299	CLIC1_HUMAN	CLIC1	241	Homo sapiens	1:Experimental evidence at protein level	Chloride intracellular channel protein 1	1	0.999	9	47	47	47	4	7	6	5	7	7	5	6	4	7	6	5	7	7	5	6	4	7	6	5	7	7	5	6	176240080	218667600	183472912	181745728	200688832	213143680	174669296	208666464	69917248	85944000	69674280	71725856
sp|O00303|EIF3F_HUMAN	O00303	EIF3F_HUMAN	EIF3F	357	Homo sapiens	1:Experimental evidence at protein level	Eukaryotic translation initiation factor 3 subunit F	1	0.999	10	65	65	65	8	9	9	10	7	8	6	8	8	9	9	10	7	8	6	8	8	9	9	10	7	8	6	8	126631776	102669024	125741816	121341744	108008800	118682440	104002968	118228400	28132260	22458822	25330568	24978802
sp|O00330|ODPX_HUMAN	O00330	ODPX_HUMAN	PDHX	501	Homo sapiens	1:Experimental evidence at protein level	Pyruvate dehydrogenase protein X component, mitochondrial	0.9181	0.9969	1	1	1	1	0	1	0	0	0	0	0	0	0	1	0	0	0	0	0	0	0	1	0	0	0	0	0	0	976524	1.09993e+06	749378	1.15791e+06	713387	2.11622e+06	1.49456e+06	686966	976524	1.09993e+06	749378	1.15791e+06
sp|O00391|QSOX1_HUMAN	O00391	QSOX1_HUMAN	QSOX1	747	Homo sapiens	1:Experimental evidence at protein level	Sulfhydryl oxidase 1	1	0.999	4	10	10	10	2	3	3	0	2	0	0	0	2	3	3	0	2	0	0	0	2	3	3	0	2	0	0	0	13119231	8602226	6837723	5.18974e+06	5.89746e+06	5345565	5.93725e+06	5150593	7.2935e+06	8.18283e+06	6357261	4.18372e+06
sp|O00410|IPO5_HUMAN	O00410	IPO5_HUMAN	IPO5	1097	Homo sapiens	1:Experimental evidence at protein level	Importin-5	1	0.999	33	211	197	211	19	33	29	18	32	26	28	26	17	31	27	18	30	24	26	24	19	33	29	18	32	26	28	26	226682336	258069424	238854336	278070848	307498368	264634928	274557440	220184976	23334628	26607708	28260806	28305890
sp|O00411|RPOM_HUMAN	O00411	RPOM_HUMAN	POLRMT	1230	Homo sapiens	1:Experimental evidence at protein level	DNA-directed RNA polymerase, mitochondrial	0.9962	0.9989	2	4	4	4	2	1	1	0	0	0	0	0	2	1	1	0	0	0	0	0	2	1	1	0	0	0	0	0	1.48147e+06	1149055	1098399	461870	940082	686105	715033	697383	956289	605510	625009	465460
sp|O00418|EF2K_HUMAN	O00418	EF2K_HUMAN	EEF2K	725	Homo sapiens	1:Experimental evidence at protein level	Eukaryotic elongation factor 2 kinase	0.9999	0.9989	2	3	3	3	0	0	1	0	1	1	0	0	0	0	1	0	1	1	0	0	0	0	1	0	1	1	0	0	922468	310217	899173	504486	814833	650584	0	629573	546453	494561	535146	483544
sp|O00423|EMAL1_HUMAN	O00423	EMAL1_HUMAN	EML1	815	Homo sapiens	1:Experimental evidence at protein level	Echinoderm microtubule-associated protein-like 1	0.9385	0.9977	1	4	4	4	1	0	0	1	0	0	1	1	1	0	0	1	0	0	1	1	1	0	0	1	0	0	1	1	679327	469810	855990	638713	0	649771	920403	697413	679327	469810	855990	638713
sp|O00425|IF2B3_HUMAN	O00425	IF2B3_HUMAN	IGF2BP3	579	Homo sapiens	1:Experimental evidence at protein level	Insulin-like growth factor 2 mRNA-binding protein 3	1	0.999	7	11	11	19	1	2	0	3	2	2	0	1	1	2	0	3	2	2	0	1	2	3	1	4	3	3	1	2	7.12502e+06	6.28321e+06	4.46733e+06	5.12332e+06	5993293	4.98351e+06	4706854	6261147	2.53117e+06	2.75544e+06	2.27607e+06	2.21019e+06
sp|O00429|DNM1L_HUMAN	O00429	DNM1L_HUMAN	DNM1L	736	Homo sapiens	1:Experimental evidence at protein level	Dynamin-1-like protein	1	0.999	20	81	81	81	8	10	8	9	14	8	12	12	8	10	8	9	14	8	12	12	8	10	8	9	14	8	12	12	31356518	35895700	36567960	34953752	44033200	34167888	39795568	43364904	5.73736e+06	5753070	5.99292e+06	6150774
sp|O00442|RTCA_HUMAN	O00442	RTCA_HUMAN	RTCA	366	Homo sapiens	1:Experimental evidence at protein level	RNA 3'-terminal phosphate cyclase	0.9717	0.999	1	4	4	4	0	0	1	1	0	1	0	1	0	0	1	1	0	1	0	1	0	0	1	1	0	1	0	1	1.21435e+06	1.78512e+06	1.65749e+06	1454837	1.50614e+06	1.44218e+06	1.02069e+06	1.61632e+06	1.21435e+06	1.78512e+06	1.65749e+06	1454837
sp|O00443|P3C2A_HUMAN	O00443	P3C2A_HUMAN	PIK3C2A	1686	Homo sapiens	1:Experimental evidence at protein level	Phosphatidylinositol 4-phosphate 3-kinase C2 domain-containing subunit alpha	1	0.9988	7	12	12	12	0	2	1	1	2	2	2	2	0	2	1	1	2	2	2	2	0	2	1	1	2	2	2	2	1.82098e+06	3867214	3.45177e+06	3291734	5.10209e+06	3.47651e+06	4635212	4.05743e+06	1139827	1.37963e+06	1.26615e+06	1.22612e+06
sp|O00461|GOLI4_HUMAN	O00461	GOLI4_HUMAN	GOLIM4	696	Homo sapiens	1:Experimental evidence at protein level	Golgi integral membrane protein 4	1	0.999	3	12	12	12	1	3	2	1	1	1	2	1	1	3	2	1	1	1	2	1	1	3	2	1	1	1	2	1	5.33284e+06	6860228	7282000	4.55303e+06	7.64394e+06	2.93604e+06	4.53721e+06	4587261	2.98456e+06	3428353	3.4261e+06	2.79476e+06
sp|O00468|AGRIN_HUMAN	O00468	AGRIN_HUMAN	AGRN	2068	Homo sapiens	1:Experimental evidence at protein level	Agrin	0.8991	0.9961	1	1	1	1	0	0	1	0	0	0	0	0	0	0	1	0	0	0	0	0	0	0	1	0	0	0	0	0	382220	289397	222331	336041	327412	291127	365847	281552	382220	289397	222331	336041
sp|O00469|PLOD2_HUMAN	O00469	PLOD2_HUMAN	PLOD2	737	Homo sapiens	1:Experimental evidence at protein level	Procollagen-lysine,2-oxoglutarate 5-dioxygenase 2	1	0.999	10	36	36	36	6	6	4	3	6	3	5	3	6	6	4	3	6	3	5	3	6	6	4	3	6	3	5	3	23480790	23750894	21023580	15968979	19158148	18165316	17927908	19454940	4852918	4.76961e+06	4.07845e+06	3.82074e+06
sp|O00471|EXOC5_HUMAN	O00471	EXOC5_HUMAN	EXOC5	708	Homo sapiens	1:Experimental evidence at protein level	Exocyst complex component 5	1	0.999	8	27	27	27	1	2	4	2	2	5	5	6	1	2	4	2	2	5	5	6	1	2	4	2	2	5	5	6	8826318	10626717	12973850	12205004	13894629	15084789	15395219	13633719	3.08595e+06	3.94269e+06	4.43666e+06	4.27472e+06
sp|O00487|PSDE_HUMAN	O00487	PSDE_HUMAN	PSMD14	310	Homo sapiens	1:Experimental evidence at protein level	26S proteasome non-ATPase regulatory subunit 14	1	0.999	6	21	21	21	2	2	2	3	3	3	3	3	2	2	2	3	3	3	3	3	2	2	2	3	3	3	3	3	35791440	42272860	40489328	35713176	33174398	26749742	28665410	24643076	24187062	31302410	27716786	27341630
sp|O00499|BIN1_HUMAN	O00499	BIN1_HUMAN	BIN1	593	Homo sapiens	1:Experimental evidence at protein level	Myc box-dependent-interacting protein 1	0.9992	0.9989	2	6	6	6	1	1	1	0	1	1	0	1	1	1	1	0	1	1	0	1	1	1	1	0	1	1	0	1	3936786	2.88815e+06	2.87336e+06	2.58186e+06	2.80556e+06	2.32951e+06	3.3252e+06	2.07165e+06	3.40308e+06	2.34113e+06	2272708	1.76569e+06
sp|O00505|IMA4_HUMAN	O00505	IMA4_HUMAN	KPNA3	521	Homo sapiens	1:Experimental evidence at protein level	Importin subunit alpha-4	1	0.999	7	23	23	31	4	3	3	1	3	3	3	3	4	3	3	1	3	3	3	3	4	5	4	2	4	4	3	5	9159951	14070941	14089579	15729136	13961444	13171757	11299156	15616928	4.34497e+06	6260429	6410492	7.31186e+06
sp|O00506|STK25_HUMAN	O00506	STK25_HUMAN	STK25	426	Homo sapiens	1:Experimental evidence at protein level	Serine/threonine-protein kinase 25	0.9584	0.9934	4	1	1	18	0	0	0	0	0	0	0	1	0	0	0	0	0	0	0	1	2	3	2	2	3	2	0	4	1.4275e+06	1.22759e+06	1522313	1.25759e+06	2.08174e+06	1.36578e+06	1.66471e+06	1.73022e+06	1.4275e+06	1.22759e+06	1522313	1.25759e+06
sp|O00507|USP9Y_HUMAN	O00507	USP9Y_HUMAN	USP9Y	2555	Homo sapiens	2:Experimental evidence at transcript level	Probable ubiquitin carboxyl-terminal hydrolase FAF-Y	0.9982	0.9861	16	3	3	51	1	0	0	0	0	1	1	0	1	0	0	0	0	1	1	0	5	6	6	5	10	7	7	5	195737	191163	0	0	353704	0	310858	145340	195737	191163	0	0
sp|O00541|PESC_HUMAN	O00541	PESC_HUMAN	PES1	588	Homo sapiens	1:Experimental evidence at protein level	Pescadillo homolog	1	0.999	13	56	56	56	6	6	9	8	4	10	5	8	6	6	9	8	4	10	5	8	6	6	9	8	4	10	5	8	58671140	66199476	56843064	61816200	20089884	64837064	36104624	59534828	20013732	21211772	19946658	22760768
sp|O00560|SDCB1_HUMAN	O00560	SDCB1_HUMAN	SDCBP	298	Homo sapiens	1:Experimental evidence at protein level	Syntenin-1	1	0.999	4	14	14	14	1	2	3	1	2	3	1	1	1	2	3	1	2	3	1	1	1	2	3	1	2	3	1	1	2708232	3574946	4441884	3.73837e+06	2.96673e+06	4.68892e+06	2394503	3.66097e+06	1.82778e+06	1.60123e+06	1.73809e+06	1.48786e+06
sp|O00562|PITM1_HUMAN	O00562	PITM1_HUMAN	PITPNM1	1244	Homo sapiens	1:Experimental evidence at protein level	Membrane-associated phosphatidylinositol transfer protein 1	0.9386	0.9977	1	4	4	4	0	1	0	0	0	1	1	1	0	1	0	0	0	1	1	1	0	1	0	0	0	1	1	1	512379	683466	339304	502774	858142	828754	772070	961817	512379	683466	339304	502774
sp|O00566|MPP10_HUMAN	O00566	MPP10_HUMAN	MPHOSPH10	681	Homo sapiens	1:Experimental evidence at protein level	U3 small nucleolar ribonucleoprotein protein MPP10	1	0.9989	5	11	11	11	4	0	1	1	1	2	1	1	4	0	1	1	1	2	1	1	4	0	1	1	1	2	1	1	11823080	20123368	18283928	6405776	13326193	13239146	6.96585e+06	10910673	5.95704e+06	8329303	8.03321e+06	3355756
sp|O00567|NOP56_HUMAN	O00567	NOP56_HUMAN	NOP56	594	Homo sapiens	1:Experimental evidence at protein level	Nucleolar protein 56	1	0.999	19	91	91	91	16	11	13	8	9	14	9	11	16	11	13	8	9	14	9	11	16	11	13	8	9	14	9	11	182176272	114377888	113509720	114494936	105699096	139642768	102176088	150775648	28625390	19351320	18495710	17082480
sp|O00571|DDX3X_HUMAN	O00571	DDX3X_HUMAN	DDX3X	662	Homo sapiens	1:Experimental evidence at protein level	ATP-dependent RNA helicase DDX3X	1	0.999	27	171	57	171	18	23	27	20	22	22	18	21	7	9	10	7	8	6	5	5	18	23	27	20	22	22	18	21	287364256	329556064	317373568	324092608	305215968	295795424	277403936	288802080	36879200	43911396	42321988	40054100
sp|O00592|PODXL_HUMAN	O00592	PODXL_HUMAN	PODXL	558	Homo sapiens	1:Experimental evidence at protein level	Podocalyxin	0.9576	0.9984	1	3	3	3	1	1	0	0	1	0	0	0	1	1	0	0	1	0	0	0	1	1	0	0	1	0	0	0	3.54414e+06	3.38028e+06	2.26108e+06	2374662	3.73005e+06	1.61822e+06	2040665	2.17859e+06	3.54414e+06	3.38028e+06	2.26108e+06	2374662
sp|O00622|CCN1_HUMAN	O00622	CCN1_HUMAN	CCN1	381	Homo sapiens	1:Experimental evidence at protein level	CCN family member 1	1	0.999	10	46	46	46	4	6	7	5	8	5	6	5	4	6	7	5	8	5	6	5	4	6	7	5	8	5	6	5	81809904	71220584	80248744	69772600	55906924	42143716	43314868	45100112	18698478	16027466	18401528	16812692
sp|O00629|IMA3_HUMAN	O00629	IMA3_HUMAN	KPNA4	521	Homo sapiens	1:Experimental evidence at protein level	Importin subunit alpha-3	1	0.999	7	33	25	33	1	6	4	3	4	5	4	6	1	4	3	2	3	4	4	4	1	6	4	3	4	5	4	6	25829648	21284754	23527260	28167648	23849436	27799476	25632516	26496086	8149211	7198181	7.38621e+06	8430810
sp|O00743|PPP6_HUMAN	O00743	PPP6_HUMAN	PPP6C	305	Homo sapiens	1:Experimental evidence at protein level	Serine/threonine-protein phosphatase 6 catalytic subunit	1	0.9988	5	17	17	17	1	2	2	5	1	1	2	3	1	2	2	5	1	1	2	3	1	2	2	5	1	1	2	3	3.30371e+06	4438102	3882811	3.81238e+06	3.94637e+06	4019498	4.12825e+06	4455516	1.27632e+06	1839441	1.64912e+06	1.56823e+06
sp|O14497|ARI1A_HUMAN	O14497	ARI1A_HUMAN	ARID1A	2285	Homo sapiens	1:Experimental evidence at protein level	AT-rich interactive domain-containing protein 1A	1	0.999	16	56	53	56	7	11	13	4	4	6	6	5	6	11	13	4	3	5	6	5	7	11	13	4	4	6	6	5	16707540	17997508	12155559	15415730	8.35992e+06	18677748	9575189	7.87064e+06	4.55918e+06	3.95903e+06	4.01742e+06	3.36898e+06
sp|O14519|CDKA1_HUMAN	O14519	CDKA1_HUMAN	CDK2AP1	115	Homo sapiens	1:Experimental evidence at protein level	Cyclin-dependent kinase 2-associated protein 1	0.8531	0.994	1	1	1	1	0	0	1	0	0	0	0	0	0	0	1	0	0	0	0	0	0	0	1	0	0	0	0	0	0	0	0	0	0	0	0	0	0	0	0	0
sp|O14524|NEMP1_HUMAN	O14524	NEMP1_HUMAN	NEMP1	444	Homo sapiens	1:Experimental evidence at protein level	Nuclear envelope integral membrane protein 1	0.9488	0.9981	1	4	4	4	0	1	0	1	0	1	0	1	0	1	0	1	0	1	0	1	0	1	0	1	0	1	0	1	1.30015e+06	1.03961e+06	0	1.16036e+06	832000	870789	713165	605771	1.30015e+06	1.03961e+06	0	1.16036e+06
sp|O14530|TXND9_HUMAN	O14530	TXND9_HUMAN	TXNDC9	226	Homo sapiens	1:Experimental evidence at protein level	Thioredoxin domain-containing protein 9	1	0.9989	7	17	17	17	1	1	3	1	5	3	1	2	1	1	3	1	5	3	1	2	1	1	3	1	5	3	1	2	5063730	9720532	8143108	8089341	9133591	6.35964e+06	8736942	2909098	2.75672e+06	3.16833e+06	2.82315e+06	2.46457e+06
sp|O14531|DPYL4_HUMAN	O14531	DPYL4_HUMAN	DPYSL4	572	Homo sapiens	1:Experimental evidence at protein level	Dihydropyrimidinase-related protein 4	0.8593	0.9943	1	1	1	1	1	0	0	0	0	0	0	0	1	0	0	0	0	0	0	0	1	0	0	0	0	0	0	0	0	0	0	0	0	0	0	0	0	0	0	0
sp|O14545|TRAD1_HUMAN	O14545	TRAD1_HUMAN	TRAFD1	582	Homo sapiens	1:Experimental evidence at protein level	TRAF-type zinc finger domain-containing protein 1	0.9679	0.9988	1	5	5	5	0	0	1	1	1	0	1	1	0	0	1	1	1	0	1	1	0	0	1	1	1	0	1	1	1.3259e+06	874052	1.13623e+06	1.07451e+06	1.29675e+06	1.33376e+06	1.38005e+06	1.11419e+06	1.3259e+06	874052	1.13623e+06	1.07451e+06
sp|O14562|UBFD1_HUMAN	O14562	UBFD1_HUMAN	UBFD1	309	Homo sapiens	1:Experimental evidence at protein level	Ubiquitin domain-containing protein UBFD1	0.8856	0.9955	1	2	2	2	1	0	0	0	1	0	0	0	1	0	0	0	1	0	0	0	1	0	0	0	1	0	0	0	0	0	0	0	0	0	0	0	0	0	0	0
sp|O14578|CTRO_HUMAN	O14578	CTRO_HUMAN	CIT	2027	Homo sapiens	1:Experimental evidence at protein level	Citron Rho-interacting kinase	1	0.999	18	49	49	49	5	6	6	3	9	9	4	7	5	6	6	3	9	9	4	7	5	6	6	3	9	9	4	7	25757684	26032692	42191244	29099296	33420694	40563700	36015712	32629064	6174268	5.97312e+06	6.54416e+06	6491250
sp|O14579|COPE_HUMAN	O14579	COPE_HUMAN	COPE	308	Homo sapiens	1:Experimental evidence at protein level	Coatomer subunit epsilon	1	0.999	9	33	33	33	4	5	5	3	7	4	2	3	4	5	5	3	7	4	2	3	4	5	5	3	7	4	2	3	19952696	29576740	28052420	19411820	33703096	23909544	24086556	25781720	5.61442e+06	7.27861e+06	6532053	6773701
sp|O14617|AP3D1_HUMAN	O14617	AP3D1_HUMAN	AP3D1	1153	Homo sapiens	1:Experimental evidence at protein level	AP-3 complex subunit delta-1	1	0.999	19	91	91	91	7	12	12	7	15	15	10	13	7	12	12	7	15	15	10	13	7	12	12	7	15	15	10	13	40405652	54721132	49324196	49602564	60691124	61397256	54266072	58656288	5.03014e+06	7217410	7463829	7194169
sp|O14646|CHD1_HUMAN	O14646	CHD1_HUMAN	CHD1	1710	Homo sapiens	1:Experimental evidence at protein level	Chromodomain-helicase-DNA-binding protein 1	1	0.9987	8	16	15	16	2	6	2	0	1	2	2	1	2	5	2	0	1	2	2	1	2	6	2	0	1	2	2	1	6224304	4.74853e+06	4612403	5.06112e+06	2388831	4.07484e+06	4.11776e+06	2679591	2.00493e+06	1.43502e+06	1.4778e+06	1.76255e+06
sp|O14647|CHD2_HUMAN	O14647	CHD2_HUMAN	CHD2	1828	Homo sapiens	1:Experimental evidence at protein level	Chromodomain-helicase-DNA-binding protein 2	1	0.9973	4	6	6	7	1	1	1	0	1	1	0	1	1	1	1	0	1	1	0	1	1	2	1	0	1	1	0	1	1.89712e+06	1.86091e+06	1.78423e+06	1907822	1.33703e+06	2439753	1.34151e+06	1695745	1.1279e+06	1.17592e+06	1.1289e+06	1.20642e+06
sp|O14653|GOSR2_HUMAN	O14653	GOSR2_HUMAN	GOSR2	212	Homo sapiens	1:Experimental evidence at protein level	Golgi SNAP receptor complex member 2	0.9999	0.999	2	11	11	11	0	2	2	1	2	1	2	1	0	2	2	1	2	1	2	1	0	2	2	1	2	1	2	1	3.82208e+06	4854501	5.20064e+06	3915059	5.33071e+06	4.45764e+06	4189733	3826249	2.50426e+06	3.23209e+06	3.41331e+06	2.6166e+06
sp|O14656|TOR1A_HUMAN	O14656	TOR1A_HUMAN	TOR1A	332	Homo sapiens	1:Experimental evidence at protein level	Torsin-1A	0.9715	0.999	1	2	2	2	0	1	0	0	1	0	0	0	0	1	0	0	1	0	0	0	0	1	0	0	1	0	0	0	915627	0	897956	596281	930858	668066	817757	0	915627	0	897956	596281
sp|O14715|RGPD8_HUMAN	O14715	RGPD8_HUMAN	RGPD8	1765	Homo sapiens	1:Experimental evidence at protein level	RANBP2-like and GRIP domain-containing protein 8	1	0.9974	13	4	0	43	0	1	0	0	2	1	0	0	0	0	0	0	0	0	0	0	1	5	6	2	8	7	8	6	221257	302240	413502	402060	424857	452566	0	0	221257	302240	413502	402060
sp|O14727|APAF_HUMAN	O14727	APAF_HUMAN	APAF1	1248	Homo sapiens	1:Experimental evidence at protein level	Apoptotic protease-activating factor 1	0.7279	0.987	1	1	1	1	0	0	0	0	0	1	0	0	0	0	0	0	0	1	0	0	0	0	0	0	0	1	0	0	1642078	1.28255e+06	1.33546e+06	2.00488e+06	1.03022e+06	1.60039e+06	1.40641e+06	1.44222e+06	1642078	1.28255e+06	1.33546e+06	2.00488e+06
sp|O14732|IMPA2_HUMAN	O14732	IMPA2_HUMAN	IMPA2	288	Homo sapiens	1:Experimental evidence at protein level	Inositol monophosphatase 2	1	0.999	3	10	10	10	1	1	1	1	2	1	1	2	1	1	1	1	2	1	1	2	1	1	1	1	2	1	1	2	5548767	3981613	4.9541e+06	2.62269e+06	4.22768e+06	3.33886e+06	6.09539e+06	4.88863e+06	5548767	3981613	4.9541e+06	2.62269e+06
sp|O14737|PDCD5_HUMAN	O14737	PDCD5_HUMAN	PDCD5	125	Homo sapiens	1:Experimental evidence at protein level	Programmed cell death protein 5	0.971	0.9989	1	5	5	5	1	0	1	1	0	1	1	0	1	0	1	1	0	1	1	0	1	0	1	1	0	1	1	0	930547	1.57041e+06	1.65438e+06	1.14055e+06	721432	1.31289e+06	1.53316e+06	1.07577e+06	930547	1.57041e+06	1.65438e+06	1.14055e+06
sp|O14744|ANM5_HUMAN	O14744	ANM5_HUMAN	PRMT5	637	Homo sapiens	1:Experimental evidence at protein level	Protein arginine N-methyltransferase 5	1	0.999	15	62	62	62	5	9	6	8	8	9	9	8	5	9	6	8	8	9	9	8	5	9	6	8	8	9	9	8	54624240	61667504	61346660	55661160	59058364	59702812	64553608	58765216	8770606	9246569	9379573	9109572
sp|O14745|NHRF1_HUMAN	O14745	NHRF1_HUMAN	SLC9A3R1	358	Homo sapiens	1:Experimental evidence at protein level	Na(+)/H(+) exchange regulatory cofactor NHE-RF1	1	0.999	4	19	19	19	2	3	3	3	2	2	2	2	2	3	3	3	2	2	2	2	2	3	3	3	2	2	2	2	16014166	11658095	11702055	10985102	14184948	8688979	10737191	10507913	10231815	11502418	9327349	10275858
sp|O14757|CHK1_HUMAN	O14757	CHK1_HUMAN	CHEK1	476	Homo sapiens	1:Experimental evidence at protein level	Serine/threonine-protein kinase Chk1	1	0.999	3	9	9	9	1	1	1	0	2	1	1	2	1	1	1	0	2	1	1	2	1	1	1	0	2	1	1	2	2403611	2.07106e+06	1.76466e+06	1.04928e+06	1.76347e+06	764873	2188826	573902	1.19427e+06	1.03903e+06	1.35445e+06	498887
sp|O14776|TCRG1_HUMAN	O14776	TCRG1_HUMAN	TCERG1	1098	Homo sapiens	1:Experimental evidence at protein level	Transcription elongation regulator 1	1	0.999	19	75	75	75	10	9	13	12	6	10	7	8	10	9	13	12	6	10	7	8	10	9	13	12	6	10	7	8	109402832	110270816	103393696	88194576	56667564	81920584	59609340	68700816	20221144	18386746	17716546	15316784
sp|O14777|NDC80_HUMAN	O14777	NDC80_HUMAN	NDC80	642	Homo sapiens	1:Experimental evidence at protein level	Kinetochore protein NDC80 homolog	1	0.999	15	51	51	51	4	8	5	7	5	9	6	7	4	8	5	7	5	9	6	7	4	8	5	7	5	9	6	7	25602252	19533280	32348464	28053130	34487524	31609774	32303074	32693200	4901104	5037445	5203586	6179136
sp|O14786|NRP1_HUMAN	O14786	NRP1_HUMAN	NRP1	923	Homo sapiens	1:Experimental evidence at protein level	Neuropilin-1	1	0.999	5	14	14	14	1	1	1	1	2	2	2	4	1	1	1	1	2	2	2	4	1	1	1	1	2	2	2	4	11003814	10044597	9884110	9865791	7.40491e+06	7.34078e+06	7812586	5549306	5.35991e+06	5660616	5642409	5.19206e+06
sp|O14787|TNPO2_HUMAN	O14787	TNPO2_HUMAN	TNPO2	897	Homo sapiens	1:Experimental evidence at protein level	Transportin-2	1	0.999	9	13	13	35	1	2	2	0	3	1	2	2	1	2	2	0	3	1	2	2	2	4	6	2	6	4	5	6	5192940	8270173	6494210	8078203	9145072	6.57931e+06	8306136	7477957	2.8057e+06	3.92536e+06	3.22377e+06	3.9363e+06
sp|O14802|RPC1_HUMAN	O14802	RPC1_HUMAN	POLR3A	1390	Homo sapiens	1:Experimental evidence at protein level	DNA-directed RNA polymerase III subunit RPC1	1	0.9985	4	4	4	4	1	2	0	0	0	1	0	0	1	2	0	0	0	1	0	0	1	2	0	0	0	1	0	0	1.25782e+06	3289237	2024026	694065	1.58366e+06	1.27776e+06	1.46519e+06	956633	1.06948e+06	791099	861258	898174
sp|O14818|PSA7_HUMAN	O14818	PSA7_HUMAN	PSMA7	248	Homo sapiens	1:Experimental evidence at protein level	Proteasome subunit alpha type-7	1	0.999	7	35	21	35	4	5	6	1	5	5	5	4	1	4	3	0	4	3	3	3	4	5	6	1	5	5	5	4	58396176	64565172	48218184	43502492	52057924	39044236	53151704	44258656	20403764	24783020	20387664	16808170
sp|O14828|SCAM3_HUMAN	O14828	SCAM3_HUMAN	SCAMP3	347	Homo sapiens	1:Experimental evidence at protein level	Secretory carrier-associated membrane protein 3	1	0.999	2	8	8	8	1	0	1	1	1	2	2	0	1	0	1	1	1	2	2	0	1	0	1	1	1	2	2	0	6.83114e+06	8.16235e+06	5888102	8692095	10161806	10618652	10944162	7432099	2.63233e+06	2.59165e+06	3013811	3.02226e+06
sp|O14874|BCKD_HUMAN	O14874	BCKD_HUMAN	BCKDK	412	Homo sapiens	1:Experimental evidence at protein level	[3-methyl-2-oxobutanoate dehydrogenase [lipoamide]] kinase, mitochondrial	0.97	0.9989	1	1	1	1	0	1	0	0	0	0	0	0	0	1	0	0	0	0	0	0	0	1	0	0	0	0	0	0	438739	434743	0	241468	803028	0	0	0	438739	434743	0	241468
sp|O14879|IFIT3_HUMAN	O14879	IFIT3_HUMAN	IFIT3	490	Homo sapiens	1:Experimental evidence at protein level	Interferon-induced protein with tetratricopeptide repeats 3	0.9969	0.999	2	4	4	4	0	1	1	0	1	0	1	0	0	1	1	0	1	0	1	0	0	1	1	0	1	0	1	0	1.6398e+06	1894792	1.33052e+06	993172	2645371	1.29568e+06	2379652	1.14397e+06	976144	1.08542e+06	758025	993172
sp|O14907|TX1B3_HUMAN	O14907	TX1B3_HUMAN	TAX1BP3	124	Homo sapiens	1:Experimental evidence at protein level	Tax1-binding protein 3	0.9999	0.999	2	6	6	6	2	1	1	1	1	0	0	0	2	1	1	1	1	0	0	0	2	1	1	1	1	0	0	0	5.14509e+06	7201075	4.18021e+06	3969247	5.13692e+06	3.17176e+06	2.07287e+06	2.49631e+06	5.14509e+06	7201075	4.18021e+06	3969247
sp|O14908|GIPC1_HUMAN	O14908	GIPC1_HUMAN	GIPC1	333	Homo sapiens	1:Experimental evidence at protein level	PDZ domain-containing protein GIPC1	1	0.999	6	19	19	19	2	2	3	1	4	4	2	1	2	2	3	1	4	4	2	1	2	2	3	1	4	4	2	1	11759215	5.47541e+06	10690240	5.07279e+06	10782330	10670214	9424318	3.81245e+06	4418773	4519489	4.38792e+06	3639451
sp|O14920|IKKB_HUMAN	O14920	IKKB_HUMAN	IKBKB	756	Homo sapiens	1:Experimental evidence at protein level	Inhibitor of nuclear factor kappa-B kinase subunit beta	1	0.999	15	37	35	37	2	5	2	2	5	7	6	8	2	5	1	2	5	7	6	7	2	5	2	2	5	7	6	8	35738524	11586504	21838532	13683567	19720520	17820464	23955148	30675488	6974623	7.42809e+06	7057778	7175417
sp|O14929|HAT1_HUMAN	O14929	HAT1_HUMAN	HAT1	419	Homo sapiens	1:Experimental evidence at protein level	Histone acetyltransferase type B catalytic subunit	1	0.999	6	33	33	33	6	4	4	4	5	4	3	3	6	4	4	4	5	4	3	3	6	4	4	4	5	4	3	3	49317824	45951948	42347648	39960292	26851906	43804760	36187088	32507854	19421734	16913738	16199526	15615598
sp|O14936|CSKP_HUMAN	O14936	CSKP_HUMAN	CASK	926	Homo sapiens	1:Experimental evidence at protein level	Peripheral plasma membrane protein CASK	1	0.9989	3	10	10	10	1	1	2	2	0	2	1	1	1	1	2	2	0	2	1	1	1	1	2	2	0	2	1	1	4.77186e+06	4689482	5085772	5218680	1.59179e+06	4736408	1.57757e+06	4656338	2.55087e+06	2794426	2.62466e+06	2961930
sp|O14950|ML12B_HUMAN	O14950	ML12B_HUMAN	MYL12B	172	Homo sapiens	1:Experimental evidence at protein level	Myosin regulatory light chain 12B	1	0.999	10	75	0	75	6	12	11	10	9	10	10	7	0	0	0	0	0	0	0	0	6	12	11	10	9	10	10	7	157855424	181029152	169145040	133557632	173772608	157789504	168456784	143824464	24834224	31866224	27957942	28289802
sp|O14964|HGS_HUMAN	O14964	HGS_HUMAN	HGS	777	Homo sapiens	1:Experimental evidence at protein level	Hepatocyte growth factor-regulated tyrosine kinase substrate	1	0.999	7	46	46	46	5	6	8	5	6	7	4	5	5	6	8	5	6	7	4	5	5	6	8	5	6	7	4	5	36009828	29355538	34956096	27792662	40030000	43050288	36989104	36432148	11263353	10505195	9985411	10722977
sp|O14965|AURKA_HUMAN	O14965	AURKA_HUMAN	AURKA	403	Homo sapiens	1:Experimental evidence at protein level	Aurora kinase A	0.9931	0.9989	2	2	2	6	0	1	0	0	0	0	1	0	0	1	0	0	0	0	1	0	0	2	0	1	0	1	1	1	970967	1.34477e+06	1.84962e+06	1641126	1.22079e+06	1.54766e+06	765993	0	970967	1.34477e+06	1.84962e+06	1641126
sp|O14972|VP26C_HUMAN	O14972	VP26C_HUMAN	VPS26C	297	Homo sapiens	1:Experimental evidence at protein level	Vacuolar protein sorting-associated protein 26C	0.9994	0.997	2	2	2	2	0	1	0	0	0	1	0	0	0	1	0	0	0	1	0	0	0	1	0	0	0	1	0	0	652831	827096	2.14562e+06	1936859	815905	2.47245e+06	677177	992678	796097	1.0086e+06	1.09253e+06	848516
sp|O14974|MYPT1_HUMAN	O14974	MYPT1_HUMAN	PPP1R12A	1030	Homo sapiens	1:Experimental evidence at protein level	Protein phosphatase 1 regulatory subunit 12A	1	0.999	14	60	60	60	5	9	10	6	12	5	8	5	5	9	10	6	12	5	8	5	5	9	10	6	12	5	8	5	50653720	50849152	58142060	57433776	69612272	61505936	62553084	53117160	12685879	13175667	13197375	14305301
sp|O14976|GAK_HUMAN	O14976	GAK_HUMAN	GAK	1311	Homo sapiens	1:Experimental evidence at protein level	Cyclin-G-associated kinase	1	0.999	8	22	22	22	1	2	3	4	3	5	2	2	1	2	3	4	3	5	2	2	1	2	3	4	3	5	2	2	10874275	9343846	10143439	15338209	13174716	15572087	7871948	12690599	4.04822e+06	4216233	4511209	5.948e+06
sp|O14979|HNRDL_HUMAN	O14979	HNRDL_HUMAN	HNRNPDL	420	Homo sapiens	1:Experimental evidence at protein level	Heterogeneous nuclear ribonucleoprotein D-like	1	0.999	11	32	32	55	1	8	4	2	5	4	4	4	1	8	4	2	5	4	4	4	4	11	7	5	8	6	7	7	169575552	165579472	149033536	54502764	86179832	41706008	100943712	109646256	65226952	95448432	84459440	75179696
sp|O14980|XPO1_HUMAN	O14980	XPO1_HUMAN	XPO1	1071	Homo sapiens	1:Experimental evidence at protein level	Exportin-1	1	0.999	28	139	139	139	11	25	21	13	29	11	15	14	11	25	21	13	29	11	15	14	11	25	21	13	29	11	15	14	153275184	240008160	213977296	218737808	204792112	262265808	182844288	291431392	36268516	41112596	40030744	41911532
sp|O14981|BTAF1_HUMAN	O14981	BTAF1_HUMAN	BTAF1	1849	Homo sapiens	1:Experimental evidence at protein level	TATA-binding protein-associated factor 172	1	0.999	15	45	45	45	5	5	9	5	4	6	6	5	5	5	9	5	4	6	6	5	5	5	9	5	4	6	6	5	23484606	20531576	23881222	12523181	15717019	19239242	18041806	12490418	3.26259e+06	2892125	2.98504e+06	2.72391e+06
sp|O15013|ARHGA_HUMAN	O15013	ARHGA_HUMAN	ARHGEF10	1369	Homo sapiens	1:Experimental evidence at protein level	Rho guanine nucleotide exchange factor 10	1	0.9989	7	29	24	29	1	4	3	1	7	3	5	5	1	4	2	1	6	2	4	4	1	4	3	1	7	3	5	5	6414306	8552800	6840683	6.28276e+06	11404665	8512212	10248365	11260385	2.01417e+06	2.60743e+06	2392836	2636901
sp|O15014|ZN609_HUMAN	O15014	ZN609_HUMAN	ZNF609	1411	Homo sapiens	1:Experimental evidence at protein level	Zinc finger protein 609	0.6589	0.9821	1	2	2	2	0	1	0	0	0	1	0	0	0	1	0	0	0	1	0	0	0	1	0	0	0	1	0	0	0	424109	514800	380010	352132	547939	505128	354717	0	424109	514800	380010
sp|O15020|SPTN2_HUMAN	O15020	SPTN2_HUMAN	SPTBN2	2390	Homo sapiens	1:Experimental evidence at protein level	Spectrin beta chain, non-erythrocytic 2	1	0.999	12	7	7	39	0	3	2	0	1	0	1	0	0	3	2	0	1	0	1	0	2	7	4	4	9	3	5	5	1.38501e+06	2.10923e+06	2241883	1.59405e+06	3.26498e+06	0	3.38333e+06	576159	833464	1.14743e+06	1.13827e+06	1.30426e+06
sp|O15027|SC16A_HUMAN	O15027	SC16A_HUMAN	SEC16A	2357	Homo sapiens	1:Experimental evidence at protein level	Protein transport protein Sec16A	1	0.999	14	50	50	50	3	3	8	7	10	7	8	4	3	3	8	7	10	7	8	4	3	3	8	7	10	7	8	4	13377094	17307168	19357472	21491616	26146294	23229682	28066308	21689288	3.16871e+06	4.06745e+06	4099179	4394460
sp|O15031|PLXB2_HUMAN	O15031	PLXB2_HUMAN	PLXNB2	1838	Homo sapiens	1:Experimental evidence at protein level	Plexin-B2	1	0.999	10	30	28	30	5	2	5	3	3	4	5	3	5	2	4	3	3	4	4	3	5	2	5	3	3	4	5	3	9737709	5285354	7986882	5839431	7146768	6830152	10741745	9894765	2.12211e+06	1.97656e+06	1.99328e+06	2073824
sp|O15042|SR140_HUMAN	O15042	SR140_HUMAN	U2SURP	1029	Homo sapiens	1:Experimental evidence at protein level	U2 snRNP-associated SURP motif-containing protein	1	0.999	9	36	36	36	4	7	7	2	4	4	4	4	4	7	7	2	4	4	4	4	4	7	7	2	4	4	4	4	33297478	41075884	31556502	22276850	24021274	32828144	34683792	24342482	8.30778e+06	7.59405e+06	7.11455e+06	5.3568e+06
sp|O15047|SET1A_HUMAN	O15047	SET1A_HUMAN	SETD1A	1707	Homo sapiens	1:Experimental evidence at protein level	Histone-lysine N-methyltransferase SETD1A	0.9998	0.9873	3	3	3	3	0	0	1	0	1	1	0	0	0	0	1	0	1	1	0	0	0	0	1	0	1	1	0	0	1.23364e+06	676614	1.0434e+06	436774	493564	211743	758232	0	944013	648066	913086	418345
sp|O15056|SYNJ2_HUMAN	O15056	SYNJ2_HUMAN	SYNJ2	1496	Homo sapiens	1:Experimental evidence at protein level	Synaptojanin-2	1	0.999	7	30	30	30	2	6	4	4	4	3	4	3	2	6	4	4	4	3	4	3	2	6	4	4	4	3	4	3	11998013	8.36581e+06	10929186	11222540	13836273	13882363	17200176	13485799	2.79398e+06	2.57094e+06	2620244	3.25967e+06
sp|O15061|SYNEM_HUMAN	O15061	SYNEM_HUMAN	SYNM	1565	Homo sapiens	1:Experimental evidence at protein level	Synemin	1	0.9974	3	3	3	3	0	2	1	0	0	0	0	0	0	2	1	0	0	0	0	0	0	2	1	0	0	0	0	0	0	2562059	708017	515367	633486	352029	886504	262506	0	495183	520709	379519
sp|O15066|KIF3B_HUMAN	O15066	KIF3B_HUMAN	KIF3B	747	Homo sapiens	1:Experimental evidence at protein level	Kinesin-like protein KIF3B	1	0.999	5	16	10	16	2	3	3	1	2	1	2	2	1	2	2	0	1	1	1	2	2	3	3	1	2	1	2	2	4.46627e+06	4694439	3.57086e+06	2.69965e+06	4.23377e+06	5.15299e+06	3.6248e+06	4522563	2.32968e+06	2392418	1.90614e+06	2104421
sp|O15067|PUR4_HUMAN	O15067	PUR4_HUMAN	PFAS	1338	Homo sapiens	1:Experimental evidence at protein level	Phosphoribosylformylglycinamidine synthase	1	0.999	2	8	8	8	0	0	3	1	2	1	1	0	0	0	3	1	2	1	1	0	0	0	3	1	2	1	1	0	2675172	3.46525e+06	3.40394e+06	1.2973e+06	4200386	2551632	3006288	2.79585e+06	1.42332e+06	1.52152e+06	1.50245e+06	1.3288e+06
sp|O15084|ANR28_HUMAN	O15084	ANR28_HUMAN	ANKRD28	1053	Homo sapiens	1:Experimental evidence at protein level	Serine/threonine-protein phosphatase 6 regulatory ankyrin repeat subunit A	1	0.999	3	10	10	10	0	2	2	1	2	1	0	2	0	2	2	1	2	1	0	2	0	2	2	1	2	1	0	2	2.11179e+06	2.79516e+06	2706659	2.27379e+06	3395116	3.09897e+06	3298167	3387047	1.53407e+06	1.77704e+06	1.79511e+06	1.78723e+06
sp|O15085|ARHGB_HUMAN	O15085	ARHGB_HUMAN	ARHGEF11	1522	Homo sapiens	1:Experimental evidence at protein level	Rho guanine nucleotide exchange factor 11	0.9999	0.9985	2	7	7	7	2	1	1	0	2	0	1	0	2	1	1	0	2	0	1	0	2	1	1	0	2	0	1	0	958563	851465	1214948	1.06567e+06	1.43571e+06	1.19757e+06	1675331	1.21964e+06	541936	460688	687106	603067
sp|O15111|IKKA_HUMAN	O15111	IKKA_HUMAN	CHUK	745	Homo sapiens	1:Experimental evidence at protein level	Inhibitor of nuclear factor kappa-B kinase subunit alpha	1	0.9989	5	8	8	10	1	2	0	0	1	3	0	1	1	2	0	0	1	3	0	1	1	2	1	0	1	3	0	2	1.27382e+06	2.70919e+06	1.84523e+06	1941978	2387309	3.90627e+06	2.21961e+06	2.5423e+06	655816	874988	1.04183e+06	827193
sp|O15118|NPC1_HUMAN	O15118	NPC1_HUMAN	NPC1	1278	Homo sapiens	1:Experimental evidence at protein level	NPC intracellular cholesterol transporter 1	0.7954	0.991	1	3	3	3	0	1	0	0	1	0	1	0	0	1	0	0	1	0	1	0	0	1	0	0	1	0	1	0	0	2.11207e+06	1.78073e+06	0	1.39982e+06	0	1743894	0	0	2.11207e+06	1.78073e+06	0
sp|O15126|SCAM1_HUMAN	O15126	SCAM1_HUMAN	SCAMP1	338	Homo sapiens	1:Experimental evidence at protein level	Secretory carrier-associated membrane protein 1	0.9724	0.999	1	1	1	1	0	0	0	0	0	1	0	0	0	0	0	0	0	1	0	0	0	0	0	0	0	1	0	0	2758396	2.90913e+06	3168860	3222001	4.1488e+06	5327533	5117320	5.84259e+06	2758396	2.90913e+06	3168860	3222001
sp|O15143|ARC1B_HUMAN	O15143	ARC1B_HUMAN	ARPC1B	372	Homo sapiens	1:Experimental evidence at protein level	Actin-related protein 2/3 complex subunit 1B	1	0.999	8	40	39	40	3	7	6	2	6	3	6	7	3	6	6	2	6	3	6	7	3	7	6	2	6	3	6	7	40612460	58526732	58949824	53622468	50384108	36707968	58477456	58009960	12665099	14335717	14398431	15619524
sp|O15144|ARPC2_HUMAN	O15144	ARPC2_HUMAN	ARPC2	300	Homo sapiens	1:Experimental evidence at protein level	Actin-related protein 2/3 complex subunit 2	1	0.999	10	72	72	72	8	10	8	9	10	10	7	10	8	10	8	9	10	10	7	10	8	10	8	9	10	10	7	10	106165792	116598056	101994888	108989960	117983576	103153680	103834616	109584280	40058588	45137768	43997440	42854820
sp|O15145|ARPC3_HUMAN	O15145	ARPC3_HUMAN	ARPC3	178	Homo sapiens	1:Experimental evidence at protein level	Actin-related protein 2/3 complex subunit 3	1	0.999	4	18	18	18	1	2	3	2	3	3	2	2	1	2	3	2	3	3	2	2	1	2	3	2	3	3	2	2	9967172	15910493	16285233	26124626	16396167	27685844	13501889	17507460	6298631	11044514	11091181	10754121
sp|O15160|RPAC1_HUMAN	O15160	RPAC1_HUMAN	POLR1C	346	Homo sapiens	1:Experimental evidence at protein level	DNA-directed RNA polymerases I and III subunit RPAC1	1	0.999	5	17	17	17	3	4	1	2	3	2	1	1	3	4	1	2	3	2	1	1	3	4	1	2	3	2	1	1	8067010	8879630	6285822	5246957	8.08641e+06	5.37291e+06	3.5782e+06	4.09166e+06	3.45755e+06	3.66043e+06	3177591	3.37915e+06
sp|O15164|TIF1A_HUMAN	O15164	TIF1A_HUMAN	TRIM24	1050	Homo sapiens	1:Experimental evidence at protein level	Transcription intermediary factor 1-alpha	1	0.9988	4	5	5	8	1	1	1	0	0	1	0	1	1	1	1	0	0	1	0	1	2	2	2	0	0	1	0	1	1.70736e+06	2.80256e+06	1.89428e+06	4486663	834167	3027724	1108246	3.38236e+06	1.46343e+06	2.44708e+06	2248813	2.15451e+06
sp|O15173|PGRC2_HUMAN	O15173	PGRC2_HUMAN	PGRMC2	223	Homo sapiens	1:Experimental evidence at protein level	Membrane-associated progesterone receptor component 2	0.9935	0.999	2	5	5	11	0	1	1	1	0	1	0	1	0	1	1	1	0	1	0	1	1	2	2	1	1	2	0	2	2.8599e+06	2.41788e+06	2.38215e+06	2.23146e+06	0	2.71802e+06	0	1.98427e+06	2.8599e+06	2.41788e+06	2.38215e+06	2.23146e+06
sp|O15211|RGL2_HUMAN	O15211	RGL2_HUMAN	RGL2	777	Homo sapiens	1:Experimental evidence at protein level	Ral guanine nucleotide dissociation stimulator-like 2	0.8574	0.9942	1	1	1	1	0	0	0	0	0	1	0	0	0	0	0	0	0	1	0	0	0	0	0	0	0	1	0	0	560929	621545	676382	471222	0	807942	732698	273811	560929	621545	676382	471222
sp|O15213|WDR46_HUMAN	O15213	WDR46_HUMAN	WDR46	610	Homo sapiens	1:Experimental evidence at protein level	WD repeat-containing protein 46	1	0.999	7	21	21	21	2	4	1	4	2	3	2	3	2	4	1	4	2	3	2	3	2	4	1	4	2	3	2	3	29530368	22622842	15451476	18941024	16215498	19631610	19824514	19629172	9805558	7563879	7.8285e+06	7.72581e+06
sp|O15226|NKRF_HUMAN	O15226	NKRF_HUMAN	NKRF	690	Homo sapiens	1:Experimental evidence at protein level	NF-kappa-B-repressing factor	1	0.9989	8	21	21	21	3	4	2	3	2	2	2	3	3	4	2	3	2	2	2	3	3	4	2	3	2	2	2	3	17366372	6.2694e+06	16663894	14653003	4.44526e+06	7983106	7287394	16281186	6.15852e+06	5.3388e+06	4965346	5.81537e+06
sp|O15231|ZN185_HUMAN	O15231	ZN185_HUMAN	ZNF185	689	Homo sapiens	1:Experimental evidence at protein level	Zinc finger protein 185	1	0.9986	6	9	9	9	0	1	0	2	2	2	0	2	0	1	0	2	2	2	0	2	0	1	0	2	2	2	0	2	4.14462e+06	7193733	9321676	5933284	2.27565e+06	10917218	7.99152e+06	9161327	2.90557e+06	4.36983e+06	4.28293e+06	3.27834e+06
sp|O15254|ACOX3_HUMAN	O15254	ACOX3_HUMAN	ACOX3	700	Homo sapiens	1:Experimental evidence at protein level	Peroxisomal acyl-coenzyme A oxidase 3	0.8228	0.9925	1	2	2	2	0	0	0	0	1	0	1	0	0	0	0	0	1	0	1	0	0	0	0	0	1	0	1	0	0	0	0	0	0	0	0	0	0	0	0	0
sp|O15258|RER1_HUMAN	O15258	RER1_HUMAN	RER1	196	Homo sapiens	1:Experimental evidence at protein level	Protein RER1	0.9649	0.9987	1	1	1	1	0	0	0	0	1	0	0	0	0	0	0	0	1	0	0	0	0	0	0	0	1	0	0	0	822416	1862236	1.87119e+06	0	2.11448e+06	1.52457e+06	1.25985e+06	1.60889e+06	822416	1862236	1.87119e+06	0
sp|O15260|SURF4_HUMAN	O15260	SURF4_HUMAN	SURF4	269	Homo sapiens	1:Experimental evidence at protein level	Surfeit locus protein 4	1	0.9987	2	12	12	12	0	2	2	0	2	3	1	2	0	2	2	0	2	3	1	2	0	2	2	0	2	3	1	2	14671317	13319034	16470818	15191018	18497688	16791364	15916195	17899238	6566661	6104007	8086184	7.60679e+06
sp|O15269|SPTC1_HUMAN	O15269	SPTC1_HUMAN	SPTLC1	473	Homo sapiens	1:Experimental evidence at protein level	Serine palmitoyltransferase 1	1	0.999	3	4	4	4	1	1	0	0	1	1	0	0	1	1	0	0	1	1	0	0	1	1	0	0	1	1	0	0	11609106	4102541	6125749	7.73807e+06	9616040	7.97043e+06	3.63542e+06	9956659	5541067	4.70248e+06	4939256	4171895
sp|O15270|SPTC2_HUMAN	O15270	SPTC2_HUMAN	SPTLC2	562	Homo sapiens	1:Experimental evidence at protein level	Serine palmitoyltransferase 2	1	0.999	4	10	10	10	1	1	1	1	2	1	1	2	1	1	1	1	2	1	1	2	1	1	1	1	2	1	1	2	2.42714e+06	2.219e+06	1.79511e+06	1909498	2606059	677145	1.98215e+06	3.08105e+06	1089871	959205	755499	854333
sp|O15294|OGT1_HUMAN	O15294	OGT1_HUMAN	OGT	1046	Homo sapiens	1:Experimental evidence at protein level	UDP-N-acetylglucosamine--peptide N-acetylglucosaminyltransferase 110 kDa subunit	1	0.999	16	45	45	45	7	6	4	3	7	6	5	7	7	6	4	3	7	6	5	7	7	6	4	3	7	6	5	7	36835400	24932844	33984184	27792266	25905910	34324828	29773480	32118560	6246718	5.603e+06	5.89998e+06	6320666
sp|O15305|PMM2_HUMAN	O15305	PMM2_HUMAN	PMM2	246	Homo sapiens	1:Experimental evidence at protein level	Phosphomannomutase 2	1	0.999	8	20	20	20	2	4	3	2	2	4	2	1	2	4	3	2	2	4	2	1	2	4	3	2	2	4	2	1	14699193	14143635	13629161	15975818	14469042	14736365	16609846	15685264	5.0414e+06	5.22089e+06	4690403	5042239
sp|O15327|INP4B_HUMAN	O15327	INP4B_HUMAN	INPP4B	924	Homo sapiens	1:Experimental evidence at protein level	Inositol polyphosphate 4-phosphatase type II	0.9716	0.999	1	3	3	3	0	1	0	0	0	1	0	1	0	1	0	0	0	1	0	1	0	1	0	0	0	1	0	1	277745	184454	333371	310608	0	459796	347971	273546	277745	184454	333371	310608
sp|O15344|TRI18_HUMAN	O15344	TRI18_HUMAN	MID1	667	Homo sapiens	1:Experimental evidence at protein level	E3 ubiquitin-protein ligase Midline-1	1	0.9987	4	6	6	6	1	0	2	1	1	0	1	0	1	0	2	1	1	0	1	0	1	0	2	1	1	0	1	0	1.25518e+06	3972355	4.80721e+06	5.51735e+06	5606172	5346477	5.35555e+06	536708	2374374	1.60655e+06	2.10713e+06	1823139
sp|O15347|HMGB3_HUMAN	O15347	HMGB3_HUMAN	HMGB3	200	Homo sapiens	1:Experimental evidence at protein level	High mobility group protein B3	1	0.999	4	24	24	24	4	2	4	3	3	3	3	2	4	2	4	3	3	3	3	2	4	2	4	3	3	3	3	2	26431142	24495946	22566834	20239582	12996619	19443958	17657414	17935304	14483225	12556529	12245349	10529164
sp|O15355|PPM1G_HUMAN	O15355	PPM1G_HUMAN	PPM1G	546	Homo sapiens	1:Experimental evidence at protein level	Protein phosphatase 1G	1	0.999	10	50	50	50	6	7	6	7	6	7	7	4	6	7	6	7	6	7	7	4	6	7	6	7	6	7	7	4	59205816	61325544	58879024	56914400	36336636	46927144	35398816	41216296	14858017	14969157	13247758	14382211
sp|O15357|SHIP2_HUMAN	O15357	SHIP2_HUMAN	INPPL1	1258	Homo sapiens	1:Experimental evidence at protein level	Phosphatidylinositol 3,4,5-trisphosphate 5-phosphatase 2	1	0.999	9	29	29	29	2	3	3	2	6	4	5	4	2	3	3	2	6	4	5	4	2	3	3	2	6	4	5	4	6624642	7629500	8206753	9141274	12086346	9683856	11086623	7.58584e+06	2.26272e+06	2200299	2.71368e+06	2517930
sp|O15360|FANCA_HUMAN	O15360	FANCA_HUMAN	FANCA	1455	Homo sapiens	1:Experimental evidence at protein level	Fanconi anemia group A protein	0.9998	0.9985	2	4	4	4	0	1	1	0	0	0	0	2	0	1	1	0	0	0	0	2	0	1	1	0	0	0	0	2	2935809	2167067	2771017	2151124	1.65029e+06	2243585	2.13764e+06	1.93381e+06	2.01032e+06	1.36533e+06	1.64219e+06	1315266
sp|O15371|EIF3D_HUMAN	O15371	EIF3D_HUMAN	EIF3D	548	Homo sapiens	1:Experimental evidence at protein level	Eukaryotic translation initiation factor 3 subunit D	1	0.999	20	120	120	120	12	18	16	10	13	14	18	19	12	18	16	10	13	14	18	19	12	18	16	10	13	14	18	19	180607120	138890400	150284016	148454304	140779120	155674144	142188960	174710064	29780290	22381052	24565294	23435824
sp|O15372|EIF3H_HUMAN	O15372	EIF3H_HUMAN	EIF3H	352	Homo sapiens	1:Experimental evidence at protein level	Eukaryotic translation initiation factor 3 subunit H	1	0.999	10	44	44	44	4	5	8	4	7	6	6	4	4	5	8	4	7	6	6	4	4	5	8	4	7	6	6	4	121656520	93345344	78384832	347449472	77703744	84654584	89945032	80717928	53720124	46395000	44858720	47184800
sp|O15379|HDAC3_HUMAN	O15379	HDAC3_HUMAN	HDAC3	428	Homo sapiens	1:Experimental evidence at protein level	Histone deacetylase 3	0.9997	0.9976	3	3	3	11	0	1	1	0	0	1	0	0	0	1	1	0	0	1	0	0	1	2	2	1	1	2	1	1	0	313287	375966	0	0	0	0	0	0	313287	375966	0
sp|O15381|NVL_HUMAN	O15381	NVL_HUMAN	NVL	856	Homo sapiens	1:Experimental evidence at protein level	Nuclear valosin-containing protein-like	1	0.999	11	34	34	34	5	7	3	5	3	4	2	5	5	7	3	5	3	4	2	5	5	7	3	5	3	4	2	5	20466398	12231437	12396611	15607055	5.81096e+06	19429874	15357382	18749360	5.1046e+06	3.78714e+06	4325046	3.73804e+06
sp|O15397|IPO8_HUMAN	O15397	IPO8_HUMAN	IPO8	1037	Homo sapiens	1:Experimental evidence at protein level	Importin-8	1	0.999	10	35	35	36	4	5	4	4	5	4	4	5	4	5	4	4	5	4	4	5	5	5	4	4	5	4	4	5	19318080	20778024	22058378	21696362	24201192	19747750	23238476	17722874	4321922	4.8295e+06	4859846	4.5778e+06
sp|O15400|STX7_HUMAN	O15400	STX7_HUMAN	STX7	261	Homo sapiens	1:Experimental evidence at protein level	Syntaxin-7	1	0.999	5	16	16	16	1	3	1	1	3	2	2	3	1	3	1	1	3	2	2	3	1	3	1	1	3	2	2	3	8.30529e+06	5.39021e+06	21870250	11101932	12924821	15217298	12941396	9495313	6.14184e+06	4.0428e+06	6261806	5065882
sp|O15427|MOT4_HUMAN	O15427	MOT4_HUMAN	SLC16A3	465	Homo sapiens	1:Experimental evidence at protein level	Monocarboxylate transporter 4	1	0.9887	3	5	5	5	0	1	1	1	0	0	2	0	0	1	1	1	0	0	2	0	0	1	1	1	0	0	2	0	0	2.94533e+06	633272	7296200	3.02712e+06	4615110	2.69e+06	219380	0	829641	988253	12241004
sp|O15439|MRP4_HUMAN	O15439	MRP4_HUMAN	ABCC4	1325	Homo sapiens	1:Experimental evidence at protein level	ATP-binding cassette sub-family C member 4	0.9893	0.9846	3	3	3	9	0	0	0	0	0	1	1	1	0	0	0	0	0	1	1	1	1	1	0	0	1	2	2	2	364137	0	318920	251030	0	322437	406050	560632	154909	0	353886	278553
sp|O15446|RPA34_HUMAN	O15446	RPA34_HUMAN	POLR1G	510	Homo sapiens	1:Experimental evidence at protein level	DNA-directed RNA polymerase I subunit RPA34	1	0.9989	4	10	10	10	2	2	1	0	3	1	1	0	2	2	1	0	3	1	1	0	2	2	1	0	3	1	1	0	3.0949e+06	3.1937e+06	2.06519e+06	1427945	1.50073e+06	3262231	761778	485861	1401921	877498	951366	1.01348e+06
sp|O15460|P4HA2_HUMAN	O15460	P4HA2_HUMAN	P4HA2	535	Homo sapiens	1:Experimental evidence at protein level	Prolyl 4-hydroxylase subunit alpha-2	1	0.999	3	3	3	3	0	2	0	0	0	1	0	0	0	2	0	0	0	1	0	0	0	2	0	0	0	1	0	0	4.10066e+06	1400149	1.59148e+06	0	1.7093e+06	2.41028e+06	1.45677e+06	2.90235e+06	2.46797e+06	1.35256e+06	2.76762e+06	0
sp|O15498|YKT6_HUMAN	O15498	YKT6_HUMAN	YKT6	198	Homo sapiens	1:Experimental evidence at protein level	Synaptobrevin homolog YKT6	1	0.999	4	15	15	15	2	4	1	2	2	1	2	1	2	4	1	2	2	1	2	1	2	4	1	2	2	1	2	1	9678916	11263560	6772353	10223751	10541530	10546833	9278581	10476692	5999926	6866205	6.76685e+06	5.8597e+06
sp|O15511|ARPC5_HUMAN	O15511	ARPC5_HUMAN	ARPC5	151	Homo sapiens	1:Experimental evidence at protein level	Actin-related protein 2/3 complex subunit 5	1	0.999	5	27	24	27	2	5	3	4	4	4	3	2	2	4	3	4	3	3	3	2	2	5	3	4	4	4	3	2	10397533	6.89062e+06	5299602	9040130	8180012	6.73326e+06	8110947	7.39899e+06	2.75233e+06	2.04867e+06	1.90102e+06	2.07645e+06
sp|O15530|PDPK1_HUMAN	O15530	PDPK1_HUMAN	PDPK1	556	Homo sapiens	1:Experimental evidence at protein level	3-phosphoinositide-dependent protein kinase 1	0.999	0.999	2	5	0	5	1	0	0	0	1	1	0	2	0	0	0	0	0	0	0	0	1	0	0	0	1	1	0	2	1.68209e+06	1.47712e+06	1.91448e+06	1.89998e+06	1915665	780227	713783	1.91782e+06	986728	776844	1.02829e+06	1.08993e+06
sp|O15550|KDM6A_HUMAN	O15550	KDM6A_HUMAN	KDM6A	1401	Homo sapiens	1:Experimental evidence at protein level	Lysine-specific demethylase 6A	0.9659	0.9988	1	3	3	3	1	0	1	0	0	1	0	0	1	0	1	0	0	1	0	0	1	0	1	0	0	1	0	0	686256	272863	423900	431964	143785	422324	390757	287952	686256	272863	423900	431964
sp|O43143|DHX15_HUMAN	O43143	DHX15_HUMAN	DHX15	795	Homo sapiens	1:Experimental evidence at protein level	ATP-dependent RNA helicase DHX15	1	0.999	26	128	114	128	19	18	19	16	12	15	13	16	16	16	17	15	11	13	10	16	19	18	19	16	12	15	13	16	226480576	203223552	248532080	236067648	137232880	208921040	169488704	142983568	30921448	27490468	29878416	27433844
sp|O43148|MCES_HUMAN	O43148	MCES_HUMAN	RNMT	476	Homo sapiens	1:Experimental evidence at protein level	mRNA cap guanine-N7 methyltransferase	1	0.9989	4	5	5	5	1	2	1	0	1	0	0	0	1	2	1	0	1	0	0	0	1	2	1	0	1	0	0	0	5718435	4365928	4506601	4.21568e+06	2540981	1.87711e+06	2.84695e+06	1.94345e+06	3.74658e+06	3.1446e+06	3.20713e+06	4.21568e+06
sp|O43149|ZZEF1_HUMAN	O43149	ZZEF1_HUMAN	ZZEF1	2961	Homo sapiens	1:Experimental evidence at protein level	Zinc finger ZZ-type and EF-hand domain-containing protein 1	0.8765	0.9789	1	1	1	1	0	0	0	0	0	0	0	1	0	0	0	0	0	0	0	1	0	0	0	0	0	0	0	1	0	0	0	0	0	0	0	596660	0	0	0	0
sp|O43150|ASAP2_HUMAN	O43150	ASAP2_HUMAN	ASAP2	1006	Homo sapiens	1:Experimental evidence at protein level	Arf-GAP with SH3 domain, ANK repeat and PH domain-containing protein 2	1	0.999	9	33	26	33	5	3	5	3	5	4	4	4	4	2	5	2	4	3	3	3	5	3	5	3	5	4	4	4	14671541	12365323	16616744	7581615	13832093	15532084	16669558	15379489	2.59673e+06	2.76911e+06	3277264	2.33788e+06
sp|O43156|TTI1_HUMAN	O43156	TTI1_HUMAN	TTI1	1089	Homo sapiens	1:Experimental evidence at protein level	TELO2-interacting protein 1 homolog	1	0.999	2	4	4	4	0	1	0	0	2	0	1	0	0	1	0	0	2	0	1	0	0	1	0	0	2	0	1	0	1.82845e+06	1.42438e+06	1.52776e+06	1.69691e+06	2344201	1.8997e+06	2.24481e+06	1.33997e+06	1.82845e+06	1.42438e+06	1.52776e+06	1.69691e+06
sp|O43159|RRP8_HUMAN	O43159	RRP8_HUMAN	RRP8	456	Homo sapiens	1:Experimental evidence at protein level	Ribosomal RNA-processing protein 8	0.9976	0.9973	2	2	2	2	0	1	1	0	0	0	0	0	0	1	1	0	0	0	0	0	0	1	1	0	0	0	0	0	2.34886e+06	1.1726e+06	2.90592e+06	1216350	1.52795e+06	1418377	2443714	1.30524e+06	2737792	1.36676e+06	1.23781e+06	1.41776e+06
sp|O43166|SI1L1_HUMAN	O43166	SI1L1_HUMAN	SIPA1L1	1804	Homo sapiens	1:Experimental evidence at protein level	Signal-induced proliferation-associated 1-like protein 1	0.7223	0.9866	1	1	1	1	0	0	0	0	0	0	0	1	0	0	0	0	0	0	0	1	0	0	0	0	0	0	0	1	0	0	0	0	402440	0	413235	641571	0	0	0	0
sp|O43172|PRP4_HUMAN	O43172	PRP4_HUMAN	PRPF4	522	Homo sapiens	1:Experimental evidence at protein level	U4/U6 small nuclear ribonucleoprotein Prp4	1	0.999	5	31	31	31	5	5	4	4	3	3	5	2	5	5	4	4	3	3	5	2	5	5	4	4	3	3	5	2	21166504	29269770	30550260	25472248	22909506	34118336	22700920	22137472	11794005	11118801	12474795	10860426
sp|O43175|SERA_HUMAN	O43175	SERA_HUMAN	PHGDH	533	Homo sapiens	1:Experimental evidence at protein level	D-3-phosphoglycerate dehydrogenase	1	0.999	15	57	57	57	8	7	4	5	10	8	8	7	8	7	4	5	10	8	8	7	8	7	4	5	10	8	8	7	53907096	53737204	51445608	54499984	71019848	68019536	73510760	60087720	12122512	12122575	11921647	13890847
sp|O43184|ADA12_HUMAN	O43184	ADA12_HUMAN	ADAM12	909	Homo sapiens	1:Experimental evidence at protein level	Disintegrin and metalloproteinase domain-containing protein 12	0.9366	0.9976	1	3	3	3	1	1	0	0	0	0	1	0	1	1	0	0	0	0	1	0	1	1	0	0	0	0	1	0	355120	337431	385822	387927	544021	519349	519904	424895	355120	337431	385822	387927
sp|O43237|DC1L2_HUMAN	O43237	DC1L2_HUMAN	DYNC1LI2	492	Homo sapiens	1:Experimental evidence at protein level	Cytoplasmic dynein 1 light intermediate chain 2	1	0.999	10	35	35	36	4	3	5	5	5	4	5	4	4	3	5	5	5	4	5	4	4	4	5	5	5	4	5	4	28045766	29761666	22344040	29823324	31964314	34562684	30043574	29285024	7870001	8609725	7843461	9291878
sp|O43242|PSMD3_HUMAN	O43242	PSMD3_HUMAN	PSMD3	534	Homo sapiens	1:Experimental evidence at protein level	26S proteasome non-ATPase regulatory subunit 3	1	0.999	19	74	74	74	11	9	9	9	9	13	4	10	11	9	9	9	9	13	4	10	11	9	9	9	9	13	4	10	187863392	158017344	135782928	131727984	132383232	153699504	108311848	131413248	42422792	42244040	39854852	39077584
sp|O43252|PAPS1_HUMAN	O43252	PAPS1_HUMAN	PAPSS1	624	Homo sapiens	1:Experimental evidence at protein level	Bifunctional 3'-phosphoadenosine 5'-phosphosulfate synthase 1	1	0.999	11	34	34	40	4	8	2	4	5	4	4	3	4	8	2	4	5	4	4	3	5	9	3	5	5	5	4	4	57413216	51616644	54160716	35260348	42677756	47588424	40992712	44482984	11343242	11332846	10784267	10301144
sp|O43264|ZW10_HUMAN	O43264	ZW10_HUMAN	ZW10	779	Homo sapiens	1:Experimental evidence at protein level	Centromere/kinetochore protein zw10 homolog	1	0.999	11	36	36	36	3	5	5	2	7	5	4	5	3	5	5	2	7	5	4	5	3	5	5	2	7	5	4	5	9590937	16617950	15814498	11145905	13865620	11849362	21667252	21011286	3604507	3.99245e+06	4011779	4.41676e+06
sp|O43286|B4GT5_HUMAN	O43286	B4GT5_HUMAN	B4GALT5	388	Homo sapiens	1:Experimental evidence at protein level	Beta-1,4-galactosyltransferase 5	0.9083	0.9965	1	6	0	6	1	1	1	0	0	1	1	1	0	0	0	0	0	0	0	0	1	1	1	0	0	1	1	1	317448	614696	476158	699615	674014	335736	254146	648413	317448	614696	476158	699615
sp|O43290|SNUT1_HUMAN	O43290	SNUT1_HUMAN	SART1	800	Homo sapiens	1:Experimental evidence at protein level	U4/U6.U5 tri-snRNP-associated protein 1	1	0.999	19	64	64	64	9	7	9	6	7	13	7	6	9	7	9	6	7	13	7	6	9	7	9	6	7	13	7	6	54277188	30195530	39714760	28601290	17657410	65272628	42253556	37049740	7.66411e+06	4760197	6175586	5.21068e+06
sp|O43292|GPAA1_HUMAN	O43292	GPAA1_HUMAN	GPAA1	621	Homo sapiens	1:Experimental evidence at protein level	Glycosylphosphatidylinositol anchor attachment 1 protein	0.6502	0.9814	1	1	1	1	0	0	0	0	0	0	1	0	0	0	0	0	0	0	1	0	0	0	0	0	0	0	1	0	440350	423287	345280	0	740167	0	360410	0	440350	423287	345280	0
sp|O43293|DAPK3_HUMAN	O43293	DAPK3_HUMAN	DAPK3	454	Homo sapiens	1:Experimental evidence at protein level	Death-associated protein kinase 3	1	0.999	4	9	9	9	1	1	1	1	2	1	1	1	1	1	1	1	2	1	1	1	1	1	1	1	2	1	1	1	7042501	6.988e+06	6.96163e+06	7.46879e+06	8795640	7.11956e+06	7.30438e+06	5.93981e+06	4.96549e+06	5201183	5.16849e+06	5499601
sp|O43294|TGFI1_HUMAN	O43294	TGFI1_HUMAN	TGFB1I1	461	Homo sapiens	1:Experimental evidence at protein level	Transforming growth factor beta-1-induced transcript 1 protein	1	0.999	6	27	27	27	3	3	2	3	6	3	3	4	3	3	2	3	6	3	3	4	3	3	2	3	6	3	3	4	19108280	20198634	20107576	15490503	23927436	23986132	26120672	21968654	4365898	5008852	5.26343e+06	5.11599e+06
sp|O43301|HS12A_HUMAN	O43301	HS12A_HUMAN	HSPA12A	675	Homo sapiens	1:Experimental evidence at protein level	Heat shock 70 kDa protein 12A	1	0.9971	3	5	4	5	0	1	0	1	1	0	1	1	0	1	0	1	1	0	1	0	0	1	0	1	1	0	1	1	2.07191e+06	2.73525e+06	1.86186e+06	1.96562e+06	1.19361e+06	2125266	2.56896e+06	1.65033e+06	940899	1.21341e+06	987436	1.08667e+06
sp|O43310|CTIF_HUMAN	O43310	CTIF_HUMAN	CTIF	598	Homo sapiens	1:Experimental evidence at protein level	CBP80/20-dependent translation initiation factor	1	0.998	2	3	3	3	0	0	0	0	0	2	1	0	0	0	0	0	0	2	1	0	0	0	0	0	0	2	1	0	1.04315e+06	764611	975863	1092027	2081513	1.58967e+06	821501	857373	1.04315e+06	764611	975863	1092027
sp|O43314|VIP2_HUMAN	O43314	VIP2_HUMAN	PPIP5K2	1243	Homo sapiens	1:Experimental evidence at protein level	Inositol hexakisphosphate and diphosphoinositol-pentakisphosphate kinase 2	1	0.9989	4	13	13	13	2	1	1	2	2	3	0	2	2	1	1	2	2	3	0	2	2	1	1	2	2	3	0	2	3.65795e+06	3.48991e+06	3.46106e+06	3.52109e+06	4207931	3.91678e+06	4.19468e+06	3.75353e+06	1.45827e+06	1.33694e+06	1.36672e+06	1.32867e+06
sp|O43318|M3K7_HUMAN	O43318	M3K7_HUMAN	MAP3K7	606	Homo sapiens	1:Experimental evidence at protein level	Mitogen-activated protein kinase kinase kinase 7	1	0.9987	4	8	8	8	1	2	1	0	3	0	0	1	1	2	1	0	3	0	0	1	1	2	1	0	3	0	0	1	1.18735e+06	2.25042e+06	1.25054e+06	1.94866e+06	3.02276e+06	2.56033e+06	2.59776e+06	2930019	1140210	1.04215e+06	948640	826103
sp|O43324|MCA3_HUMAN	O43324	MCA3_HUMAN	EEF1E1	174	Homo sapiens	1:Experimental evidence at protein level	Eukaryotic translation elongation factor 1 epsilon-1	1	0.999	3	14	14	14	1	1	2	2	1	2	2	3	1	1	2	2	1	2	2	3	1	1	2	2	1	2	2	3	10858910	9115038	8412810	9188042	8867537	9872209	8697248	9425473	8.11261e+06	6934727	6516374	7017983
sp|O43379|WDR62_HUMAN	O43379	WDR62_HUMAN	WDR62	1518	Homo sapiens	1:Experimental evidence at protein level	WD repeat-containing protein 62	0.9995	0.999	2	7	7	7	1	1	1	1	0	1	1	1	1	1	1	1	0	1	1	1	1	1	1	1	0	1	1	1	842552	766859	900480	836805	50266.9	1.2232e+06	921948	721152	790913	719860	845292	785519
sp|O43390|HNRPR_HUMAN	O43390	HNRPR_HUMAN	HNRNPR	633	Homo sapiens	1:Experimental evidence at protein level	Heterogeneous nuclear ribonucleoprotein R	1	0.999	19	115	92	115	13	19	15	11	17	13	16	11	10	15	12	9	14	10	13	9	13	19	15	11	17	13	16	11	267074784	331780960	318924032	258413392	217017344	249281296	190268528	180309808	58395324	70650720	74494000	66921872
sp|O43395|PRPF3_HUMAN	O43395	PRPF3_HUMAN	PRPF3	683	Homo sapiens	1:Experimental evidence at protein level	U4/U6 small nuclear ribonucleoprotein Prp3	1	0.999	13	70	70	70	10	9	12	4	9	11	8	7	10	9	12	4	9	11	8	7	10	9	12	4	9	11	8	7	50575644	33459864	36037380	33151484	21131362	42022896	29424748	22767730	13709719	10135060	11126426	10266584
sp|O43396|TXNL1_HUMAN	O43396	TXNL1_HUMAN	TXNL1	289	Homo sapiens	1:Experimental evidence at protein level	Thioredoxin-like protein 1	1	0.999	9	22	22	22	3	5	2	0	5	2	3	2	3	5	2	0	5	2	3	2	3	5	2	0	5	2	3	2	15511280	15846105	14095091	9047591	13287530	12869938	12653041	12897266	5.16675e+06	4.28446e+06	4289721	4329958
sp|O43399|TPD54_HUMAN	O43399	TPD54_HUMAN	TPD52L2	206	Homo sapiens	1:Experimental evidence at protein level	Tumor protein D54	0.9992	0.9988	2	7	7	7	1	1	2	0	1	0	1	1	1	1	2	0	1	0	1	1	1	1	2	0	1	0	1	1	649031	3.18146e+06	4.42369e+06	530728	3.66964e+06	4.68631e+06	625111	691349	1.44128e+06	1.40745e+06	1436563	1.17857e+06
sp|O43423|AN32C_HUMAN	O43423	AN32C_HUMAN	ANP32C	234	Homo sapiens	2:Experimental evidence at transcript level	Acidic leucine-rich nuclear phosphoprotein 32 family member C	0.9924	0.9988	2	8	0	8	2	0	2	1	0	1	1	1	0	0	0	0	0	0	0	0	2	0	2	1	0	1	1	1	31113368	24701772	25738770	3.89432e+06	0	20585892	4045745	18547866	15232040	14206846	14077821	14837697
sp|O43426|SYNJ1_HUMAN	O43426	SYNJ1_HUMAN	SYNJ1	1573	Homo sapiens	1:Experimental evidence at protein level	Synaptojanin-1	0.99	0.9952	2	2	2	2	0	0	0	0	0	2	0	0	0	0	0	0	0	2	0	0	0	0	0	0	0	2	0	0	508536	0	383797	0	596270	2.15777e+06	593685	419297	615992	0	464896	0
sp|O43432|IF4G3_HUMAN	O43432	IF4G3_HUMAN	EIF4G3	1585	Homo sapiens	1:Experimental evidence at protein level	Eukaryotic translation initiation factor 4 gamma 3	1	0.999	17	30	30	70	5	3	4	3	4	2	6	3	5	3	4	3	4	2	6	3	11	7	10	8	8	7	12	7	20233804	13773780	13447440	11157614	18124548	19694806	20011066	14315298	3.46501e+06	2516540	2.85886e+06	2.83351e+06
sp|O43447|PPIH_HUMAN	O43447	PPIH_HUMAN	PPIH	177	Homo sapiens	1:Experimental evidence at protein level	Peptidyl-prolyl cis-trans isomerase H	0.9999	0.9985	2	6	6	6	0	2	1	1	0	1	0	1	0	2	1	1	0	1	0	1	0	2	1	1	0	1	0	1	1.1802e+06	6135344	929561	3.53545e+06	3.22298e+06	3.79015e+06	0	782058	2424684	2.36951e+06	1.90975e+06	1.61458e+06
sp|O43488|ARK72_HUMAN	O43488	ARK72_HUMAN	AKR7A2	359	Homo sapiens	1:Experimental evidence at protein level	Aflatoxin B1 aldehyde reductase member 2	1	0.999	3	15	9	15	1	4	1	0	1	4	1	3	1	3	0	0	0	3	0	2	1	4	1	0	1	4	1	3	7986407	7809474	9801136	6.44647e+06	4.14432e+06	10052428	5024708	6.31227e+06	3.0684e+06	3.1657e+06	4291884	3.03907e+06
sp|O43491|E41L2_HUMAN	O43491	E41L2_HUMAN	EPB41L2	1005	Homo sapiens	1:Experimental evidence at protein level	Band 4.1-like protein 2	1	0.999	14	42	40	42	5	5	6	4	3	5	8	6	5	5	5	4	3	5	8	5	5	5	6	4	3	5	8	6	31480654	21949538	24705242	25831282	45146264	24896714	49696828	22730786	6.67909e+06	6.3442e+06	6551921	5.81297e+06
sp|O43502|RA51C_HUMAN	O43502	RA51C_HUMAN	RAD51C	376	Homo sapiens	1:Experimental evidence at protein level	DNA repair protein RAD51 homolog 3	0.62	0.9788	1	1	1	1	0	1	0	0	0	0	0	0	0	1	0	0	0	0	0	0	0	1	0	0	0	0	0	0	0	613514	0	0	0	0	0	0	0	0	0	0
sp|O43520|AT8B1_HUMAN	O43520	AT8B1_HUMAN	ATP8B1	1251	Homo sapiens	1:Experimental evidence at protein level	Phospholipid-transporting ATPase IC	0.9913	0.9918	2	2	2	2	0	0	0	1	1	0	0	0	0	0	0	1	1	0	0	0	0	0	0	1	1	0	0	0	402403	571892	0	0	666663	0	599987	712205	402403	571892	0	0
sp|O43548|TGM5_HUMAN	O43548	TGM5_HUMAN	TGM5	720	Homo sapiens	1:Experimental evidence at protein level	Protein-glutamine gamma-glutamyltransferase 5	1	0.999	4	8	8	14	1	2	1	0	1	0	1	2	1	2	1	0	1	0	1	2	2	2	2	0	2	2	1	3	2.53176e+06	4072943	2.99278e+06	57678.6	4.20371e+06	0	4.11633e+06	4.23514e+06	1.82178e+06	2.49605e+06	2282124	1.13822e+06
sp|O43583|DENR_HUMAN	O43583	DENR_HUMAN	DENR	198	Homo sapiens	1:Experimental evidence at protein level	Density-regulated protein	1	0.999	4	24	24	24	2	2	6	2	3	4	1	4	2	2	6	2	3	4	1	4	2	2	6	2	3	4	1	4	24552094	21252176	23723518	4582098	18546922	6795182	5.28017e+06	5877088	7880598	6.92624e+06	5906713	5717408
sp|O43592|XPOT_HUMAN	O43592	XPOT_HUMAN	XPOT	962	Homo sapiens	1:Experimental evidence at protein level	Exportin-T	1	0.999	13	55	55	55	9	6	6	7	8	9	5	5	9	6	6	7	8	9	5	5	9	6	6	7	8	9	5	5	48592580	54777708	48800464	45831632	45876048	65715444	51405752	46344096	10152787	11225809	10545069	10404575
sp|O43615|TIM44_HUMAN	O43615	TIM44_HUMAN	TIMM44	452	Homo sapiens	1:Experimental evidence at protein level	Mitochondrial import inner membrane translocase subunit TIM44	1	0.999	3	11	11	11	2	2	2	0	2	1	1	1	2	2	2	0	2	1	1	1	2	2	2	0	2	1	1	1	1.5505e+06	777570	1.48558e+06	357877	2.0341e+06	493660	1.58146e+06	647787	550521	676720	1.11091e+06	487056
sp|O43617|TPPC3_HUMAN	O43617	TPPC3_HUMAN	TRAPPC3	180	Homo sapiens	1:Experimental evidence at protein level	Trafficking protein particle complex subunit 3	0.9998	0.9981	2	10	10	10	1	2	2	0	0	1	2	2	1	2	2	0	0	1	2	2	1	2	2	0	0	1	2	2	1.9463e+06	1.71578e+06	1.42998e+06	0	571785	1.80964e+06	1.66429e+06	1.70482e+06	914354	997761	828191	0
sp|O43660|PLRG1_HUMAN	O43660	PLRG1_HUMAN	PLRG1	514	Homo sapiens	1:Experimental evidence at protein level	Pleiotropic regulator 1	1	0.999	11	38	38	38	4	6	6	5	1	7	5	4	4	6	6	5	1	7	5	4	4	6	6	5	1	7	5	4	23817588	27645996	23883000	18925976	17136892	29349026	18846532	19666670	5790377	5.17841e+06	5.42286e+06	4.79002e+06
sp|O43663|PRC1_HUMAN	O43663	PRC1_HUMAN	PRC1	620	Homo sapiens	1:Experimental evidence at protein level	Protein regulator of cytokinesis 1	1	0.9977	4	4	4	7	0	0	1	0	1	1	1	0	0	0	1	0	1	1	1	0	1	1	2	0	1	1	1	0	5.43423e+06	4.13932e+06	3.8716e+06	4.38172e+06	4236250	3.60244e+06	4493577	4165216	4312514	2.93918e+06	3.16606e+06	3892744
sp|O43665|RGS10_HUMAN	O43665	RGS10_HUMAN	RGS10	181	Homo sapiens	1:Experimental evidence at protein level	Regulator of G-protein signaling 10	0.9999	0.9989	2	5	5	5	0	2	1	0	1	0	1	0	0	2	1	0	1	0	1	0	0	2	1	0	1	0	1	0	1.68805e+06	4625213	1.85782e+06	1928225	1306703	1.25316e+06	1.6224e+06	904141	1.78782e+06	1.89643e+06	1967624	2.04219e+06
sp|O43670|ZN207_HUMAN	O43670	ZN207_HUMAN	ZNF207	478	Homo sapiens	1:Experimental evidence at protein level	BUB3-interacting and GLEBS motif-containing protein ZNF207	1	0.9989	3	14	14	14	2	2	1	1	3	1	3	1	2	2	1	1	3	1	3	1	2	2	1	1	3	1	3	1	7.73748e+06	7.68449e+06	9113886	5929395	6321243	8050746	13036768	8086374	7.36858e+06	6246065	6994062	7484554
sp|O43678|NDUA2_HUMAN	O43678	NDUA2_HUMAN	NDUFA2	99	Homo sapiens	1:Experimental evidence at protein level	NADH dehydrogenase [ubiquinone] 1 alpha subcomplex subunit 2	0.8975	0.996	1	2	2	2	0	1	0	0	0	1	0	0	0	1	0	0	0	1	0	0	0	1	0	0	0	1	0	0	501422	548993	515554	228289	392378	0	403557	0	501422	548993	515554	228289
sp|O43681|GET3_HUMAN	O43681	GET3_HUMAN	GET3	348	Homo sapiens	1:Experimental evidence at protein level	ATPase GET3	1	0.9986	3	14	14	14	0	3	1	2	3	2	2	1	0	3	1	2	3	2	2	1	0	3	1	2	3	2	2	1	9121819	8106013	7772020	8365204	8192737	9719344	9035452	7.17118e+06	5447440	4804092	5197933	5112513
sp|O43683|BUB1_HUMAN	O43683	BUB1_HUMAN	BUB1	1085	Homo sapiens	1:Experimental evidence at protein level	Mitotic checkpoint serine/threonine-protein kinase BUB1	0.9998	0.998	2	2	2	2	0	0	1	0	1	0	0	0	0	0	1	0	1	0	0	0	0	0	1	0	1	0	0	0	553487	528041	1610184	0	1.68958e+06	803719	1.52991e+06	0	481598	722156	868588	0
sp|O43684|BUB3_HUMAN	O43684	BUB3_HUMAN	BUB3	328	Homo sapiens	1:Experimental evidence at protein level	Mitotic checkpoint protein BUB3	1	0.999	7	41	41	41	4	7	4	3	6	6	5	6	4	7	4	3	6	6	5	6	4	7	4	3	6	6	5	6	49653840	48573364	45361676	47790672	29832364	39965868	39143472	30974896	24246136	25404674	22319662	22846590
sp|O43707|ACTN4_HUMAN	O43707	ACTN4_HUMAN	ACTN4	911	Homo sapiens	1:Experimental evidence at protein level	Alpha-actinin-4	1	0.999	54	479	307	479	45	70	66	51	81	54	57	55	31	48	41	32	50	35	35	35	45	70	66	51	81	54	57	55	2433211140	2991514370	3130907650	4206951420	3694737150	3038147840	3247503870	3739559170	286020672	397835680	382825024	414474624
sp|O43709|BUD23_HUMAN	O43709	BUD23_HUMAN	BUD23	281	Homo sapiens	1:Experimental evidence at protein level	Probable 18S rRNA (guanine-N(7))-methyltransferase	0.9724	0.999	1	6	6	6	1	1	0	1	1	1	1	0	1	1	0	1	1	1	1	0	1	1	0	1	1	1	1	0	2.25363e+06	2.31118e+06	2.57309e+06	2.40835e+06	1.27832e+06	2259191	1.36468e+06	0	2.25363e+06	2.31118e+06	2.57309e+06	2.40835e+06
sp|O43719|HTSF1_HUMAN	O43719	HTSF1_HUMAN	HTATSF1	755	Homo sapiens	1:Experimental evidence at protein level	HIV Tat-specific factor 1	1	0.999	5	10	10	10	0	3	2	0	0	3	1	1	0	3	2	0	0	3	1	1	0	3	2	0	0	3	1	1	4501461	3.82063e+06	1.41939e+06	317789	406638	2.81346e+06	698865	1.42124e+06	1.55083e+06	1.01809e+06	1.11271e+06	1.54567e+06
sp|O43734|CIKS_HUMAN	O43734	CIKS_HUMAN	TRAF3IP2	574	Homo sapiens	1:Experimental evidence at protein level	E3 ubiquitin ligase TRAF3IP2	0.8034	0.9914	1	1	1	1	0	0	0	0	0	0	1	0	0	0	0	0	0	0	1	0	0	0	0	0	0	0	1	0	0	247908	0	0	119301	368594	302137	250310	0	247908	0	0
sp|O43739|CYH3_HUMAN	O43739	CYH3_HUMAN	CYTH3	400	Homo sapiens	1:Experimental evidence at protein level	Cytohesin-3	0.9997	0.9979	2	3	0	3	1	1	0	0	0	1	0	0	0	0	0	0	0	0	0	0	1	1	0	0	0	1	0	0	2693945	396069	3.65218e+06	0	3662792	4.16166e+06	355788	461869	753155	1.41415e+06	1.65672e+06	0
sp|O43741|AAKB2_HUMAN	O43741	AAKB2_HUMAN	PRKAB2	272	Homo sapiens	1:Experimental evidence at protein level	5'-AMP-activated protein kinase subunit beta-2	0.9637	0.9987	1	2	0	2	0	0	1	0	0	0	1	0	0	0	0	0	0	0	0	0	0	0	1	0	0	0	1	0	683734	1.07241e+06	951524	854416	964908	716834	692999	1.12455e+06	683734	1.07241e+06	951524	854416
sp|O43747|AP1G1_HUMAN	O43747	AP1G1_HUMAN	AP1G1	822	Homo sapiens	1:Experimental evidence at protein level	AP-1 complex subunit gamma-1	1	0.999	13	57	53	57	5	10	8	6	9	5	8	6	5	9	7	6	8	5	8	5	5	10	8	6	9	5	8	6	49136616	49755732	53640364	59557804	57661264	55142060	50600804	43675704	15039473	18225078	19858104	22654242
sp|O43765|SGTA_HUMAN	O43765	SGTA_HUMAN	SGTA	313	Homo sapiens	1:Experimental evidence at protein level	Small glutamine-rich tetratricopeptide repeat-containing protein alpha	0.9722	0.999	1	4	4	4	0	1	1	0	0	1	0	1	0	1	1	0	0	1	0	1	0	1	1	0	0	1	0	1	790316	509169	460859	545699	456975	758402	640622	664071	790316	509169	460859	545699
sp|O43776|SYNC_HUMAN	O43776	SYNC_HUMAN	NARS1	548	Homo sapiens	1:Experimental evidence at protein level	Asparagine--tRNA ligase, cytoplasmic	1	0.999	17	54	54	54	7	11	11	3	7	5	6	4	7	11	11	3	7	5	6	4	7	11	11	3	7	5	6	4	91386688	99050088	92283048	78697576	106437024	96600144	98176520	98324464	22766240	25062438	24951504	21479348
sp|O43790|KRT86_HUMAN	O43790	KRT86_HUMAN	KRT86	486	Homo sapiens	1:Experimental evidence at protein level	Keratin, type II cuticular Hb6	1	0.999	20	34	4	69	4	4	3	0	11	4	6	2	1	1	1	0	0	0	1	0	6	9	8	2	17	8	11	8	27078836	37142280	19526096	12498848	196299104	21686196	34668428	18417196	8243514	10440965	7127198	4270442
sp|O43795|MYO1B_HUMAN	O43795	MYO1B_HUMAN	MYO1B	1136	Homo sapiens	1:Experimental evidence at protein level	Unconventional myosin-Ib	1	0.999	13	39	39	39	3	7	5	4	7	5	3	5	3	7	5	4	7	5	3	5	3	7	5	4	7	5	3	5	26332640	26071794	27326036	27547684	27858048	30122222	27838146	31448558	6.25337e+06	6.42738e+06	6625648	7.37191e+06
sp|O43805|SSNA1_HUMAN	O43805	SSNA1_HUMAN	SSNA1	119	Homo sapiens	1:Experimental evidence at protein level	Microtubule nucleation factor SSNA1	0.731	0.9872	1	1	1	1	0	0	0	0	1	0	0	0	0	0	0	0	1	0	0	0	0	0	0	0	1	0	0	0	0	371771	218647	0	333977	291172	256866	338629	0	371771	218647	0
sp|O43809|CPSF5_HUMAN	O43809	CPSF5_HUMAN	NUDT21	227	Homo sapiens	1:Experimental evidence at protein level	Cleavage and polyadenylation specificity factor subunit 5	1	0.999	3	15	15	15	1	2	2	1	3	2	2	2	1	2	2	1	3	2	2	2	1	2	2	1	3	2	2	2	18295174	17421862	18213288	16195846	11212377	13806177	12018115	11991833	11590281	13125882	10660657	10547974
sp|O43813|LANC1_HUMAN	O43813	LANC1_HUMAN	LANCL1	399	Homo sapiens	1:Experimental evidence at protein level	Glutathione S-transferase LANCL1	1	0.999	3	9	9	9	0	0	0	2	2	2	2	1	0	0	0	2	2	2	2	1	0	0	0	2	2	2	2	1	11649865	15840956	17084840	11054783	14874748	9196228	14352722	15556572	5573896	7254233	7.65709e+06	5.09273e+06
sp|O43815|STRN_HUMAN	O43815	STRN_HUMAN	STRN	780	Homo sapiens	1:Experimental evidence at protein level	Striatin	1	0.999	8	15	15	20	1	3	2	1	5	1	1	1	1	3	2	1	5	1	1	1	2	3	3	1	6	1	2	2	5803638	7.03307e+06	5654983	5156364	10635567	7.99035e+06	6552929	8920380	2.66757e+06	2.76829e+06	3.05517e+06	2.28831e+06
sp|O43818|U3IP2_HUMAN	O43818	U3IP2_HUMAN	RRP9	475	Homo sapiens	1:Experimental evidence at protein level	U3 small nucleolar RNA-interacting protein 2	1	0.9988	5	19	19	19	3	2	3	2	1	3	3	2	3	2	3	2	1	3	3	2	3	2	3	2	1	3	3	2	20451048	29514034	17113434	24328680	11024530	25460826	14007984	7845124	9455868	9974386	10045344	9628926
sp|O43823|AKAP8_HUMAN	O43823	AKAP8_HUMAN	AKAP8	692	Homo sapiens	1:Experimental evidence at protein level	A-kinase anchor protein 8	1	0.999	4	12	12	12	1	3	2	0	1	2	2	1	1	3	2	0	1	2	2	1	1	3	2	0	1	2	2	1	3.98707e+06	3.17635e+06	3.83718e+06	2.91197e+06	1979134	2.27737e+06	2.13269e+06	1.90148e+06	2305644	1.92196e+06	1.89995e+06	1810576
sp|O43837|IDH3B_HUMAN	O43837	IDH3B_HUMAN	IDH3B	385	Homo sapiens	1:Experimental evidence at protein level	Isocitrate dehydrogenase [NAD] subunit beta, mitochondrial	0.9711	0.9989	1	3	3	3	0	0	0	0	1	1	0	1	0	0	0	0	1	1	0	1	0	0	0	0	1	1	0	1	0	519359	1.05799e+06	898211	1.11525e+06	557209	0	704813	0	519359	1.05799e+06	898211
sp|O43847|NRDC_HUMAN	O43847	NRDC_HUMAN	NRDC	1151	Homo sapiens	1:Experimental evidence at protein level	Nardilysin	1	0.9988	5	9	9	9	1	2	1	1	1	1	1	1	1	2	1	1	1	1	1	1	1	2	1	1	1	1	1	1	7710147	6167202	5875869	5.33796e+06	5932534	2996243	6512407	5.0043e+06	2512014	2.0846e+06	2.21584e+06	2.06721e+06
sp|O43852|CALU_HUMAN	O43852	CALU_HUMAN	CALU	315	Homo sapiens	1:Experimental evidence at protein level	Calumenin	1	0.999	7	29	29	29	3	4	7	3	3	3	3	3	3	4	7	3	3	3	3	3	3	4	7	3	3	3	3	3	41528452	38141648	36090848	22454570	25376154	15534216	22234924	23055176	14877191	13709313	12530226	9002081
sp|O43865|SAHH2_HUMAN	O43865	SAHH2_HUMAN	AHCYL1	530	Homo sapiens	1:Experimental evidence at protein level	S-adenosylhomocysteine hydrolase-like protein 1	1	0.999	7	22	7	28	2	3	3	2	3	3	2	4	0	1	1	0	3	0	0	2	2	4	4	3	3	4	3	5	12993617	12196924	12649762	18294878	15066877	20888098	15953909	25932616	7.86118e+06	7.4306e+06	6897338	7699308
sp|O43896|KIF1C_HUMAN	O43896	KIF1C_HUMAN	KIF1C	1103	Homo sapiens	1:Experimental evidence at protein level	Kinesin-like protein KIF1C	1	0.9988	5	7	7	9	1	1	0	0	0	3	0	2	1	1	0	0	0	3	0	2	1	1	0	0	1	3	0	3	6713285	2.03171e+06	1.30769e+06	6424262	1.30584e+06	9868759	3.9071e+06	6181103	2.47693e+06	1.57451e+06	3.13231e+06	3196017
sp|O43913|ORC5_HUMAN	O43913	ORC5_HUMAN	ORC5	435	Homo sapiens	1:Experimental evidence at protein level	Origin recognition complex subunit 5	1	0.9988	4	13	13	13	2	3	3	0	1	2	0	2	2	3	3	0	1	2	0	2	2	3	3	0	1	2	0	2	3636061	5.65941e+06	4155771	4892549	2.49636e+06	3.07322e+06	2287598	3586206	2533086	2.72092e+06	2.79351e+06	2.60669e+06
sp|O43929|ORC4_HUMAN	O43929	ORC4_HUMAN	ORC4	436	Homo sapiens	1:Experimental evidence at protein level	Origin recognition complex subunit 4	1	0.999	4	6	6	6	0	1	1	0	2	0	0	2	0	1	1	0	2	0	0	2	0	1	1	0	2	0	0	2	3.68719e+06	4.34771e+06	3.18605e+06	3084175	3.08096e+06	2.70584e+06	2984289	2786920	1.15969e+06	1.24364e+06	1.20682e+06	1.27508e+06
sp|O60216|RAD21_HUMAN	O60216	RAD21_HUMAN	RAD21	631	Homo sapiens	1:Experimental evidence at protein level	Double-strand-break repair protein rad21 homolog	1	0.999	13	48	44	48	6	8	8	5	6	5	5	5	6	7	7	5	5	5	4	5	6	8	8	5	6	5	5	5	37057384	36982124	34577536	23797466	17056828	35148696	23328306	26325510	10043423	9829970	10634874	8222822
sp|O60231|DHX16_HUMAN	O60231	DHX16_HUMAN	DHX16	1041	Homo sapiens	1:Experimental evidence at protein level	Pre-mRNA-splicing factor ATP-dependent RNA helicase DHX16	1	0.999	13	38	37	52	4	5	5	5	2	7	6	4	4	5	5	5	2	6	6	4	7	7	7	6	3	9	9	4	33562632	28563742	32857064	15694798	8906900	29467856	30095256	24085264	12740119	9514383	10767459	9789884
sp|O60232|ZNRD2_HUMAN	O60232	ZNRD2_HUMAN	ZNRD2	199	Homo sapiens	1:Experimental evidence at protein level	Protein ZNRD2	1	0.999	4	5	5	5	0	1	1	0	2	0	0	1	0	1	1	0	2	0	0	1	0	1	1	0	2	0	0	1	3004292	3.16217e+06	2.6403e+06	2397525	2.40098e+06	3.15892e+06	1.18954e+06	2.11104e+06	1.38643e+06	1.54526e+06	1.60118e+06	1.37118e+06
sp|O60244|MED14_HUMAN	O60244	MED14_HUMAN	MED14	1454	Homo sapiens	1:Experimental evidence at protein level	Mediator of RNA polymerase II transcription subunit 14	1	0.9987	3	5	5	5	1	1	0	0	0	2	1	0	1	1	0	0	0	2	1	0	1	1	0	0	0	2	1	0	2.58445e+06	1.42753e+06	1.85403e+06	974029	2.43004e+06	3123404	2.85192e+06	1700035	1397257	903285	1.02435e+06	1.04363e+06
sp|O60256|KPRB_HUMAN	O60256	KPRB_HUMAN	PRPSAP2	369	Homo sapiens	1:Experimental evidence at protein level	Phosphoribosyl pyrophosphate synthase-associated protein 2	1	0.9989	6	20	13	20	0	5	3	0	3	2	5	2	0	3	2	0	2	1	4	1	0	5	3	0	3	2	5	2	2.60359e+06	5024266	3.06109e+06	3.71649e+06	4.17906e+06	3.06457e+06	4643240	3.13967e+06	1.07679e+06	1809476	1.23901e+06	1.52964e+06
sp|O60264|SMCA5_HUMAN	O60264	SMCA5_HUMAN	SMARCA5	1052	Homo sapiens	1:Experimental evidence at protein level	SWI/SNF-related matrix-associated actin-dependent regulator of chromatin subfamily A member 5	1	0.999	27	111	91	111	18	13	18	12	12	15	15	8	13	12	13	11	10	12	13	7	18	13	18	12	12	15	15	8	145740240	114340928	128554104	120280496	80013160	103866144	91663576	85506136	16084997	13157874	13577144	14000971
sp|O60271|JIP4_HUMAN	O60271	JIP4_HUMAN	SPAG9	1321	Homo sapiens	1:Experimental evidence at protein level	C-Jun-amino-terminal kinase-interacting protein 4	1	0.999	17	70	56	70	7	8	9	5	12	10	12	7	5	7	7	3	11	7	10	6	7	8	9	5	12	10	12	7	39448620	29740772	37728740	39731416	42441592	31532458	43726168	39945548	5.7435e+06	5.5056e+06	5593955	5728761
sp|O60287|NPA1P_HUMAN	O60287	NPA1P_HUMAN	URB1	2271	Homo sapiens	1:Experimental evidence at protein level	Nucleolar pre-ribosomal-associated protein 1	1	0.999	6	13	13	13	1	3	2	0	1	2	2	2	1	3	2	0	1	2	2	2	1	3	2	0	1	2	2	2	3539711	6.74537e+06	7579557	6256733	2.3796e+06	7439896	1.22355e+06	7.32507e+06	1.91459e+06	2542332	2704872	2173281
sp|O60292|SI1L3_HUMAN	O60292	SI1L3_HUMAN	SIPA1L3	1781	Homo sapiens	1:Experimental evidence at protein level	Signal-induced proliferation-associated 1-like protein 3	1	0.9984	3	5	5	5	0	0	1	0	0	3	0	1	0	0	1	0	0	3	0	1	0	0	1	0	0	3	0	1	1.23034e+06	1.71919e+06	2.49282e+06	1666382	1.15591e+06	2837840	1.97069e+06	1.5712e+06	671572	853514	950231	946345
sp|O60293|ZC3H1_HUMAN	O60293	ZC3H1_HUMAN	ZFC3H1	1989	Homo sapiens	1:Experimental evidence at protein level	Zinc finger C3H1 domain-containing protein	0.9945	0.9974	2	2	2	2	0	1	0	0	0	1	0	0	0	1	0	0	0	1	0	0	0	1	0	0	0	1	0	0	1840913	1.90129e+06	1.20751e+06	323118	1.21743e+06	1.72417e+06	653159	1.30098e+06	1.02415e+06	1027621	674685	346811
sp|O60294|TYW4_HUMAN	O60294	TYW4_HUMAN	LCMT2	686	Homo sapiens	1:Experimental evidence at protein level	tRNA wybutosine-synthesizing protein 4	0.9653	0.9987	1	4	4	4	1	0	1	0	0	1	0	1	1	0	1	0	0	1	0	1	1	0	1	0	0	1	0	1	506575	520266	417094	346021	0	392609	635234	431958	506575	520266	417094	346021
sp|O60303|KATIP_HUMAN	O60303	KATIP_HUMAN	KATNIP	1618	Homo sapiens	1:Experimental evidence at protein level	Katanin-interacting protein	0.9933	0.999	1	1	1	1	0	0	0	1	0	0	0	0	0	0	0	1	0	0	0	0	0	0	0	1	0	0	0	0	0	0	0	0	0	0	0	0	0	0	0	0
sp|O60306|AQR_HUMAN	O60306	AQR_HUMAN	AQR	1485	Homo sapiens	1:Experimental evidence at protein level	RNA helicase aquarius	1	0.999	9	38	38	38	5	6	5	4	4	6	4	4	5	6	5	4	4	6	4	4	5	6	5	4	4	6	4	4	19047778	17745134	17732778	11756972	10025409	19756672	16859868	11280865	5.51154e+06	4.61772e+06	4512559	4212611
sp|O60313|OPA1_HUMAN	O60313	OPA1_HUMAN	OPA1	960	Homo sapiens	1:Experimental evidence at protein level	Dynamin-like 120 kDa protein, mitochondrial	1	0.999	5	19	19	19	1	3	4	0	3	1	3	4	1	3	4	0	3	1	3	4	1	3	4	0	3	1	3	4	8522917	7.26768e+06	6975310	6488645	9159811	4120458	5342367	8698080	2.89302e+06	2.68981e+06	2.53437e+06	2.45428e+06
sp|O60315|ZEB2_HUMAN	O60315	ZEB2_HUMAN	ZEB2	1214	Homo sapiens	1:Experimental evidence at protein level	Zinc finger E-box-binding homeobox 2	0.9672	0.9988	1	4	4	4	0	1	1	0	0	1	0	1	0	1	1	0	0	1	0	1	0	1	1	0	0	1	0	1	755689	643127	832544	706198	360781	785738	651488	626107	755689	643127	832544	706198
sp|O60318|GANP_HUMAN	O60318	GANP_HUMAN	MCM3AP	1980	Homo sapiens	1:Experimental evidence at protein level	Germinal-center associated nuclear protein	1	0.999	5	9	9	9	1	1	2	1	0	1	2	1	1	1	2	1	0	1	2	1	1	1	2	1	0	1	2	1	962986	1.55275e+06	3.86288e+06	3408065	3.60356e+06	6.47648e+06	6260588	4.16365e+06	962986	1.12315e+06	1549454	1.54296e+06
sp|O60333|KIF1B_HUMAN	O60333	KIF1B_HUMAN	KIF1B	1816	Homo sapiens	1:Experimental evidence at protein level	Kinesin-like protein KIF1B	1	0.999	5	14	8	14	2	1	0	1	2	2	2	4	1	1	0	1	1	1	1	2	2	1	0	1	2	2	2	4	1715810	7.15908e+06	10170232	2.25548e+06	8363212	2.6071e+06	10844727	1.83046e+06	2.56916e+06	2.78562e+06	2.85427e+06	2938737
sp|O60341|KDM1A_HUMAN	O60341	KDM1A_HUMAN	KDM1A	852	Homo sapiens	1:Experimental evidence at protein level	Lysine-specific histone demethylase 1A	1	0.999	9	25	25	25	4	4	3	0	3	5	3	3	4	4	3	0	3	5	3	3	4	4	3	0	3	5	3	3	13841019	13263455	9770648	8711825	8652055	8755775	8.01789e+06	4893673	3.1326e+06	3.50854e+06	3.13067e+06	3.08472e+06
sp|O60343|TBCD4_HUMAN	O60343	TBCD4_HUMAN	TBC1D4	1298	Homo sapiens	1:Experimental evidence at protein level	TBC1 domain family member 4	1	0.999	9	29	29	29	2	6	3	3	4	4	3	4	2	6	3	3	4	4	3	4	2	6	3	3	4	4	3	4	11412916	11595280	11013747	13689613	13300784	19148400	13898151	13625667	3.99481e+06	4.11143e+06	3.80615e+06	4524426
sp|O60427|FADS1_HUMAN	O60427	FADS1_HUMAN	FADS1	444	Homo sapiens	1:Experimental evidence at protein level	Acyl-CoA (8-3)-desaturase	0.8843	0.9954	1	1	1	1	0	0	0	0	0	1	0	0	0	0	0	0	0	1	0	0	0	0	0	0	0	1	0	0	0	1.46012e+06	0	0	1.19379e+06	1518543	1.5249e+06	0	0	1.46012e+06	0	0
sp|O60443|GSDME_HUMAN	O60443	GSDME_HUMAN	GSDME	496	Homo sapiens	1:Experimental evidence at protein level	Gasdermin-E	1	0.9989	6	9	9	9	1	2	0	0	2	0	2	2	1	2	0	0	2	0	2	2	1	2	0	0	2	0	2	2	4.29827e+06	4659272	4.94726e+06	5316290	6028856	5.35805e+06	4.98914e+06	5484485	1.76912e+06	1894350	2.00341e+06	2233347
sp|O60488|ACSL4_HUMAN	O60488	ACSL4_HUMAN	ACSL4	711	Homo sapiens	1:Experimental evidence at protein level	Long-chain-fatty-acid--CoA ligase 4	1	0.999	12	36	28	36	6	5	4	4	3	7	3	4	5	4	3	3	2	6	2	3	6	5	4	4	3	7	3	4	20329008	18918980	13626014	20882642	21696910	21445036	20849394	24215096	5.07506e+06	4.83194e+06	4.42052e+06	4.93535e+06
sp|O60502|OGA_HUMAN	O60502	OGA_HUMAN	OGA	916	Homo sapiens	1:Experimental evidence at protein level	Protein O-GlcNAcase	1	0.999	7	26	26	26	1	2	3	2	2	5	3	8	1	2	3	2	2	5	3	8	1	2	3	2	2	5	3	8	10774878	9170307	10328608	9247580	11120054	8448956	9798189	10968963	3.30395e+06	2.99204e+06	2861166	2.94157e+06
sp|O60504|VINEX_HUMAN	O60504	VINEX_HUMAN	SORBS3	671	Homo sapiens	1:Experimental evidence at protein level	Vinexin	1	0.9989	5	10	10	10	1	0	2	2	1	1	1	2	1	0	2	2	1	1	1	2	1	0	2	2	1	1	1	2	5.28549e+06	5828668	6782516	5584207	16305701	12663498	15602174	12162320	3.57177e+06	4752789	4.33461e+06	3.74353e+06
sp|O60506|HNRPQ_HUMAN	O60506	HNRPQ_HUMAN	SYNCRIP	623	Homo sapiens	1:Experimental evidence at protein level	Heterogeneous nuclear ribonucleoprotein Q	1	0.999	15	70	70	93	10	9	9	8	9	10	8	7	10	9	9	8	9	10	8	7	13	13	12	10	12	13	11	9	109181392	117511808	110608552	102201344	83283232	76954888	70079400	80430760	28913306	31785760	32909086	29828636
sp|O60508|PRP17_HUMAN	O60508	PRP17_HUMAN	CDC40	579	Homo sapiens	1:Experimental evidence at protein level	Pre-mRNA-processing factor 17	1	0.999	5	12	12	12	2	1	1	0	3	4	0	1	2	1	1	0	3	4	0	1	2	1	1	0	3	4	0	1	8398212	4940510	7646505	1.80775e+06	5737678	10485968	4657528	5491699	3.23524e+06	2.3231e+06	3.54704e+06	680176
sp|O60518|RNBP6_HUMAN	O60518	RNBP6_HUMAN	RANBP6	1105	Homo sapiens	1:Experimental evidence at protein level	Ran-binding protein 6	1	0.999	10	14	14	28	2	1	2	1	3	2	0	3	2	1	2	1	3	2	0	3	4	3	4	1	5	4	2	5	13246109	12808627	9695180	10357005	11901952	10555104	10633437	10004958	5574258	5311452	5.65751e+06	5009092
sp|O60524|NEMF_HUMAN	O60524	NEMF_HUMAN	NEMF	1076	Homo sapiens	1:Experimental evidence at protein level	Ribosome quality control complex subunit NEMF	1	0.9989	6	8	8	8	0	2	0	0	3	0	2	1	0	2	0	0	3	0	2	1	0	2	0	0	3	0	2	1	8400055	6.2816e+06	6.28256e+06	8.22688e+06	6.73812e+06	6.51507e+06	7774208	6824679	4814988	3469769	3.03063e+06	4.14181e+06
sp|O60547|GMDS_HUMAN	O60547	GMDS_HUMAN	GMDS	372	Homo sapiens	1:Experimental evidence at protein level	GDP-mannose 4,6 dehydratase	0.8332	0.993	1	1	1	1	0	1	0	0	0	0	0	0	0	1	0	0	0	0	0	0	0	1	0	0	0	0	0	0	0	0	0	0	0	0	0	0	0	0	0	0
sp|O60551|NMT2_HUMAN	O60551	NMT2_HUMAN	NMT2	498	Homo sapiens	1:Experimental evidence at protein level	Glycylpeptide N-tetradecanoyltransferase 2	1	0.999	6	8	8	11	0	0	1	1	2	2	2	0	0	0	1	1	2	2	2	0	2	1	1	1	2	2	2	0	9024252	1.18138e+06	7937985	49770964	3637340	30488270	2640483	24298744	6361962	2.15173e+06	6.49092e+06	8867422
sp|O60565|GREM1_HUMAN	O60565	GREM1_HUMAN	GREM1	184	Homo sapiens	1:Experimental evidence at protein level	Gremlin-1	0.9724	0.999	1	5	5	5	1	0	1	1	0	0	1	1	1	0	1	1	0	0	1	1	1	0	1	1	0	0	1	1	2.04941e+06	1499481	1.56653e+06	1.59313e+06	1273850	812487	1.02103e+06	1.19558e+06	2.04941e+06	1499481	1.56653e+06	1.59313e+06
sp|O60566|BUB1B_HUMAN	O60566	BUB1B_HUMAN	BUB1B	1050	Homo sapiens	1:Experimental evidence at protein level	Mitotic checkpoint serine/threonine-protein kinase BUB1 beta	1	0.999	5	13	13	13	1	1	1	2	2	3	1	2	1	1	1	2	2	3	1	2	1	1	1	2	2	3	1	2	5.68935e+06	4871250	5849010	5312559	6558339	7984170	7363321	7398623	2487684	2.0865e+06	2.49174e+06	2287590
sp|O60568|PLOD3_HUMAN	O60568	PLOD3_HUMAN	PLOD3	738	Homo sapiens	1:Experimental evidence at protein level	Multifunctional procollagen lysine hydroxylase and glycosyltransferase LH3	1	0.999	7	15	15	15	3	3	3	1	3	1	1	0	3	3	3	1	3	1	1	0	3	3	3	1	3	1	1	0	14625427	14855750	15030781	11509919	12896917	9920820	10727903	9963476	7.29612e+06	7.00447e+06	6558302	5.23927e+06
sp|O60573|IF4E2_HUMAN	O60573	IF4E2_HUMAN	EIF4E2	245	Homo sapiens	1:Experimental evidence at protein level	Eukaryotic translation initiation factor 4E type 2	0.8784	0.9951	1	1	1	1	0	0	1	0	0	0	0	0	0	0	1	0	0	0	0	0	0	0	1	0	0	0	0	0	451805	390311	250177	0	390141	326147	352626	251750	451805	390311	250177	0
sp|O60610|DIAP1_HUMAN	O60610	DIAP1_HUMAN	DIAPH1	1272	Homo sapiens	1:Experimental evidence at protein level	Protein diaphanous homolog 1	1	0.999	14	31	31	31	1	2	6	3	5	5	6	3	1	2	6	3	5	5	6	3	1	2	6	3	5	5	6	3	31612666	19545528	27198834	22155224	39579668	30443550	42691064	29338420	6.51096e+06	6159047	6167874	5375503
sp|O60645|EXOC3_HUMAN	O60645	EXOC3_HUMAN	EXOC3	745	Homo sapiens	1:Experimental evidence at protein level	Exocyst complex component 3	1	0.999	10	19	19	19	1	5	2	1	3	1	3	3	1	5	2	1	3	1	3	3	1	5	2	1	3	1	3	3	14910668	14774781	15024647	12230392	18096606	15538930	20428914	16494251	3.96253e+06	3.95593e+06	4009033	4.29695e+06
sp|O60664|PLIN3_HUMAN	O60664	PLIN3_HUMAN	PLIN3	434	Homo sapiens	1:Experimental evidence at protein level	Perilipin-3	1	0.999	7	41	41	41	3	6	6	4	7	5	6	4	3	6	6	4	7	5	6	4	3	6	6	4	7	5	6	4	32523786	21850520	23189198	21913940	25801524	29311940	27123276	27619646	8734391	7933548	6219281	5.11958e+06
sp|O60671|RAD1_HUMAN	O60671	RAD1_HUMAN	RAD1	282	Homo sapiens	1:Experimental evidence at protein level	Cell cycle checkpoint protein RAD1	0.9338	0.9975	1	3	3	3	0	1	1	0	1	0	0	0	0	1	1	0	1	0	0	0	0	1	1	0	1	0	0	0	374739	259664	329697	0	288702	404284	184656	214322	374739	259664	329697	0
sp|O60684|IMA7_HUMAN	O60684	IMA7_HUMAN	KPNA6	536	Homo sapiens	1:Experimental evidence at protein level	Importin subunit alpha-7	1	0.999	11	54	19	54	7	6	8	3	7	8	6	9	4	2	2	1	2	4	2	2	7	6	8	3	7	8	6	9	42452888	45989384	48287640	42620932	50922060	49201884	49451080	42536180	12857730	12584482	13336668	12989736
sp|O60701|UGDH_HUMAN	O60701	UGDH_HUMAN	UGDH	494	Homo sapiens	1:Experimental evidence at protein level	UDP-glucose 6-dehydrogenase	1	0.999	19	117	117	117	11	17	17	12	16	14	14	16	11	17	17	12	16	14	14	16	11	17	17	12	16	14	14	16	310057216	254229920	332139776	313803776	256802208	311345056	292096832	239885728	51829272	58096432	55966392	56422428
sp|O60716|CTND1_HUMAN	O60716	CTND1_HUMAN	CTNND1	968	Homo sapiens	1:Experimental evidence at protein level	Catenin delta-1	1	0.999	18	103	103	103	11	14	13	11	15	14	15	10	11	14	13	11	15	14	15	10	11	14	13	11	15	14	15	10	61010232	64395688	63561576	60766676	71575720	65706960	84427840	62860044	10144776	11584222	10478034	10950026
sp|O60749|SNX2_HUMAN	O60749	SNX2_HUMAN	SNX2	519	Homo sapiens	1:Experimental evidence at protein level	Sorting nexin-2	1	0.999	6	13	13	22	1	3	3	1	1	2	1	1	1	3	3	1	1	2	1	1	1	5	4	2	3	3	2	2	5344792	4.90642e+06	5066704	4933721	2.76064e+06	4.18543e+06	5.07989e+06	4.65595e+06	2028358	1.98443e+06	1.89383e+06	2.00984e+06
sp|O60762|DPM1_HUMAN	O60762	DPM1_HUMAN	DPM1	260	Homo sapiens	1:Experimental evidence at protein level	Dolichol-phosphate mannosyltransferase subunit 1	0.9959	0.9989	2	4	4	4	0	1	1	0	1	0	1	0	0	1	1	0	1	0	1	0	0	1	1	0	1	0	1	0	1.003e+06	1.63132e+06	705450	662603	1.55812e+06	1.12139e+06	853128	300415	536350	874910	780717	733298
sp|O60763|USO1_HUMAN	O60763	USO1_HUMAN	USO1	962	Homo sapiens	1:Experimental evidence at protein level	General vesicular transport factor p115	1	0.999	20	88	88	88	7	15	13	9	14	9	13	8	7	15	13	9	14	9	13	8	7	15	13	9	14	9	13	8	63381252	90794880	77449800	58931032	102674256	67569088	79811712	76171928	14089773	18018424	15178946	17420340
sp|O60784|TOM1_HUMAN	O60784	TOM1_HUMAN	TOM1	492	Homo sapiens	1:Experimental evidence at protein level	Target of Myb1 membrane trafficking protein	1	0.999	2	10	10	10	1	1	2	1	0	2	1	2	1	1	2	1	0	2	1	2	1	1	2	1	0	2	1	2	1.34376e+06	2089589	2.32055e+06	2.07234e+06	3.21185e+06	1.74043e+06	3411553	3242659	1577780	1197388	1197213	1.16878e+06
sp|O60814|H2B1K_HUMAN	O60814	H2B1K_HUMAN	H2BC12	126	Homo sapiens	1:Experimental evidence at protein level	Histone H2B type 1-K	1	0.999	5	45	0	45	3	10	10	5	5	5	3	4	0	0	0	0	0	0	0	0	3	10	10	5	5	5	3	4	1042645760	1194839300	1742907900	1381004030	479994176	485282432	302632128	360370880	782625660	1063676220	1420508800	1380581890
sp|O60826|CCD22_HUMAN	O60826	CCD22_HUMAN	CCDC22	627	Homo sapiens	1:Experimental evidence at protein level	Coiled-coil domain-containing protein 22	1	0.999	7	23	23	23	1	4	4	1	4	3	1	5	1	4	4	1	4	3	1	5	1	4	4	1	4	3	1	5	6.48224e+06	6.93277e+06	8092441	10644587	10010599	18828110	7.07478e+06	12565878	2.24351e+06	2.79031e+06	2.87711e+06	3.29617e+06
sp|O60828|PQBP1_HUMAN	O60828	PQBP1_HUMAN	PQBP1	265	Homo sapiens	1:Experimental evidence at protein level	Polyglutamine-binding protein 1	0.9496	0.9981	1	2	2	2	0	0	0	0	0	1	0	1	0	0	0	0	0	1	0	1	0	0	0	0	0	1	0	1	1.37451e+06	0	3.27005e+06	0	1.16375e+06	1.72856e+06	0	1.22882e+06	1.37451e+06	0	3.27005e+06	0
sp|O60831|PRAF2_HUMAN	O60831	PRAF2_HUMAN	PRAF2	178	Homo sapiens	1:Experimental evidence at protein level	PRA1 family protein 2	0.9709	0.9989	1	6	6	6	0	1	1	1	0	1	1	1	0	1	1	1	0	1	1	1	0	1	1	1	0	1	1	1	3.72717e+06	3.64442e+06	4.0958e+06	3935921	3570471	3.66748e+06	4.14252e+06	3.92391e+06	3.72717e+06	3.64442e+06	4.0958e+06	3935921
sp|O60832|DKC1_HUMAN	O60832	DKC1_HUMAN	DKC1	514	Homo sapiens	1:Experimental evidence at protein level	H/ACA ribonucleoprotein complex subunit DKC1	1	0.999	12	41	41	41	6	5	3	4	5	6	4	8	6	5	3	4	5	6	4	8	6	5	3	4	5	6	4	8	37094500	26515800	25653042	28492926	18828928	26973864	16438385	30867216	10900084	8865537	8.34562e+06	9122393
sp|O60841|IF2P_HUMAN	O60841	IF2P_HUMAN	EIF5B	1220	Homo sapiens	1:Experimental evidence at protein level	Eukaryotic translation initiation factor 5B	1	0.999	20	95	95	95	10	12	13	8	17	6	15	14	10	12	13	8	17	6	15	14	10	12	13	8	17	6	15	14	72356144	77849096	74423376	76607832	83731680	77169560	84675784	87293368	12841575	13061141	13659305	13325905
sp|O60869|EDF1_HUMAN	O60869	EDF1_HUMAN	EDF1	148	Homo sapiens	1:Experimental evidence at protein level	Endothelial differentiation-related factor 1	0.9977	0.999	2	8	8	8	1	1	1	0	1	1	1	2	1	1	1	0	1	1	1	2	1	1	1	0	1	1	1	2	2.8777e+06	3806060	3.34853e+06	2.90923e+06	2.34551e+06	3.7456e+06	3.34239e+06	2.66213e+06	1.86249e+06	3.83967e+06	3.52175e+06	2.90923e+06
sp|O60879|DIAP2_HUMAN	O60879	DIAP2_HUMAN	DIAPH2	1101	Homo sapiens	1:Experimental evidence at protein level	Protein diaphanous homolog 2	0.7549	0.9887	1	1	1	1	0	0	0	0	1	0	0	0	0	0	0	0	1	0	0	0	0	0	0	0	1	0	0	0	0	418484	0	0	680843	363164	418387	0	0	418484	0	0
sp|O60884|DNJA2_HUMAN	O60884	DNJA2_HUMAN	DNAJA2	412	Homo sapiens	1:Experimental evidence at protein level	DnaJ homolog subfamily A member 2	1	0.999	6	20	20	20	4	3	1	0	4	3	2	3	4	3	1	0	4	3	2	3	4	3	1	0	4	3	2	3	8908379	9882198	8655402	10516528	4.00299e+06	4038229	2.87386e+06	5675594	3.40347e+06	4367054	3.81584e+06	4412276
sp|O60885|BRD4_HUMAN	O60885	BRD4_HUMAN	BRD4	1362	Homo sapiens	1:Experimental evidence at protein level	Bromodomain-containing protein 4	1	0.999	13	33	22	33	6	8	7	1	1	3	5	2	5	6	4	0	1	2	2	2	6	8	7	1	1	3	5	2	32369610	28572716	27116374	22458974	15395123	21282026	16164796	16774544	6546287	6.25048e+06	6407327	6183371
sp|O60888|CUTA_HUMAN	O60888	CUTA_HUMAN	CUTA	179	Homo sapiens	1:Experimental evidence at protein level	Protein CutA	0.9681	0.9988	1	3	3	3	0	0	1	0	0	0	1	1	0	0	1	0	0	0	1	1	0	0	1	0	0	0	1	1	4.46982e+06	5.5924e+06	5.50951e+06	2.52036e+06	5.53113e+06	5.72598e+06	5141182	5062711	4.46982e+06	5.5924e+06	5.50951e+06	2.52036e+06
sp|O60890|OPHN1_HUMAN	O60890	OPHN1_HUMAN	OPHN1	802	Homo sapiens	1:Experimental evidence at protein level	Oligophrenin-1	0.9816	0.9971	1	1	1	1	0	0	0	0	1	0	0	0	0	0	0	0	1	0	0	0	0	0	0	0	1	0	0	0	0	0	0	396960	423221	692059	0	472955	0	0	0	396960
sp|O60911|CATL2_HUMAN	O60911	CATL2_HUMAN	CTSV	334	Homo sapiens	1:Experimental evidence at protein level	Cathepsin L2	0.9928	0.9989	1	4	4	4	1	1	0	0	1	0	0	1	1	1	0	0	1	0	0	1	1	1	0	0	1	0	0	1	1.4967e+06	2042332	0	644662	1.32479e+06	0	2.05774e+06	1.4546e+06	1.4967e+06	2042332	0	644662
sp|O60930|RNH1_HUMAN	O60930	RNH1_HUMAN	RNASEH1	286	Homo sapiens	1:Experimental evidence at protein level	Ribonuclease H1	0.8868	0.9955	1	3	3	3	1	0	0	0	0	1	0	1	1	0	0	0	0	1	0	1	1	0	0	0	0	1	0	1	634945	615706	468476	613878	378754	482665	495418	436053	634945	615706	468476	613878
sp|O60934|NBN_HUMAN	O60934	NBN_HUMAN	NBN	754	Homo sapiens	1:Experimental evidence at protein level	Nibrin	1	0.999	7	26	26	26	1	5	4	3	3	3	3	4	1	5	4	3	3	3	3	4	1	5	4	3	3	3	3	4	10977128	9021995	8921107	8938468	6224869	11287980	9690859	7.57491e+06	3872295	2958125	2.82738e+06	3.28031e+06
sp|O60942|MCE1_HUMAN	O60942	MCE1_HUMAN	RNGTT	597	Homo sapiens	1:Experimental evidence at protein level	mRNA-capping enzyme	0.9995	0.9886	3	7	7	7	2	1	2	0	1	0	1	0	2	1	2	0	1	0	1	0	2	1	2	0	1	0	1	0	4.10691e+06	1.05575e+06	4352020	1887631	621826	762357	2.8081e+06	842812	1.19377e+06	1.72274e+06	1.86767e+06	3.08019e+06
sp|O75044|SRGP2_HUMAN	O75044	SRGP2_HUMAN	SRGAP2	1071	Homo sapiens	1:Experimental evidence at protein level	SLIT-ROBO Rho GTPase-activating protein 2	1	0.999	10	31	8	31	4	1	4	3	4	4	6	5	0	0	2	0	1	1	2	2	4	1	4	3	4	4	6	5	8681697	6610522	8084883	8043172	10467171	8956568	10796450	9850757	1.52119e+06	1.82315e+06	1.89354e+06	1.53483e+06
sp|O75051|PLXA2_HUMAN	O75051	PLXA2_HUMAN	PLXNA2	1894	Homo sapiens	1:Experimental evidence at protein level	Plexin-A2	0.9999	0.9899	3	3	3	3	1	0	1	0	0	1	0	0	1	0	1	0	0	1	0	0	1	0	1	0	0	1	0	0	0	0	2.72871e+06	667173	207709	606796	648902	0	0	0	922127	1.06864e+06
sp|O75083|WDR1_HUMAN	O75083	WDR1_HUMAN	WDR1	606	Homo sapiens	1:Experimental evidence at protein level	WD repeat-containing protein 1	1	0.999	19	124	124	124	16	18	13	12	19	18	15	13	16	18	13	12	19	18	15	13	16	18	13	12	19	18	15	13	339370272	384241280	367398496	360123840	412454976	348540864	384286144	398678464	75618312	82333304	80392248	79043944
sp|O75116|ROCK2_HUMAN	O75116	ROCK2_HUMAN	ROCK2	1388	Homo sapiens	1:Experimental evidence at protein level	Rho-associated protein kinase 2	1	0.999	23	81	76	81	4	8	7	7	17	11	11	16	4	8	7	5	16	11	9	16	4	8	7	7	17	11	11	16	36019684	31184170	38138184	36531656	49161352	43753344	61112016	44401968	7137424	6724858	7.74499e+06	7632399
sp|O75122|CLAP2_HUMAN	O75122	CLAP2_HUMAN	CLASP2	1294	Homo sapiens	1:Experimental evidence at protein level	CLIP-associating protein 2	1	0.999	11	13	13	19	2	1	1	2	3	2	1	1	2	1	1	2	3	2	1	1	3	3	2	3	4	2	1	1	4900482	4.61657e+06	3.41261e+06	5.03228e+06	6653200	5.6116e+06	6.73939e+06	4380541	1.76844e+06	1.69965e+06	1.56931e+06	1.68695e+06
sp|O75127|PTCD1_HUMAN	O75127	PTCD1_HUMAN	PTCD1	700	Homo sapiens	1:Experimental evidence at protein level	Pentatricopeptide repeat-containing protein 1, mitochondrial	0.957	0.9984	1	1	1	1	0	0	0	0	0	0	0	1	0	0	0	0	0	0	0	1	0	0	0	0	0	0	0	1	0	266969	276523	0	499396	387576	0	428097	0	266969	276523	0
sp|O75131|CPNE3_HUMAN	O75131	CPNE3_HUMAN	CPNE3	537	Homo sapiens	1:Experimental evidence at protein level	Copine-3	1	0.999	11	57	51	57	8	7	6	6	7	7	7	9	8	6	5	5	6	6	7	8	8	7	6	6	7	7	7	9	80300120	96788472	90804080	77815608	77750568	67417872	89476160	63905304	20035300	21841564	19768042	18599162
sp|O75143|ATG13_HUMAN	O75143	ATG13_HUMAN	ATG13	517	Homo sapiens	1:Experimental evidence at protein level	Autophagy-related protein 13	0.9671	0.9988	1	2	2	2	0	1	0	0	0	1	0	0	0	1	0	0	0	1	0	0	0	1	0	0	0	1	0	0	706140	640645	0	441150	0	370508	739381	467456	706140	640645	0	441150
sp|O75146|HIP1R_HUMAN	O75146	HIP1R_HUMAN	HIP1R	1068	Homo sapiens	1:Experimental evidence at protein level	Huntingtin-interacting protein 1-related protein	1	0.999	8	20	20	20	1	4	2	2	6	2	2	1	1	4	2	2	6	2	2	1	1	4	2	2	6	2	2	1	3.03567e+06	5.26763e+06	2.78209e+06	5241627	4.39442e+06	3286256	3.69112e+06	5508461	871687	1.60323e+06	1.15489e+06	1362924
sp|O75147|OBSL1_HUMAN	O75147	OBSL1_HUMAN	OBSL1	1896	Homo sapiens	1:Experimental evidence at protein level	Obscurin-like protein 1	1	0.999	3	5	5	5	0	1	0	1	0	2	1	0	0	1	0	1	0	2	1	0	0	1	0	1	0	2	1	0	1.99005e+06	1.67933e+06	2278579	2.43667e+06	1.83686e+06	2595374	2.25241e+06	1.18224e+06	1.53767e+06	1.35201e+06	1.75921e+06	1.59393e+06
sp|O75150|BRE1B_HUMAN	O75150	BRE1B_HUMAN	RNF40	1001	Homo sapiens	1:Experimental evidence at protein level	E3 ubiquitin-protein ligase BRE1B	1	0.999	22	83	77	83	9	14	12	11	11	11	6	9	9	13	10	11	10	10	5	9	9	14	12	11	11	11	6	9	61946032	42658028	57011952	44233908	33101714	55740808	38373196	37608912	8579129	7.12418e+06	7.70489e+06	6.99397e+06
sp|O75151|PHF2_HUMAN	O75151	PHF2_HUMAN	PHF2	1096	Homo sapiens	1:Experimental evidence at protein level	Lysine-specific demethylase PHF2	1	0.9971	5	9	7	9	1	2	2	1	0	0	3	0	1	2	1	1	0	0	2	0	1	2	2	1	0	0	3	0	8571323	9526589	9534825	6.95539e+06	6.48092e+06	8528711	8453123	2.7757e+06	3.31751e+06	3203895	3.66314e+06	3029011
sp|O75152|ZC11A_HUMAN	O75152	ZC11A_HUMAN	ZC3H11A	810	Homo sapiens	1:Experimental evidence at protein level	Zinc finger CCCH domain-containing protein 11A	1	0.999	9	34	31	34	2	7	5	3	6	4	5	2	2	6	5	3	5	4	4	2	2	7	5	3	6	4	5	2	20275862	16006490	14755800	14510997	13374740	19011924	15023076	15638416	3.82865e+06	3.09684e+06	3.32853e+06	3.26368e+06
sp|O75153|CLU_HUMAN	O75153	CLU_HUMAN	CLUH	1309	Homo sapiens	1:Experimental evidence at protein level	Clustered mitochondria protein homolog	1	0.999	13	37	37	37	5	2	5	5	7	5	5	3	5	2	5	5	7	5	5	3	5	2	5	5	7	5	5	3	27724166	19964226	25044238	25458108	25110782	22227944	24558272	22598132	6.83979e+06	5.80098e+06	6267378	6938910
sp|O75164|KDM4A_HUMAN	O75164	KDM4A_HUMAN	KDM4A	1064	Homo sapiens	1:Experimental evidence at protein level	Lysine-specific demethylase 4A	0.9999	0.999	2	4	4	4	1	2	0	0	0	0	1	0	1	2	0	0	0	0	1	0	1	2	0	0	0	0	1	0	946375	1.15093e+06	975620	0	947828	1.34252e+06	1.19043e+06	851475	1.04599e+06	810410	682316	0
sp|O75165|DJC13_HUMAN	O75165	DJC13_HUMAN	DNAJC13	2243	Homo sapiens	1:Experimental evidence at protein level	DnaJ homolog subfamily C member 13	1	0.999	28	65	65	65	2	9	5	6	6	12	11	14	2	9	5	6	6	12	11	14	2	9	5	6	6	12	11	14	25830006	39555816	29274226	38147816	56630188	56804180	55078764	68412896	4.73646e+06	5.96604e+06	5.63982e+06	6.05286e+06
sp|O75170|PP6R2_HUMAN	O75170	PP6R2_HUMAN	PPP6R2	966	Homo sapiens	1:Experimental evidence at protein level	Serine/threonine-protein phosphatase 6 regulatory subunit 2	0.9992	0.999	2	5	5	5	0	1	1	0	1	1	1	0	0	1	1	0	1	1	1	0	0	1	1	0	1	1	1	0	0	5784579	2.30795e+06	2.57407e+06	1.82915e+06	4342317	0	883564	0	19306428	1.63565e+06	1.82425e+06
sp|O75175|CNOT3_HUMAN	O75175	CNOT3_HUMAN	CNOT3	753	Homo sapiens	1:Experimental evidence at protein level	CCR4-NOT transcription complex subunit 3	1	0.9989	7	16	16	16	3	2	1	2	3	1	2	2	3	2	1	2	3	1	2	2	3	2	1	2	3	1	2	2	9224698	10155186	8.3496e+06	7.09074e+06	11392266	10544420	7343344	10878102	5.61687e+06	5.09983e+06	5.68693e+06	6.08419e+06
sp|O75179|ANR17_HUMAN	O75179	ANR17_HUMAN	ANKRD17	2603	Homo sapiens	1:Experimental evidence at protein level	Ankyrin repeat domain-containing protein 17	1	0.999	13	38	25	38	5	8	5	2	4	2	6	6	4	5	4	1	2	1	3	5	5	8	5	2	4	2	6	6	13626602	12186926	19116450	10560392	15548267	13484920	13657969	14209848	2.41985e+06	2.91005e+06	2704052	2.84967e+06
sp|O75182|SIN3B_HUMAN	O75182	SIN3B_HUMAN	SIN3B	1162	Homo sapiens	1:Experimental evidence at protein level	Paired amphipathic helix protein Sin3b	0.9989	0.9971	2	3	3	3	1	1	1	0	0	0	0	0	1	1	1	0	0	0	0	0	1	1	1	0	0	0	0	0	1.69442e+06	1.70277e+06	2.06855e+06	1.36391e+06	868808	904721	924091	0	1.12994e+06	1.1904e+06	1.36272e+06	818350
sp|O75190|DNJB6_HUMAN	O75190	DNJB6_HUMAN	DNAJB6	326	Homo sapiens	1:Experimental evidence at protein level	DnaJ homolog subfamily B member 6	1	0.999	4	9	4	9	0	2	1	2	2	1	0	1	0	1	0	2	1	0	0	0	0	2	1	2	2	1	0	1	6164960	7925355	5804419	6577884	1.36026e+06	3881268	1.77751e+06	3.90039e+06	3.44998e+06	3.90774e+06	3247568	3.15348e+06
sp|O75223|GGCT_HUMAN	O75223	GGCT_HUMAN	GGCT	188	Homo sapiens	1:Experimental evidence at protein level	Gamma-glutamylcyclotransferase	1	0.999	6	25	25	25	3	3	3	2	4	3	3	4	3	3	3	2	4	3	3	4	3	3	3	2	4	3	3	4	82289016	83307376	62379532	58936588	79954048	36222144	102632456	56742448	31995258	36185524	27866416	25234030
sp|O75306|NDUS2_HUMAN	O75306	NDUS2_HUMAN	NDUFS2	463	Homo sapiens	1:Experimental evidence at protein level	NADH dehydrogenase [ubiquinone] iron-sulfur protein 2, mitochondrial	0.9999	0.999	2	7	7	7	1	1	0	0	1	1	1	2	1	1	0	0	1	1	1	2	1	1	0	0	1	1	1	2	2.13109e+06	2.52936e+06	1.83405e+06	2529314	1.9624e+06	2.58231e+06	1.2689e+06	2.13584e+06	1.19435e+06	1.42154e+06	1.02846e+06	1.42433e+06
sp|O75312|ZPR1_HUMAN	O75312	ZPR1_HUMAN	ZPR1	459	Homo sapiens	1:Experimental evidence at protein level	Zinc finger protein ZPR1	0.9999	0.9989	2	11	11	11	1	1	1	1	1	2	2	2	1	1	1	1	1	2	2	2	1	1	1	1	1	2	2	2	1.43743e+06	642351	495437	1.1774e+06	865697	1093968	608092	860860	794820	644534	497121	638543
sp|O75319|DUS11_HUMAN	O75319	DUS11_HUMAN	DUSP11	377	Homo sapiens	1:Experimental evidence at protein level	RNA/RNP complex-1-interacting phosphatase	0.6613	0.9822	1	1	1	1	0	1	0	0	0	0	0	0	0	1	0	0	0	0	0	0	0	1	0	0	0	0	0	0	991075	1.03016e+06	0	0	777133	0	653547	0	991075	1.03016e+06	0	0
sp|O75330|HMMR_HUMAN	O75330	HMMR_HUMAN	HMMR	724	Homo sapiens	1:Experimental evidence at protein level	Hyaluronan mediated motility receptor	1	0.999	3	10	10	10	1	1	1	1	2	1	2	1	1	1	1	1	2	1	2	1	1	1	1	1	2	1	2	1	3409902	4276229	4.93595e+06	3.66178e+06	7946029	3.98101e+06	6277503	4081346	2.28605e+06	2.20737e+06	2.4156e+06	2.46615e+06
sp|O75342|LX12B_HUMAN	O75342	LX12B_HUMAN	ALOX12B	701	Homo sapiens	1:Experimental evidence at protein level	Arachidonate 12-lipoxygenase, 12R-type	1	0.999	13	50	50	50	5	6	10	3	8	2	11	5	5	6	10	3	8	2	11	5	5	6	10	3	8	2	11	5	31527114	37012532	40868360	27864926	44843352	14345725	39240328	34809644	7.25301e+06	8654814	8.29235e+06	5786474
sp|O75347|TBCA_HUMAN	O75347	TBCA_HUMAN	TBCA	108	Homo sapiens	1:Experimental evidence at protein level	Tubulin-specific chaperone A	0.9557	0.9984	1	3	3	3	1	0	0	0	0	1	0	1	1	0	0	0	0	1	0	1	1	0	0	0	0	1	0	1	1.25148e+06	1183720	999183	0	1.01955e+06	1.66418e+06	808039	880659	1.25148e+06	1183720	999183	0
sp|O75351|VPS4B_HUMAN	O75351	VPS4B_HUMAN	VPS4B	444	Homo sapiens	1:Experimental evidence at protein level	Vacuolar protein sorting-associated protein 4B	0.9933	0.999	2	11	3	11	1	2	1	1	2	1	1	2	0	1	0	0	1	0	0	1	1	2	1	1	2	1	1	2	6296754	8698253	8734747	7654956	9090994	7680018	8327594	9058401	5.16909e+06	6831644	6645513	4.64651e+06
sp|O75363|BCAS1_HUMAN	O75363	BCAS1_HUMAN	BCAS1	584	Homo sapiens	1:Experimental evidence at protein level	Breast carcinoma-amplified sequence 1	0.8175	0.9922	1	2	2	2	0	0	1	0	1	0	0	0	0	0	1	0	1	0	0	0	0	0	1	0	1	0	0	0	0	184543	420169	674966	354233	320387	224191	241890	0	184543	420169	674966
sp|O75367|H2AY_HUMAN	O75367	H2AY_HUMAN	MACROH2A1	369	Homo sapiens	1:Experimental evidence at protein level	Core histone macro-H2A.1	1	0.999	10	52	41	52	8	9	10	6	8	2	4	5	7	7	8	5	6	1	3	4	8	9	10	6	8	2	4	5	100846016	113254072	112977064	129781800	55931148	43939520	38417336	38484260	33623716	38054300	37848468	41444112
sp|O75369|FLNB_HUMAN	O75369	FLNB_HUMAN	FLNB	2602	Homo sapiens	1:Experimental evidence at protein level	Filamin-B	1	0.999	114	627	627	692	68	85	79	71	100	68	78	78	68	85	79	71	100	68	78	78	75	96	86	79	108	75	87	86	1907183870	2466049540	2215296510	2789680130	2510064900	1998051330	2185599740	2289486850	137432112	170896624	167471488	186384992
sp|O75376|NCOR1_HUMAN	O75376	NCOR1_HUMAN	NCOR1	2440	Homo sapiens	1:Experimental evidence at protein level	Nuclear receptor corepressor 1	1	0.9967	5	6	6	6	1	1	1	0	1	2	0	0	1	1	1	0	1	2	0	0	1	1	1	0	1	2	0	0	1.15448e+06	1.02853e+06	1.20365e+06	0	897754	1.68795e+06	829664	668618	584318	637442	644473	0
sp|O75381|PEX14_HUMAN	O75381	PEX14_HUMAN	PEX14	377	Homo sapiens	1:Experimental evidence at protein level	Peroxisomal membrane protein PEX14	1	0.9987	3	8	8	8	0	3	1	0	2	0	0	2	0	3	1	0	2	0	0	2	0	3	1	0	2	0	0	2	1.27493e+06	1.82859e+06	1.44001e+06	705148	1.66289e+06	665853	1374849	1.05532e+06	1.27493e+06	1006778	866348	705148
sp|O75382|TRIM3_HUMAN	O75382	TRIM3_HUMAN	TRIM3	744	Homo sapiens	1:Experimental evidence at protein level	Tripartite motif-containing protein 3	0.9999	0.9989	2	5	5	5	1	0	0	0	2	1	0	1	1	0	0	0	2	1	0	1	1	0	0	0	2	1	0	1	2.38928e+06	2.20847e+06	2758030	2.39179e+06	3.07507e+06	2.93101e+06	2.9495e+06	3043388	1.37199e+06	1.25746e+06	1.51411e+06	1.32575e+06
sp|O75390|CISY_HUMAN	O75390	CISY_HUMAN	CS	466	Homo sapiens	1:Experimental evidence at protein level	Citrate synthase, mitochondrial	1	0.999	7	39	39	39	5	5	6	4	5	5	5	4	5	5	6	4	5	5	5	4	5	5	6	4	5	5	5	4	104593424	102072848	87865712	74449344	103205600	64644020	55834476	92611992	45181692	46535080	43719544	37855540
sp|O75391|SPAG7_HUMAN	O75391	SPAG7_HUMAN	SPAG7	227	Homo sapiens	1:Experimental evidence at protein level	Sperm-associated antigen 7	1	0.999	2	7	7	7	2	1	2	0	0	0	1	1	2	1	2	0	0	0	1	1	2	1	2	0	0	0	1	1	5371402	4259169	4.46722e+06	3.429e+06	2.9377e+06	3.10631e+06	2.79692e+06	3.59805e+06	3.73818e+06	2.88874e+06	3.14643e+06	2.27701e+06
sp|O75396|SC22B_HUMAN	O75396	SC22B_HUMAN	SEC22B	215	Homo sapiens	1:Experimental evidence at protein level	Vesicle-trafficking protein SEC22b	1	0.999	6	44	44	44	5	6	6	5	7	5	5	5	5	6	6	5	7	5	5	5	5	6	6	5	7	5	5	5	41612728	45044432	59524880	35909028	39235484	52374388	54915776	42593884	15019417	16246629	14427318	13399805
sp|O75400|PR40A_HUMAN	O75400	PR40A_HUMAN	PRPF40A	957	Homo sapiens	1:Experimental evidence at protein level	Pre-mRNA-processing factor 40 homolog A	1	0.999	13	46	45	46	5	7	10	4	3	8	6	3	5	7	10	4	3	7	6	3	5	7	10	4	3	8	6	3	80376576	78376512	143187104	72820680	64245972	70170976	69971208	75847080	30494812	24180094	26161150	21292892
sp|O75410|TACC1_HUMAN	O75410	TACC1_HUMAN	TACC1	805	Homo sapiens	1:Experimental evidence at protein level	Transforming acidic coiled-coil-containing protein 1	1	0.999	9	18	18	18	2	3	1	1	2	4	4	1	2	3	1	1	2	4	4	1	2	3	1	1	2	4	4	1	6199875	3.71287e+06	6.02184e+06	5.37875e+06	5809360	25327720	4973763	22636650	3.28526e+06	2923359	3.20342e+06	4.0857e+06
sp|O75419|CDC45_HUMAN	O75419	CDC45_HUMAN	CDC45	566	Homo sapiens	1:Experimental evidence at protein level	Cell division control protein 45 homolog	1	0.9965	3	3	3	3	0	1	0	0	0	1	0	1	0	1	0	0	0	1	0	1	0	1	0	0	0	1	0	1	2.0059e+06	2.27616e+06	1.05732e+06	1.37184e+06	1.04706e+06	993962	922980	947845	717593	849157	721040	694807
sp|O75427|LRCH4_HUMAN	O75427	LRCH4_HUMAN	LRCH4	683	Homo sapiens	1:Experimental evidence at protein level	Leucine-rich repeat and calponin homology domain-containing protein 4	0.9724	0.999	1	1	1	1	0	0	0	0	0	1	0	0	0	0	0	0	0	1	0	0	0	0	0	0	0	1	0	0	1327933	0	1.16422e+06	0	0	817099	0	572007	1327933	0	1.16422e+06	0
sp|O75431|MTX2_HUMAN	O75431	MTX2_HUMAN	MTX2	263	Homo sapiens	1:Experimental evidence at protein level	Metaxin-2	1	0.9987	3	3	3	3	0	1	1	0	0	0	0	1	0	1	1	0	0	0	0	1	0	1	1	0	0	0	0	1	0	1.52111e+06	1.2836e+06	0	2.60858e+06	0	2.00186e+06	0	0	1.52111e+06	1.2836e+06	0
sp|O75436|VP26A_HUMAN	O75436	VP26A_HUMAN	VPS26A	327	Homo sapiens	1:Experimental evidence at protein level	Vacuolar protein sorting-associated protein 26A	1	0.999	11	61	55	61	9	7	9	6	7	7	8	8	9	6	8	6	6	6	7	7	9	7	9	6	7	7	8	8	80684776	74444528	86597808	75840624	85864800	82541528	85366048	83517144	15141127	15440152	16411138	15577005
sp|O75439|MPPB_HUMAN	O75439	MPPB_HUMAN	PMPCB	489	Homo sapiens	1:Experimental evidence at protein level	Mitochondrial-processing peptidase subunit beta	1	0.999	3	7	7	7	1	0	1	0	0	1	2	2	1	0	1	0	0	1	2	2	1	0	1	0	0	1	2	2	13971552	6.92326e+06	9205680	3.82565e+06	7356021	4.02215e+06	8392230	6804704	5.92554e+06	3.18501e+06	3.8501e+06	4.17123e+06
sp|O75448|MED24_HUMAN	O75448	MED24_HUMAN	MED24	989	Homo sapiens	1:Experimental evidence at protein level	Mediator of RNA polymerase II transcription subunit 24	1	0.9977	3	5	5	5	0	1	0	1	1	1	1	0	0	1	0	1	1	1	1	0	0	1	0	1	1	1	1	0	3.84524e+06	2652071	2.31619e+06	2.44332e+06	2.50326e+06	4222783	2.83616e+06	1.74102e+06	2.87884e+06	2.02505e+06	2.31619e+06	1.86591e+06
sp|O75475|PSIP1_HUMAN	O75475	PSIP1_HUMAN	PSIP1	530	Homo sapiens	1:Experimental evidence at protein level	PC4 and SFRS1-interacting protein	1	0.999	9	27	27	27	3	4	8	2	2	4	3	1	3	4	8	2	2	4	3	1	3	4	8	2	2	4	3	1	33976512	14783838	39263964	30801720	16034961	31937548	28676814	15968652	13131050	14702073	14649621	14320366
sp|O75477|ERLN1_HUMAN	O75477	ERLN1_HUMAN	ERLIN1	348	Homo sapiens	1:Experimental evidence at protein level	Erlin-1	1	0.999	7	53	38	53	7	6	6	6	8	6	7	7	5	4	4	5	6	4	5	5	7	6	6	6	8	6	7	7	104034016	78758680	88225288	72742512	67169200	68750720	66445316	62407792	23122810	20337962	22856098	23313902
sp|O75494|SRS10_HUMAN	O75494	SRS10_HUMAN	SRSF10	262	Homo sapiens	1:Experimental evidence at protein level	Serine/arginine-rich splicing factor 10	0.9936	0.9984	2	3	0	3	0	1	1	1	0	0	0	0	0	0	0	0	0	0	0	0	0	1	1	1	0	0	0	0	0	0	10505128	9694196	0	0	0	0	0	0	10505128	9694196
sp|O75521|ECI2_HUMAN	O75521	ECI2_HUMAN	ECI2	394	Homo sapiens	1:Experimental evidence at protein level	Enoyl-CoA delta isomerase 2	1	0.999	8	33	33	33	2	3	3	3	6	3	8	5	2	3	3	3	6	3	8	5	2	3	3	3	6	3	8	5	24315388	29152052	15981256	14565617	28710004	25617586	27172954	26128408	5997088	6.73182e+06	5107405	4.84072e+06
sp|O75530|EED_HUMAN	O75530	EED_HUMAN	EED	441	Homo sapiens	1:Experimental evidence at protein level	Polycomb protein EED	0.9722	0.999	1	2	2	2	0	0	0	0	0	1	0	1	0	0	0	0	0	1	0	1	0	0	0	0	0	1	0	1	3400168	0	0	0	2.11806e+06	2108560	2.02203e+06	1.81777e+06	3400168	0	0	0
sp|O75531|BAF_HUMAN	O75531	BAF_HUMAN	BANF1	89	Homo sapiens	1:Experimental evidence at protein level	Barrier-to-autointegration factor	1	0.999	3	13	13	13	1	2	1	2	2	2	2	1	1	2	1	2	2	2	2	1	1	2	1	2	2	2	2	1	10585562	13021180	11242244	10488912	9997800	11766106	10804164	9369480	6371682	7.02999e+06	6636490	6202424
sp|O75533|SF3B1_HUMAN	O75533	SF3B1_HUMAN	SF3B1	1304	Homo sapiens	1:Experimental evidence at protein level	Splicing factor 3B subunit 1	1	0.999	35	189	189	189	21	24	28	18	20	28	26	24	21	24	28	18	20	28	26	24	21	24	28	18	20	28	26	24	293630176	200533760	251222608	213633024	158975984	294004832	216716928	189716592	48246728	36110988	41253564	39782184
sp|O75534|CSDE1_HUMAN	O75534	CSDE1_HUMAN	CSDE1	798	Homo sapiens	1:Experimental evidence at protein level	Cold shock domain-containing protein E1	1	0.999	31	167	167	167	17	22	24	16	19	22	26	21	17	22	24	16	19	22	26	21	17	22	24	16	19	22	26	21	189642544	181813872	216110240	206993952	190289808	194375648	191175392	204650032	30775776	31091978	30897974	32784976
sp|O75554|WBP4_HUMAN	O75554	WBP4_HUMAN	WBP4	376	Homo sapiens	1:Experimental evidence at protein level	WW domain-binding protein 4	0.8619	0.9944	1	1	1	1	0	0	0	0	0	1	0	0	0	0	0	0	0	1	0	0	0	0	0	0	0	1	0	0	1.77159e+06	0	0	985907	785227	1050642	771289	1.19735e+06	1.77159e+06	0	0	985907
sp|O75569|PRKRA_HUMAN	O75569	PRKRA_HUMAN	PRKRA	313	Homo sapiens	1:Experimental evidence at protein level	Interferon-inducible double-stranded RNA-dependent protein kinase activator A	1	0.999	3	10	10	10	1	2	1	1	1	2	1	1	1	2	1	1	1	2	1	1	1	2	1	1	1	2	1	1	3.6815e+06	2.44505e+06	1.70184e+06	2923256	5013125	2.21392e+06	1572906	852258	1544731	1.32038e+06	1.16561e+06	1.02256e+06
sp|O75592|MYCB2_HUMAN	O75592	MYCB2_HUMAN	MYCBP2	4678	Homo sapiens	1:Experimental evidence at protein level	E3 ubiquitin-protein ligase MYCBP2	1	0.9985	4	5	5	5	2	0	1	0	0	2	0	0	2	0	1	0	0	2	0	0	2	0	1	0	0	2	0	0	1521452	332474	816177	1.29843e+06	0	1.54716e+06	1.51453e+06	1.12827e+06	578649	332474	478201	582040
sp|O75607|NPM3_HUMAN	O75607	NPM3_HUMAN	NPM3	178	Homo sapiens	1:Experimental evidence at protein level	Nucleoplasmin-3	0.9544	0.9983	1	4	4	4	1	0	1	0	1	0	1	0	1	0	1	0	1	0	1	0	1	0	1	0	1	0	1	0	2581452	1.90909e+06	1.8708e+06	0	1.31746e+06	1.11933e+06	1.01413e+06	0	2581452	1.90909e+06	1.8708e+06	0
sp|O75608|LYPA1_HUMAN	O75608	LYPA1_HUMAN	LYPLA1	230	Homo sapiens	1:Experimental evidence at protein level	Acyl-protein thioesterase 1	0.967	0.9988	1	4	4	4	1	0	1	1	0	1	0	0	1	0	1	1	0	1	0	0	1	0	1	1	0	1	0	0	6.21674e+06	5831460	5.07612e+06	5.58016e+06	6.28153e+06	4361813	6810787	6.62242e+06	6.21674e+06	5831460	5.07612e+06	5.58016e+06
sp|O75635|SPB7_HUMAN	O75635	SPB7_HUMAN	SERPINB7	380	Homo sapiens	1:Experimental evidence at protein level	Serpin B7	0.9999	0.9989	2	3	3	3	0	1	0	0	1	0	1	0	0	1	0	0	1	0	1	0	0	1	0	0	1	0	1	0	1368360	1.10313e+06	564771	4842577	1553614	582033	1.53311e+06	691618	1.70383e+06	1.37357e+06	703230	1.03544e+06
sp|O75643|U520_HUMAN	O75643	U520_HUMAN	SNRNP200	2136	Homo sapiens	1:Experimental evidence at protein level	U5 small nuclear ribonucleoprotein 200 kDa helicase	1	0.999	56	311	311	311	38	43	42	30	40	42	37	39	38	43	42	30	40	42	37	39	38	43	42	30	40	42	37	39	421926720	333647936	353487904	298690208	279814976	506788352	348524608	349026496	29394294	22905378	25931162	22146062
sp|O75663|TIPRL_HUMAN	O75663	TIPRL_HUMAN	TIPRL	272	Homo sapiens	1:Experimental evidence at protein level	TIP41-like protein	1	0.999	5	12	12	12	2	2	1	3	1	1	0	2	2	2	1	3	1	1	0	2	2	2	1	3	1	1	0	2	6.65916e+06	4369761	3.9946e+06	5602966	2.64102e+06	6.37205e+06	1.48712e+06	2.69426e+06	2303904	1.61373e+06	1.78418e+06	2.18167e+06
sp|O75665|OFD1_HUMAN	O75665	OFD1_HUMAN	OFD1	1012	Homo sapiens	1:Experimental evidence at protein level	Centriole and centriolar satellite protein OFD1	0.7327	0.9873	1	1	1	1	0	0	0	0	1	0	0	0	0	0	0	0	1	0	0	0	0	0	0	0	1	0	0	0	0	0	0	0	0	0	0	0	0	0	0	0
sp|O75676|KS6A4_HUMAN	O75676	KS6A4_HUMAN	RPS6KA4	772	Homo sapiens	1:Experimental evidence at protein level	Ribosomal protein S6 kinase alpha-4	1	0.999	7	28	28	28	4	5	3	4	1	4	4	3	4	5	3	4	1	4	4	3	4	5	3	4	1	4	4	3	18636052	15667418	20105134	20531148	8811046	16508641	12273539	16454330	5.50679e+06	5.4178e+06	5.71465e+06	5.38367e+06
sp|O75683|SURF6_HUMAN	O75683	SURF6_HUMAN	SURF6	361	Homo sapiens	1:Experimental evidence at protein level	Surfeit locus protein 6	1	0.9984	5	13	13	13	2	2	2	1	0	1	2	3	2	2	2	1	0	1	2	3	2	2	2	1	0	1	2	3	31045458	19325188	20667220	15594356	6.43902e+06	24392602	10899671	34893452	12320109	8124237	8620095	5.50669e+06
sp|O75688|PPM1B_HUMAN	O75688	PPM1B_HUMAN	PPM1B	479	Homo sapiens	1:Experimental evidence at protein level	Protein phosphatase 1B	1	0.999	3	4	1	4	0	1	0	0	0	0	2	1	0	0	0	0	0	0	0	1	0	1	0	0	0	0	2	1	767501	1.35708e+06	632807	1.01195e+06	1.10883e+06	722957	1207768	820870	767501	807433	632807	566090
sp|O75691|UTP20_HUMAN	O75691	UTP20_HUMAN	UTP20	2785	Homo sapiens	1:Experimental evidence at protein level	Small subunit processome component 20 homolog	1	0.999	28	96	96	96	12	14	16	7	3	16	13	15	12	14	16	7	3	16	13	15	12	14	16	7	3	16	13	15	67731336	75081872	70998480	54299060	23273966	86896848	47576952	59006356	6.4499e+06	6653302	6.81762e+06	6.16171e+06
sp|O75694|NU155_HUMAN	O75694	NU155_HUMAN	NUP155	1391	Homo sapiens	1:Experimental evidence at protein level	Nuclear pore complex protein Nup155	1	0.999	19	84	84	84	7	10	11	8	12	12	11	13	7	10	11	8	12	12	11	13	7	10	11	8	12	12	11	13	25269958	56558436	61635636	66610036	81095816	88809184	75488880	67426096	3.58085e+06	6419796	6904987	7.59589e+06
sp|O75695|XRP2_HUMAN	O75695	XRP2_HUMAN	RP2	350	Homo sapiens	1:Experimental evidence at protein level	Protein XRP2	0.8735	0.9949	1	1	1	1	0	0	0	0	0	0	1	0	0	0	0	0	0	0	1	0	0	0	0	0	0	0	1	0	762728	0	0	516596	933380	0	1.02824e+06	890155	762728	0	0	516596
sp|O75717|WDHD1_HUMAN	O75717	WDHD1_HUMAN	WDHD1	1129	Homo sapiens	1:Experimental evidence at protein level	WD repeat and HMG-box DNA-binding protein 1	1	0.999	16	51	51	51	6	9	5	7	5	8	5	6	6	9	5	7	5	8	5	6	6	9	5	7	5	8	5	6	34815884	26129702	26322628	27515186	20263124	33012448	29285006	22041894	5.24405e+06	4.08434e+06	4.31328e+06	4.01704e+06
sp|O75718|CRTAP_HUMAN	O75718	CRTAP_HUMAN	CRTAP	401	Homo sapiens	1:Experimental evidence at protein level	Cartilage-associated protein	1	0.9989	4	8	8	8	1	1	1	1	0	2	1	1	1	1	1	1	0	2	1	1	1	1	1	1	0	2	1	1	15093981	16260842	12072918	4.04201e+06	3.45496e+06	15986924	10038868	12935018	6787389	10097331	7.18619e+06	8642110
sp|O75746|S2512_HUMAN	O75746	S2512_HUMAN	SLC25A12	678	Homo sapiens	1:Experimental evidence at protein level	Electrogenic aspartate/glutamate antiporter SLC25A12, mitochondrial	0.9998	0.999	4	6	6	12	1	1	1	0	1	0	1	1	1	1	1	0	1	0	1	1	1	2	2	1	2	1	1	2	819268	796649	872856	829238	10700487	916396	7177181	1445397	1.40492e+06	1.36613e+06	1.49681e+06	1.42202e+06
sp|O75792|RNH2A_HUMAN	O75792	RNH2A_HUMAN	RNASEH2A	299	Homo sapiens	1:Experimental evidence at protein level	Ribonuclease H2 subunit A	0.9193	0.9969	1	2	2	2	1	0	0	0	0	0	1	0	1	0	0	0	0	0	1	0	1	0	0	0	0	0	1	0	842598	2.10951e+06	1.12357e+06	0	1.2538e+06	874401	1.9257e+06	1.53632e+06	842598	2.10951e+06	1.12357e+06	0
sp|O75815|BCAR3_HUMAN	O75815	BCAR3_HUMAN	BCAR3	825	Homo sapiens	1:Experimental evidence at protein level	Breast cancer anti-estrogen resistance protein 3	1	0.9987	5	15	15	15	2	3	3	3	1	1	1	1	2	3	3	3	1	1	1	1	2	3	3	3	1	1	1	1	1.70216e+06	1.6571e+06	1.95214e+06	2.55289e+06	2378996	1.81615e+06	2.79358e+06	984506	573345	794290	700810	947854
sp|O75818|RPP40_HUMAN	O75818	RPP40_HUMAN	RPP40	363	Homo sapiens	1:Experimental evidence at protein level	Ribonuclease P protein subunit p40	0.9981	0.999	2	6	6	6	0	1	2	1	1	0	1	0	0	1	2	1	1	0	1	0	0	1	2	1	1	0	1	0	1.21866e+06	935561	906985	1.11535e+06	650331	860095	810728	1.1403e+06	1.21866e+06	935561	906985	1.11535e+06
sp|O75821|EIF3G_HUMAN	O75821	EIF3G_HUMAN	EIF3G	320	Homo sapiens	1:Experimental evidence at protein level	Eukaryotic translation initiation factor 3 subunit G	1	0.999	10	44	44	44	6	4	6	5	5	5	7	6	6	4	6	5	5	5	7	6	6	4	6	5	5	5	7	6	96759224	70985056	64870656	70137776	67642112	60733744	61232388	77237096	23570480	18703854	18054998	17136176
sp|O75822|EIF3J_HUMAN	O75822	EIF3J_HUMAN	EIF3J	258	Homo sapiens	1:Experimental evidence at protein level	Eukaryotic translation initiation factor 3 subunit J	1	0.999	3	13	13	13	1	0	3	2	1	2	2	2	1	0	3	2	1	2	2	2	1	0	3	2	1	2	2	2	9750905	9151809	6891324	8333961	9908664	10852241	10030768	5.51066e+06	3.64719e+06	3.48584e+06	2611438	2.92175e+06
sp|O75828|CBR3_HUMAN	O75828	CBR3_HUMAN	CBR3	277	Homo sapiens	1:Experimental evidence at protein level	Carbonyl reductase [NADPH] 3	1	0.999	6	12	12	29	2	2	1	1	1	3	1	1	2	2	1	1	1	3	1	1	4	4	4	3	3	5	3	3	1.62901e+06	1.06703e+06	1566329	0	987998	1725641	0	899327	1.62901e+06	1.06703e+06	961841	0
sp|O75844|FACE1_HUMAN	O75844	FACE1_HUMAN	ZMPSTE24	475	Homo sapiens	1:Experimental evidence at protein level	CAAX prenyl protease 1 homolog	1	0.9926	3	6	6	6	0	0	1	0	2	2	0	1	0	0	1	0	2	2	0	1	0	0	1	0	2	2	0	1	2.82422e+06	2.7147e+06	2416752	3.05515e+06	4.08233e+06	2.17717e+06	3.62138e+06	2.61528e+06	1.52826e+06	1.48061e+06	1.3155e+06	1.4037e+06
sp|O75874|IDHC_HUMAN	O75874	IDHC_HUMAN	IDH1	414	Homo sapiens	1:Experimental evidence at protein level	Isocitrate dehydrogenase [NADP] cytoplasmic	1	0.999	7	32	32	38	2	5	5	0	5	4	6	5	2	5	5	0	5	4	6	5	3	6	6	1	5	5	7	5	9379546	9676533	9133790	6458315	11266611	6.81613e+06	8355718	6898469	2.50236e+06	2.6228e+06	2.57142e+06	2.04474e+06
sp|O75884|RBBP9_HUMAN	O75884	RBBP9_HUMAN	RBBP9	186	Homo sapiens	1:Experimental evidence at protein level	Serine hydrolase RBBP9	0.9473	0.998	1	3	3	3	0	0	1	0	1	0	1	0	0	0	1	0	1	0	1	0	0	0	1	0	1	0	1	0	1.48752e+06	1.28609e+06	1112612	944674	1.17524e+06	1.31818e+06	1.23303e+06	1.24145e+06	1.48752e+06	1.28609e+06	1112612	944674
sp|O75886|STAM2_HUMAN	O75886	STAM2_HUMAN	STAM2	525	Homo sapiens	1:Experimental evidence at protein level	Signal transducing adapter molecule 2	1	0.999	8	15	15	16	1	1	1	3	2	2	2	3	1	1	1	3	2	2	2	3	1	1	1	4	2	2	2	3	8441764	14041431	21442822	22749490	18326972	12611096	16547517	22124276	4.84261e+06	4.94585e+06	4.94734e+06	4.96608e+06
sp|O75909|CCNK_HUMAN	O75909	CCNK_HUMAN	CCNK	580	Homo sapiens	1:Experimental evidence at protein level	Cyclin-K	1	0.999	3	19	13	19	3	2	3	2	1	3	2	3	2	1	2	1	1	2	2	2	3	2	3	2	1	3	2	3	21257322	18688340	18646720	12062963	15821346	18434116	16335516	17822062	9886886	9085721	8755102	8086051
sp|O75912|DGKI_HUMAN	O75912	DGKI_HUMAN	DGKI	1065	Homo sapiens	1:Experimental evidence at protein level	Diacylglycerol kinase iota	0.9971	0.9951	2	3	1	3	0	0	1	0	2	0	0	0	0	0	0	0	1	0	0	0	0	0	1	0	2	0	0	0	0	0	0	0	767557	0	0	0	0	0	0	0
sp|O75915|PRAF3_HUMAN	O75915	PRAF3_HUMAN	ARL6IP5	188	Homo sapiens	1:Experimental evidence at protein level	PRA1 family protein 3	0.9999	0.9989	2	12	12	12	1	2	2	1	1	2	2	1	1	2	2	1	1	2	2	1	1	2	2	1	1	2	2	1	4.75267e+06	4490690	4542092	3322258	5.02914e+06	5158775	4980699	5320688	2.91565e+06	2.62351e+06	2.58585e+06	1.94771e+06
sp|O75923|DYSF_HUMAN	O75923	DYSF_HUMAN	DYSF	2080	Homo sapiens	1:Experimental evidence at protein level	Dysferlin	1	0.999	24	64	64	65	9	6	4	6	12	11	9	7	9	6	4	6	12	11	9	7	9	6	4	6	12	11	9	8	31254148	31499400	35363552	36221412	45403508	36865684	51389112	35833268	6845048	6.00999e+06	7572860	7.61342e+06
sp|O75934|SPF27_HUMAN	O75934	SPF27_HUMAN	BCAS2	225	Homo sapiens	1:Experimental evidence at protein level	Pre-mRNA-splicing factor SPF27	1	0.999	3	11	11	11	2	3	1	0	2	2	1	0	2	3	1	0	2	2	1	0	2	3	1	0	2	2	1	0	6.729e+06	6021331	5908434	3227185	4147337	5.68857e+06	4331704	4.03412e+06	2.73737e+06	2286705	2.30663e+06	1.95794e+06
sp|O75935|DCTN3_HUMAN	O75935	DCTN3_HUMAN	DCTN3	186	Homo sapiens	1:Experimental evidence at protein level	Dynactin subunit 3	1	0.999	3	5	5	5	1	0	1	0	1	1	1	0	1	0	1	0	1	1	1	0	1	0	1	0	1	1	1	0	12621060	11905010	11864044	11084755	14685949	14098090	12348991	11013581	7969787	7.50616e+06	7.47108e+06	7.13754e+06
sp|O75937|DNJC8_HUMAN	O75937	DNJC8_HUMAN	DNAJC8	253	Homo sapiens	1:Experimental evidence at protein level	DnaJ homolog subfamily C member 8	1	0.999	4	5	5	5	1	0	0	1	0	1	1	1	1	0	0	1	0	1	1	1	1	0	0	1	0	1	1	1	4.1906e+06	3.10516e+06	7419057	15713302	1.38837e+06	5897796	1.41115e+06	4758297	5035357	5015058	4.4381e+06	4.88521e+06
sp|O75940|SPF30_HUMAN	O75940	SPF30_HUMAN	SMNDC1	238	Homo sapiens	1:Experimental evidence at protein level	Survival of motor neuron-related-splicing factor 30	0.9993	0.9976	2	3	3	3	1	1	0	0	0	0	1	0	1	1	0	0	0	0	1	0	1	1	0	0	0	0	1	0	3.92092e+06	4.66297e+06	4449616	3593484	814955	0	877822	4391257	3.40713e+06	4051947	2.09806e+06	3.12261e+06
sp|O75943|RAD17_HUMAN	O75943	RAD17_HUMAN	RAD17	681	Homo sapiens	1:Experimental evidence at protein level	Cell cycle checkpoint protein RAD17	0.9937	0.9982	2	2	2	2	1	1	0	0	0	0	0	0	1	1	0	0	0	0	0	0	1	1	0	0	0	0	0	0	0	14694966	0	0	0	0	0	0	0	0	0	0
sp|O75955|FLOT1_HUMAN	O75955	FLOT1_HUMAN	FLOT1	427	Homo sapiens	1:Experimental evidence at protein level	Flotillin-1	1	0.999	10	37	37	37	5	7	5	3	5	4	5	3	5	7	5	3	5	4	5	3	5	7	5	3	5	4	5	3	20405312	26559842	25198982	22967684	23237540	26703436	23010574	22093770	4.9192e+06	6462053	5559448	4.84589e+06
sp|O75962|TRIO_HUMAN	O75962	TRIO_HUMAN	TRIO	3097	Homo sapiens	1:Experimental evidence at protein level	Triple functional domain protein	1	0.999	18	55	53	55	4	7	7	4	10	9	8	6	4	6	7	4	9	9	8	6	4	7	7	4	10	9	8	6	22405154	22419280	101112016	112939152	28649004	25854968	30493472	26405772	8775985	10309004	11523045	9759093
sp|O75970|MPDZ_HUMAN	O75970	MPDZ_HUMAN	MPDZ	2070	Homo sapiens	1:Experimental evidence at protein level	Multiple PDZ domain protein	1	0.9983	4	5	4	5	0	0	0	0	2	1	2	0	0	0	0	0	2	1	1	0	0	0	0	0	2	1	2	0	1.19307e+06	1.66081e+06	1.52677e+06	1.51519e+06	2.94823e+06	1.27787e+06	1.14252e+06	1.56894e+06	778100	830536	766550	951896
sp|O76003|GLRX3_HUMAN	O76003	GLRX3_HUMAN	GLRX3	335	Homo sapiens	1:Experimental evidence at protein level	Glutaredoxin-3	1	0.999	8	43	43	43	4	6	6	6	4	6	5	6	4	6	6	6	4	6	5	6	4	6	6	6	4	6	5	6	97531424	105670112	103190032	99772512	78914888	76637440	87185112	95711248	28721320	28520934	28066168	28173574
sp|O76009|KT33A_HUMAN	O76009	KT33A_HUMAN	KRT33A	404	Homo sapiens	2:Experimental evidence at transcript level	Keratin, type I cuticular Ha3-I	1	0.999	16	13	2	63	1	1	1	1	6	2	1	0	0	0	0	0	2	0	0	0	6	8	6	5	17	6	9	6	5114955	6012722	8983293	2510191	67085352	56452468	7461597	3.16363e+06	5114955	7010626	6.11528e+06	2.38506e+06
sp|O76011|KRT34_HUMAN	O76011	KRT34_HUMAN	KRT34	436	Homo sapiens	1:Experimental evidence at protein level	Keratin, type I cuticular Ha4	1	0.999	16	16	8	52	1	1	1	1	7	2	2	1	0	1	1	0	4	1	1	0	5	7	4	3	16	5	8	4	37401076	20092466	3.79736e+06	14627694	81890904	20438054	53048172	3219265	12448593	10537516	7.79332e+06	4.96649e+06
sp|O76013|KRT36_HUMAN	O76013	KRT36_HUMAN	KRT36	467	Homo sapiens	1:Experimental evidence at protein level	Keratin, type I cuticular Ha6	1	0.999	16	13	11	70	0	0	0	0	13	0	0	0	0	0	0	0	11	0	0	0	6	10	6	4	21	6	11	6	1.8342e+06	1.79183e+06	2116726	2273913	150308384	3.28462e+06	2.56204e+06	1.18499e+06	1.97027e+06	1.92475e+06	2273754	1.56933e+06
sp|O76021|RL1D1_HUMAN	O76021	RL1D1_HUMAN	RSL1D1	490	Homo sapiens	1:Experimental evidence at protein level	Ribosomal L1 domain-containing protein 1	1	0.999	11	63	63	63	10	8	7	6	6	7	8	11	10	8	7	6	6	7	8	11	10	8	7	6	6	7	8	11	175016416	138463392	110873840	130677488	54316788	143343488	71300944	158904656	45697944	33348696	35331232	33698760
sp|O76024|WFS1_HUMAN	O76024	WFS1_HUMAN	WFS1	890	Homo sapiens	1:Experimental evidence at protein level	Wolframin	1	0.999	6	17	17	17	0	2	3	1	2	4	3	2	0	2	3	1	2	4	3	2	0	2	3	1	2	4	3	2	4.00351e+06	2.94013e+06	5399391	2.66951e+06	3.19708e+06	4.98669e+06	5023525	3.25283e+06	1679837	1.38896e+06	1.66756e+06	1.3205e+06
sp|O76031|CLPX_HUMAN	O76031	CLPX_HUMAN	CLPX	633	Homo sapiens	1:Experimental evidence at protein level	ATP-dependent Clp protease ATP-binding subunit clpX-like, mitochondrial	1	0.999	7	24	24	24	2	4	4	0	6	2	4	2	2	4	4	0	6	2	4	2	2	4	4	0	6	2	4	2	5.90123e+06	9742864	5591103	4.02768e+06	11180187	4.57417e+06	6249175	6468271	1.95955e+06	2.10751e+06	1.6961e+06	1.37593e+06
sp|O76054|S14L2_HUMAN	O76054	S14L2_HUMAN	SEC14L2	403	Homo sapiens	1:Experimental evidence at protein level	SEC14-like protein 2	1	0.9989	6	25	19	25	3	3	4	2	4	1	3	5	2	3	3	1	3	1	2	4	3	3	4	2	4	1	3	5	6086553	6.45063e+06	5898080	6398928	5.95817e+06	6048366	6771670	3.56651e+06	1.93793e+06	2.24862e+06	1.96316e+06	2233374
sp|O76071|CIAO1_HUMAN	O76071	CIAO1_HUMAN	CIAO1	339	Homo sapiens	1:Experimental evidence at protein level	Probable cytosolic iron-sulfur protein assembly protein CIAO1	0.8639	0.9945	1	2	2	2	0	0	0	1	0	1	0	0	0	0	0	1	0	1	0	0	0	0	0	1	0	1	0	0	0	0	0	868609	0	924262	0	0	0	0	0	868609
sp|O76074|PDE5A_HUMAN	O76074	PDE5A_HUMAN	PDE5A	875	Homo sapiens	1:Experimental evidence at protein level	cGMP-specific 3',5'-cyclic phosphodiesterase	0.971	0.9989	1	2	2	2	0	0	0	0	1	0	0	1	0	0	0	0	1	0	0	1	0	0	0	0	1	0	0	1	686609	600201	568699	405243	665659	598428	654728	762768	686609	600201	568699	405243
sp|O76094|SRP72_HUMAN	O76094	SRP72_HUMAN	SRP72	671	Homo sapiens	1:Experimental evidence at protein level	Signal recognition particle subunit SRP72	1	0.999	13	44	44	44	7	1	9	4	7	4	4	8	7	1	9	4	7	4	4	8	7	1	9	4	7	4	4	8	45396536	32106990	36140144	31375076	41612164	33562736	35606220	44880212	10410098	7.98787e+06	8840526	8312494
sp|O94760|DDAH1_HUMAN	O94760	DDAH1_HUMAN	DDAH1	285	Homo sapiens	1:Experimental evidence at protein level	N(G),N(G)-dimethylarginine dimethylaminohydrolase 1	0.9749	0.99	2	3	2	3	1	0	0	0	1	0	1	0	1	0	0	0	0	0	1	0	1	0	0	0	1	0	1	0	1.22128e+06	1.0937e+06	1562419	1.44902e+06	1.09157e+06	0	1.05188e+06	0	1.22128e+06	1.0937e+06	1562419	1.44902e+06
sp|O94762|RECQ5_HUMAN	O94762	RECQ5_HUMAN	RECQL5	991	Homo sapiens	1:Experimental evidence at protein level	ATP-dependent DNA helicase Q5	0.8602	0.9943	1	1	1	1	1	0	0	0	0	0	0	0	1	0	0	0	0	0	0	0	1	0	0	0	0	0	0	0	606996	380645	369181	330459	317143	343609	422979	310978	606996	380645	369181	330459
sp|O94763|RMP_HUMAN	O94763	RMP_HUMAN	URI1	535	Homo sapiens	1:Experimental evidence at protein level	Unconventional prefoldin RPB5 interactor 1	0.9997	0.9983	2	3	3	3	1	0	0	0	2	0	0	0	1	0	0	0	2	0	0	0	1	0	0	0	2	0	0	0	2155262	2.18074e+06	1.49162e+06	1393188	2.27952e+06	787264	743724	990876	1.23177e+06	1.41496e+06	966586	881646
sp|O94766|B3GA3_HUMAN	O94766	B3GA3_HUMAN	B3GAT3	335	Homo sapiens	1:Experimental evidence at protein level	Galactosylgalactosylxylosylprotein 3-beta-glucuronosyltransferase 3	0.7642	0.9892	1	1	1	1	0	0	0	1	0	0	0	0	0	0	0	1	0	0	0	0	0	0	0	1	0	0	0	0	326274	612533	380207	506423	0	0	0	471878	326274	612533	380207	506423
sp|O94768|ST17B_HUMAN	O94768	ST17B_HUMAN	STK17B	372	Homo sapiens	1:Experimental evidence at protein level	Serine/threonine-protein kinase 17B	0.9706	0.9989	1	7	7	7	1	1	1	0	1	1	1	1	1	1	1	0	1	1	1	1	1	1	1	0	1	1	1	1	1572858	1.95753e+06	1545987	1.44515e+06	1.89544e+06	1521234	1.48182e+06	1.17266e+06	1572858	1.95753e+06	1545987	1.44515e+06
sp|O94776|MTA2_HUMAN	O94776	MTA2_HUMAN	MTA2	668	Homo sapiens	1:Experimental evidence at protein level	Metastasis-associated protein MTA2	1	0.999	16	63	58	63	6	10	12	7	8	8	5	7	5	8	11	6	8	8	5	7	6	10	12	7	8	8	5	7	103786480	125152200	94009632	98140048	73987496	87960512	66377176	59853360	20187810	19980850	20284966	18991922
sp|O94782|UBP1_HUMAN	O94782	UBP1_HUMAN	USP1	785	Homo sapiens	1:Experimental evidence at protein level	Ubiquitin carboxyl-terminal hydrolase 1	0.9449	0.9979	1	1	1	1	0	0	0	1	0	0	0	0	0	0	0	1	0	0	0	0	0	0	0	1	0	0	0	0	610278	0	390919	505864	0	473823	347076	364802	610278	0	390919	505864
sp|O94806|KPCD3_HUMAN	O94806	KPCD3_HUMAN	PRKD3	890	Homo sapiens	1:Experimental evidence at protein level	Serine/threonine-protein kinase D3	0.9967	0.9927	2	5	0	5	1	0	1	1	0	1	1	0	0	0	0	0	0	0	0	0	1	0	1	1	0	1	1	0	2.66628e+06	1.15427e+06	1.26623e+06	2.4358e+06	1359215	2.22551e+06	1.19571e+06	1.13044e+06	1304412	1.19204e+06	1.30767e+06	1.20526e+06
sp|O94808|GFPT2_HUMAN	O94808	GFPT2_HUMAN	GFPT2	682	Homo sapiens	1:Experimental evidence at protein level	Glutamine--fructose-6-phosphate aminotransferase [isomerizing] 2	1	0.999	8	7	7	28	1	2	1	0	1	1	1	0	1	2	1	0	1	1	1	0	4	4	4	2	5	3	4	2	1710301	1.86114e+06	1.47503e+06	2.01516e+06	2.94012e+06	2.07491e+06	3068406	3870402	1.15729e+06	1.86114e+06	1.47503e+06	1.34577e+06
sp|O94822|LTN1_HUMAN	O94822	LTN1_HUMAN	LTN1	1766	Homo sapiens	1:Experimental evidence at protein level	E3 ubiquitin-protein ligase listerin	1	0.999	6	14	14	14	4	1	2	1	3	0	0	3	4	1	2	1	3	0	0	3	4	1	2	1	3	0	0	3	10117420	5391073	8139452	6011951	11626353	8.22978e+06	11219271	14068902	3295817	2.28297e+06	2.46096e+06	3.11453e+06
sp|O94826|TOM70_HUMAN	O94826	TOM70_HUMAN	TOMM70	608	Homo sapiens	1:Experimental evidence at protein level	Mitochondrial import receptor subunit TOM70	1	0.9986	5	15	15	15	2	3	0	1	3	2	3	1	2	3	0	1	3	2	3	1	2	3	0	1	3	2	3	1	6.01449e+06	5691175	4585806	3.9428e+06	6.67738e+06	5.25853e+06	6843128	5011873	2819119	2206965	2.18443e+06	1.74919e+06
sp|O94829|IPO13_HUMAN	O94829	IPO13_HUMAN	IPO13	963	Homo sapiens	1:Experimental evidence at protein level	Importin-13	0.9993	0.9973	2	6	6	6	1	0	1	0	1	2	1	0	1	0	1	0	1	2	1	0	1	0	1	0	1	2	1	0	2.40335e+06	1.03178e+06	2.27603e+06	2.99374e+06	749171	2.66866e+06	2.59821e+06	0	1.08709e+06	1.86838e+06	1.84114e+06	1.68863e+06
sp|O94832|MYO1D_HUMAN	O94832	MYO1D_HUMAN	MYO1D	1006	Homo sapiens	1:Experimental evidence at protein level	Unconventional myosin-Id	0.93	0.99	1	1	0	1	0	0	0	0	0	0	1	0	0	0	0	0	0	0	0	0	0	0	0	0	0	0	1	0	0	0	0	0	0	0	4251298	0	0	0	0	0
sp|O94842|TOX4_HUMAN	O94842	TOX4_HUMAN	TOX4	621	Homo sapiens	1:Experimental evidence at protein level	TOX high mobility group box family member 4	1	0.9987	3	9	6	9	1	2	2	0	1	1	1	1	0	1	1	0	1	1	1	1	1	2	2	0	1	1	1	1	24769064	2.8411e+06	3105016	1.53315e+06	2.09001e+06	1.71411e+06	2.6233e+06	17441960	3.31547e+06	2.00867e+06	2.08129e+06	2.11896e+06
sp|O94851|MICA2_HUMAN	O94851	MICA2_HUMAN	MICAL2	1957	Homo sapiens	1:Experimental evidence at protein level	[F-actin]-monooxygenase MICAL2	1	0.999	8	21	20	21	1	1	3	4	3	4	3	2	1	1	3	4	3	3	3	2	1	1	3	4	3	4	3	2	9220962	10270155	14486554	12654796	17208996	14217910	16469594	16020590	6506126	5.98412e+06	7017430	5.53899e+06
sp|O94855|SC24D_HUMAN	O94855	SC24D_HUMAN	SEC24D	1032	Homo sapiens	1:Experimental evidence at protein level	Protein transport protein Sec24D	1	0.999	12	40	40	40	2	5	5	4	7	5	5	7	2	5	5	4	7	5	5	7	2	5	5	4	7	5	5	7	24640776	39472776	37173432	28490340	46571684	32125210	38252220	35251384	9351415	11112644	10645681	10403928
sp|O94874|UFL1_HUMAN	O94874	UFL1_HUMAN	UFL1	794	Homo sapiens	1:Experimental evidence at protein level	E3 UFM1-protein ligase 1	1	0.999	13	39	39	39	5	6	5	4	5	6	4	4	5	6	5	4	5	6	4	4	5	6	5	4	5	6	4	4	31179540	27141046	25200052	32027520	31052622	27048078	30795760	29119684	7.49715e+06	6252838	5407968	6.83361e+06
sp|O94880|PHF14_HUMAN	O94880	PHF14_HUMAN	PHF14	948	Homo sapiens	1:Experimental evidence at protein level	PHD finger protein 14	1	0.999	3	7	7	7	1	1	1	1	1	0	1	1	1	1	1	1	1	0	1	1	1	1	1	1	1	0	1	1	1.55916e+06	1385650	2.69955e+06	2.88592e+06	946962	1.22908e+06	1.42487e+06	2.14114e+06	1.55916e+06	1385650	1.40117e+06	1704247
sp|O94887|FARP2_HUMAN	O94887	FARP2_HUMAN	FARP2	1054	Homo sapiens	1:Experimental evidence at protein level	FERM, ARHGEF and pleckstrin domain-containing protein 2	0.9776	0.9965	2	1	1	2	0	0	0	0	0	0	0	1	0	0	0	0	0	0	0	1	0	1	0	0	0	0	0	1	421576	475722	544542	638107	667314	562514	542778	546457	421576	475722	544542	638107
sp|O94888|UBXN7_HUMAN	O94888	UBXN7_HUMAN	UBXN7	489	Homo sapiens	1:Experimental evidence at protein level	UBX domain-containing protein 7	1	0.9985	6	13	13	13	0	3	4	1	2	1	1	1	0	3	4	1	2	1	1	1	0	3	4	1	2	1	1	1	1.6686e+06	5.58776e+06	5270360	2.00627e+06	2.21852e+06	5.14922e+06	6365602	824442	1.32326e+06	1.53132e+06	1.51782e+06	1.4914e+06
sp|O94901|SUN1_HUMAN	O94901	SUN1_HUMAN	SUN1	785	Homo sapiens	1:Experimental evidence at protein level	SUN domain-containing protein 1	1	0.999	12	54	54	54	4	7	9	9	9	4	8	4	4	7	9	9	9	4	8	4	4	7	9	9	9	4	8	4	20864442	21775590	24800276	32264902	18761368	18501208	23124938	19142874	5.30966e+06	5.90709e+06	5.92987e+06	6517529
sp|O94905|ERLN2_HUMAN	O94905	ERLN2_HUMAN	ERLIN2	339	Homo sapiens	1:Experimental evidence at protein level	Erlin-2	1	0.999	9	30	30	45	4	4	4	3	4	5	2	4	4	4	4	3	4	5	2	4	6	6	6	4	6	7	4	6	19907014	20347050	16145433	14761789	15741098	11872455	15894582	13147574	9115282	9922929	7.65712e+06	7.62297e+06
sp|O94906|PRP6_HUMAN	O94906	PRP6_HUMAN	PRPF6	941	Homo sapiens	1:Experimental evidence at protein level	Pre-mRNA-processing factor 6	1	0.999	22	66	66	66	9	8	8	6	8	12	6	9	9	8	8	6	8	12	6	9	9	8	8	6	8	12	6	9	93117960	66726932	55679160	76153488	46905272	89794544	71202168	58758468	26137076	16658841	18424736	15549871
sp|O94913|PCF11_HUMAN	O94913	PCF11_HUMAN	PCF11	1555	Homo sapiens	1:Experimental evidence at protein level	Pre-mRNA cleavage complex 2 protein Pcf11	1	0.999	3	10	10	10	2	1	2	1	1	2	1	0	2	1	2	1	1	2	1	0	2	1	2	1	1	2	1	0	4314577	2.83981e+06	3.19795e+06	3271208	1.26989e+06	4.03827e+06	3.51302e+06	1.86225e+06	1.71285e+06	1.00287e+06	1.24512e+06	1.28011e+06
sp|O94915|FRYL_HUMAN	O94915	FRYL_HUMAN	FRYL	3013	Homo sapiens	1:Experimental evidence at protein level	Protein furry homolog-like	1	0.999	15	43	40	43	3	6	6	5	7	6	5	5	3	5	6	4	7	6	4	5	3	6	6	5	7	6	5	5	12987384	11460010	16282628	18766888	21249392	19066520	19867152	19413876	2571831	2.8306e+06	3068267	3.29416e+06
sp|O94919|ENDD1_HUMAN	O94919	ENDD1_HUMAN	ENDOD1	500	Homo sapiens	1:Experimental evidence at protein level	Endonuclease domain-containing 1 protein	1	0.999	3	5	5	5	1	0	0	1	1	0	1	1	1	0	0	1	1	0	1	1	1	0	0	1	1	0	1	1	880911	1.40997e+06	591868	288308	722700	620939	2.54872e+06	1.96923e+06	1.02296e+06	1.06533e+06	687307	334798
sp|O94925|GLSK_HUMAN	O94925	GLSK_HUMAN	GLS	669	Homo sapiens	1:Experimental evidence at protein level	Glutaminase kidney isoform, mitochondrial	1	0.999	10	38	38	38	2	5	7	4	6	6	3	5	2	5	7	4	6	6	3	5	2	5	7	4	6	6	3	5	49101540	34113280	31389416	27982108	32338080	25276586	35614008	32606446	10274888	8702170	7.86891e+06	7.26674e+06
sp|O94927|HAUS5_HUMAN	O94927	HAUS5_HUMAN	HAUS5	633	Homo sapiens	1:Experimental evidence at protein level	HAUS augmin-like complex subunit 5	1	0.999	6	14	14	14	1	3	1	0	2	1	2	4	1	3	1	0	2	1	2	4	1	3	1	0	2	1	2	4	3.07279e+06	3.614e+06	2.49552e+06	2783518	6329443	6.44841e+06	5.81738e+06	4.16565e+06	1.41046e+06	1.5713e+06	1.42128e+06	1.73058e+06
sp|O94964|SOGA1_HUMAN	O94964	SOGA1_HUMAN	SOGA1	1423	Homo sapiens	1:Experimental evidence at protein level	Protein SOGA1	1	0.999	7	14	14	14	2	3	1	1	5	1	1	0	2	3	1	1	5	1	1	0	2	3	1	1	5	1	1	0	3424887	15576383	2.46177e+06	4430517	6.94929e+06	5.97419e+06	10921682	3.45563e+06	2.53282e+06	2327620	1.55831e+06	1.60663e+06
sp|O94966|UBP19_HUMAN	O94966	UBP19_HUMAN	USP19	1318	Homo sapiens	1:Experimental evidence at protein level	Ubiquitin carboxyl-terminal hydrolase 19	0.9997	0.9986	2	4	4	4	0	0	0	0	1	2	1	0	0	0	0	0	1	2	1	0	0	0	0	0	1	2	1	0	0	680788	438229	676296	537085	4.98284e+06	653035	0	0	984414	633676	977918
sp|O94967|WDR47_HUMAN	O94967	WDR47_HUMAN	WDR47	919	Homo sapiens	1:Experimental evidence at protein level	WD repeat-containing protein 47	1	0.999	3	8	8	8	1	0	1	0	2	1	1	2	1	0	1	0	2	1	1	2	1	0	1	0	2	1	1	2	1.21927e+06	1.22613e+06	1.25978e+06	727726	1.63808e+06	1.40652e+06	1.7578e+06	2458245	750021	732829	738419	444671
sp|O94973|AP2A2_HUMAN	O94973	AP2A2_HUMAN	AP2A2	939	Homo sapiens	1:Experimental evidence at protein level	AP-2 complex subunit alpha-2	1	0.999	18	26	26	48	1	3	2	2	6	3	3	6	1	3	2	2	6	3	3	6	1	6	6	5	8	5	7	10	3584352	9220164	9140948	10518256	26399348	23960942	17493384	18651310	2.77218e+06	5180922	4481560	5.4603e+06
sp|O94979|SC31A_HUMAN	O94979	SC31A_HUMAN	SEC31A	1220	Homo sapiens	1:Experimental evidence at protein level	Protein transport protein Sec31A	1	0.999	26	129	129	129	13	17	18	14	18	17	16	16	13	17	18	14	18	17	16	16	13	17	18	14	18	17	16	16	117680232	176103248	163700192	167230048	208051936	173586448	195533904	178582576	32600900	48354860	44993988	51598052
sp|O94992|HEXI1_HUMAN	O94992	HEXI1_HUMAN	HEXIM1	359	Homo sapiens	1:Experimental evidence at protein level	Protein HEXIM1	1	0.999	2	5	5	5	1	0	2	0	0	1	0	1	1	0	2	0	0	1	0	1	1	0	2	0	0	1	0	1	3393008	2145523	3.21017e+06	2.54729e+06	1.62062e+06	2.08521e+06	1.74697e+06	1.63554e+06	2.55071e+06	2145523	2364896	1.89604e+06
sp|O95067|CCNB2_HUMAN	O95067	CCNB2_HUMAN	CCNB2	398	Homo sapiens	1:Experimental evidence at protein level	G2/mitotic-specific cyclin-B2	1	0.9955	3	5	5	5	0	2	0	0	2	1	0	0	0	2	0	0	2	1	0	0	0	2	0	0	2	1	0	0	1.46821e+06	2.1936e+06	797656	151009264	2472795	41319548	1.04856e+06	69707848	4.97511e+06	2.47419e+06	4476333	8961809
sp|O95071|UBR5_HUMAN	O95071	UBR5_HUMAN	UBR5	2799	Homo sapiens	1:Experimental evidence at protein level	E3 ubiquitin-protein ligase UBR5	1	0.999	17	53	53	53	5	12	6	3	5	11	7	4	5	12	6	3	5	11	7	4	5	12	6	3	5	11	7	4	23015624	36070252	32040544	18988062	25814514	26719036	38604900	35790192	12789368	11502989	12411109	11362742
sp|O95084|PRS23_HUMAN	O95084	PRS23_HUMAN	PRSS23	383	Homo sapiens	1:Experimental evidence at protein level	Serine protease 23	1	0.999	5	28	28	28	5	5	3	3	3	3	3	3	5	5	3	3	3	3	3	3	5	5	3	3	3	3	3	3	20930026	20809882	25817572	20714574	14799744	9990079	10486102	9872184	8.2952e+06	8623472	9775177	8966549
sp|O95104|SCAF4_HUMAN	O95104	SCAF4_HUMAN	SCAF4	1147	Homo sapiens	1:Experimental evidence at protein level	SR-related and CTD-associated factor 4	1	0.999	7	21	13	21	4	2	6	3	2	2	1	1	3	1	5	3	0	1	0	0	4	2	6	3	2	2	1	1	14769144	10896690	12826234	10358801	7413291	11788442	10113417	4.14484e+06	5.41633e+06	4.16183e+06	5.10418e+06	4.10116e+06
sp|O95140|MFN2_HUMAN	O95140	MFN2_HUMAN	MFN2	757	Homo sapiens	1:Experimental evidence at protein level	Mitofusin-2	0.9999	0.999	2	6	6	6	1	0	0	1	2	1	1	0	1	0	0	1	2	1	1	0	1	0	0	1	2	1	1	0	2.42364e+06	0	1.95481e+06	2.12815e+06	961022	2.41537e+06	2.35583e+06	2.35324e+06	1.39641e+06	0	1.12988e+06	1.27523e+06
sp|O95149|SPN1_HUMAN	O95149	SPN1_HUMAN	SNUPN	360	Homo sapiens	1:Experimental evidence at protein level	Snurportin-1	0.9535	0.9983	1	4	4	4	1	0	1	1	0	0	0	1	1	0	1	1	0	0	0	1	1	0	1	1	0	0	0	1	0	0	1.26191e+06	1.04831e+06	1.88931e+06	0	1.49376e+06	0	0	0	1.26191e+06	1.04831e+06
sp|O95155|UBE4B_HUMAN	O95155	UBE4B_HUMAN	UBE4B	1302	Homo sapiens	1:Experimental evidence at protein level	Ubiquitin conjugation factor E4 B	1	0.9988	7	22	22	22	2	3	4	1	4	3	3	2	2	3	4	1	4	3	3	2	2	3	4	1	4	3	3	2	8.14761e+06	12091703	10062284	11210095	7221906	8.25862e+06	13362470	7110492	4390659	3.94315e+06	4080756	3.42382e+06
sp|O95159|ZFPL1_HUMAN	O95159	ZFPL1_HUMAN	ZFPL1	310	Homo sapiens	1:Experimental evidence at protein level	Zinc finger protein-like 1	0.9998	0.9984	2	6	6	6	0	1	1	0	2	1	1	0	0	1	1	0	2	1	1	0	0	1	1	0	2	1	1	0	0	1.82774e+06	1.48692e+06	0	1.81018e+06	807657	1.03391e+06	0	0	1.82774e+06	1.48692e+06	0
sp|O95163|ELP1_HUMAN	O95163	ELP1_HUMAN	ELP1	1332	Homo sapiens	1:Experimental evidence at protein level	Elongator complex protein 1	1	0.999	21	70	70	70	7	12	11	4	10	11	5	10	7	12	11	4	10	11	5	10	7	12	11	4	10	11	5	10	53111924	55035868	45374728	45052052	50313908	43100628	52322420	52762492	17568018	17738164	17220200	15903201
sp|O95218|ZRAB2_HUMAN	O95218	ZRAB2_HUMAN	ZRANB2	330	Homo sapiens	1:Experimental evidence at protein level	Zinc finger Ran-binding domain-containing protein 2	1	0.999	5	17	17	17	2	3	2	2	2	3	2	1	2	3	2	2	2	3	2	1	2	3	2	2	2	3	2	1	16315912	17116320	17416840	11577676	11909717	14634760	12563740	5815542	6.75363e+06	7043900	6923063	5.09246e+06
sp|O95219|SNX4_HUMAN	O95219	SNX4_HUMAN	SNX4	450	Homo sapiens	1:Experimental evidence at protein level	Sorting nexin-4	1	0.999	4	11	11	11	0	1	3	0	1	2	1	3	0	1	3	0	1	2	1	3	0	1	3	0	1	2	1	3	2.96326e+06	1.20925e+06	2.56686e+06	1.34099e+06	2788761	5649275	1.90727e+06	2.36964e+06	1.47993e+06	960015	1248423	851063
sp|O95229|ZWINT_HUMAN	O95229	ZWINT_HUMAN	ZWINT	277	Homo sapiens	1:Experimental evidence at protein level	ZW10 interactor	0.9968	0.9984	2	2	2	2	0	0	1	0	0	1	0	0	0	0	1	0	0	1	0	0	0	0	1	0	0	1	0	0	3165271	2.12321e+06	2.10916e+06	2.00129e+06	0	2.7155e+06	0	0	3165271	2.12321e+06	2.10916e+06	2.00129e+06
sp|O95232|LC7L3_HUMAN	O95232	LC7L3_HUMAN	LUC7L3	432	Homo sapiens	1:Experimental evidence at protein level	Luc7-like protein 3	1	0.999	4	21	21	21	2	4	3	3	2	3	2	2	2	4	3	3	2	3	2	2	2	4	3	3	2	3	2	2	20463538	16023122	17817706	16602056	11600194	19760632	16337483	17258540	11951090	9424391	10622115	9389086
sp|O95235|KI20A_HUMAN	O95235	KI20A_HUMAN	KIF20A	890	Homo sapiens	1:Experimental evidence at protein level	Kinesin-like protein KIF20A	1	0.999	19	64	64	64	7	9	10	9	9	7	5	8	7	9	10	9	9	7	5	8	7	9	10	9	9	7	5	8	39907200	54831084	58616136	53110408	38474404	53785428	48562664	41401000	10299513	12918684	12182312	10783279
sp|O95239|KIF4A_HUMAN	O95239	KIF4A_HUMAN	KIF4A	1232	Homo sapiens	1:Experimental evidence at protein level	Chromosome-associated kinesin KIF4A	1	0.999	21	76	52	76	9	14	14	7	7	11	9	5	7	9	9	5	5	7	6	4	9	14	14	7	7	11	9	5	52933964	59710260	59321268	51673640	26309002	59381848	34575148	31377406	9510644	9096244	9474208	9867755
sp|O95248|MTMR5_HUMAN	O95248	MTMR5_HUMAN	SBF1	1868	Homo sapiens	1:Experimental evidence at protein level	Myotubularin-related protein 5	1	0.999	8	18	17	18	1	2	2	1	4	2	3	3	1	1	2	1	4	2	3	3	1	2	2	1	4	2	3	3	5.34962e+06	6248373	5649970	6.12913e+06	5781349	7998956	8541464	7327973	1.33826e+06	1.20408e+06	1374135	1.28828e+06
sp|O95249|GOSR1_HUMAN	O95249	GOSR1_HUMAN	GOSR1	250	Homo sapiens	1:Experimental evidence at protein level	Golgi SNAP receptor complex member 1	0.9887	0.9968	2	5	5	5	1	1	1	0	0	1	0	1	1	1	1	0	0	1	0	1	1	1	1	0	0	1	0	1	0	650498	638469	0	726967	641574	0	598550	0	650498	638469	0
sp|O95251|KAT7_HUMAN	O95251	KAT7_HUMAN	KAT7	611	Homo sapiens	1:Experimental evidence at protein level	Histone acetyltransferase KAT7	1	0.999	2	7	7	7	0	2	1	1	0	1	1	1	0	2	1	1	0	1	1	1	0	2	1	1	0	1	1	1	2867808	2.35328e+06	1.46944e+06	1.91612e+06	1.5614e+06	1.75334e+06	1.81086e+06	1.81567e+06	1.96507e+06	1.60282e+06	1.46944e+06	1.2711e+06
sp|O95260|ATE1_HUMAN	O95260	ATE1_HUMAN	ATE1	518	Homo sapiens	1:Experimental evidence at protein level	Arginyl-tRNA--protein transferase 1	0.9994	0.9978	2	2	2	2	1	1	0	0	0	0	0	0	1	1	0	0	0	0	0	0	1	1	0	0	0	0	0	0	1318893	1.76021e+06	2.50205e+06	1.41812e+06	3968085	0	3253857	1.11173e+06	1.67237e+06	1.48563e+06	1.33885e+06	1.79819e+06
sp|O95273|CCDB1_HUMAN	O95273	CCDB1_HUMAN	CCNDBP1	360	Homo sapiens	1:Experimental evidence at protein level	Cyclin-D1-binding protein 1	0.9724	0.999	1	5	5	5	0	1	1	1	1	1	0	0	0	1	1	1	1	1	0	0	0	1	1	1	1	1	0	0	984869	633361	594999	824912	726928	996169	886485	667314	984869	633361	594999	824912
sp|O95292|VAPB_HUMAN	O95292	VAPB_HUMAN	VAPB	243	Homo sapiens	1:Experimental evidence at protein level	Vesicle-associated membrane protein-associated protein B/C	0.9355	0.999	2	9	1	9	1	2	1	1	1	1	1	1	0	1	0	0	0	0	0	0	1	2	1	1	1	1	1	1	22178240	18647502	18183730	17028044	17700268	18263784	20602820	25050372	22178240	18141266	16754889	20080746
sp|O95295|SNAPN_HUMAN	O95295	SNAPN_HUMAN	SNAPIN	136	Homo sapiens	1:Experimental evidence at protein level	SNARE-associated protein Snapin	0.9669	0.9988	1	2	2	2	0	0	0	0	0	1	0	1	0	0	0	0	0	1	0	1	0	0	0	0	0	1	0	1	0	0	0	0	1.43115e+06	675951	994834	1.06672e+06	0	0	0	0
sp|O95298|NDUC2_HUMAN	O95298	NDUC2_HUMAN	NDUFC2	119	Homo sapiens	1:Experimental evidence at protein level	NADH dehydrogenase [ubiquinone] 1 subunit C2	0.9535	0.9983	1	1	1	1	0	0	0	0	0	1	0	0	0	0	0	0	0	1	0	0	0	0	0	0	0	1	0	0	0	1.07983e+06	1.60037e+06	0	1.15789e+06	1.28308e+06	1201069	1.3025e+06	0	1.07983e+06	1.60037e+06	0
sp|O95299|NDUAA_HUMAN	O95299	NDUAA_HUMAN	NDUFA10	355	Homo sapiens	1:Experimental evidence at protein level	NADH dehydrogenase [ubiquinone] 1 alpha subcomplex subunit 10, mitochondrial	1	0.9987	3	8	8	8	0	1	1	1	1	2	1	1	0	1	1	1	1	2	1	1	0	1	1	1	1	2	1	1	2.12318e+06	3207607	1784976	1.88245e+06	5.08921e+06	1.61237e+06	2.3432e+06	5300635	1.89048e+06	1.57059e+06	1.44261e+06	1.7538e+06
sp|O95302|FKBP9_HUMAN	O95302	FKBP9_HUMAN	FKBP9	570	Homo sapiens	1:Experimental evidence at protein level	Peptidyl-prolyl cis-trans isomerase FKBP9	0.9255	0.9972	1	4	4	4	1	1	0	0	0	1	1	0	1	1	0	0	0	1	1	0	1	1	0	0	0	1	1	0	3.5326e+06	3.07009e+06	2798053	2.51679e+06	2.89181e+06	2.42913e+06	2150828	2.29678e+06	3.5326e+06	3.07009e+06	2798053	2.51679e+06
sp|O95340|PAPS2_HUMAN	O95340	PAPS2_HUMAN	PAPSS2	614	Homo sapiens	1:Experimental evidence at protein level	Bifunctional 3'-phosphoadenosine 5'-phosphosulfate synthase 2	1	0.999	17	93	87	93	15	11	12	10	12	13	10	10	14	10	11	9	12	12	10	9	15	11	12	10	12	13	10	10	179198896	169439472	183091680	183563488	161423760	160789568	166675792	137553536	24695172	24200174	24889838	24502280
sp|O95347|SMC2_HUMAN	O95347	SMC2_HUMAN	SMC2	1197	Homo sapiens	1:Experimental evidence at protein level	Structural maintenance of chromosomes protein 2	1	0.999	35	188	188	188	24	24	25	19	26	22	26	22	24	24	25	19	26	22	26	22	24	24	25	19	26	22	26	22	274701664	253275200	249713536	240753936	217636896	271611520	255585072	230350336	26547988	21998126	24394604	25622308
sp|O95352|ATG7_HUMAN	O95352	ATG7_HUMAN	ATG7	703	Homo sapiens	1:Experimental evidence at protein level	Ubiquitin-like modifier-activating enzyme ATG7	1	0.999	5	16	16	16	3	0	1	1	2	5	0	4	3	0	1	1	2	5	0	4	3	0	1	1	2	5	0	4	6.16643e+06	6589722	7.51696e+06	5870761	5353492	7.1661e+06	7445586	7747388	1.65658e+06	1.71885e+06	1.85956e+06	1.82271e+06
sp|O95359|TACC2_HUMAN	O95359	TACC2_HUMAN	TACC2	2948	Homo sapiens	1:Experimental evidence at protein level	Transforming acidic coiled-coil-containing protein 2	1	0.999	4	6	6	6	0	1	0	1	2	1	0	1	0	1	0	1	2	1	0	1	0	1	0	1	2	1	0	1	55357.8	150286	187191	201575	353161	1.65789e+06	172055	2.11032e+06	99626.7	270468	336884	362772
sp|O95361|TRI16_HUMAN	O95361	TRI16_HUMAN	TRIM16	564	Homo sapiens	1:Experimental evidence at protein level	Tripartite motif-containing protein 16	1	0.999	5	19	19	19	1	5	1	2	3	2	2	3	1	5	1	2	3	2	2	3	1	5	1	2	3	2	2	3	7411269	6.20846e+06	6.52074e+06	5.409e+06	8515090	9454422	9567886	10048091	2.6982e+06	2.39252e+06	2.66014e+06	2288257
sp|O95363|SYFM_HUMAN	O95363	SYFM_HUMAN	FARS2	451	Homo sapiens	1:Experimental evidence at protein level	Phenylalanine--tRNA ligase, mitochondrial	0.9613	0.9986	1	2	2	2	1	0	1	0	0	0	0	0	1	0	1	0	0	0	0	0	1	0	1	0	0	0	0	0	1.48636e+06	1.40185e+06	1.25505e+06	1.34101e+06	0	0	1.27759e+06	1392178	1.48636e+06	1.40185e+06	1.25505e+06	1.34101e+06
sp|O95365|ZBT7A_HUMAN	O95365	ZBT7A_HUMAN	ZBTB7A	584	Homo sapiens	1:Experimental evidence at protein level	Zinc finger and BTB domain-containing protein 7A	0.9969	0.999	2	8	8	8	1	1	2	1	1	1	1	0	1	1	2	1	1	1	1	0	1	1	2	1	1	1	1	0	1.9816e+06	2.00144e+06	2.43354e+06	1.68162e+06	1.0023e+06	2.68551e+06	1.69263e+06	1249001	1995156	2.00144e+06	2.27395e+06	1.68162e+06
sp|O95372|LYPA2_HUMAN	O95372	LYPA2_HUMAN	LYPLA2	231	Homo sapiens	1:Experimental evidence at protein level	Acyl-protein thioesterase 2	1	0.9988	4	15	15	15	1	1	2	1	1	4	2	3	1	1	2	1	1	4	2	3	1	1	2	1	1	4	2	3	4.35021e+06	5410019	5.67854e+06	6073871	5390708	5360683	5.99256e+06	3.98004e+06	3.13414e+06	2993930	3144300	3419515
sp|O95373|IPO7_HUMAN	O95373	IPO7_HUMAN	IPO7	1038	Homo sapiens	1:Experimental evidence at protein level	Importin-7	1	0.999	16	77	76	77	8	11	12	8	10	10	9	9	7	11	12	8	10	10	9	9	8	11	12	8	10	10	9	9	84966800	82252864	89226544	93233808	156140768	92516624	87481248	89033160	20021342	20938384	21813132	22726194
sp|O95376|ARI2_HUMAN	O95376	ARI2_HUMAN	ARIH2	493	Homo sapiens	1:Experimental evidence at protein level	E3 ubiquitin-protein ligase ARIH2	0.9995	0.9983	2	5	5	5	0	1	2	1	0	1	0	0	0	1	2	1	0	1	0	0	0	1	2	1	0	1	0	0	974034	960978	938699	397771	623482	824378	838367	308602	595681	525656	519674	442371
sp|O95391|SLU7_HUMAN	O95391	SLU7_HUMAN	SLU7	586	Homo sapiens	1:Experimental evidence at protein level	Pre-mRNA-splicing factor SLU7	1	0.999	3	9	9	9	2	1	1	1	1	2	1	0	2	1	1	1	1	2	1	0	2	1	1	1	1	2	1	0	1.13285e+06	956663	944926	665888	326540	1.59268e+06	658259	590633	1.13285e+06	683470	944926	665888
sp|O95394|AGM1_HUMAN	O95394	AGM1_HUMAN	PGM3	542	Homo sapiens	1:Experimental evidence at protein level	Phosphoacetylglucosamine mutase	1	0.9986	4	15	15	15	1	1	3	0	2	1	4	3	1	1	3	0	2	1	4	3	1	1	3	0	2	1	4	3	5423290	5.65704e+06	6.16838e+06	6.46078e+06	7.5633e+06	4596260	6076144	5709252	2.24282e+06	3725864	3827838	3.99575e+06
sp|O95396|MOCS3_HUMAN	O95396	MOCS3_HUMAN	MOCS3	460	Homo sapiens	1:Experimental evidence at protein level	Adenylyltransferase and sulfurtransferase MOCS3	0.9961	0.9983	2	3	3	3	0	0	1	0	0	1	1	0	0	0	1	0	0	1	1	0	0	0	1	0	0	1	1	0	754275	1.80482e+06	1.89954e+06	2.38356e+06	920159	2.30389e+06	2.14423e+06	886898	884753	921387	996957	1.09897e+06
sp|O95398|RPGF3_HUMAN	O95398	RPGF3_HUMAN	RAPGEF3	923	Homo sapiens	1:Experimental evidence at protein level	Rap guanine nucleotide exchange factor 3	0.9337	0.9975	1	2	2	2	0	0	0	0	0	1	1	0	0	0	0	0	0	1	1	0	0	0	0	0	0	1	1	0	0	0	0	0	0	0	0	0	0	0	0	0
sp|O95400|CD2B2_HUMAN	O95400	CD2B2_HUMAN	CD2BP2	341	Homo sapiens	1:Experimental evidence at protein level	CD2 antigen cytoplasmic tail-binding protein 2	1	0.999	5	16	16	16	2	2	6	1	1	2	1	1	2	2	6	1	1	2	1	1	2	2	6	1	1	2	1	1	4524314	5351447	5790114	4614600	2.36059e+06	6.68888e+06	4.6514e+06	4.00789e+06	3.48257e+06	2.85437e+06	3601056	3080585
sp|O95425|SVIL_HUMAN	O95425	SVIL_HUMAN	SVIL	2214	Homo sapiens	1:Experimental evidence at protein level	Supervillin	1	0.999	12	30	30	30	2	3	2	0	4	6	5	8	2	3	2	0	4	6	5	8	2	3	2	0	4	6	5	8	5.18165e+06	16982284	18329710	6.21018e+06	21022838	11196571	20544392	6985700	3.02e+06	4.84044e+06	5083140	3.5543e+06
sp|O95429|BAG4_HUMAN	O95429	BAG4_HUMAN	BAG4	457	Homo sapiens	1:Experimental evidence at protein level	BAG family molecular chaperone regulator 4	0.9994	0.9983	2	5	5	5	1	1	1	1	0	1	0	0	1	1	1	1	0	1	0	0	1	1	1	1	0	1	0	0	1845603	2.06143e+06	1.854e+06	1.57368e+06	1.07355e+06	1.6006e+06	1513674	1.44973e+06	1845603	1.57556e+06	1.854e+06	1.57368e+06
sp|O95433|AHSA1_HUMAN	O95433	AHSA1_HUMAN	AHSA1	338	Homo sapiens	1:Experimental evidence at protein level	Activator of 90 kDa heat shock protein ATPase homolog 1	1	0.999	9	33	33	33	3	5	5	3	2	4	5	6	3	5	5	3	2	4	5	6	3	5	5	3	2	4	5	6	25068600	23311552	23659266	20870478	11380497	20464802	22063082	22524982	10557362	9467299	9645747	9642872
sp|O95453|PARN_HUMAN	O95453	PARN_HUMAN	PARN	639	Homo sapiens	1:Experimental evidence at protein level	Poly(A)-specific ribonuclease PARN	1	0.999	13	48	48	48	4	8	6	4	2	11	5	8	4	8	6	4	2	11	5	8	4	8	6	4	2	11	5	8	56068488	46985052	39110568	42668568	12072465	42019504	39936968	35798348	10041551	8485769	7.93022e+06	8.10784e+06
sp|O95456|PSMG1_HUMAN	O95456	PSMG1_HUMAN	PSMG1	288	Homo sapiens	1:Experimental evidence at protein level	Proteasome assembly chaperone 1	1	0.999	4	11	11	11	0	1	2	2	3	1	1	1	0	1	2	2	3	1	1	1	0	1	2	2	3	1	1	1	8914123	10544344	11386991	9062847	11330604	9412438	10927868	9361539	6108421	5.26717e+06	6.11689e+06	6.77353e+06
sp|O95470|SGPL1_HUMAN	O95470	SGPL1_HUMAN	SGPL1	568	Homo sapiens	1:Experimental evidence at protein level	Sphingosine-1-phosphate lyase 1	1	0.999	6	26	26	26	3	5	2	4	3	3	3	3	3	5	2	4	3	3	3	3	3	5	2	4	3	3	3	3	18992114	17154852	10639811	14956548	19000530	9917616	16316382	20533002	7.02946e+06	6.66283e+06	6252729	6017734
sp|O95478|NSA2_HUMAN	O95478	NSA2_HUMAN	NSA2	260	Homo sapiens	1:Experimental evidence at protein level	Ribosome biogenesis protein NSA2 homolog	1	0.999	5	19	19	19	1	4	3	4	2	2	3	0	1	4	3	4	2	2	3	0	1	4	3	4	2	2	3	0	46230376	26707046	42383392	41769344	27038824	24534900	15694821	45313440	24276390	18512704	18878042	18816228
sp|O95486|SC24A_HUMAN	O95486	SC24A_HUMAN	SEC24A	1093	Homo sapiens	1:Experimental evidence at protein level	Protein transport protein Sec24A	1	0.999	11	29	28	29	2	5	3	4	3	5	5	2	2	5	3	4	3	4	5	2	2	5	3	4	3	5	5	2	14702643	13027945	19988230	8758448	14926425	16995432	19642940	11393090	3596695	4704024	4927746	3907926
sp|O95487|SC24B_HUMAN	O95487	SC24B_HUMAN	SEC24B	1268	Homo sapiens	1:Experimental evidence at protein level	Protein transport protein Sec24B	1	0.9988	10	19	19	20	0	3	3	1	3	3	1	5	0	3	3	1	3	3	1	5	0	3	3	1	3	4	1	5	30727340	14166850	30653034	17811950	17469854	24880158	15010714	19497498	5873250	7.46547e+06	7.36275e+06	9118701
sp|O95571|ETHE1_HUMAN	O95571	ETHE1_HUMAN	ETHE1	254	Homo sapiens	1:Experimental evidence at protein level	Persulfide dioxygenase ETHE1, mitochondrial	1	0.999	3	11	11	11	1	2	1	1	3	0	0	3	1	2	1	1	3	0	0	3	1	2	1	1	3	0	0	3	8473905	11847939	9561684	6445647	6805228	5078982	11548194	10688374	4068160	5.85545e+06	4.69147e+06	3.34145e+06
sp|O95573|ACSL3_HUMAN	O95573	ACSL3_HUMAN	ACSL3	720	Homo sapiens	1:Experimental evidence at protein level	Fatty acid CoA ligase Acsl3	1	0.999	6	12	12	20	1	2	2	1	1	2	2	1	1	2	2	1	1	2	2	1	2	3	3	2	2	3	3	2	32803780	29113080	30220212	20813276	29456746	21501474	29959582	27713438	17129710	14228597	13649346	11859753
sp|O95602|RPA1_HUMAN	O95602	RPA1_HUMAN	POLR1A	1720	Homo sapiens	1:Experimental evidence at protein level	DNA-directed RNA polymerase I subunit RPA1	1	0.999	12	33	33	33	5	6	4	3	3	6	2	4	5	6	4	3	3	6	2	4	5	6	4	3	3	6	2	4	20956338	18103188	16629836	14977162	13348250	18649666	15619138	17047334	4285136	3.28281e+06	3236477	3238393
sp|O95613|PCNT_HUMAN	O95613	PCNT_HUMAN	PCNT	3336	Homo sapiens	1:Experimental evidence at protein level	Pericentrin	1	0.9989	6	12	11	12	1	1	3	0	2	2	3	0	1	1	2	0	2	2	3	0	1	1	3	0	2	2	3	0	1.68091e+06	2.41452e+06	6593203	1134057	3.27398e+06	2923537	2.80042e+06	2825702	899161	1.31838e+06	1.14215e+06	1.17515e+06
sp|O95619|YETS4_HUMAN	O95619	YETS4_HUMAN	YEATS4	227	Homo sapiens	1:Experimental evidence at protein level	YEATS domain-containing protein 4	0.9999	0.9989	2	2	2	2	1	1	0	0	0	0	0	0	1	1	0	0	0	0	0	0	1	1	0	0	0	0	0	0	1.70271e+06	1.68905e+06	3.05877e+06	3.22258e+06	287503	1.89673e+06	1.5005e+06	1.84432e+06	1.35708e+06	1.23173e+06	1.71849e+06	1.82148e+06
sp|O95628|CNOT4_HUMAN	O95628	CNOT4_HUMAN	CNOT4	575	Homo sapiens	1:Experimental evidence at protein level	CCR4-NOT transcription complex subunit 4	1	0.9979	4	4	4	4	1	1	1	0	1	0	0	0	1	1	1	0	1	0	0	0	1	1	1	0	1	0	0	0	572408	1.6113e+06	1.19983e+06	178354	2.31645e+06	1015376	1.15413e+06	1.12949e+06	655121	647236	745454	199554
sp|O95630|STABP_HUMAN	O95630	STABP_HUMAN	STAMBP	424	Homo sapiens	1:Experimental evidence at protein level	STAM-binding protein	1	0.999	4	18	18	18	2	3	2	2	3	2	2	2	2	3	2	2	3	2	2	2	2	3	2	2	3	2	2	2	10275074	10323348	8446488	8.35325e+06	10051735	9608661	9988677	9467534	4458595	4630066	4.00613e+06	3524834
sp|O95639|CPSF4_HUMAN	O95639	CPSF4_HUMAN	CPSF4	269	Homo sapiens	1:Experimental evidence at protein level	Cleavage and polyadenylation specificity factor subunit 4	0.9999	0.999	1	11	11	11	1	2	0	2	2	3	1	0	1	2	0	2	2	3	1	0	1	2	0	2	2	3	1	0	2.98014e+06	1.92461e+06	2.21747e+06	2.55119e+06	1.93702e+06	2.79386e+06	2.02262e+06	1.68905e+06	1.63958e+06	1.0729e+06	1.24209e+06	1.41524e+06
sp|O95671|ASML_HUMAN	O95671	ASML_HUMAN	ASMTL	621	Homo sapiens	1:Experimental evidence at protein level	Probable bifunctional dTTP/UTP pyrophosphatase/methyltransferase protein	1	0.9989	4	8	8	8	0	1	0	0	3	1	1	2	0	1	0	0	3	1	1	2	0	1	0	0	3	1	1	2	2.88398e+06	1.72389e+06	1.72951e+06	2.32969e+06	2.34379e+06	1.54715e+06	2296068	1676233	1.18774e+06	750353	653070	906471
sp|O95696|BRD1_HUMAN	O95696	BRD1_HUMAN	BRD1	1058	Homo sapiens	1:Experimental evidence at protein level	Bromodomain-containing protein 1	1	0.998	3	5	5	5	0	2	2	0	0	1	0	0	0	2	2	0	0	1	0	0	0	2	2	0	0	1	0	0	372894	419885	675488	509102	0	365632	209830	379714	372894	419885	675488	509102
sp|O95714|HERC2_HUMAN	O95714	HERC2_HUMAN	HERC2	4834	Homo sapiens	1:Experimental evidence at protein level	E3 ubiquitin-protein ligase HERC2	1	0.9989	5	11	11	11	1	1	1	0	2	2	2	2	1	1	1	0	2	2	2	2	1	1	1	0	2	2	2	2	3529910	1.96391e+06	2.63827e+06	3.19062e+06	4789436	4.55147e+06	4.8682e+06	4125123	1.0914e+06	822277	788953	1.06013e+06
sp|O95747|OXSR1_HUMAN	O95747	OXSR1_HUMAN	OXSR1	527	Homo sapiens	1:Experimental evidence at protein level	Serine/threonine-protein kinase OSR1	1	0.999	11	38	30	38	3	8	6	2	9	3	4	3	3	6	4	1	8	2	3	3	3	8	6	2	9	3	4	3	18149960	27555044	20425684	18828762	26091994	21179482	21110856	16276913	4.27051e+06	4916331	4.51525e+06	4.20818e+06
sp|O95757|HS74L_HUMAN	O95757	HS74L_HUMAN	HSPA4L	839	Homo sapiens	1:Experimental evidence at protein level	Heat shock 70 kDa protein 4L	1	0.999	12	16	16	36	0	1	1	2	6	1	5	0	0	1	1	2	6	1	5	0	3	4	2	4	9	4	7	3	8.30588e+06	14625130	11674712	12136055	13691248	10122300	12736434	12551759	4.69096e+06	4414571	4311477	4390296
sp|O95758|PTBP3_HUMAN	O95758	PTBP3_HUMAN	PTBP3	552	Homo sapiens	1:Experimental evidence at protein level	Polypyrimidine tract-binding protein 3	1	0.9989	3	6	6	22	0	1	2	1	0	2	0	0	0	1	2	1	0	2	0	0	2	3	4	3	2	4	2	2	975450	1124732	1.05818e+06	789683	1.07219e+06	970130	666914	691903	776993	835206	819608	789683
sp|O95777|LSM8_HUMAN	O95777	LSM8_HUMAN	LSM8	96	Homo sapiens	1:Experimental evidence at protein level	U6 snRNA-associated Sm-like protein LSm8	0.9435	0.9979	1	3	3	3	1	0	1	1	0	0	0	0	1	0	1	1	0	0	0	0	1	0	1	1	0	0	0	0	1.44013e+06	983829	1.01423e+06	1.24592e+06	0	255422	850619	0	1.44013e+06	983829	1.01423e+06	1.24592e+06
sp|O95782|AP2A1_HUMAN	O95782	AP2A1_HUMAN	AP2A1	977	Homo sapiens	1:Experimental evidence at protein level	AP-2 complex subunit alpha-1	1	0.999	34	101	79	101	4	8	13	13	18	15	13	17	4	5	9	10	16	13	9	13	4	8	13	13	18	15	13	17	48568272	77673616	74672424	138706368	158735424	128271752	105713248	106966112	7.4825e+06	10965149	11379498	12083977
sp|O95785|WIZ_HUMAN	O95785	WIZ_HUMAN	WIZ	1651	Homo sapiens	1:Experimental evidence at protein level	Protein Wiz	0.9999	0.9986	2	5	5	5	1	1	1	0	1	0	1	0	1	1	1	0	1	0	1	0	1	1	1	0	1	0	1	0	4542434	4579516	4.08857e+06	4.68052e+06	2.36129e+06	2432892	3176743	2613842	2.8823e+06	3.02666e+06	2.66725e+06	3.06059e+06
sp|O95786|RIGI_HUMAN	O95786	RIGI_HUMAN	RIGI	925	Homo sapiens	1:Experimental evidence at protein level	Antiviral innate immune response receptor RIG-I	1	0.9981	5	7	7	7	1	1	1	0	1	1	1	1	1	1	1	0	1	1	1	1	1	1	1	0	1	1	1	1	2599383	2.85966e+06	3.8185e+06	2130169	1.72466e+06	2605685	3.78899e+06	3484710	1.03095e+06	1.13224e+06	1118020	944904
sp|O95793|STAU1_HUMAN	O95793	STAU1_HUMAN	STAU1	577	Homo sapiens	1:Experimental evidence at protein level	Double-stranded RNA-binding protein Staufen homolog 1	1	0.999	8	30	30	30	4	4	5	2	6	3	3	3	4	4	5	2	6	3	3	3	4	4	5	2	6	3	3	3	14137836	13506808	12953092	12108910	13656367	10282529	11458389	12668424	3.80715e+06	3.4094e+06	3346222	3.321e+06
sp|O95801|TTC4_HUMAN	O95801	TTC4_HUMAN	TTC4	387	Homo sapiens	1:Experimental evidence at protein level	Tetratricopeptide repeat protein 4	0.9295	0.9973	1	4	4	4	0	0	1	0	1	0	1	1	0	0	1	0	1	0	1	1	0	0	1	0	1	0	1	1	983754	883137	914907	718646	1.0446e+06	610608	989288	907458	983754	883137	914907	718646
sp|O95807|TM50A_HUMAN	O95807	TM50A_HUMAN	TMEM50A	157	Homo sapiens	1:Experimental evidence at protein level	Transmembrane protein 50A	0.9999	0.9987	2	11	11	11	0	2	2	1	1	2	1	2	0	2	2	1	1	2	1	2	0	2	2	1	1	2	1	2	748426	981656	1.0788e+06	1.17731e+06	1.16471e+06	1.03038e+06	1.48237e+06	1137569	748426	606472	676194	740984
sp|O95816|BAG2_HUMAN	O95816	BAG2_HUMAN	BAG2	211	Homo sapiens	1:Experimental evidence at protein level	BAG family molecular chaperone regulator 2	0.9999	0.9989	2	12	12	12	1	2	1	1	2	1	2	2	1	2	1	1	2	1	2	2	1	2	1	1	2	1	2	2	5.16455e+06	7601400	2.14863e+06	4.17567e+06	5.20783e+06	5.94588e+06	1.82032e+06	5.40671e+06	3.0047e+06	3.86466e+06	3.26356e+06	2.5291e+06
sp|O95817|BAG3_HUMAN	O95817	BAG3_HUMAN	BAG3	575	Homo sapiens	1:Experimental evidence at protein level	BAG family molecular chaperone regulator 3	1	0.999	10	30	30	30	4	5	9	2	4	2	1	3	4	5	9	2	4	2	1	3	4	5	9	2	4	2	1	3	32170396	34081340	29877078	23701532	27146594	27079358	26202250	23184294	19124430	17457132	16871026	15350480
sp|O95819|M4K4_HUMAN	O95819	M4K4_HUMAN	MAP4K4	1239	Homo sapiens	1:Experimental evidence at protein level	Mitogen-activated protein kinase kinase kinase kinase 4	1	0.999	7	27	12	27	3	4	4	4	3	3	3	3	0	1	2	2	1	2	2	2	3	4	4	4	3	3	3	3	22554576	16518067	15947050	15803745	16260419	17535688	20564054	14158896	4.93302e+06	4525899	4656699	4873147
sp|O95831|AIFM1_HUMAN	O95831	AIFM1_HUMAN	AIFM1	613	Homo sapiens	1:Experimental evidence at protein level	Apoptosis-inducing factor 1, mitochondrial	1	0.999	5	13	13	13	3	0	0	1	3	3	1	2	3	0	0	1	3	3	1	2	3	0	0	1	3	3	1	2	7.62295e+06	5704670	5049888	3.83797e+06	6242722	4.98572e+06	4.87054e+06	6148916	2.3802e+06	1.81048e+06	1.5673e+06	1.58397e+06
sp|O95834|EMAL2_HUMAN	O95834	EMAL2_HUMAN	EML2	649	Homo sapiens	1:Experimental evidence at protein level	Echinoderm microtubule-associated protein-like 2	0.9588	0.9985	1	2	2	2	0	1	0	0	1	0	0	0	0	1	0	0	1	0	0	0	0	1	0	0	1	0	0	0	0	672110	615076	0	510460	0	652969	0	0	672110	615076	0
sp|O95861|BPNT1_HUMAN	O95861	BPNT1_HUMAN	BPNT1	308	Homo sapiens	1:Experimental evidence at protein level	3'(2'),5'-bisphosphate nucleotidase 1	1	0.999	7	17	17	17	2	4	0	0	5	2	2	2	2	4	0	0	5	2	2	2	2	4	0	0	5	2	2	2	11106117	11040629	10680139	8862324	10174576	10132965	11547980	9388874	2.93003e+06	2.9722e+06	2.84535e+06	2616109
sp|O95864|FADS2_HUMAN	O95864	FADS2_HUMAN	FADS2	444	Homo sapiens	1:Experimental evidence at protein level	Acyl-CoA 6-desaturase	1	0.999	4	15	15	15	1	3	4	2	2	0	2	1	1	3	4	2	2	0	2	1	1	3	4	2	2	0	2	1	5.21989e+06	6.6059e+06	3.59976e+06	3.21668e+06	6867144	1.1939e+06	2.27227e+06	616681	1.59144e+06	1.91498e+06	1.42506e+06	2013536
sp|O95905|ECD_HUMAN	O95905	ECD_HUMAN	ECD	644	Homo sapiens	1:Experimental evidence at protein level	Protein ecdysoneless homolog	1	0.9989	3	8	8	8	1	1	1	1	1	0	1	2	1	1	1	1	1	0	1	2	1	1	1	1	1	0	1	2	3.26929e+06	4402030	4.13198e+06	5524629	4430702	3.8026e+06	5.01785e+06	5.26966e+06	2210428	2107260	1.85644e+06	2.07151e+06
sp|O95969|SG1D2_HUMAN	O95969	SG1D2_HUMAN	SCGB1D2	90	Homo sapiens	2:Experimental evidence at transcript level	Secretoglobin family 1D member 2	0.9436	0.9979	1	2	2	2	0	0	0	0	1	0	0	1	0	0	0	0	1	0	0	1	0	0	0	0	1	0	0	1	417975	624543	445761	507678	949171	391627	624765	1.36967e+06	417975	624543	445761	507678
sp|O95983|MBD3_HUMAN	O95983	MBD3_HUMAN	MBD3	291	Homo sapiens	1:Experimental evidence at protein level	Methyl-CpG-binding domain protein 3	0.9999	0.9986	1	3	3	3	1	0	1	0	0	1	0	0	1	0	1	0	0	1	0	0	1	0	1	0	0	1	0	0	3.94424e+06	2.98335e+06	1.46426e+06	1.54464e+06	1.90732e+06	3.2596e+06	0	1687903	2.18905e+06	2.6214e+06	2.22942e+06	2351805
sp|O95985|TOP3B_HUMAN	O95985	TOP3B_HUMAN	TOP3B	862	Homo sapiens	1:Experimental evidence at protein level	DNA topoisomerase 3-beta-1	0.8534	0.994	1	2	2	2	0	0	0	0	0	1	0	1	0	0	0	0	0	1	0	1	0	0	0	0	0	1	0	1	2.35179e+06	2.14341e+06	1.06382e+06	1593938	0	665689	1507673	1.70143e+06	2.35179e+06	2.14341e+06	1.06382e+06	1593938
sp|O95999|BCL10_HUMAN	O95999	BCL10_HUMAN	BCL10	233	Homo sapiens	1:Experimental evidence at protein level	B-cell lymphoma/leukemia 10	0.8037	0.9915	1	1	1	1	0	0	0	0	1	0	0	0	0	0	0	0	1	0	0	0	0	0	0	0	1	0	0	0	745236	244756	0	669621	638448	431548	0	603245	745236	244756	0	669621
sp|O96000|NDUBA_HUMAN	O96000	NDUBA_HUMAN	NDUFB10	172	Homo sapiens	1:Experimental evidence at protein level	NADH dehydrogenase [ubiquinone] 1 beta subcomplex subunit 10	0.952	0.9982	1	3	3	3	1	1	0	0	0	0	0	1	1	1	0	0	0	0	0	1	1	1	0	0	0	0	0	1	1.15197e+06	0	0	0	0	0	836589	634656	1.15197e+06	0	0	0
sp|O96006|ZBED1_HUMAN	O96006	ZBED1_HUMAN	ZBED1	694	Homo sapiens	1:Experimental evidence at protein level	E3 SUMO-protein ligase ZBED1	1	0.9987	3	8	8	8	1	0	0	1	2	2	1	1	1	0	0	1	2	2	1	1	1	0	0	1	2	2	1	1	3.62716e+06	2120239	2.39683e+06	2.41207e+06	2126765	3.15353e+06	2.52209e+06	2.11372e+06	1.79259e+06	1.22076e+06	1.14445e+06	1.2e+06
sp|O96007|MOC2B_HUMAN	O96007	MOC2B_HUMAN	MOCS2	188	Homo sapiens	1:Experimental evidence at protein level	Molybdopterin synthase catalytic subunit	0.9998	0.9983	2	4	4	4	0	1	1	0	1	0	1	0	0	1	1	0	1	0	1	0	0	1	1	0	1	0	1	0	2959362	2.27458e+06	1.1448e+06	3677449	7593378	2.06887e+06	9280650	2.22248e+06	2.33358e+06	1.87656e+06	3.16308e+06	2.26416e+06
sp|O96013|PAK4_HUMAN	O96013	PAK4_HUMAN	PAK4	591	Homo sapiens	1:Experimental evidence at protein level	Serine/threonine-protein kinase PAK 4	0.9999	0.9986	2	4	4	4	1	0	1	0	0	1	1	0	1	0	1	0	0	1	1	0	1	0	1	0	0	1	1	0	3.71189e+06	4.29723e+06	4589115	3337537	5175851	3.52756e+06	4.88034e+06	3.82852e+06	2.33753e+06	2.76131e+06	2.92622e+06	3337537
sp|O96019|ACL6A_HUMAN	O96019	ACL6A_HUMAN	ACTL6A	429	Homo sapiens	1:Experimental evidence at protein level	Actin-like protein 6A	1	0.999	6	32	25	32	4	5	4	4	2	4	4	5	3	4	3	4	1	3	3	4	4	5	4	4	2	4	4	5	48316244	42068584	44750220	43946560	32408654	39345352	34629992	35168924	17006104	15370205	14825521	15431423
sp|O96020|CCNE2_HUMAN	O96020	CCNE2_HUMAN	CCNE2	404	Homo sapiens	1:Experimental evidence at protein level	G1/S-specific cyclin-E2	0.8642	0.9945	1	1	1	1	1	0	0	0	0	0	0	0	1	0	0	0	0	0	0	0	1	0	0	0	0	0	0	0	0	0	0	0	0	0	0	0	0	0	0	0
sp|O96028|NSD2_HUMAN	O96028	NSD2_HUMAN	NSD2	1365	Homo sapiens	1:Experimental evidence at protein level	Histone-lysine N-methyltransferase NSD2	1	0.999	6	21	21	21	2	5	3	1	3	2	3	2	2	5	3	1	3	2	3	2	2	5	3	1	3	2	3	2	9596292	10470933	4811087	4.19578e+06	2.7203e+06	3.67308e+06	3271699	3.51814e+06	2675556	2.58339e+06	2.8459e+06	2.34648e+06
sp|P00338|LDHA_HUMAN	P00338	LDHA_HUMAN	LDHA	332	Homo sapiens	1:Experimental evidence at protein level	L-lactate dehydrogenase A chain	1	0.999	14	98	79	98	8	14	11	8	14	14	15	14	7	12	8	6	12	11	12	11	8	14	11	8	14	14	15	14	736871940	784756220	713071170	754562620	808427200	693258240	744699970	728440900	158161712	195270464	194110240	213899184
sp|P00367|DHE3_HUMAN	P00367	DHE3_HUMAN	GLUD1	558	Homo sapiens	1:Experimental evidence at protein level	Glutamate dehydrogenase 1, mitochondrial	1	0.999	12	56	12	56	7	7	9	5	6	8	7	7	1	0	2	1	2	3	1	2	7	7	9	5	6	8	7	7	32686030	20864310	26780574	26345486	19261886	23531498	18441666	24651818	7149824	6194751	6424150	5758665
sp|P00387|NB5R3_HUMAN	P00387	NB5R3_HUMAN	CYB5R3	301	Homo sapiens	1:Experimental evidence at protein level	NADH-cytochrome b5 reductase 3	1	0.999	6	15	15	15	1	4	2	1	3	1	2	1	1	4	2	1	3	1	2	1	1	4	2	1	3	1	2	1	21682974	21851712	22812714	15110699	24106054	21441070	21938580	10969682	9153708	10566891	9774213	9317222
sp|P00390|GSHR_HUMAN	P00390	GSHR_HUMAN	GSR	522	Homo sapiens	1:Experimental evidence at protein level	Glutathione reductase, mitochondrial	1	0.9989	6	17	17	17	1	4	4	1	2	1	1	3	1	4	4	1	2	1	1	3	1	4	4	1	2	1	1	3	10806545	12309342	11504946	7.95216e+06	15690417	11833315	15589378	11537460	3.6948e+06	3.99543e+06	3718729	3.06138e+06
sp|P00403|COX2_HUMAN	P00403	COX2_HUMAN	MT-CO2	227	Homo sapiens	1:Experimental evidence at protein level	Cytochrome c oxidase subunit 2	1	0.9989	4	11	11	11	1	1	1	0	1	2	3	2	1	1	1	0	1	2	3	2	1	1	1	0	1	2	3	2	6535481	3802093	3567390	4568386	5.25596e+06	4945470	4.58392e+06	4.20147e+06	2.26358e+06	2.01877e+06	2.26688e+06	1798074
sp|P00441|SODC_HUMAN	P00441	SODC_HUMAN	SOD1	154	Homo sapiens	1:Experimental evidence at protein level	Superoxide dismutase [Cu-Zn]	0.9665	0.9988	1	4	4	4	0	1	0	0	1	1	0	1	0	1	0	0	1	1	0	1	0	1	0	0	1	1	0	1	439844	532336	467525	0	403357	426321	591657	490910	439844	532336	467525	0
sp|P00491|PNPH_HUMAN	P00491	PNPH_HUMAN	PNP	289	Homo sapiens	1:Experimental evidence at protein level	Purine nucleoside phosphorylase	1	0.999	6	26	26	26	0	5	5	2	4	3	5	2	0	5	5	2	4	3	5	2	0	5	5	2	4	3	5	2	11978186	10965825	10124210	9747905	9824587	7304301	12925646	8533297	3645613	4.02493e+06	3.90969e+06	3.12533e+06
sp|P00492|HPRT_HUMAN	P00492	HPRT_HUMAN	HPRT1	218	Homo sapiens	1:Experimental evidence at protein level	Hypoxanthine-guanine phosphoribosyltransferase	0.9722	0.999	1	1	1	1	0	0	0	0	0	0	1	0	0	0	0	0	0	0	1	0	0	0	0	0	0	0	1	0	2.20051e+06	1.70973e+06	1889146	1.4156e+06	2.19202e+06	1.23732e+06	2.60705e+06	1.58768e+06	2.20051e+06	1.70973e+06	1889146	1.4156e+06
sp|P00505|AATM_HUMAN	P00505	AATM_HUMAN	GOT2	430	Homo sapiens	1:Experimental evidence at protein level	Aspartate aminotransferase, mitochondrial	1	0.999	7	37	37	37	6	6	4	4	4	3	5	5	6	6	4	4	4	3	5	5	6	6	4	4	4	3	5	5	29541280	26915480	23139238	22536132	26713470	25389602	25921690	34362712	6178505	6.70216e+06	5861300	5647863
sp|P00519|ABL1_HUMAN	P00519	ABL1_HUMAN	ABL1	1130	Homo sapiens	1:Experimental evidence at protein level	Tyrosine-protein kinase ABL1	0.9999	0.999	2	2	2	2	0	0	0	0	1	0	0	1	0	0	0	0	1	0	0	1	0	0	0	0	1	0	0	1	697825	615590	751418	701833	811445	0	1.01483e+06	885895	697825	615590	751418	701833
sp|P00533|EGFR_HUMAN	P00533	EGFR_HUMAN	EGFR	1210	Homo sapiens	1:Experimental evidence at protein level	Epidermal growth factor receptor	1	0.999	17	41	36	41	3	4	6	2	6	6	9	5	2	4	5	1	6	6	8	4	3	4	6	2	6	6	9	5	25578396	27954096	21144284	23437622	34006812	28805828	32680096	28292356	6631337	6705781	6948933	6.49032e+06
sp|P00558|PGK1_HUMAN	P00558	PGK1_HUMAN	PGK1	417	Homo sapiens	1:Experimental evidence at protein level	Phosphoglycerate kinase 1	1	0.999	17	119	102	119	13	14	16	17	15	14	14	16	11	13	13	15	11	12	13	14	13	14	16	17	15	14	14	16	378830976	406465568	354993152	385371456	358139584	361149504	374607776	375441152	63059564	65907400	57567652	61667332
sp|P00568|KAD1_HUMAN	P00568	KAD1_HUMAN	AK1	194	Homo sapiens	1:Experimental evidence at protein level	Adenylate kinase isoenzyme 1	0.9997	0.9985	3	7	4	7	0	1	1	1	2	1	0	1	0	1	1	0	1	1	0	0	0	1	1	1	2	1	0	1	3.04182e+06	4.76299e+06	3.85255e+06	3.3824e+06	3.8301e+06	2395806	3409226	2.4642e+06	1.54985e+06	2.57162e+06	2.04516e+06	1.95994e+06
sp|P00734|THRB_HUMAN	P00734	THRB_HUMAN	F2	622	Homo sapiens	1:Experimental evidence at protein level	Prothrombin	1	0.999	4	26	26	26	3	3	4	3	4	2	4	3	3	3	4	3	4	2	4	3	3	3	4	3	4	2	4	3	170176032	137087136	143253360	128122096	100296976	68187064	60490444	69305424	81444592	70143872	79111848	72009648
sp|P01008|ANT3_HUMAN	P01008	ANT3_HUMAN	SERPINC1	464	Homo sapiens	1:Experimental evidence at protein level	Antithrombin-III	1	0.9985	4	11	11	11	0	2	2	2	1	2	1	1	0	2	2	2	1	2	1	1	0	2	2	2	1	2	1	1	46835040	42489088	49815496	43515224	27912824	32501354	35673028	29279944	30488208	33269410	36990884	29997550
sp|P01023|A2MG_HUMAN	P01023	A2MG_HUMAN	A2M	1474	Homo sapiens	1:Experimental evidence at protein level	Alpha-2-macroglobulin	0.9996	0.9987	2	3	3	3	0	0	1	0	0	0	0	2	0	0	1	0	0	0	0	2	0	0	1	0	0	0	0	2	814268	0	1.12055e+06	1.86527e+06	0	0	0	0	814268	0	1.12055e+06	1.86527e+06
sp|P01040|CYTA_HUMAN	P01040	CYTA_HUMAN	CSTA	98	Homo sapiens	1:Experimental evidence at protein level	Cystatin-A	1	0.999	5	15	15	15	2	3	2	1	1	0	4	2	2	3	2	1	1	0	4	2	2	3	2	1	1	0	4	2	21162024	20394344	16318178	8683574	21721256	7574115	35485532	17639418	11567751	12597895	9300887	8465934
sp|P01111|RASN_HUMAN	P01111	RASN_HUMAN	NRAS	189	Homo sapiens	1:Experimental evidence at protein level	GTPase NRas	0.9656	0.9987	1	2	0	2	0	0	1	0	0	0	1	0	0	0	0	0	0	0	0	0	0	0	1	0	0	0	1	0	0	1.54158e+06	2.59254e+06	1.85874e+06	1.69554e+06	1.34849e+06	2.77808e+06	1572154	0	1.54158e+06	2.59254e+06	1.85874e+06
sp|P01137|TGFB1_HUMAN	P01137	TGFB1_HUMAN	TGFB1	390	Homo sapiens	1:Experimental evidence at protein level	Transforming growth factor beta-1 proprotein	0.8168	0.9921	1	1	1	1	0	0	1	0	0	0	0	0	0	0	1	0	0	0	0	0	0	0	1	0	0	0	0	0	0	0	0	0	0	0	0	0	0	0	0	0
sp|P01591|IGJ_HUMAN	P01591	IGJ_HUMAN	JCHAIN	159	Homo sapiens	1:Experimental evidence at protein level	Immunoglobulin J chain	0.8904	0.9957	1	1	1	1	0	0	0	0	1	0	0	0	0	0	0	0	1	0	0	0	0	0	0	0	1	0	0	0	0	272573	304955	131155	450417	287180	514795	287620	0	272573	304955	131155
sp|P01833|PIGR_HUMAN	P01833	PIGR_HUMAN	PIGR	764	Homo sapiens	1:Experimental evidence at protein level	Polymeric immunoglobulin receptor	1	0.999	3	7	7	7	2	2	0	0	0	0	3	0	2	2	0	0	0	0	3	0	2	2	0	0	0	0	3	0	5363310	5.09645e+06	1.55224e+06	3641070	2219477	1.41389e+06	5611413	2475350	2.45993e+06	3.40118e+06	1.90386e+06	2.00716e+06
sp|P01834|IGKC_HUMAN	P01834	IGKC_HUMAN	IGKC	107	Homo sapiens	1:Experimental evidence at protein level	Immunoglobulin kappa constant	0.9724	0.999	1	5	5	5	1	0	1	0	1	1	1	0	1	0	1	0	1	1	1	0	1	0	1	0	1	1	1	0	7.48916e+06	0	4.07198e+06	0	3.47598e+06	4.39248e+06	5.41077e+06	4.38627e+06	7.48916e+06	0	4.07198e+06	0
sp|P01857|IGHG1_HUMAN	P01857	IGHG1_HUMAN	IGHG1	330	Homo sapiens	1:Experimental evidence at protein level	Immunoglobulin heavy constant gamma 1	0.9974	0.9986	3	3	1	3	0	0	0	0	1	0	0	2	0	0	0	0	1	0	0	0	0	0	0	0	1	0	0	2	2.3546e+06	3128374	414189	0	2717812	1328321	1710782	3944312	1.67912e+06	1.833e+06	1.11843e+06	0
sp|P01859|IGHG2_HUMAN	P01859	IGHG2_HUMAN	IGHG2	326	Homo sapiens	1:Experimental evidence at protein level	Immunoglobulin heavy constant gamma 2	0.8976	0.9828	3	1	0	3	0	1	0	0	0	0	0	0	0	0	0	0	0	0	0	0	0	1	0	0	0	0	0	2	1.5355e+06	2.42117e+06	1.85923e+06	946638	0	0	2.01861e+06	0	1.5355e+06	2.42117e+06	1.85923e+06	946638
sp|P01876|IGHA1_HUMAN	P01876	IGHA1_HUMAN	IGHA1	353	Homo sapiens	1:Experimental evidence at protein level	Immunoglobulin heavy constant alpha 1	1	0.999	4	15	15	15	2	3	1	1	1	3	3	1	2	3	1	1	1	3	3	1	2	3	1	1	1	3	3	1	13873845	10782800	7676995	3.93991e+06	10261283	7056832	11231466	9127236	7160874	5.96341e+06	4.13991e+06	2.01181e+06
sp|P01877|IGHA2_HUMAN	P01877	IGHA2_HUMAN	IGHA2	340	Homo sapiens	1:Experimental evidence at protein level	Immunoglobulin heavy constant alpha 2	0.8513	0.9939	1	1	1	1	1	0	0	0	0	0	0	0	1	0	0	0	0	0	0	0	1	0	0	0	0	0	0	0	843695	751294	0	0	657544	597461	758127	0	843695	751294	0	0
sp|P02042|HBD_HUMAN	P02042	HBD_HUMAN	HBD	147	Homo sapiens	1:Experimental evidence at protein level	Hemoglobin subunit delta	0.9999	0.9988	2	11	0	11	2	2	2	0	2	1	1	1	0	0	0	0	0	0	0	0	2	2	2	0	2	1	1	1	61879288	113172176	124242560	121806680	66775824	60510972	46885308	44498348	59738736	102944872	98126936	91421160
sp|P02452|CO1A1_HUMAN	P02452	CO1A1_HUMAN	COL1A1	1464	Homo sapiens	1:Experimental evidence at protein level	Collagen alpha-1(I) chain	0.9998	0.9982	2	2	2	2	0	0	0	0	1	0	0	1	0	0	0	0	1	0	0	1	0	0	0	0	1	0	0	1	0	0	0	0	0	0	0	0	0	0	0	0
sp|P02462|CO4A1_HUMAN	P02462	CO4A1_HUMAN	COL4A1	1669	Homo sapiens	1:Experimental evidence at protein level	Collagen alpha-1(IV) chain	0.9988	0.9989	2	4	4	4	0	1	2	0	1	0	0	0	0	1	2	0	1	0	0	0	0	1	2	0	1	0	0	0	560528	1.11243e+06	0	0	891561	597329	437404	549172	560528	1.11243e+06	0	0
sp|P02533|K1C14_HUMAN	P02533	K1C14_HUMAN	KRT14	472	Homo sapiens	1:Experimental evidence at protein level	Keratin, type I cytoskeletal 14	1	0.999	47	371	156	472	39	46	52	34	49	43	55	53	14	19	24	15	20	18	24	22	48	63	67	41	61	53	72	67	6052442600	4974656000	5315930600	3507127040	4961755600	2838181380	7273452000	6439458300	701421500	642617410	702247620	488624256
sp|P02538|K2C6A_HUMAN	P02538	K2C6A_HUMAN	KRT6A	564	Homo sapiens	1:Experimental evidence at protein level	Keratin, type II cytoskeletal 6A	1	0.999	48	72	21	377	9	9	8	7	7	9	13	10	2	2	3	3	1	4	3	3	40	51	54	38	47	46	52	49	1210531580	1097099780	1084379780	264011696	1319951100	677949310	1470220930	1329575940	367065472	329630208	340496416	125599824
sp|P02545|LMNA_HUMAN	P02545	LMNA_HUMAN	LMNA	664	Homo sapiens	1:Experimental evidence at protein level	Prelamin-A/C	1	0.999	49	414	414	414	50	67	65	53	45	46	43	45	50	67	65	53	45	46	43	45	50	67	65	53	45	46	43	45	5181891600	6066715600	5736777700	5671688700	2939579650	3132677630	2903693570	2788080380	703420350	799249280	776969600	742292540
sp|P02649|APOE_HUMAN	P02649	APOE_HUMAN	APOE	317	Homo sapiens	1:Experimental evidence at protein level	Apolipoprotein E	1	0.999	3	18	18	18	1	1	3	3	2	3	3	2	1	1	3	3	2	3	3	2	1	1	3	3	2	3	3	2	27965180	25715796	30329128	29784934	10670598	13580787	8075323	9881107	10249621	10263486	12108242	12164040
sp|P02675|FIBB_HUMAN	P02675	FIBB_HUMAN	FGB	491	Homo sapiens	1:Experimental evidence at protein level	Fibrinogen beta chain	0.6504	0.9814	1	1	1	1	0	1	0	0	0	0	0	0	0	1	0	0	0	0	0	0	0	1	0	0	0	0	0	0	4227796	3918015	2.72693e+06	2.78208e+06	3.06626e+06	0	2.82893e+06	0	4227796	3918015	2.72693e+06	2.78208e+06
sp|P02679|FIBG_HUMAN	P02679	FIBG_HUMAN	FGG	453	Homo sapiens	1:Experimental evidence at protein level	Fibrinogen gamma chain	0.9949	0.9989	1	5	5	5	1	1	1	1	0	1	0	0	1	1	1	1	0	1	0	0	1	1	1	1	0	1	0	0	1.70682e+06	1.56895e+06	2.45843e+06	1.92701e+06	1.15364e+06	883658	1.28476e+06	471349	1.70682e+06	1.56895e+06	2.45843e+06	1.92701e+06
sp|P02751|FINC_HUMAN	P02751	FINC_HUMAN	FN1	2477	Homo sapiens	1:Experimental evidence at protein level	Fibronectin	1	0.999	60	417	417	417	40	72	54	52	51	53	45	50	40	72	54	52	51	53	45	50	40	72	54	52	51	53	45	50	895214460	1882432260	1457309700	1851841150	881698820	931876350	925664190	779868990	92384192	179314464	156641088	183972256
sp|P02768|ALBU_HUMAN	P02768	ALBU_HUMAN	ALB	609	Homo sapiens	1:Experimental evidence at protein level	Albumin	1	0.999	21	68	68	98	6	13	8	3	10	7	9	12	6	13	8	3	10	7	9	12	10	17	12	6	14	11	13	15	59851260	70831008	42133088	32412248	58737764	32583036	66368636	95330912	21620128	28546372	16269261	6.59146e+06
sp|P02786|TFR1_HUMAN	P02786	TFR1_HUMAN	TFRC	760	Homo sapiens	1:Experimental evidence at protein level	Transferrin receptor protein 1	1	0.999	17	85	85	85	9	13	9	5	13	10	15	11	9	13	9	5	13	10	15	11	9	13	9	5	13	10	15	11	49375944	46918552	58053780	49834896	55830624	53047796	62836564	57922208	9184951	10792000	11650893	11083533
sp|P02788|TRFL_HUMAN	P02788	TRFL_HUMAN	LTF	710	Homo sapiens	1:Experimental evidence at protein level	Lactotransferrin	1	0.999	8	20	20	20	3	4	2	0	5	1	3	2	3	4	2	0	5	1	3	2	3	4	2	0	5	1	3	2	6.3557e+06	10085966	6814752	1.5108e+06	14427642	5.40606e+06	17232780	6620689	3.30117e+06	4.6496e+06	2.05876e+06	1231700
sp|P03915|NU5M_HUMAN	P03915	NU5M_HUMAN	MT-ND5	603	Homo sapiens	1:Experimental evidence at protein level	NADH-ubiquinone oxidoreductase chain 5	0.9104	0.9965	1	5	5	5	0	1	1	0	1	0	2	0	0	1	1	0	1	0	2	0	0	1	1	0	1	0	2	0	919506	996967	950926	0	1178943	614142	969957	951819	919506	996967	950926	0
sp|P04004|VTNC_HUMAN	P04004	VTNC_HUMAN	VTN	478	Homo sapiens	1:Experimental evidence at protein level	Vitronectin	1	0.999	2	9	9	9	1	2	1	1	1	1	1	1	1	2	1	1	1	1	1	1	1	2	1	1	1	1	1	1	70081592	97233232	115213352	104595712	63647160	64198024	43728240	71802680	61938176	71821312	80404832	77214952
sp|P04040|CATA_HUMAN	P04040	CATA_HUMAN	CAT	527	Homo sapiens	1:Experimental evidence at protein level	Catalase	1	0.999	16	84	84	84	8	13	10	8	12	9	12	12	8	13	10	8	12	9	12	12	8	13	10	8	12	9	12	12	130893048	139712400	122495392	83979344	126629240	75022888	179961664	154074080	29593526	32862560	27138942	18947844
sp|P04049|RAF1_HUMAN	P04049	RAF1_HUMAN	RAF1	648	Homo sapiens	1:Experimental evidence at protein level	RAF proto-oncogene serine/threonine-protein kinase	1	0.9989	3	5	3	5	1	0	0	1	1	1	1	0	1	0	0	1	0	1	0	0	1	0	0	1	1	1	1	0	1.26066e+06	1.61498e+06	3030067	974193	1.2569e+06	1.77609e+06	3491199	0	1.29845e+06	1.49481e+06	1.4905e+06	1.0034e+06
sp|P04062|GBA1_HUMAN	P04062	GBA1_HUMAN	GBA1	536	Homo sapiens	1:Experimental evidence at protein level	Lysosomal acid glucosylceramidase	0.9722	0.999	1	3	3	3	0	1	1	0	1	0	0	0	0	1	1	0	1	0	0	0	0	1	1	0	1	0	0	0	0	1.84459e+06	3.33485e+06	0	1.68177e+06	1.39306e+06	1.63109e+06	0	0	1.84459e+06	3.33485e+06	0
sp|P04075|ALDOA_HUMAN	P04075	ALDOA_HUMAN	ALDOA	364	Homo sapiens	1:Experimental evidence at protein level	Fructose-bisphosphate aldolase A	1	0.999	13	79	20	79	9	14	9	8	9	13	10	7	1	4	3	2	3	4	2	1	9	14	9	8	9	13	10	7	257196480	317653920	278038976	226175856	174774672	251262128	138246176	292661184	89248112	105557048	95729480	97439128
sp|P04083|ANXA1_HUMAN	P04083	ANXA1_HUMAN	ANXA1	346	Homo sapiens	1:Experimental evidence at protein level	Annexin A1	1	0.999	21	154	154	154	18	20	24	13	19	21	16	23	18	20	24	13	19	21	16	23	18	20	24	13	19	21	16	23	832732100	724208960	659565180	914364480	644078020	659041660	563845500	656579710	144960944	136836976	136288048	145331056
sp|P04114|APOB_HUMAN	P04114	APOB_HUMAN	APOB	4563	Homo sapiens	1:Experimental evidence at protein level	Apolipoprotein B-100	0.8885	0.9956	1	1	1	1	0	0	1	0	0	0	0	0	0	0	1	0	0	0	0	0	0	0	1	0	0	0	0	0	1.71505e+06	1.30462e+06	1.18682e+06	1.04549e+06	1.39988e+06	1.15804e+06	1.17978e+06	1.50319e+06	1.71505e+06	1.30462e+06	1.18682e+06	1.04549e+06
sp|P04150|GCR_HUMAN	P04150	GCR_HUMAN	NR3C1	777	Homo sapiens	1:Experimental evidence at protein level	Glucocorticoid receptor	1	0.999	7	15	15	15	1	0	2	2	4	2	2	2	1	0	2	2	4	2	2	2	1	0	2	2	4	2	2	2	3.00717e+06	3.29297e+06	2.95891e+06	3550301	3.39364e+06	2825851	3.19805e+06	3786153	1.31418e+06	1.01414e+06	1144920	1.26709e+06
sp|P04181|OAT_HUMAN	P04181	OAT_HUMAN	OAT	439	Homo sapiens	1:Experimental evidence at protein level	Ornithine aminotransferase, mitochondrial	1	0.999	10	44	44	44	5	7	6	3	8	6	4	5	5	7	6	3	8	6	4	5	5	7	6	3	8	6	4	5	45461540	45705796	41751432	40632284	32652538	41533832	39405344	48776012	17753932	21336010	15769550	15756481
sp|P04183|KITH_HUMAN	P04183	KITH_HUMAN	TK1	234	Homo sapiens	1:Experimental evidence at protein level	Thymidine kinase, cytosolic	1	0.9988	4	14	14	14	2	2	3	1	1	3	1	1	2	2	3	1	1	3	1	1	2	2	3	1	1	3	1	1	7882013	9775462	10894656	8.10883e+06	6782278	8507788	9963919	4.18789e+06	3.43107e+06	3.50784e+06	3.88225e+06	3.7342e+06
sp|P04259|K2C6B_HUMAN	P04259	K2C6B_HUMAN	KRT6B	564	Homo sapiens	1:Experimental evidence at protein level	Keratin, type II cytoskeletal 6B	1	0.999	47	14	14	483	1	1	2	2	2	2	2	2	1	1	2	2	2	2	2	2	54	69	73	45	65	53	64	60	156847856	78702064	111186416	40102460	118461360	90529288	142883104	240872096	108630016	58217116	83100872	27757662
sp|P04264|K2C1_HUMAN	P04264	K2C1_HUMAN	KRT1	644	Homo sapiens	1:Experimental evidence at protein level	Keratin, type II cytoskeletal 1	1	0.999	59	1941	1528	1941	211	265	257	194	254	198	277	285	169	209	194	153	197	164	217	225	211	265	257	194	254	198	277	285	99357164000	131275686000	153092702000	96277881000	97455440000	61039047000	247374283000	127117853000	29192759300	36791702000	32985851900	26475413500
sp|P04279|SEMG1_HUMAN	P04279	SEMG1_HUMAN	SEMG1	462	Homo sapiens	1:Experimental evidence at protein level	Semenogelin-1	0.9999	0.999	2	6	6	6	0	2	1	0	1	0	2	0	0	2	1	0	1	0	2	0	0	2	1	0	1	0	2	0	4711723	5006884	4.011e+06	3.08104e+06	5120540	2.96381e+06	5145489	3.38225e+06	4711723	5.37328e+06	3.47776e+06	3.08104e+06
sp|P04350|TBB4A_HUMAN	P04350	TBB4A_HUMAN	TUBB4A	444	Homo sapiens	1:Experimental evidence at protein level	Tubulin beta-4A chain	0.9999	0.9989	21	1	1	403	0	0	0	1	0	0	0	0	0	0	0	1	0	0	0	0	45	59	50	52	49	55	50	43	0	0	43249896	77827376	5.45154e+06	20627838	0	0	0	0	43249896	77827376
sp|P04406|G3P_HUMAN	P04406	G3P_HUMAN	GAPDH	335	Homo sapiens	1:Experimental evidence at protein level	Glyceraldehyde-3-phosphate dehydrogenase	1	0.999	16	191	169	191	20	27	30	20	20	26	25	23	18	24	25	19	18	23	22	20	20	27	30	20	20	26	25	23	411843776	541268290	1106020480	943163900	432402848	335682528	992966460	999290500	201611472	255833264	244596016	214251056
sp|P04424|ARLY_HUMAN	P04424	ARLY_HUMAN	ASL	464	Homo sapiens	1:Experimental evidence at protein level	Argininosuccinate lyase	0.8905	0.9957	1	1	1	1	0	0	0	0	1	0	0	0	0	0	0	0	1	0	0	0	0	0	0	0	1	0	0	0	0	0	0	0	1.19144e+06	1.37034e+06	668079	775062	0	0	0	0
sp|P04632|CPNS1_HUMAN	P04632	CPNS1_HUMAN	CAPNS1	268	Homo sapiens	1:Experimental evidence at protein level	Calpain small subunit 1	1	0.999	7	45	35	45	3	5	6	2	6	9	7	7	2	4	4	2	4	7	6	6	3	5	6	2	6	9	7	7	40975464	48944524	42188176	44000940	41120092	41473772	36365588	39921160	12302789	13527890	13308773	12436476
sp|P04792|HSPB1_HUMAN	P04792	HSPB1_HUMAN	HSPB1	205	Homo sapiens	1:Experimental evidence at protein level	Heat shock protein beta-1	1	0.999	10	78	78	78	7	12	11	5	8	10	12	13	7	12	11	5	8	10	12	13	7	12	11	5	8	10	12	13	333565184	347357376	324659648	309568064	334863520	294145280	293167872	302057856	128960816	154543664	140608144	131025192
sp|P04818|TYSY_HUMAN	P04818	TYSY_HUMAN	TYMS	313	Homo sapiens	1:Experimental evidence at protein level	Thymidylate synthase	1	0.999	6	27	27	27	4	4	3	3	3	3	4	3	4	4	3	3	3	3	4	3	4	4	3	3	3	3	4	3	12554095	9470781	12733061	16305262	14210892	17153536	10066204	18334732	5.10992e+06	5.43008e+06	5.5328e+06	4736431
sp|P04843|RPN1_HUMAN	P04843	RPN1_HUMAN	RPN1	607	Homo sapiens	1:Experimental evidence at protein level	Dolichyl-diphosphooligosaccharide--protein glycosyltransferase subunit 1	1	0.999	15	77	77	77	6	11	9	7	11	11	9	13	6	11	9	7	11	11	9	13	6	11	9	7	11	11	9	13	197380976	197737824	171561440	177335856	165825520	165486896	162302176	174062096	43231800	44489680	43241356	46304548
sp|P04844|RPN2_HUMAN	P04844	RPN2_HUMAN	RPN2	631	Homo sapiens	1:Experimental evidence at protein level	Dolichyl-diphosphooligosaccharide--protein glycosyltransferase subunit 2	1	0.999	11	40	40	40	7	7	3	3	7	6	5	2	7	7	3	3	7	6	5	2	7	7	3	3	7	6	5	2	126187104	151416096	106040920	78509056	108081960	102342528	106239456	64368760	38530052	36084592	29440364	28877468
sp|P04899|GNAI2_HUMAN	P04899	GNAI2_HUMAN	GNAI2	355	Homo sapiens	1:Experimental evidence at protein level	Guanine nucleotide-binding protein G(i) subunit alpha-2	1	0.999	9	43	26	43	3	4	5	4	8	6	9	4	2	3	3	2	6	2	6	2	3	4	5	4	8	6	9	4	67398376	67203808	62897552	62458932	73297624	66885928	72019784	65073088	19348116	19563954	19306624	22385170
sp|P04908|H2A1B_HUMAN	P04908	H2A1B_HUMAN	H2AC8	130	Homo sapiens	1:Experimental evidence at protein level	Histone H2A type 1-B/E	1	0.999	4	25	0	25	3	3	4	4	2	4	2	3	0	0	0	0	0	0	0	0	3	3	4	4	2	4	2	3	327502784	483210144	481973408	365798944	130825160	168564016	104131392	92762096	269483584	514235136	523903424	389358880
sp|P04920|B3A2_HUMAN	P04920	B3A2_HUMAN	SLC4A2	1241	Homo sapiens	1:Experimental evidence at protein level	Anion exchange protein 2	0.9726	0.9957	1	1	1	1	0	0	0	0	1	0	0	0	0	0	0	0	1	0	0	0	0	0	0	0	1	0	0	0	1.50481e+06	1.45694e+06	1.04298e+06	1.39971e+06	1.45358e+06	1.38841e+06	1.62201e+06	1.35255e+06	1.50481e+06	1.45694e+06	1.04298e+06	1.39971e+06
sp|P05023|AT1A1_HUMAN	P05023	AT1A1_HUMAN	ATP1A1	1023	Homo sapiens	1:Experimental evidence at protein level	Sodium/potassium-transporting ATPase subunit alpha-1	1	0.999	21	112	69	112	10	15	12	11	19	15	15	15	5	11	6	6	13	9	10	9	10	15	12	11	19	15	15	15	65031388	92635184	87859112	78129296	103113904	97022600	115488864	100333848	10988653	11131244	10399840	10990587
sp|P05026|AT1B1_HUMAN	P05026	AT1B1_HUMAN	ATP1B1	303	Homo sapiens	1:Experimental evidence at protein level	Sodium/potassium-transporting ATPase subunit beta-1	1	0.9989	3	7	7	7	0	3	1	0	1	0	0	2	0	3	1	0	1	0	0	2	0	3	1	0	1	0	0	2	3.26155e+06	5017079	4296594	4.24052e+06	3.98318e+06	4202548	5.23057e+06	5.20345e+06	3.26155e+06	3165622	3.23049e+06	3.10657e+06
sp|P05089|ARGI1_HUMAN	P05089	ARGI1_HUMAN	ARG1	322	Homo sapiens	1:Experimental evidence at protein level	Arginase-1	1	0.999	11	71	71	71	9	10	10	6	9	8	8	11	9	10	10	6	9	8	8	11	9	10	10	6	9	8	8	11	69892048	100473512	93522496	47899020	91909880	56379152	124476928	108043096	11874156	16650798	13234558	10223314
sp|P05090|APOD_HUMAN	P05090	APOD_HUMAN	APOD	189	Homo sapiens	1:Experimental evidence at protein level	Apolipoprotein D	1	0.999	5	7	7	7	1	3	0	0	2	0	1	0	1	3	0	0	2	0	1	0	1	3	0	0	2	0	1	0	8072286	9969547	4.35266e+06	3348563	9783991	4.42667e+06	9855116	7.23076e+06	3.87995e+06	5212698	2.42741e+06	1.84907e+06
sp|P05109|S10A8_HUMAN	P05109	S10A8_HUMAN	S100A8	93	Homo sapiens	1:Experimental evidence at protein level	Protein S100-A8	1	0.999	5	26	26	26	3	3	4	2	3	4	4	3	3	3	4	2	3	4	4	3	3	3	4	2	3	4	4	3	107706192	83893696	70220256	45311988	93972608	42263484	130905976	70335600	39233956	39575456	28727150	20407730
sp|P05120|PAI2_HUMAN	P05120	PAI2_HUMAN	SERPINB2	415	Homo sapiens	1:Experimental evidence at protein level	Plasminogen activator inhibitor 2	1	0.999	11	43	43	43	5	6	7	2	10	4	4	5	5	6	7	2	10	4	4	5	5	6	7	2	10	4	4	5	33638292	43024780	42779760	35687900	43656208	32407540	45785920	36108408	10160518	12174427	11235020	11317817
sp|P05121|PAI1_HUMAN	P05121	PAI1_HUMAN	SERPINE1	402	Homo sapiens	1:Experimental evidence at protein level	Plasminogen activator inhibitor 1	1	0.999	6	18	18	18	5	2	2	3	3	1	1	1	5	2	2	3	3	1	1	1	5	2	2	3	3	1	1	1	33799820	22482470	40415908	23485086	24209140	23001296	11320050	20262080	11524383	11324484	15760035	13949405
sp|P05141|ADT2_HUMAN	P05141	ADT2_HUMAN	SLC25A5	298	Homo sapiens	1:Experimental evidence at protein level	ADP/ATP translocase 2	1	0.999	12	63	21	63	8	7	8	6	6	11	9	8	2	3	3	2	2	3	3	3	8	7	8	6	6	11	9	8	138575040	150430096	146734416	154618032	147624144	149560048	130288800	128219840	29491182	36252032	35291608	37560712
sp|P05165|PCCA_HUMAN	P05165	PCCA_HUMAN	PCCA	728	Homo sapiens	1:Experimental evidence at protein level	Propionyl-CoA carboxylase alpha chain, mitochondrial	1	0.999	24	73	73	73	8	8	7	7	15	6	12	10	8	8	7	7	15	6	12	10	8	8	7	7	15	6	12	10	93897712	116025112	94464312	96094864	128552896	50305504	82275192	119805960	18831584	22160980	18460306	22686402
sp|P05166|PCCB_HUMAN	P05166	PCCB_HUMAN	PCCB	539	Homo sapiens	1:Experimental evidence at protein level	Propionyl-CoA carboxylase beta chain, mitochondrial	1	0.999	5	5	5	5	1	1	0	0	2	0	0	1	1	1	0	0	2	0	0	1	1	1	0	0	2	0	0	1	1.85822e+06	4.66203e+06	1.61932e+06	15440289	5153396	0	1.07625e+06	2.63787e+06	2102963	1.6969e+06	1.70667e+06	2497051
sp|P05198|IF2A_HUMAN	P05198	IF2A_HUMAN	EIF2S1	315	Homo sapiens	1:Experimental evidence at protein level	Eukaryotic translation initiation factor 2 subunit 1	1	0.999	13	88	88	88	9	13	13	8	12	10	11	12	9	13	13	8	12	10	11	12	9	13	13	8	12	10	11	12	93867160	81709976	80349232	84710328	82362032	79120024	150886384	72051720	24610006	21021092	21610610	22046160
sp|P05386|RLA1_HUMAN	P05386	RLA1_HUMAN	RPLP1	114	Homo sapiens	1:Experimental evidence at protein level	60S acidic ribosomal protein P1	0.9661	0.9988	1	5	5	5	1	0	1	0	1	1	1	0	1	0	1	0	1	1	1	0	1	0	1	0	1	1	1	0	1.26469e+06	1.07799e+06	1.11251e+06	912444	976877	475890	682513	737174	1.26469e+06	1.07799e+06	1.11251e+06	912444
sp|P05388|RLA0_HUMAN	P05388	RLA0_HUMAN	RPLP0	317	Homo sapiens	1:Experimental evidence at protein level	60S acidic ribosomal protein P0	1	0.999	9	49	17	49	7	9	8	5	6	3	7	4	3	3	3	2	2	1	2	1	7	9	8	5	6	3	7	4	57355304	66080204	56689380	68719320	56343368	23116036	38300436	40205032	12175499	13022136	15419350	18151056
sp|P05412|JUN_HUMAN	P05412	JUN_HUMAN	JUN	331	Homo sapiens	1:Experimental evidence at protein level	Transcription factor Jun	0.9685	0.9989	1	1	1	1	0	0	0	0	0	0	0	1	0	0	0	0	0	0	0	1	0	0	0	0	0	0	0	1	30686940	46375056	47051756	37484916	34028084	61718276	43289016	34606996	30686940	46375056	47051756	37484916
sp|P05455|LA_HUMAN	P05455	LA_HUMAN	SSB	408	Homo sapiens	1:Experimental evidence at protein level	Lupus La protein	1	0.999	6	23	23	23	2	4	6	2	4	2	2	1	2	4	6	2	4	2	2	1	2	4	6	2	4	2	2	1	17867076	31491200	16603181	16472446	16835360	12049648	11246542	17762816	9611473	10743301	9375617	9336990
sp|P05546|HEP2_HUMAN	P05546	HEP2_HUMAN	SERPIND1	499	Homo sapiens	1:Experimental evidence at protein level	Heparin cofactor 2	0.6799	0.9837	1	1	1	1	0	0	0	1	0	0	0	0	0	0	0	1	0	0	0	0	0	0	0	1	0	0	0	0	0	781828	4.73112e+06	1.5865e+06	1.79196e+06	0	0	0	0	781828	4.73112e+06	1.5865e+06
sp|P05556|ITB1_HUMAN	P05556	ITB1_HUMAN	ITGB1	798	Homo sapiens	1:Experimental evidence at protein level	Integrin beta-1	1	0.999	10	54	46	54	4	7	8	8	5	8	8	6	3	6	7	7	4	7	7	5	4	7	8	8	5	8	8	6	50608696	71250016	69435784	67474480	65553516	62167580	67341664	51255152	26420272	25290504	24596138	23682210
sp|P05783|K1C18_HUMAN	P05783	K1C18_HUMAN	KRT18	430	Homo sapiens	1:Experimental evidence at protein level	Keratin, type I cytoskeletal 18	1	0.999	29	246	236	280	35	34	35	24	32	29	30	27	34	33	33	23	32	27	29	25	38	41	39	26	36	32	37	31	2047373570	1673616260	1993136510	1822933250	1444081150	1248737920	1021935300	1146884610	297675104	293784864	317293056	280673632
sp|P05787|K2C8_HUMAN	P05787	K2C8_HUMAN	KRT8	483	Homo sapiens	1:Experimental evidence at protein level	Keratin, type II cytoskeletal 8	1	0.999	33	168	149	267	21	22	26	19	22	20	21	17	19	20	24	16	19	17	19	15	29	37	46	30	33	30	32	30	739405180	712018750	771464960	500767936	568802820	454171776	544679810	638038910	236018464	239381648	249406208	209122064
sp|P06396|GELS_HUMAN	P06396	GELS_HUMAN	GSN	782	Homo sapiens	1:Experimental evidence at protein level	Gelsolin	1	0.999	9	36	36	36	2	6	6	2	7	3	6	4	2	6	6	2	7	3	6	4	2	6	6	2	7	3	6	4	23113810	25877622	24466802	22443630	26681648	17240370	24800560	20854712	5779015	6280535	5.54151e+06	5.37813e+06
sp|P06400|RB_HUMAN	P06400	RB_HUMAN	RB1	928	Homo sapiens	1:Experimental evidence at protein level	Retinoblastoma-associated protein	1	0.999	14	48	48	48	5	6	6	5	5	8	6	7	5	6	6	5	5	8	6	7	5	6	6	5	5	8	6	7	45190508	40828564	43507308	38946184	21130390	36704868	28996938	31439216	10272021	7.83881e+06	8897420	8201121
sp|P06493|CDK1_HUMAN	P06493	CDK1_HUMAN	CDK1	297	Homo sapiens	1:Experimental evidence at protein level	Cyclin-dependent kinase 1	1	0.999	8	34	25	34	3	3	4	3	3	7	5	6	3	2	2	2	2	5	4	5	3	3	4	3	3	7	5	6	95558496	108228352	108597128	93599152	86293048	49392176	86736592	73923680	38808372	45524640	44970032	39777384
sp|P06576|ATPB_HUMAN	P06576	ATPB_HUMAN	ATP5F1B	529	Homo sapiens	1:Experimental evidence at protein level	ATP synthase subunit beta, mitochondrial	1	0.999	13	56	56	56	6	9	10	4	9	7	7	4	6	9	10	4	9	7	7	4	6	9	10	4	9	7	7	4	42630684	45836644	39110992	27744330	43154792	29110272	30885028	38428384	7.58223e+06	7.93382e+06	7479846	5.49924e+06
sp|P06702|S10A9_HUMAN	P06702	S10A9_HUMAN	S100A9	114	Homo sapiens	1:Experimental evidence at protein level	Protein S100-A9	1	0.999	5	27	27	27	2	4	4	2	2	3	4	6	2	4	4	2	2	3	4	6	2	4	4	2	2	3	4	6	86361216	110459712	68267352	65127588	132130728	36365552	118497616	59030568	44999084	54607424	33281104	24286934
sp|P06703|S10A6_HUMAN	P06703	S10A6_HUMAN	S100A6	90	Homo sapiens	1:Experimental evidence at protein level	Protein S100-A6	0.9926	0.9928	1	7	7	7	0	2	1	0	2	1	0	1	0	2	1	0	2	1	0	1	0	2	1	0	2	1	0	1	9488659	8235668	9914706	6.91251e+06	6491938	6.51237e+06	5874942	5836170	5.37621e+06	4588125	5.65031e+06	3.94008e+06
sp|P06730|IF4E_HUMAN	P06730	IF4E_HUMAN	EIF4E	217	Homo sapiens	1:Experimental evidence at protein level	Eukaryotic translation initiation factor 4E	1	0.999	4	19	19	19	3	2	4	2	3	3	1	1	3	2	4	2	3	3	1	1	3	2	4	2	3	3	1	1	22957934	14485332	14723503	21451058	14839040	18701312	15766149	15407074	5855694	5.78029e+06	5331524	6.64583e+06
sp|P06733|ENOA_HUMAN	P06733	ENOA_HUMAN	ENO1	434	Homo sapiens	1:Experimental evidence at protein level	Alpha-enolase	1	0.999	21	193	173	193	22	24	28	22	26	25	24	22	18	21	24	18	25	24	22	21	22	24	28	22	26	25	24	22	1138889600	1222391420	1193374340	849891260	1106543620	889610880	1070728000	975143300	202048880	217586160	210675808	203808880
sp|P06737|PYGL_HUMAN	P06737	PYGL_HUMAN	PYGL	847	Homo sapiens	1:Experimental evidence at protein level	Glycogen phosphorylase, liver form	1	0.999	12	35	35	58	4	5	5	4	4	4	3	6	4	5	5	4	4	4	3	6	6	9	9	7	6	6	5	10	24376504	23621206	18763868	24119272	27656026	24733080	26790832	25109442	6.46492e+06	6122559	5622948	6.69217e+06
sp|P06744|G6PI_HUMAN	P06744	G6PI_HUMAN	GPI	558	Homo sapiens	1:Experimental evidence at protein level	Glucose-6-phosphate isomerase	1	0.999	11	53	52	53	6	7	5	6	7	8	7	7	6	6	5	6	7	8	7	7	6	7	5	6	7	8	7	7	114156800	125989032	122508560	122668576	124931296	124376504	133965200	121271152	31675342	37393084	31140112	32872074
sp|P06748|NPM_HUMAN	P06748	NPM_HUMAN	NPM1	294	Homo sapiens	1:Experimental evidence at protein level	Nucleophosmin	1	0.999	7	79	79	79	8	13	15	8	8	11	7	9	8	13	15	8	8	11	7	9	8	13	15	8	8	11	7	9	224083632	517622208	389228576	257823696	181023440	460008256	216926096	248257552	89201280	115566296	105175088	104865864
sp|P06753|TPM3_HUMAN	P06753	TPM3_HUMAN	TPM3	285	Homo sapiens	1:Experimental evidence at protein level	Tropomyosin alpha-3 chain	0.9988	0.9988	5	8	8	40	1	1	1	1	1	1	1	1	1	1	1	1	1	1	1	1	4	5	6	5	5	5	5	5	11359215	14388226	12594188	10584774	12525364	11021683	11345283	9510088	11359215	14388226	12594188	10584774
sp|P06756|ITAV_HUMAN	P06756	ITAV_HUMAN	ITGAV	1048	Homo sapiens	1:Experimental evidence at protein level	Integrin alpha-V	1	0.9939	3	6	6	6	0	2	2	0	0	1	0	1	0	2	2	0	0	1	0	1	0	2	2	0	0	1	0	1	1.99697e+06	1.54986e+06	1596246	1372330	1.88939e+06	497753	1888249	589942	1.00972e+06	825935	859199	800486
sp|P07093|GDN_HUMAN	P07093	GDN_HUMAN	SERPINE2	398	Homo sapiens	1:Experimental evidence at protein level	Glia-derived nexin	0.9937	0.9987	1	1	1	1	1	0	0	0	0	0	0	0	1	0	0	0	0	0	0	0	1	0	0	0	0	0	0	0	1.80366e+06	1.62534e+06	2336868	1.78272e+06	1.2503e+06	899050	1.00907e+06	776351	1.80366e+06	1.62534e+06	2336868	1.78272e+06
sp|P07099|HYEP_HUMAN	P07099	HYEP_HUMAN	EPHX1	455	Homo sapiens	1:Experimental evidence at protein level	Epoxide hydrolase 1	1	0.9969	3	6	6	6	0	2	0	0	1	2	1	0	0	2	0	0	1	2	1	0	0	2	0	0	1	2	1	0	2.85714e+06	3.07533e+06	2.59287e+06	2.58767e+06	3.30927e+06	2.4797e+06	3.08419e+06	3197443	1.12818e+06	1.22341e+06	1.03632e+06	1.0172e+06
sp|P07195|LDHB_HUMAN	P07195	LDHB_HUMAN	LDHB	334	Homo sapiens	1:Experimental evidence at protein level	L-lactate dehydrogenase B chain	1	0.999	14	68	68	81	7	10	11	5	10	9	9	7	7	10	11	5	10	9	9	7	8	12	13	6	11	11	11	9	192663280	281687744	249683696	229025088	267261952	213959136	253786048	198456320	53927584	62675328	53335176	52541036
sp|P07199|CENPB_HUMAN	P07199	CENPB_HUMAN	CENPB	599	Homo sapiens	1:Experimental evidence at protein level	Major centromere autoantigen B	1	0.999	8	28	28	28	4	8	7	6	1	1	0	1	4	8	7	6	1	1	0	1	4	8	7	6	1	1	0	1	66700984	151433248	86249848	106234832	4.84054e+06	8.31168e+06	4.69234e+06	4.2938e+06	23200586	50658416	35268068	40028444
sp|P07205|PGK2_HUMAN	P07205	PGK2_HUMAN	PGK2	417	Homo sapiens	1:Experimental evidence at protein level	Phosphoglycerate kinase 2	0.9904	0.9906	4	1	1	18	0	0	0	1	0	0	0	0	0	0	0	1	0	0	0	0	2	1	3	3	4	2	1	2	0	0	0	6.14386e+06	0	5.91486e+06	0	0	0	0	0	6.14386e+06
sp|P07237|PDIA1_HUMAN	P07237	PDIA1_HUMAN	P4HB	508	Homo sapiens	1:Experimental evidence at protein level	Protein disulfide-isomerase	1	0.999	16	67	67	67	6	9	8	9	11	9	6	9	6	9	8	9	11	9	6	9	6	9	8	9	11	9	6	9	88815512	92526936	89665888	66514408	88722264	61980228	70660976	71365664	17556124	17117948	16113543	12644484
sp|P07311|ACYP1_HUMAN	P07311	ACYP1_HUMAN	ACYP1	99	Homo sapiens	1:Experimental evidence at protein level	Acylphosphatase-1	0.7329	0.9873	1	1	1	1	0	0	0	0	1	0	0	0	0	0	0	0	1	0	0	0	0	0	0	0	1	0	0	0	248461	260858	214702	0	188250	200222	95971.9	103636	248461	260858	214702	0
sp|P07339|CATD_HUMAN	P07339	CATD_HUMAN	CTSD	412	Homo sapiens	1:Experimental evidence at protein level	Cathepsin D	1	0.999	11	73	73	73	10	12	9	4	13	6	8	11	10	12	9	4	13	6	8	11	10	12	9	4	13	6	8	11	129044928	756310780	95355784	47325240	123993560	49257076	137141968	115303168	35038984	45548196	28596446	20153772
sp|P07355|ANXA2_HUMAN	P07355	ANXA2_HUMAN	ANXA2	339	Homo sapiens	1:Experimental evidence at protein level	Annexin A2	1	0.999	29	301	96	301	31	39	44	36	41	40	31	39	9	13	14	11	11	14	13	11	31	39	44	36	41	40	31	39	4230180610	3658091260	3932075010	4170412030	3652095740	4098408190	3984546560	4452293100	585769790	618952640	617304700	665457920
sp|P07384|CAN1_HUMAN	P07384	CAN1_HUMAN	CAPN1	714	Homo sapiens	1:Experimental evidence at protein level	Calpain-1 catalytic subunit	1	0.999	13	53	53	53	7	6	6	5	8	7	5	9	7	6	6	5	8	7	5	9	7	6	6	5	8	7	5	9	57686308	66083532	65443296	57571244	72283520	70146112	72904840	73153248	12062897	14519693	13996403	15796004
sp|P07437|TBB5_HUMAN	P07437	TBB5_HUMAN	TUBB	444	Homo sapiens	1:Experimental evidence at protein level	Tubulin beta chain	1	0.999	27	186	47	516	20	27	27	26	22	25	19	20	4	6	10	5	8	5	5	4	56	75	68	66	68	68	60	55	1030185920	1279467140	1599099390	1883449730	1503944320	1791570560	1169283460	1487723390	485077120	518661472	654752000	700708990
sp|P07476|INVO_HUMAN	P07476	INVO_HUMAN	IVL	585	Homo sapiens	1:Experimental evidence at protein level	Involucrin	1	0.999	5	18	18	18	2	3	3	0	3	0	3	4	2	3	3	0	3	0	3	4	2	3	3	0	3	0	3	4	8824000	10367287	6769810	77726000	9031834	3.39272e+06	13788788	8934117	6.88425e+06	8.01704e+06	4620778	36269556
sp|P07477|TRY1_HUMAN	P07477	TRY1_HUMAN	PRSS1	247	Homo sapiens	1:Experimental evidence at protein level	Serine protease 1	0.9708	0.9989	1	3	0	3	0	0	1	0	0	1	0	1	0	0	0	0	0	0	0	0	0	0	1	0	0	1	0	1	10469523	11542779	10245417	331786	10852602	8412863	7433928	0	10469523	11542779	10245417	331786
sp|P07602|SAP_HUMAN	P07602	SAP_HUMAN	PSAP	524	Homo sapiens	1:Experimental evidence at protein level	Prosaposin	0.8241	0.9925	1	2	2	2	0	1	0	0	0	0	1	0	0	1	0	0	0	0	1	0	0	1	0	0	0	0	1	0	451032	589424	555978	0	579160	0	374097	0	451032	589424	555978	0
sp|P07686|HEXB_HUMAN	P07686	HEXB_HUMAN	HEXB	556	Homo sapiens	1:Experimental evidence at protein level	Beta-hexosaminidase subunit beta	0.9987	0.9974	2	4	4	4	1	0	1	0	0	0	2	0	1	0	1	0	0	0	2	0	1	0	1	0	0	0	2	0	3148094	2.30349e+06	1.96398e+06	1.28936e+06	2.37446e+06	0	2.94089e+06	1.92102e+06	3148094	2.30349e+06	1.96398e+06	1.28936e+06
sp|P07737|PROF1_HUMAN	P07737	PROF1_HUMAN	PFN1	140	Homo sapiens	1:Experimental evidence at protein level	Profilin-1	1	0.999	11	107	107	107	12	16	13	10	15	12	15	14	12	16	13	10	15	12	15	14	12	16	13	10	15	12	15	14	553141630	570494210	613070460	667205310	547592900	595839550	512573920	681457920	182154032	203808928	187729840	181774160
sp|P07741|APT_HUMAN	P07741	APT_HUMAN	APRT	180	Homo sapiens	1:Experimental evidence at protein level	Adenine phosphoribosyltransferase	0.9999	0.999	2	2	2	2	0	1	0	0	0	0	0	1	0	1	0	0	0	0	0	1	0	1	0	0	0	0	0	1	4.00235e+06	2.96638e+06	1.08486e+06	3.11333e+06	2.3387e+06	780212	2.86328e+06	953848	2205259	2303125	1.70131e+06	1.52388e+06
sp|P07814|SYEP_HUMAN	P07814	SYEP_HUMAN	EPRS1	1512	Homo sapiens	1:Experimental evidence at protein level	Bifunctional glutamate/proline--tRNA ligase	1	0.999	47	228	228	228	27	33	32	20	32	26	31	27	27	33	32	20	32	26	31	27	27	33	32	20	32	26	31	27	364135648	316915552	316953504	271452512	370756704	347901632	395593472	311288448	40973132	35893724	36159912	39907608
sp|P07858|CATB_HUMAN	P07858	CATB_HUMAN	CTSB	339	Homo sapiens	1:Experimental evidence at protein level	Cathepsin B	1	0.999	3	15	15	15	1	3	1	0	3	2	3	2	1	3	1	0	3	2	3	2	1	3	1	0	3	2	3	2	9458830	10049046	6660951	4503178	8512340	5040576	9656396	7.11278e+06	3.76463e+06	3961418	2.70129e+06	1.79767e+06
sp|P07900|HS90A_HUMAN	P07900	HS90A_HUMAN	HSP90AA1	732	Homo sapiens	1:Experimental evidence at protein level	Heat shock protein HSP 90-alpha	1	0.999	37	217	181	330	22	28	32	22	24	31	26	32	18	25	28	17	20	25	21	27	36	44	47	32	38	46	39	48	595766340	513748448	605469570	698042560	569534020	645940350	591343420	543408450	139667872	129600880	137721504	140507840
sp|P07910|HNRPC_HUMAN	P07910	HNRPC_HUMAN	HNRNPC	306	Homo sapiens	1:Experimental evidence at protein level	Heterogeneous nuclear ribonucleoproteins C1/C2	1	0.999	10	58	24	58	10	7	8	6	7	7	7	6	4	4	4	1	3	3	3	2	10	7	8	6	7	7	7	6	205829056	306892352	272862016	254001728	144981280	153233776	115975736	139795232	61489032	82004400	79302336	77547296
sp|P07942|LAMB1_HUMAN	P07942	LAMB1_HUMAN	LAMB1	1786	Homo sapiens	1:Experimental evidence at protein level	Laminin subunit beta-1	1	0.999	19	52	52	52	7	7	7	4	9	7	4	7	7	7	7	4	9	7	4	7	7	7	7	4	9	7	4	7	38465036	35409844	33829552	32840324	32968068	25740226	21967212	27773974	9757432	9337903	8868696	7.58556e+06
sp|P07947|YES_HUMAN	P07947	YES_HUMAN	YES1	543	Homo sapiens	1:Experimental evidence at protein level	Tyrosine-protein kinase Yes	0.9994	0.999	6	5	1	17	0	0	2	1	1	1	0	0	0	0	1	0	0	0	0	0	1	1	3	2	4	3	1	2	12226182	11812230	11828759	9771587	12405736	12502256	14029367	8.36421e+06	8680455	8230753	8940545	8341202
sp|P07948|LYN_HUMAN	P07948	LYN_HUMAN	LYN	512	Homo sapiens	1:Experimental evidence at protein level	Tyrosine-protein kinase Lyn	0.9638	0.9943	3	6	6	14	0	1	1	0	1	1	1	1	0	1	1	0	1	1	1	1	0	2	2	1	3	2	2	2	206842	239540	344040	350563	203008	434528	252631	328184	206842	239540	344040	350563
sp|P07951|TPM2_HUMAN	P07951	TPM2_HUMAN	TPM2	284	Homo sapiens	1:Experimental evidence at protein level	Tropomyosin beta chain	1	0.9986	13	2	2	62	0	1	0	0	0	1	0	0	0	1	0	0	0	1	0	0	6	9	10	6	8	9	8	6	2.96719e+06	4364861	3.72963e+06	3923007	3.95338e+06	1.17655e+06	3264198	894564	1755368	2161767	2101891	2318832
sp|P07954|FUMH_HUMAN	P07954	FUMH_HUMAN	FH	510	Homo sapiens	1:Experimental evidence at protein level	Fumarate hydratase, mitochondrial	1	0.999	7	20	20	20	2	4	2	1	2	1	3	5	2	4	2	1	2	1	3	5	2	4	2	1	2	1	3	5	18388444	20260708	14030784	8599599	21078220	13352600	12139091	18066046	5.96966e+06	6.30176e+06	4900348	4.71139e+06
sp|P07992|ERCC1_HUMAN	P07992	ERCC1_HUMAN	ERCC1	297	Homo sapiens	1:Experimental evidence at protein level	DNA excision repair protein ERCC-1	0.9526	0.9982	1	3	3	3	1	1	0	0	1	0	0	0	1	1	0	0	1	0	0	0	1	1	0	0	1	0	0	0	879712	409350	555657	409279	517626	732391	591516	633612	879712	409350	555657	409279
sp|P07996|TSP1_HUMAN	P07996	TSP1_HUMAN	THBS1	1170	Homo sapiens	1:Experimental evidence at protein level	Thrombospondin-1	1	0.999	28	143	134	143	15	23	23	11	23	15	17	16	14	22	21	10	21	15	15	16	15	23	23	11	23	15	17	16	204813456	215530704	197186080	182354448	187975296	136876208	152177312	145808688	25717290	27143308	25236236	23219296
sp|P08047|SP1_HUMAN	P08047	SP1_HUMAN	SP1	785	Homo sapiens	1:Experimental evidence at protein level	Transcription factor Sp1	0.9059	0.9963	1	1	1	1	0	0	0	0	0	1	0	0	0	0	0	0	0	1	0	0	0	0	0	0	0	1	0	0	1.2953e+06	833416	788886	0	0	885233	844212	628301	1.2953e+06	833416	788886	0
sp|P08133|ANXA6_HUMAN	P08133	ANXA6_HUMAN	ANXA6	673	Homo sapiens	1:Experimental evidence at protein level	Annexin A6	1	0.999	32	190	190	190	20	28	30	24	26	20	23	19	20	28	30	24	26	20	23	19	20	28	30	24	26	20	23	19	401963456	497312864	476450336	528713728	497077920	472507904	467786368	460208608	34457444	40057588	39362312	42538028
sp|P08134|RHOC_HUMAN	P08134	RHOC_HUMAN	RHOC	193	Homo sapiens	1:Experimental evidence at protein level	Rho-related GTP-binding protein RhoC	0.9989	0.999	5	2	2	28	0	0	0	0	1	0	0	1	0	0	0	0	1	0	0	1	2	3	4	2	6	4	3	4	0	0	0	0	8412649	0	5.93126e+06	7985054	0	0	0	0
sp|P08195|4F2_HUMAN	P08195	4F2_HUMAN	SLC3A2	630	Homo sapiens	1:Experimental evidence at protein level	4F2 cell-surface antigen heavy chain	1	0.999	6	24	24	24	1	4	4	3	3	1	3	5	1	4	4	3	3	1	3	5	1	4	4	3	3	1	3	5	10419860	14780295	15696781	10086962	14524911	11385991	16418142	17269848	4.15244e+06	4.03379e+06	4.02026e+06	3.41837e+06
sp|P08237|PFKAM_HUMAN	P08237	PFKAM_HUMAN	PFKM	780	Homo sapiens	1:Experimental evidence at protein level	ATP-dependent 6-phosphofructokinase, muscle type	1	0.999	7	17	17	20	2	3	2	0	4	3	1	2	2	3	2	0	4	3	1	2	2	4	2	0	5	3	1	3	6866587	7.56089e+06	7.98844e+06	5.9137e+06	9427727	7314449	8014984	7743687	2.46707e+06	2.83616e+06	3.1471e+06	2285325
sp|P08238|HS90B_HUMAN	P08238	HS90B_HUMAN	HSP90AB1	724	Homo sapiens	1:Experimental evidence at protein level	Heat shock protein HSP 90-beta	1	0.999	34	350	139	350	35	48	48	30	49	46	44	50	11	19	20	12	22	19	16	20	35	48	48	30	49	46	44	50	2931207420	2508846590	2369228030	2729602820	2114415490	2658412540	2839404290	3300494080	396970688	350400992	354969056	380087712
sp|P08240|SRPRA_HUMAN	P08240	SRPRA_HUMAN	SRPRA	638	Homo sapiens	1:Experimental evidence at protein level	Signal recognition particle receptor subunit alpha	1	0.999	14	63	62	63	7	9	11	6	10	7	6	7	7	9	10	6	10	7	6	7	7	9	11	6	10	7	6	7	51100636	40916536	34881556	29530704	43181136	46348588	42043844	56999728	12681055	12486159	12416224	12425560
sp|P08243|ASNS_HUMAN	P08243	ASNS_HUMAN	ASNS	561	Homo sapiens	1:Experimental evidence at protein level	Asparagine synthetase [glutamine-hydrolyzing]	0.9336	0.9975	1	1	1	1	0	0	0	0	0	1	0	0	0	0	0	0	0	1	0	0	0	0	0	0	0	1	0	0	0	0	0	721334	0	880385	0	0	0	0	0	721334
sp|P08253|MMP2_HUMAN	P08253	MMP2_HUMAN	MMP2	660	Homo sapiens	1:Experimental evidence at protein level	72 kDa type IV collagenase	1	0.98	3	3	2	3	0	1	0	0	0	0	0	2	0	0	0	0	0	0	0	2	0	1	0	0	0	0	0	2	753599	1.70372e+06	1945937	1.23069e+06	744172	1.09978e+06	118650	1.41828e+06	741270	641220	773308	578411
sp|P08397|HEM3_HUMAN	P08397	HEM3_HUMAN	HMBS	361	Homo sapiens	1:Experimental evidence at protein level	Porphobilinogen deaminase	1	0.9973	3	8	8	8	1	1	2	0	2	0	2	0	1	1	2	0	2	0	2	0	1	1	2	0	2	0	2	0	5.74469e+06	5.07739e+06	4856631	4466921	4.32787e+06	4173791	3.83679e+06	3.57963e+06	2.21746e+06	1.79821e+06	1.86919e+06	1.59402e+06
sp|P08559|ODPA_HUMAN	P08559	ODPA_HUMAN	PDHA1	390	Homo sapiens	1:Experimental evidence at protein level	Pyruvate dehydrogenase E1 component subunit alpha, somatic form, mitochondrial	0.9997	0.9988	2	5	5	5	0	1	1	0	1	1	1	0	0	1	1	0	1	1	1	0	0	1	1	0	1	1	1	0	1.47635e+06	1.5148e+06	1.48487e+06	1.23e+06	1.52145e+06	6915820	1.16867e+06	1.00674e+06	1.7968e+06	1.84358e+06	1.80717e+06	1.49697e+06
sp|P08572|CO4A2_HUMAN	P08572	CO4A2_HUMAN	COL4A2	1712	Homo sapiens	1:Experimental evidence at protein level	Collagen alpha-2(IV) chain	1	0.999	6	23	23	23	3	5	3	3	2	2	2	3	3	5	3	3	2	2	2	3	3	5	3	3	2	2	2	3	8924823	12649113	10176548	10916527	6291463	7251376	6520858	5.19549e+06	6845087	8786137	6.75548e+06	6.55421e+06
sp|P08581|MET_HUMAN	P08581	MET_HUMAN	MET	1390	Homo sapiens	1:Experimental evidence at protein level	Hepatocyte growth factor receptor	1	0.999	7	27	19	27	1	1	4	3	3	7	3	5	0	0	3	2	2	6	2	4	1	1	4	3	3	7	3	5	17749678	18938900	9789217	16105724	20204090	19504276	21617250	18460504	7.14012e+06	7.16318e+06	7183095	6.56998e+06
sp|P08621|RU17_HUMAN	P08621	RU17_HUMAN	SNRNP70	437	Homo sapiens	1:Experimental evidence at protein level	U1 small nuclear ribonucleoprotein 70 kDa	1	0.999	11	58	58	58	7	10	8	4	8	9	5	7	7	10	8	4	8	9	5	7	7	10	8	4	8	9	5	7	151623344	104399080	123085224	73785552	66517048	103652352	81769776	111210624	50064844	33131868	39651008	21445196
sp|P08648|ITA5_HUMAN	P08648	ITA5_HUMAN	ITGA5	1049	Homo sapiens	1:Experimental evidence at protein level	Integrin alpha-5	1	0.999	9	25	25	25	3	4	3	4	1	5	4	1	3	4	3	4	1	5	4	1	3	4	3	4	1	5	4	1	24645338	26779480	27204030	22831040	20830996	23789278	23372530	21566150	9408647	10194797	10286004	9615859
sp|P08651|NFIC_HUMAN	P08651	NFIC_HUMAN	NFIC	508	Homo sapiens	1:Experimental evidence at protein level	Nuclear factor 1 C-type	0.9989	0.9989	3	10	3	10	1	1	2	1	2	1	1	1	0	0	1	0	1	0	1	0	1	1	2	1	2	1	1	1	5708998	3779425	4.76318e+06	37221300	2.91629e+06	3759121	7557141	19931260	5.96667e+06	4.46311e+06	4345226	4599462
sp|P08670|VIME_HUMAN	P08670	VIME_HUMAN	VIM	466	Homo sapiens	1:Experimental evidence at protein level	Vimentin	1	0.999	54	805	717	805	107	112	119	103	102	91	80	91	93	99	109	90	92	82	73	79	107	112	119	103	102	91	80	91	16679639000	14396960800	18073739300	14012999700	14783124500	11176945700	9647886300	13097582600	3039348990	2313656320	2597012740	2328747780
sp|P08708|RS17_HUMAN	P08708	RS17_HUMAN	RPS17	135	Homo sapiens	1:Experimental evidence at protein level	40S ribosomal protein S17	1	0.999	4	27	27	27	3	5	3	3	5	2	3	3	3	5	3	3	5	2	3	3	3	5	3	3	5	2	3	3	35800964	37062108	40824628	44487724	29127114	22850792	22034328	25544734	17042720	21687116	19387998	23801110
sp|P08729|K2C7_HUMAN	P08729	K2C7_HUMAN	KRT7	469	Homo sapiens	1:Experimental evidence at protein level	Keratin, type II cytoskeletal 7	0.9985	0.9986	9	1	1	86	0	0	0	0	1	0	0	0	0	0	0	0	1	0	0	0	8	11	17	10	10	9	10	11	0	0	0	0	0	0	0	0	0	0	0	0
sp|P08754|GNAI3_HUMAN	P08754	GNAI3_HUMAN	GNAI3	354	Homo sapiens	1:Experimental evidence at protein level	Guanine nucleotide-binding protein G(i) subunit alpha-3	1	0.9986	6	9	9	26	1	2	0	0	3	0	2	1	1	2	0	0	3	0	2	1	2	3	2	2	5	4	5	3	5387504	7200089	4990573	3926713	8826076	8236299	6883837	2.47176e+06	3.59692e+06	3091104	3327391	3.95724e+06
sp|P08758|ANXA5_HUMAN	P08758	ANXA5_HUMAN	ANXA5	320	Homo sapiens	1:Experimental evidence at protein level	Annexin A5	1	0.999	14	90	72	90	13	10	13	10	13	11	9	11	10	7	10	9	10	9	7	10	13	10	13	10	13	11	9	11	171601040	227005312	180672032	191924192	165179040	113955648	142013408	151353440	45203652	50972584	46204116	50589416
sp|P08779|K1C16_HUMAN	P08779	K1C16_HUMAN	KRT16	473	Homo sapiens	1:Experimental evidence at protein level	Keratin, type I cytoskeletal 16	1	0.999	41	155	142	374	16	22	23	15	20	16	21	22	14	20	21	13	19	15	20	20	38	52	51	35	50	38	57	53	1028566020	670534210	757455740	322912832	921028100	528679488	849873410	938435140	218100816	141732208	165263600	63137040
sp|P08865|RSSA_HUMAN	P08865	RSSA_HUMAN	RPSA	295	Homo sapiens	1:Experimental evidence at protein level	40S ribosomal protein SA	1	0.999	9	59	59	59	6	7	8	7	8	10	5	8	6	7	8	7	8	10	5	8	6	7	8	7	8	10	5	8	255317440	257491088	278606304	251414272	261463968	195717648	188375408	188402256	59114788	66888692	71471168	64456168
sp|P08962|CD63_HUMAN	P08962	CD63_HUMAN	CD63	238	Homo sapiens	1:Experimental evidence at protein level	CD63 antigen	0.9722	0.999	1	7	7	7	1	1	1	1	0	1	1	1	1	1	1	1	0	1	1	1	1	1	1	1	0	1	1	1	2.48607e+06	2217891	1807242	3.27925e+06	1.85729e+06	2.0155e+06	2513246	2.18107e+06	2.48607e+06	2217891	1807242	3.27925e+06
sp|P09012|SNRPA_HUMAN	P09012	SNRPA_HUMAN	SNRPA	282	Homo sapiens	1:Experimental evidence at protein level	U1 small nuclear ribonucleoprotein A	1	0.999	5	14	9	14	1	3	3	0	1	1	2	3	1	2	2	0	0	1	1	2	1	3	3	0	1	1	2	3	13548635	13911051	14690682	13755751	5419315	9659730	5563522	8.04139e+06	6.48185e+06	8692218	7670731	7546296
sp|P09038|FGF2_HUMAN	P09038	FGF2_HUMAN	FGF2	288	Homo sapiens	1:Experimental evidence at protein level	Fibroblast growth factor 2	0.9957	0.9988	2	6	6	6	1	1	1	0	0	1	0	2	1	1	1	0	0	1	0	2	1	1	1	0	0	1	0	2	1.01207e+06	715213	880118	0	262783	391615	335463	644136	472788	374302	464470	0
sp|P09104|ENOG_HUMAN	P09104	ENOG_HUMAN	ENO2	434	Homo sapiens	1:Experimental evidence at protein level	Gamma-enolase	1	0.9989	5	9	9	16	2	1	0	1	1	2	1	1	2	1	0	1	1	2	1	1	3	3	2	3	1	2	1	1	16005670	22596130	19345600	17916544	14342721	34709536	25954172	16365627	21679812	19538932	14427363	17412742
sp|P09110|THIK_HUMAN	P09110	THIK_HUMAN	ACAA1	424	Homo sapiens	1:Experimental evidence at protein level	3-ketoacyl-CoA thiolase, peroxisomal	0.9998	0.9806	2	2	2	2	0	1	0	0	0	0	1	0	0	1	0	0	0	0	1	0	0	1	0	0	0	0	1	0	1.07045e+06	396558	0	0	1088011	0	1503470	97637008	651636	1.46674e+06	0	0
sp|P09211|GSTP1_HUMAN	P09211	GSTP1_HUMAN	GSTP1	210	Homo sapiens	1:Experimental evidence at protein level	Glutathione S-transferase P	1	0.999	7	63	63	63	10	7	8	6	6	8	9	9	10	7	8	6	6	8	9	9	10	7	8	6	6	8	9	9	223028464	195375440	206133440	199843184	199901824	204425104	200643344	190596176	65012368	61740904	59289200	56209656
sp|P09234|RU1C_HUMAN	P09234	RU1C_HUMAN	SNRPC	159	Homo sapiens	1:Experimental evidence at protein level	U1 small nuclear ribonucleoprotein C	0.9449	0.9979	1	1	1	1	1	0	0	0	0	0	0	0	1	0	0	0	0	0	0	0	1	0	0	0	0	0	0	0	402329	375149	0	0	0	0	0	0	402329	375149	0	0
sp|P09382|LEG1_HUMAN	P09382	LEG1_HUMAN	LGALS1	135	Homo sapiens	1:Experimental evidence at protein level	Galectin-1	1	0.999	8	55	55	55	5	8	9	6	6	6	8	7	5	8	9	6	6	6	8	7	5	8	9	6	6	6	8	7	129832432	120862976	108550432	133081336	99380328	151522656	93857808	111392656	31202706	32352750	28613958	32755794
sp|P09429|HMGB1_HUMAN	P09429	HMGB1_HUMAN	HMGB1	215	Homo sapiens	1:Experimental evidence at protein level	High mobility group protein B1	1	0.999	8	60	16	60	9	9	11	6	6	5	7	7	3	3	4	0	2	1	2	1	9	9	11	6	6	5	7	7	140415104	91003696	128553360	106240536	70977880	92406336	72265288	84820920	34990172	36623684	38011064	30259746
sp|P09493|TPM1_HUMAN	P09493	TPM1_HUMAN	TPM1	284	Homo sapiens	1:Experimental evidence at protein level	Tropomyosin alpha-1 chain	1	0.999	11	50	12	65	5	7	8	5	7	5	7	6	1	2	2	0	2	1	2	2	6	9	11	6	9	7	9	8	128086880	147541664	126617392	123315224	132721632	96932144	107130800	104333456	30748164	38752884	31873002	29518190
sp|P09496|CLCA_HUMAN	P09496	CLCA_HUMAN	CLTA	248	Homo sapiens	1:Experimental evidence at protein level	Clathrin light chain A	1	0.9985	3	16	16	16	2	2	2	2	2	2	2	2	2	2	2	2	2	2	2	2	2	2	2	2	2	2	2	2	9047434	8471002	7.81353e+06	9148022	9207116	9793623	9373684	10999127	6729311	6241626	5.73767e+06	7241325
sp|P09525|ANXA4_HUMAN	P09525	ANXA4_HUMAN	ANXA4	319	Homo sapiens	1:Experimental evidence at protein level	Annexin A4	1	0.999	11	47	47	58	6	5	8	6	5	7	6	4	6	5	8	6	5	7	6	4	8	7	10	6	7	8	7	5	31886700	22584402	30014300	24180118	37456212	28930192	37071804	29537644	6.34709e+06	5.64815e+06	6.03598e+06	5285657
sp|P09543|CN37_HUMAN	P09543	CN37_HUMAN	CNP	421	Homo sapiens	1:Experimental evidence at protein level	2',3'-cyclic-nucleotide 3'-phosphodiesterase	1	0.999	5	13	13	13	1	2	1	0	2	2	4	1	1	2	1	0	2	2	4	1	1	2	1	0	2	2	4	1	24656388	22941756	6265281	21738048	4.72592e+06	7.54168e+06	7596795	9322679	4.97281e+06	5.9354e+06	5774197	5.63836e+06
sp|P09619|PGFRB_HUMAN	P09619	PGFRB_HUMAN	PDGFRB	1106	Homo sapiens	1:Experimental evidence at protein level	Platelet-derived growth factor receptor beta	0.6763	0.9834	1	2	2	2	0	0	0	0	0	1	0	1	0	0	0	0	0	1	0	1	0	0	0	0	0	1	0	1	0	0	0	0	0	636350	0	613603	0	0	0	0
sp|P09622|DLDH_HUMAN	P09622	DLDH_HUMAN	DLD	509	Homo sapiens	1:Experimental evidence at protein level	Dihydrolipoyl dehydrogenase, mitochondrial	1	0.999	4	10	10	10	2	2	1	1	1	1	1	1	2	2	1	1	1	1	1	1	2	2	1	1	1	1	1	1	4094530	6369530	3.49147e+06	5333909	5283441	4808257	3813736	4187343	2.71469e+06	2.665e+06	2.10662e+06	2.08845e+06
sp|P09651|ROA1_HUMAN	P09651	ROA1_HUMAN	HNRNPA1	372	Homo sapiens	1:Experimental evidence at protein level	Heterogeneous nuclear ribonucleoprotein A1	1	0.999	9	61	3	61	7	9	11	8	7	8	6	5	0	1	1	0	0	0	1	0	7	9	11	8	7	8	6	5	224474352	456639008	379530016	409008192	161440112	214160784	154360272	141890864	88165832	131663344	124723080	124725536
sp|P09661|RU2A_HUMAN	P09661	RU2A_HUMAN	SNRPA1	255	Homo sapiens	1:Experimental evidence at protein level	U2 small nuclear ribonucleoprotein A'	1	0.999	4	10	10	10	1	3	2	0	1	1	1	1	1	3	2	0	1	1	1	1	1	3	2	0	1	1	1	1	3.63428e+06	8005273	6355181	3.58395e+06	3.30736e+06	3.52671e+06	2.55128e+06	1.92546e+06	1.82028e+06	2193984	2.18036e+06	2.78154e+06
sp|P09874|PARP1_HUMAN	P09874	PARP1_HUMAN	PARP1	1014	Homo sapiens	1:Experimental evidence at protein level	Poly [ADP-ribose] polymerase 1	1	0.999	28	145	145	145	17	22	19	14	15	22	19	17	17	22	19	14	15	22	19	17	17	22	19	14	15	22	19	17	257933664	241195328	253831760	225741152	132501032	184793840	172865056	150656448	46899540	43798004	44765364	43585608
sp|P09884|DPOLA_HUMAN	P09884	DPOLA_HUMAN	POLA1	1462	Homo sapiens	1:Experimental evidence at protein level	DNA polymerase alpha catalytic subunit	1	0.999	13	41	41	41	3	5	6	6	2	7	7	5	3	5	6	6	2	7	7	5	3	5	6	6	2	7	7	5	17393780	18272038	19214940	19471754	11647979	19192902	17524548	12195439	3.60824e+06	3.7298e+06	4.00205e+06	4042752
sp|P09914|IFIT1_HUMAN	P09914	IFIT1_HUMAN	IFIT1	478	Homo sapiens	1:Experimental evidence at protein level	Interferon-induced protein with tetratricopeptide repeats 1	1	0.9979	3	4	4	4	1	1	0	0	0	2	0	0	1	1	0	0	0	2	0	0	1	1	0	0	0	2	0	0	1.0912e+06	2.63657e+06	0	1.34004e+06	0	1.28822e+06	0	0	1.0912e+06	0	0	1.34004e+06
sp|P09936|UCHL1_HUMAN	P09936	UCHL1_HUMAN	UCHL1	223	Homo sapiens	1:Experimental evidence at protein level	Ubiquitin carboxyl-terminal hydrolase isozyme L1	1	0.999	8	51	51	51	6	6	6	6	7	6	8	6	6	6	6	6	7	6	8	6	6	6	6	6	7	6	8	6	186007120	189245104	171206048	158986528	175134544	181936752	188163888	164577280	64463976	61942320	54776372	51445632
sp|P09960|LKHA4_HUMAN	P09960	LKHA4_HUMAN	LTA4H	611	Homo sapiens	1:Experimental evidence at protein level	Leukotriene A-4 hydrolase	1	0.999	14	60	60	60	5	7	7	6	13	8	7	7	5	7	7	6	13	8	7	7	5	7	7	6	13	8	7	7	45910552	47059484	47833732	40986648	51928972	41671588	51427368	43110228	8.1246e+06	8578035	6827065	7.04746e+06
sp|P09972|ALDOC_HUMAN	P09972	ALDOC_HUMAN	ALDOC	364	Homo sapiens	1:Experimental evidence at protein level	Fructose-bisphosphate aldolase C	0.9935	0.999	2	11	11	22	2	1	1	1	1	2	1	2	2	1	1	1	1	2	1	2	4	3	2	2	2	4	2	3	42833692	42968448	44325172	46774716	54837436	42981932	53121188	55801096	49412620	40669984	39120120	47106728
sp|P0C0S5|H2AZ_HUMAN	P0C0S5	H2AZ_HUMAN	H2AZ1	128	Homo sapiens	1:Experimental evidence at protein level	Histone H2A.Z	0.9998	0.9985	3	4	0	12	1	1	2	0	0	0	0	0	0	0	0	0	0	0	0	0	2	2	3	1	1	1	1	1	1.01231e+06	1.11547e+06	3507652	2362681	303654	468198	657955	259598	1.11067e+06	1.22385e+06	1.45861e+06	1.28067e+06
sp|P0CG47|UBB_HUMAN	P0CG47	UBB_HUMAN	UBB	229	Homo sapiens	1:Experimental evidence at protein level	Polyubiquitin-B	1	0.999	4	34	0	34	4	5	6	3	6	3	3	4	0	0	0	0	0	0	0	0	4	5	6	3	6	3	3	4	44387928	63642668	179772000	74568352	270513568	317549376	265730384	48879928	100463592	97179944	132973392	81802544
sp|P0DMV8|HS71A_HUMAN	P0DMV8	HS71A_HUMAN	HSPA1A	641	Homo sapiens	1:Experimental evidence at protein level	Heat shock 70 kDa protein 1A	1	0.999	18	77	0	103	8	10	10	8	13	8	7	13	0	0	0	0	0	0	0	0	10	14	13	12	17	11	9	17	135385232	147748512	150938992	142724672	130822872	152415152	146100912	156689664	32568038	34379940	35146972	35894912
sp|P0DP23|CALM1_HUMAN	P0DP23	CALM1_HUMAN	CALM1	149	Homo sapiens	1:Experimental evidence at protein level	Calmodulin-1	1	0.9976	4	2	0	8	0	0	1	0	0	0	0	1	0	0	0	0	0	0	0	0	0	2	1	0	1	1	1	2	65296760	59464524	56730784	47189180	47561724	56003240	51260276	47906608	48289400	46233580	43588144	35660288
sp|P0DP91|ERPG3_HUMAN	P0DP91	ERPG3_HUMAN	ERCC6	1061	Homo sapiens	1:Experimental evidence at protein level	Chimeric ERCC6-PGBD3 protein	1	0.9986	10	8	0	36	1	2	1	1	1	1	1	0	0	0	0	0	0	0	0	0	6	4	6	4	5	6	3	2	5324324	3850224	4.58566e+06	4.09657e+06	1.71999e+06	3.66144e+06	3.2925e+06	2210907	3.93927e+06	2.64e+06	3.44298e+06	3624201
sp|P0DPA2|VSIG8_HUMAN	P0DPA2	VSIG8_HUMAN	VSIG8	414	Homo sapiens	2:Experimental evidence at transcript level	V-set and immunoglobulin domain-containing protein 8	0.9997	0.9989	2	6	6	6	0	1	0	1	2	0	2	0	0	1	0	1	2	0	2	0	0	1	0	1	2	0	2	0	0	3.73356e+06	1.79524e+06	1.2144e+06	9734515	1275229	2.92427e+06	1360695	0	3.73356e+06	1.79524e+06	1.2144e+06
sp|P10109|ADX_HUMAN	P10109	ADX_HUMAN	FDX1	184	Homo sapiens	1:Experimental evidence at protein level	Adrenodoxin, mitochondrial	0.7388	0.9877	1	1	1	1	0	0	0	0	1	0	0	0	0	0	0	0	1	0	0	0	0	0	0	0	1	0	0	0	0	102239	0	0	301965	0	105514	0	0	102239	0	0
sp|P10155|RO60_HUMAN	P10155	RO60_HUMAN	RO60	538	Homo sapiens	1:Experimental evidence at protein level	RNA-binding protein RO60	1	0.999	7	28	28	28	2	4	7	3	3	2	3	4	2	4	7	3	3	2	3	4	2	4	7	3	3	2	3	4	17357652	22097204	25551638	19800974	20110934	16573120	20365318	19621122	7044586	7593828	7487663	7.5643e+06
sp|P10301|RRAS_HUMAN	P10301	RRAS_HUMAN	RRAS	218	Homo sapiens	1:Experimental evidence at protein level	Ras-related protein R-Ras	0.9485	0.9917	3	1	1	14	0	0	1	0	0	0	0	0	0	0	1	0	0	0	0	0	2	2	2	2	1	1	2	2	225695	359259	499919	0	291063	402282	368738	389019	225695	359259	499919	0
sp|P10321|HLAC_HUMAN	P10321	HLAC_HUMAN	HLA-C	366	Homo sapiens	1:Experimental evidence at protein level	HLA class I histocompatibility antigen, C alpha chain	0.9993	0.9977	2	2	1	2	0	0	0	1	0	0	1	0	0	0	0	1	0	0	0	0	0	0	0	1	0	0	1	0	30104440	19540818	31360052	21937724	16807062	45795012	52953512	1.042e+06	19878912	15427123	20457550	16409887
sp|P10412|H14_HUMAN	P10412	H14_HUMAN	H1-4	219	Homo sapiens	1:Experimental evidence at protein level	Histone H1.4	0.9998	0.999	7	30	4	30	3	6	4	3	4	2	4	4	0	1	1	0	1	0	1	0	3	6	4	3	4	2	4	4	352704832	187874016	204858032	207094864	127378720	151689216	154790544	184995280	167647856	90238784	98732944	103482072
sp|P10515|ODP2_HUMAN	P10515	ODP2_HUMAN	DLAT	647	Homo sapiens	1:Experimental evidence at protein level	Dihydrolipoyllysine-residue acetyltransferase component of pyruvate dehydrogenase complex, mitochondrial	1	0.999	5	23	23	23	2	3	4	2	4	3	3	2	2	3	4	2	4	3	3	2	2	3	4	2	4	3	3	2	10711814	8297771	6.73752e+06	6121701	11412707	7311636	10061444	8290464	3.17032e+06	2485655	2163597	1.94946e+06
sp|P10586|PTPRF_HUMAN	P10586	PTPRF_HUMAN	PTPRF	1907	Homo sapiens	1:Experimental evidence at protein level	Receptor-type tyrosine-protein phosphatase F	0.9992	0.9988	2	3	2	3	0	1	1	0	0	0	1	0	0	1	0	0	0	0	1	0	0	1	1	0	0	0	1	0	2.06799e+06	1.95653e+06	2.21582e+06	496813	2.63069e+06	2.53293e+06	2.00878e+06	785181	1.09766e+06	1.06774e+06	1.20632e+06	582529
sp|P10599|THIO_HUMAN	P10599	THIO_HUMAN	TXN	105	Homo sapiens	1:Experimental evidence at protein level	Thioredoxin	1	0.999	5	33	33	33	5	5	5	3	4	3	4	4	5	5	5	3	4	3	4	4	5	5	5	3	4	3	4	4	167252608	132210040	122999048	138958256	148275568	109169560	174786736	176773424	104146504	103749872	95055336	96570688
sp|P10619|PPGB_HUMAN	P10619	PPGB_HUMAN	CTSA	480	Homo sapiens	1:Experimental evidence at protein level	Lysosomal protective protein	0.9993	0.999	2	6	6	6	1	1	2	0	0	0	1	1	1	1	2	0	0	0	1	1	1	1	2	0	0	0	1	1	5577485	4762391	6965130	0	4668378	7.04084e+06	8.14521e+06	10600386	4308816	4.85796e+06	6.15051e+06	0
sp|P10620|MGST1_HUMAN	P10620	MGST1_HUMAN	MGST1	155	Homo sapiens	1:Experimental evidence at protein level	Microsomal glutathione S-transferase 1	0.9724	0.999	1	8	8	8	1	1	1	1	1	1	1	1	1	1	1	1	1	1	1	1	1	1	1	1	1	1	1	1	11585754	9473292	9356906	9843991	9746547	8345942	9864901	9695653	11585754	9473292	9356906	9843991
sp|P10644|KAP0_HUMAN	P10644	KAP0_HUMAN	PRKAR1A	381	Homo sapiens	1:Experimental evidence at protein level	cAMP-dependent protein kinase type I-alpha regulatory subunit	1	0.999	5	21	12	21	1	2	2	4	4	4	2	2	0	1	2	2	2	2	2	1	1	2	2	4	4	4	2	2	26553336	23593834	19974276	17831296	25508560	28839062	31528268	27182636	8849778	7896746	8.0725e+06	7.57717e+06
sp|P10768|ESTD_HUMAN	P10768	ESTD_HUMAN	ESD	282	Homo sapiens	1:Experimental evidence at protein level	S-formylglutathione hydrolase	1	0.999	7	22	22	22	1	6	3	3	2	3	3	1	1	6	3	3	2	3	3	1	1	6	3	3	2	3	3	1	37040320	35620236	28973494	34895712	30823774	29862736	28874398	27331242	19991022	24131446	20024032	25849196
sp|P10809|CH60_HUMAN	P10809	CH60_HUMAN	HSPD1	573	Homo sapiens	1:Experimental evidence at protein level	60 kDa heat shock protein, mitochondrial	1	0.999	17	88	88	88	10	12	15	10	11	11	12	7	10	12	15	10	11	11	12	7	10	12	15	10	11	11	12	7	87075976	96258856	90191864	79406752	99098096	86220664	81106608	84468928	23606850	21822644	19332892	17194544
sp|P11021|BIP_HUMAN	P11021	BIP_HUMAN	HSPA5	654	Homo sapiens	1:Experimental evidence at protein level	Endoplasmic reticulum chaperone BiP	1	0.999	26	145	138	167	12	21	19	15	23	17	17	21	11	20	18	14	22	17	16	20	15	23	22	18	26	19	20	24	429406560	368797056	364200736	295805568	307707808	318587456	316807456	483039552	66806980	62029712	55827452	51102840
sp|P11047|LAMC1_HUMAN	P11047	LAMC1_HUMAN	LAMC1	1609	Homo sapiens	1:Experimental evidence at protein level	Laminin subunit gamma-1	1	0.999	10	42	42	42	3	8	7	4	6	5	5	4	3	8	7	4	6	5	5	4	3	8	7	4	6	5	5	4	13893503	13709195	16998196	14182085	15660051	11335834	8928931	8.30285e+06	4838975	3.60455e+06	4.40656e+06	3.67511e+06
sp|P11142|HSP7C_HUMAN	P11142	HSP7C_HUMAN	HSPA8	646	Homo sapiens	1:Experimental evidence at protein level	Heat shock cognate 71 kDa protein	1	0.999	34	319	231	319	35	37	41	38	46	43	35	44	27	26	29	23	35	32	27	32	35	37	41	38	46	43	35	44	2350676220	2224433150	2203148030	2401138430	1889245570	2399751170	2084016770	2134536830	425696256	411958560	415293472	426218752
sp|P11166|GTR1_HUMAN	P11166	GTR1_HUMAN	SLC2A1	492	Homo sapiens	1:Experimental evidence at protein level	Solute carrier family 2, facilitated glucose transporter member 1	1	0.999	4	19	19	19	2	3	3	1	4	2	1	3	2	3	3	1	4	2	1	3	2	3	3	1	4	2	1	3	38423264	37094452	32900250	39701192	40027364	41454360	41452868	39742884	30326522	27752578	26200700	33385356
sp|P11171|EPB41_HUMAN	P11171	EPB41_HUMAN	EPB41	864	Homo sapiens	1:Experimental evidence at protein level	Protein 4.1	0.9824	0.9916	2	3	3	3	2	0	0	0	1	0	0	0	2	0	0	0	1	0	0	0	2	0	0	0	1	0	0	0	13538377	552131	510416	1071610	15046936	17067220	706926	1255721	7487250	3690318	417026	1.1056e+06
sp|P11172|UMPS_HUMAN	P11172	UMPS_HUMAN	UMPS	480	Homo sapiens	1:Experimental evidence at protein level	Uridine 5'-monophosphate synthase	1	0.9937	4	5	5	5	0	2	0	0	0	1	0	2	0	2	0	0	0	1	0	2	0	2	0	0	0	1	0	2	2.01235e+06	3.19529e+06	3035615	2.12417e+06	2.66221e+06	2.77697e+06	2786794	2.23176e+06	1.2479e+06	1.37094e+06	1.27383e+06	1.14704e+06
sp|P11177|ODPB_HUMAN	P11177	ODPB_HUMAN	PDHB	359	Homo sapiens	1:Experimental evidence at protein level	Pyruvate dehydrogenase E1 component subunit beta, mitochondrial	0.9996	0.9971	2	7	7	7	1	2	1	0	1	1	0	1	1	2	1	0	1	1	0	1	1	2	1	0	1	1	0	1	1.09838e+06	1.81173e+06	931597	884954	1.19691e+06	766460	854406	987407	1.09838e+06	916130	931597	884954
sp|P11182|ODB2_HUMAN	P11182	ODB2_HUMAN	DBT	482	Homo sapiens	1:Experimental evidence at protein level	Lipoamide acyltransferase component of branched-chain alpha-keto acid dehydrogenase complex, mitochondrial	0.9999	0.9988	2	5	5	5	0	1	1	0	1	0	1	1	0	1	1	0	1	0	1	1	0	1	1	0	1	0	1	1	2034862	587361	1.23797e+06	1.33027e+06	1.65431e+06	14920129	1205735	1176982	1.39947e+06	1.25486e+06	870862	857629
sp|P11216|PYGB_HUMAN	P11216	PYGB_HUMAN	PYGB	843	Homo sapiens	1:Experimental evidence at protein level	Glycogen phosphorylase, brain form	1	0.999	25	127	102	127	12	19	20	11	19	14	18	14	9	15	16	8	16	12	16	10	12	19	20	11	19	14	18	14	205669856	243592720	241292640	245395312	263049424	248540368	256392768	228082672	27305302	30665382	30384000	31496054
sp|P11233|RALA_HUMAN	P11233	RALA_HUMAN	RALA	206	Homo sapiens	1:Experimental evidence at protein level	Ras-related protein Ral-A	1	0.9989	3	14	4	14	1	2	2	0	2	2	2	3	0	0	1	0	0	1	1	1	1	2	2	0	2	2	2	3	3.42584e+06	2891602	2.43843e+06	200495	2.577e+06	2.07224e+06	2.55872e+06	3.38541e+06	1.65119e+06	2.07628e+06	1.83198e+06	895249
sp|P11274|BCR_HUMAN	P11274	BCR_HUMAN	BCR	1271	Homo sapiens	1:Experimental evidence at protein level	Breakpoint cluster region protein	1	0.9989	6	5	5	9	0	0	0	1	0	1	2	1	0	0	0	1	0	1	2	1	0	1	0	1	2	1	3	1	2.38173e+06	3271012	2.63927e+06	2.59554e+06	2.84774e+06	2.5451e+06	2.61211e+06	2667184	1.21671e+06	1.47297e+06	1102818	1.4898e+06
sp|P11279|LAMP1_HUMAN	P11279	LAMP1_HUMAN	LAMP1	417	Homo sapiens	1:Experimental evidence at protein level	Lysosome-associated membrane glycoprotein 1	1	0.9988	4	15	15	15	2	2	2	2	3	1	2	1	2	2	2	2	3	1	2	1	2	2	2	2	3	1	2	1	11254058	13782263	11889268	11248837	12229420	2.40684e+06	17057820	13091510	6929655	8.12976e+06	7.24223e+06	5.44572e+06
sp|P11310|ACADM_HUMAN	P11310	ACADM_HUMAN	ACADM	421	Homo sapiens	1:Experimental evidence at protein level	Medium-chain specific acyl-CoA dehydrogenase, mitochondrial	1	0.9989	5	11	11	11	2	1	1	0	2	3	1	1	2	1	1	0	2	3	1	1	2	1	1	0	2	3	1	1	3.78349e+06	2214093	1.56151e+06	2.12124e+06	1.58728e+06	2.12201e+06	1.87718e+06	1974879	1.10003e+06	911345	768261	600247
sp|P11387|TOP1_HUMAN	P11387	TOP1_HUMAN	TOP1	765	Homo sapiens	1:Experimental evidence at protein level	DNA topoisomerase 1	1	0.999	17	65	44	65	8	7	11	6	9	9	8	7	6	4	8	4	6	6	5	5	8	7	11	6	9	9	8	7	147341680	148178592	137837616	121644088	60806568	87161552	74664608	85817648	31141834	27743616	26867392	25858576
sp|P11388|TOP2A_HUMAN	P11388	TOP2A_HUMAN	TOP2A	1531	Homo sapiens	1:Experimental evidence at protein level	DNA topoisomerase 2-alpha	1	0.999	46	205	146	205	22	36	36	23	24	28	17	19	16	27	27	17	18	18	12	11	22	36	36	23	24	28	17	19	382558144	425417184	408042208	393046400	206092032	286081152	234002800	279367520	32436432	34588696	33206688	36513956
sp|P11413|G6PD_HUMAN	P11413	G6PD_HUMAN	G6PD	515	Homo sapiens	1:Experimental evidence at protein level	Glucose-6-phosphate 1-dehydrogenase	1	0.999	12	46	46	46	6	7	5	4	6	7	7	4	6	7	5	4	6	7	7	4	6	7	5	4	6	7	7	4	37328032	36541792	40532560	40893188	45233120	39880056	31943534	38901788	8703874	9731427	8916789	9324288
sp|P11498|PYC_HUMAN	P11498	PYC_HUMAN	PC	1178	Homo sapiens	1:Experimental evidence at protein level	Pyruvate carboxylase, mitochondrial	1	0.999	30	151	151	151	16	22	18	19	26	16	16	18	16	22	18	19	26	16	16	18	16	22	18	19	26	16	16	18	159150096	238175680	174457504	200625152	307502752	110380872	160584384	258008896	22622848	30712696	23705948	26689344
sp|P11586|C1TC_HUMAN	P11586	C1TC_HUMAN	MTHFD1	935	Homo sapiens	1:Experimental evidence at protein level	C-1-tetrahydrofolate synthase, cytoplasmic	1	0.999	30	167	167	167	23	20	21	21	18	19	19	26	23	20	21	21	18	19	19	26	23	20	21	21	18	19	19	26	342140928	336505248	346369888	339685152	404076544	395044672	399666720	392462784	39201700	42502488	39684160	42580624
sp|P11717|MPRI_HUMAN	P11717	MPRI_HUMAN	IGF2R	2491	Homo sapiens	1:Experimental evidence at protein level	Cation-independent mannose-6-phosphate receptor	1	0.999	17	45	45	45	6	6	7	4	9	7	4	2	6	6	7	4	9	7	4	2	6	6	7	4	9	7	4	2	17994396	18087196	19776480	22506784	25349954	24714058	22705072	22761794	5.73442e+06	6.34131e+06	6.29815e+06	6.62102e+06
sp|P11766|ADHX_HUMAN	P11766	ADHX_HUMAN	ADH5	374	Homo sapiens	1:Experimental evidence at protein level	Alcohol dehydrogenase class-3	1	0.999	10	45	45	45	6	6	4	4	7	6	6	6	6	6	4	4	7	6	6	6	6	6	4	4	7	6	6	6	54157728	58056604	46201776	47385968	55617632	48890688	56419788	42315240	14499191	17169088	14569589	14146492
sp|P11802|CDK4_HUMAN	P11802	CDK4_HUMAN	CDK4	303	Homo sapiens	1:Experimental evidence at protein level	Cyclin-dependent kinase 4	0.9995	0.9988	3	7	7	14	0	2	1	0	1	1	1	1	0	2	1	0	1	1	1	1	0	3	2	1	2	2	2	2	2.02396e+06	2121092	1.65546e+06	1.91042e+06	1.69876e+06	1.45888e+06	1.58902e+06	1.47205e+06	1.68749e+06	1851332	1.743e+06	1.91042e+06
sp|P11908|PRPS2_HUMAN	P11908	PRPS2_HUMAN	PRPS2	318	Homo sapiens	1:Experimental evidence at protein level	Ribose-phosphate pyrophosphokinase 2	0.9905	0.999	5	6	0	33	1	1	0	0	1	1	1	1	0	0	0	0	0	0	0	0	3	5	4	4	3	4	6	4	4.21224e+06	3.46164e+06	3340244	3.34651e+06	4.15652e+06	3018835	3.42485e+06	3534070	4.21224e+06	3.46164e+06	3340244	3.34651e+06
sp|P11940|PABP1_HUMAN	P11940	PABP1_HUMAN	PABPC1	636	Homo sapiens	1:Experimental evidence at protein level	Polyadenylate-binding protein 1	1	0.999	20	117	29	117	10	21	15	17	13	13	15	13	2	8	3	3	2	2	5	4	10	21	15	17	13	13	15	13	419636192	416130560	396346400	386171680	365962112	282926144	291364960	338586496	70669624	70618320	66927360	66796216
sp|P12004|PCNA_HUMAN	P12004	PCNA_HUMAN	PCNA	261	Homo sapiens	1:Experimental evidence at protein level	Proliferating cell nuclear antigen	1	0.999	11	78	78	78	9	13	10	10	9	11	9	7	9	13	10	10	9	11	9	7	9	13	10	10	9	11	9	7	137482176	148761664	143168688	146003888	90185808	122446488	85892696	67050220	30784722	35846832	33976868	32240170
sp|P12035|K2C3_HUMAN	P12035	K2C3_HUMAN	KRT3	628	Homo sapiens	1:Experimental evidence at protein level	Keratin, type II cytoskeletal 3	1	0.9974	23	13	13	182	2	2	2	1	2	1	2	1	2	2	2	1	2	1	2	1	18	25	30	20	22	17	26	24	7390208	7.12331e+06	1.31962e+06	4571152	2.66827e+06	1.34534e+06	8950775	7429914	4702522	4558461	1.83028e+06	2.40332e+06
sp|P12081|HARS1_HUMAN	P12081	HARS1_HUMAN	HARS1	509	Homo sapiens	1:Experimental evidence at protein level	Histidine--tRNA ligase, cytoplasmic	1	0.999	13	59	29	59	8	6	8	5	9	5	9	9	3	4	3	4	4	2	5	4	8	6	8	5	9	5	9	9	55584188	51707752	51630792	56465704	58699728	55201972	60938672	65101908	9412010	9326337	9534000	9783954
sp|P12235|ADT1_HUMAN	P12235	ADT1_HUMAN	SLC25A4	298	Homo sapiens	1:Experimental evidence at protein level	ADP/ATP translocase 1	0.9972	0.9972	7	1	1	32	0	1	0	0	0	0	0	0	0	1	0	0	0	0	0	0	3	5	3	3	4	5	4	5	2.06172e+06	1.79755e+06	0	0	1.52223e+06	0	1.35687e+06	0	2.06172e+06	1.79755e+06	0	0
sp|P12236|ADT3_HUMAN	P12236	ADT3_HUMAN	SLC25A6	298	Homo sapiens	1:Experimental evidence at protein level	ADP/ATP translocase 3	1	0.999	12	23	20	65	3	4	2	3	3	2	3	3	3	3	2	3	2	2	3	2	9	8	7	7	7	10	9	8	34633424	34928776	34486596	34854288	41481056	34642780	33719704	35148224	16406020	14353100	14728575	14683569
sp|P12259|FA5_HUMAN	P12259	FA5_HUMAN	F5	2224	Homo sapiens	1:Experimental evidence at protein level	Coagulation factor V	0.9935	0.999	1	4	4	4	0	1	0	1	1	0	1	0	0	1	0	1	1	0	1	0	0	1	0	1	1	0	1	0	938947	1.15317e+06	592615	1.55562e+06	693380	531343	476181	0	938947	1.15317e+06	592615	1.55562e+06
sp|P12268|IMDH2_HUMAN	P12268	IMDH2_HUMAN	IMPDH2	514	Homo sapiens	1:Experimental evidence at protein level	Inosine-5'-monophosphate dehydrogenase 2	1	0.999	11	43	40	43	4	7	6	5	6	5	4	6	4	7	5	4	6	5	4	5	4	7	6	5	6	5	4	6	16877128	28667038	23534976	18363510	29867716	22811934	27119178	28543180	8519340	9567914	8435449	8166292
sp|P12270|TPR_HUMAN	P12270	TPR_HUMAN	TPR	2363	Homo sapiens	1:Experimental evidence at protein level	Nucleoprotein TPR	1	0.999	53	272	271	272	27	39	40	32	39	30	33	32	27	39	40	32	38	30	33	32	27	39	40	32	39	30	33	32	416751936	424586368	423261856	438237728	370582624	320706688	341086240	357797056	22500968	23142258	22106842	23962202
sp|P12273|PIP_HUMAN	P12273	PIP_HUMAN	PIP	146	Homo sapiens	1:Experimental evidence at protein level	Prolactin-inducible protein	1	0.999	5	22	22	22	2	4	1	2	3	3	4	3	2	4	1	2	3	3	4	3	2	4	1	2	3	3	4	3	22766308	21998252	15105961	8848948	28417200	10442126	27679866	24330660	11139037	12500130	8552087	5631210
sp|P12429|ANXA3_HUMAN	P12429	ANXA3_HUMAN	ANXA3	323	Homo sapiens	1:Experimental evidence at protein level	Annexin A3	1	0.999	8	22	22	22	2	4	3	3	3	2	3	2	2	4	3	3	3	2	3	2	2	4	3	3	3	2	3	2	17208468	13928115	15445187	13835513	17297106	16673547	16957092	16660211	4.00087e+06	4.41642e+06	3589722	3.35794e+06
sp|P12532|KCRU_HUMAN	P12532	KCRU_HUMAN	CKMT1B	417	Homo sapiens	1:Experimental evidence at protein level	Creatine kinase U-type, mitochondrial	0.9903	0.9985	1	1	1	1	0	1	0	0	0	0	0	0	0	1	0	0	0	0	0	0	0	1	0	0	0	0	0	0	0	1.02721e+06	751369	0	0	180614	0	0	0	1.02721e+06	751369	0
sp|P12814|ACTN1_HUMAN	P12814	ACTN1_HUMAN	ACTN1	892	Homo sapiens	1:Experimental evidence at protein level	Alpha-actinin-1	1	0.999	51	302	251	449	27	44	44	27	43	43	33	41	21	36	36	22	38	36	28	34	38	62	67	42	70	60	52	58	1059250180	1478745090	1439443840	1363166590	1803123710	1344563330	1461252100	1537118590	134700736	189003552	184592304	182349232
sp|P12931|SRC_HUMAN	P12931	SRC_HUMAN	SRC	536	Homo sapiens	1:Experimental evidence at protein level	Proto-oncogene tyrosine-protein kinase Src	0.9995	0.999	6	8	3	20	1	1	1	0	3	1	0	1	0	1	1	0	1	0	0	0	2	2	3	2	5	3	1	2	3.54429e+06	2.49777e+06	4257889	3.1468e+06	6.04013e+06	4.98798e+06	6175971	5673773	2513260	2.49777e+06	3.19227e+06	3.1468e+06
sp|P12955|PEPD_HUMAN	P12955	PEPD_HUMAN	PEPD	493	Homo sapiens	1:Experimental evidence at protein level	Xaa-Pro dipeptidase	1	0.9988	3	11	11	11	1	1	2	2	1	1	1	2	1	1	2	2	1	1	1	2	1	1	2	2	1	1	1	2	1798939	2.66457e+06	2.12441e+06	1.50597e+06	2.24075e+06	1.5397e+06	2.16273e+06	2.57167e+06	1.07809e+06	1.56916e+06	1.20701e+06	897651
sp|P12956|XRCC6_HUMAN	P12956	XRCC6_HUMAN	XRCC6	609	Homo sapiens	1:Experimental evidence at protein level	X-ray repair cross-complementing protein 6	1	0.999	29	187	187	187	24	30	23	21	18	25	19	27	24	30	23	21	18	25	19	27	24	30	23	21	18	25	19	27	633964930	560247870	654294020	727308290	397799936	539792960	486367200	444867712	98567152	91064688	101569096	107016448
sp|P13010|XRCC5_HUMAN	P13010	XRCC5_HUMAN	XRCC5	732	Homo sapiens	1:Experimental evidence at protein level	X-ray repair cross-complementing protein 5	1	0.999	26	176	176	176	16	27	26	23	23	20	20	21	16	27	26	23	23	20	20	21	16	27	26	23	23	20	20	21	915181380	835197380	860475330	876844220	515285088	788353220	637149950	504662048	112145648	118066032	120501272	116750408
sp|P13073|COX41_HUMAN	P13073	COX41_HUMAN	COX4I1	169	Homo sapiens	1:Experimental evidence at protein level	Cytochrome c oxidase subunit 4 isoform 1, mitochondrial	1	0.999	2	8	8	8	1	2	1	1	1	0	2	0	1	2	1	1	1	0	2	0	1	2	1	1	1	0	2	0	11196800	9594182	7.56183e+06	6362676	10221968	5.81444e+06	12341263	9375888	9154825	9210726	6751380	5687727
sp|P13489|RINI_HUMAN	P13489	RINI_HUMAN	RNH1	461	Homo sapiens	1:Experimental evidence at protein level	Ribonuclease inhibitor	1	0.999	11	69	69	69	8	6	9	10	7	11	10	8	8	6	9	10	7	11	10	8	8	6	9	10	7	11	10	8	209050048	166195952	178931776	163459120	161676832	179989776	188680352	162569248	35736388	29928756	31884236	30817110
sp|P13611|CSPG2_HUMAN	P13611	CSPG2_HUMAN	VCAN	3396	Homo sapiens	1:Experimental evidence at protein level	Versican core protein	1	0.999	12	44	44	44	9	5	7	6	4	4	5	4	9	5	7	6	4	4	5	4	9	5	7	6	4	4	5	4	38847956	27787704	27793620	33292128	11926106	23386456	22933408	20407588	9138190	8374492	8337885	7700471
sp|P13639|EF2_HUMAN	P13639	EF2_HUMAN	EEF2	858	Homo sapiens	1:Experimental evidence at protein level	Elongation factor 2	1	0.999	50	500	491	500	56	67	65	54	69	67	62	60	53	66	64	53	68	66	61	60	56	67	65	54	69	67	62	60	2161157120	2585754620	2592396030	2728881660	2564552190	2738902270	2487589380	2758895620	268785952	337356384	342323776	362754208
sp|P13645|K1C10_HUMAN	P13645	K1C10_HUMAN	KRT10	584	Homo sapiens	1:Experimental evidence at protein level	Keratin, type I cytoskeletal 10	1	0.999	46	1109	847	1129	93	169	150	102	160	116	178	141	71	122	116	78	119	98	132	111	95	172	154	103	161	119	180	145	82233729000	60097516000	101856150000	84008780000	93645447000	44887441000	103815963000	90320347000	15437299700	20815126500	22915254300	19057444900
sp|P13646|K1C13_HUMAN	P13646	K1C13_HUMAN	KRT13	458	Homo sapiens	1:Experimental evidence at protein level	Keratin, type I cytoskeletal 13	1	0.999	25	56	30	178	2	3	8	2	18	0	5	18	0	0	2	1	14	0	1	12	15	22	23	13	34	11	28	32	40103548	44853452	71416968	63571220	177203728	27113602	27761030	537811970	21621254	18991372	22936270	19740890
sp|P13647|K2C5_HUMAN	P13647	K2C5_HUMAN	KRT5	590	Homo sapiens	1:Experimental evidence at protein level	Keratin, type II cytoskeletal 5	1	0.999	54	335	274	489	37	44	47	35	44	35	50	43	33	32	40	29	36	29	42	33	52	64	75	52	60	53	70	63	5692925400	6237273100	6157489700	4679257600	6107601900	2922322180	7734865400	6170918400	1076593020	1190077570	1089119870	906011260
sp|P13667|PDIA4_HUMAN	P13667	PDIA4_HUMAN	PDIA4	645	Homo sapiens	1:Experimental evidence at protein level	Protein disulfide-isomerase A4	1	0.999	18	74	74	74	9	14	12	5	11	8	7	8	9	14	12	5	11	8	7	8	9	14	12	5	11	8	7	8	70620296	64702748	55504384	45649188	50989292	42367896	45074716	42226572	13352785	13470297	11778821	10138818
sp|P13674|P4HA1_HUMAN	P13674	P4HA1_HUMAN	P4HA1	534	Homo sapiens	1:Experimental evidence at protein level	Prolyl 4-hydroxylase subunit alpha-1	1	0.999	3	10	10	10	2	0	2	0	2	1	2	1	2	0	2	0	2	1	2	1	2	0	2	0	2	1	2	1	7129661	5.3074e+06	7521576	2.79083e+06	6070059	3930039	6453810	1587037	4333910	2.45124e+06	2896530	2.81399e+06
sp|P13693|TCTP_HUMAN	P13693	TCTP_HUMAN	TPT1	172	Homo sapiens	1:Experimental evidence at protein level	Translationally-controlled tumor protein	1	0.999	5	18	10	18	1	3	2	1	3	2	2	4	0	1	1	0	2	2	1	3	1	3	2	1	3	2	2	4	5.00991e+06	18997282	19312962	15603158	19034466	9809696	16185701	12914693	6942603	9909451	10207119	6916481
sp|P13796|PLSL_HUMAN	P13796	PLSL_HUMAN	LCP1	627	Homo sapiens	1:Experimental evidence at protein level	Plastin-2	0.9879	0.9881	5	1	1	27	0	0	0	0	0	0	1	0	0	0	0	0	0	0	1	0	2	2	4	3	3	4	5	4	0	0	0	0	0	0	0	0	0	0	0	0
sp|P13797|PLST_HUMAN	P13797	PLST_HUMAN	PLS3	630	Homo sapiens	1:Experimental evidence at protein level	Plastin-3	1	0.999	25	127	91	127	10	15	15	12	21	18	19	17	7	11	10	8	17	13	13	12	10	15	15	12	21	18	19	17	212010368	227146752	219622208	250967248	265190112	212625664	250186928	245668096	29972242	35027360	31525496	34193060
sp|P13798|ACPH_HUMAN	P13798	ACPH_HUMAN	APEH	732	Homo sapiens	1:Experimental evidence at protein level	Acylamino-acid-releasing enzyme	1	0.999	8	18	18	18	0	4	2	1	4	2	1	4	0	4	2	1	4	2	1	4	0	4	2	1	4	2	1	4	8884333	12133872	9132291	10793924	14034353	12311643	14534330	13731810	3.12469e+06	3023236	3.10922e+06	3.08678e+06
sp|P13804|ETFA_HUMAN	P13804	ETFA_HUMAN	ETFA	333	Homo sapiens	1:Experimental evidence at protein level	Electron transfer flavoprotein subunit alpha, mitochondrial	1	0.9989	3	10	10	10	1	2	1	1	1	2	1	1	1	2	1	1	1	2	1	1	1	2	1	1	1	2	1	1	2.43048e+06	2.29928e+06	1.88421e+06	2.15791e+06	2.60744e+06	1.63551e+06	1.90652e+06	2.5853e+06	2.23214e+06	1.79657e+06	1.61772e+06	1.84815e+06
sp|P13807|GYS1_HUMAN	P13807	GYS1_HUMAN	GYS1	737	Homo sapiens	1:Experimental evidence at protein level	Glycogen [starch] synthase, muscle	1	0.999	7	34	27	34	3	7	6	3	5	3	5	2	2	6	5	2	4	2	4	2	3	7	6	3	5	3	5	2	14140283	17200966	19460160	13975443	24632654	14459784	18045258	16987402	6492063	6699857	6.7948e+06	6217270
sp|P13861|KAP2_HUMAN	P13861	KAP2_HUMAN	PRKAR2A	404	Homo sapiens	1:Experimental evidence at protein level	cAMP-dependent protein kinase type II-alpha regulatory subunit	1	0.999	7	15	15	15	2	2	1	1	4	2	1	2	2	2	1	1	4	2	1	2	2	2	1	1	4	2	1	2	19121038	19843914	23762062	25127496	22493234	19632468	22633584	16834492	9235210	10429585	10651810	11486916
sp|P13984|T2FB_HUMAN	P13984	T2FB_HUMAN	GTF2F2	249	Homo sapiens	1:Experimental evidence at protein level	General transcription factor IIF subunit 2	1	0.999	7	25	25	25	3	5	5	1	2	3	2	4	3	5	5	1	2	3	2	4	3	5	5	1	2	3	2	4	21239752	20354658	21385404	19342036	8429642	13748181	9342176	5.71954e+06	8676800	9255360	9085317	9035068
sp|P13995|MTDC_HUMAN	P13995	MTDC_HUMAN	MTHFD2	350	Homo sapiens	1:Experimental evidence at protein level	Bifunctional methylenetetrahydrofolate dehydrogenase/cyclohydrolase, mitochondrial	0.951	0.9982	1	1	1	1	0	0	0	0	0	0	0	1	0	0	0	0	0	0	0	1	0	0	0	0	0	0	0	1	1.9466e+06	0	1.49775e+06	1.55545e+06	1.29493e+06	1.1042e+06	1.69714e+06	1.30044e+06	1.9466e+06	0	1.49775e+06	1.55545e+06
sp|P14174|MIF_HUMAN	P14174	MIF_HUMAN	MIF	115	Homo sapiens	1:Experimental evidence at protein level	Macrophage migration inhibitory factor	0.9999	0.999	2	9	9	9	1	2	1	0	2	1	1	1	1	2	1	0	2	1	1	1	1	2	1	0	2	1	1	1	4448384	15150739	14013456	16499882	5.00891e+06	3.63662e+06	3.84073e+06	4270066	6.0031e+06	6599545	6.1822e+06	6262367
sp|P14314|GLU2B_HUMAN	P14314	GLU2B_HUMAN	PRKCSH	528	Homo sapiens	1:Experimental evidence at protein level	Glucosidase 2 subunit beta	1	0.9988	7	12	12	12	5	1	4	0	1	0	1	0	5	1	4	0	1	0	1	0	5	1	4	0	1	0	1	0	11879895	13143460	12047099	7649615	10852957	5.21331e+06	8241870	7999309	3.25063e+06	3.28069e+06	2.94799e+06	2.30435e+06
sp|P14324|FPPS_HUMAN	P14324	FPPS_HUMAN	FDPS	419	Homo sapiens	1:Experimental evidence at protein level	Farnesyl pyrophosphate synthase	1	0.9989	3	5	5	5	0	0	1	0	0	2	0	2	0	0	1	0	0	2	0	2	0	0	1	0	0	2	0	2	0	4584479	7418960	0	7.90216e+06	6.92722e+06	5682684	5857378	0	6433333	4.17395e+06	0
sp|P14373|TRI27_HUMAN	P14373	TRI27_HUMAN	TRIM27	513	Homo sapiens	1:Experimental evidence at protein level	Zinc finger protein RFP	1	0.999	3	7	7	7	2	1	1	0	0	1	0	2	2	1	1	0	0	1	0	2	2	1	1	0	0	1	0	2	6136363	4120796	3.52199e+06	1.19712e+06	3549839	4.52956e+06	5.6546e+06	7.81465e+06	2.32506e+06	2.08393e+06	1.87e+06	2.23199e+06
sp|P14550|AK1A1_HUMAN	P14550	AK1A1_HUMAN	AKR1A1	325	Homo sapiens	1:Experimental evidence at protein level	Aldo-keto reductase family 1 member A1	1	0.999	10	49	32	49	5	7	6	7	5	7	4	8	4	4	4	4	3	5	3	5	5	7	6	7	5	7	4	8	38675928	54369304	34210536	37783848	32475930	41862572	29297280	46674484	8.36661e+06	9656099	8616207	8.10583e+06
sp|P14618|KPYM_HUMAN	P14618	KPYM_HUMAN	PKM	531	Homo sapiens	1:Experimental evidence at protein level	Pyruvate kinase PKM	1	0.999	37	361	350	361	44	47	54	41	48	43	41	43	43	45	52	40	47	42	40	41	44	47	54	41	48	43	41	43	5525047800	5714441200	4140675580	3576702720	5919058400	6202551800	6062276600	4967600100	792783100	823454080	763540480	807445310
sp|P14625|ENPL_HUMAN	P14625	ENPL_HUMAN	HSP90B1	803	Homo sapiens	1:Experimental evidence at protein level	Endoplasmin	1	0.999	27	189	174	195	18	25	35	21	26	22	24	18	16	23	32	19	24	20	22	18	20	25	35	22	26	23	25	19	371126720	336839712	273237920	289970752	265922880	266588272	278085120	252921264	52347380	46661752	44367756	42374792
sp|P14635|CCNB1_HUMAN	P14635	CCNB1_HUMAN	CCNB1	433	Homo sapiens	1:Experimental evidence at protein level	G2/mitotic-specific cyclin-B1	1	0.999	3	12	12	12	0	1	2	0	4	0	3	2	0	1	2	0	4	0	3	2	0	1	2	0	4	0	3	2	2.51603e+06	2.12357e+06	3.45163e+06	3830333	3.96001e+06	2418549	3033261	3103652	2.51603e+06	2.14537e+06	2.04383e+06	2496049
sp|P14678|RSMB_HUMAN	P14678	RSMB_HUMAN	SNRPB	240	Homo sapiens	1:Experimental evidence at protein level	Small nuclear ribonucleoprotein-associated proteins B and B'	1	0.999	4	18	0	18	1	3	2	3	2	4	1	2	0	0	0	0	0	0	0	0	1	3	2	3	2	4	1	2	21131180	27301234	26826064	24953846	14804733	19142000	15456139	16864712	11578182	18304824	17530716	19019066
sp|P14735|IDE_HUMAN	P14735	IDE_HUMAN	IDE	1019	Homo sapiens	1:Experimental evidence at protein level	Insulin-degrading enzyme	1	0.999	13	69	69	69	10	7	11	7	8	5	11	10	10	7	11	7	8	5	11	10	10	7	11	7	8	5	11	10	48416184	49752580	45663500	40217108	50963920	40901408	60214696	51332696	8290608	8623501	8.1317e+06	7268392
sp|P14866|HNRPL_HUMAN	P14866	HNRPL_HUMAN	HNRNPL	589	Homo sapiens	1:Experimental evidence at protein level	Heterogeneous nuclear ribonucleoprotein L	1	0.999	16	127	120	127	17	22	21	11	16	12	16	12	16	21	20	11	15	11	15	11	17	22	21	11	16	12	16	12	162032864	156208160	162387888	179981184	111356232	85202632	103959056	119227560	32972208	33154634	32382792	28594486
sp|P14868|SYDC_HUMAN	P14868	SYDC_HUMAN	DARS1	501	Homo sapiens	1:Experimental evidence at protein level	Aspartate--tRNA ligase, cytoplasmic	1	0.999	25	135	135	135	16	18	17	15	18	18	18	15	16	18	17	15	18	18	18	15	16	18	17	15	18	18	18	15	320190208	131652216	360548608	247991584	136609056	254329248	454487424	358476320	93087456	93438720	95943448	96088296
sp|P14921|ETS1_HUMAN	P14921	ETS1_HUMAN	ETS1	441	Homo sapiens	1:Experimental evidence at protein level	Protein C-ets-1	1	0.9887	3	3	3	3	0	1	1	0	0	1	0	0	0	1	1	0	0	1	0	0	0	1	1	0	0	1	0	0	0	0	262158	0	0	1.04247e+06	0	661215	0	0	470749	0
sp|P14923|PLAK_HUMAN	P14923	PLAK_HUMAN	JUP	745	Homo sapiens	1:Experimental evidence at protein level	Junction plakoglobin	1	0.999	31	207	198	207	23	27	29	16	30	22	28	32	22	26	28	15	29	21	26	31	23	27	29	16	30	22	28	32	422486720	542345920	534479008	296741536	526640608	295681088	2587300860	745526340	87723104	119866912	114702976	70457680
sp|P15121|ALDR_HUMAN	P15121	ALDR_HUMAN	AKR1B1	316	Homo sapiens	1:Experimental evidence at protein level	Aldo-keto reductase family 1 member B1	1	0.999	9	33	26	44	3	4	1	2	6	7	5	5	2	3	1	2	5	5	4	4	4	6	2	4	7	8	6	7	58055624	66454300	58896864	52114520	55207540	54272444	53524800	46609020	18862042	21929348	19347600	20796378
sp|P15170|ERF3A_HUMAN	P15170	ERF3A_HUMAN	GSPT1	499	Homo sapiens	1:Experimental evidence at protein level	Eukaryotic peptide chain release factor GTP-binding subunit ERF3A	1	0.999	13	50	29	50	4	7	9	2	10	5	6	7	1	4	4	0	7	4	3	6	4	7	9	2	10	5	6	7	28697558	32593704	27966678	58765768	31161930	17246702	32997950	32095228	8155897	9508560	8.30355e+06	10366781
sp|P15309|PPAP_HUMAN	P15309	PPAP_HUMAN	ACP3	386	Homo sapiens	1:Experimental evidence at protein level	Prostatic acid phosphatase	0.9992	0.999	2	5	5	5	0	1	0	0	2	0	2	0	0	1	0	0	2	0	2	0	0	1	0	0	2	0	2	0	1.66588e+06	1.34208e+06	638443	333493	744602	0	1121691	1.07751e+06	792372	930239	455959	790471
sp|P15311|EZRI_HUMAN	P15311	EZRI_HUMAN	EZR	586	Homo sapiens	1:Experimental evidence at protein level	Ezrin	1	0.999	31	104	92	178	12	17	15	8	17	15	10	10	10	15	13	6	16	13	10	9	22	24	24	16	29	25	18	20	402811392	397324608	412968608	378496576	380874560	373224896	379601120	371003232	98498512	98988384	106500360	106170336
sp|P15374|UCHL3_HUMAN	P15374	UCHL3_HUMAN	UCHL3	230	Homo sapiens	1:Experimental evidence at protein level	Ubiquitin carboxyl-terminal hydrolase isozyme L3	1	0.999	3	10	10	10	1	2	0	0	2	2	1	2	1	2	0	0	2	2	1	2	1	2	0	0	2	2	1	2	3.97398e+06	11350796	4894233	3.24785e+06	10790623	4.36933e+06	4.83099e+06	4.61256e+06	3.67291e+06	3.07742e+06	3.62397e+06	2.42711e+06
sp|P15408|FOSL2_HUMAN	P15408	FOSL2_HUMAN	FOSL2	326	Homo sapiens	1:Experimental evidence at protein level	Fos-related antigen 2	0.9996	0.999	2	6	6	6	0	1	2	1	0	1	1	0	0	1	2	1	0	1	1	0	0	1	2	1	0	1	1	0	2.58216e+06	2.80572e+06	2380287	2.22592e+06	1103896	1.69483e+06	1.72711e+06	1.7924e+06	1.96601e+06	2.02407e+06	1.78982e+06	1.65241e+06
sp|P15531|NDKA_HUMAN	P15531	NDKA_HUMAN	NME1	152	Homo sapiens	1:Experimental evidence at protein level	Nucleoside diphosphate kinase A	1	0.999	7	62	21	62	4	10	7	7	11	6	10	7	1	3	3	3	3	3	3	2	4	10	7	7	11	6	10	7	109784568	113056216	112091176	110095944	99559184	104033256	100716872	88108144	28587988	29089420	28469066	27374860
sp|P15559|NQO1_HUMAN	P15559	NQO1_HUMAN	NQO1	274	Homo sapiens	1:Experimental evidence at protein level	NAD(P)H dehydrogenase [quinone] 1	1	0.9988	3	18	18	18	1	3	4	1	2	4	1	2	1	3	4	1	2	4	1	2	1	3	4	1	2	4	1	2	12531920	12055542	12717636	13525837	13310433	11887994	11013676	6.94382e+06	4824089	4.73952e+06	4.88275e+06	5050128
sp|P15735|PHKG2_HUMAN	P15735	PHKG2_HUMAN	PHKG2	406	Homo sapiens	1:Experimental evidence at protein level	Phosphorylase b kinase gamma catalytic chain, liver/testis isoform	0.903	0.9962	1	1	1	1	0	0	0	0	0	0	1	0	0	0	0	0	0	0	1	0	0	0	0	0	0	0	1	0	15773864	0	15364061	0	0	0	10103699	0	15773864	0	15364061	0
sp|P15880|RS2_HUMAN	P15880	RS2_HUMAN	RPS2	293	Homo sapiens	1:Experimental evidence at protein level	40S ribosomal protein S2	1	0.999	11	55	55	55	9	7	10	4	7	7	6	5	9	7	10	4	7	7	6	5	9	7	10	4	7	7	6	5	95424864	100329840	101350280	86911304	78304048	45580932	70717136	58313360	36942364	34805064	34876000	31873736
sp|P15924|DESP_HUMAN	P15924	DESP_HUMAN	DSP	2871	Homo sapiens	1:Experimental evidence at protein level	Desmoplakin	1	0.999	126	689	689	689	76	100	84	66	94	74	93	102	76	100	84	66	94	74	93	102	76	100	84	66	94	74	93	102	1342555260	1566780800	1504733570	1076958590	1601631100	1060048380	1668027900	1843248770	72048464	80017904	77756456	64191484
sp|P15927|RFA2_HUMAN	P15927	RFA2_HUMAN	RPA2	270	Homo sapiens	1:Experimental evidence at protein level	Replication protein A 32 kDa subunit	1	0.9988	4	13	13	13	2	1	3	2	3	1	0	1	2	1	3	2	3	1	0	1	2	1	3	2	3	1	0	1	6340242	6.76771e+06	9447146	5280792	7.65731e+06	6146198	5.46534e+06	2.89951e+06	4.81574e+06	6833060	4.39276e+06	4738865
sp|P16070|CD44_HUMAN	P16070	CD44_HUMAN	CD44	742	Homo sapiens	1:Experimental evidence at protein level	CD44 antigen	1	0.999	7	37	37	37	4	6	6	5	7	4	4	1	4	6	6	5	7	4	4	1	4	6	6	5	7	4	4	1	77337296	76953264	44324440	69490224	68736264	49121896	50300008	29565644	33222274	29500320	30086856	28293512
sp|P16152|CBR1_HUMAN	P16152	CBR1_HUMAN	CBR1	277	Homo sapiens	1:Experimental evidence at protein level	Carbonyl reductase [NADPH] 1	1	0.999	15	75	58	75	7	13	11	4	11	11	9	9	5	11	8	2	9	9	7	7	7	13	11	4	11	11	9	9	69942176	103406248	82352880	76064032	93200600	87336504	78049960	81429680	10109323	12769667	10533581	10975958
sp|P16220|CREB1_HUMAN	P16220	CREB1_HUMAN	CREB1	327	Homo sapiens	1:Experimental evidence at protein level	Cyclic AMP-responsive element-binding protein 1	0.9997	0.999	2	5	2	5	1	1	1	1	0	0	1	0	0	0	1	0	0	0	1	0	1	1	1	1	0	0	1	0	3.84177e+06	3007449	1.01885e+06	2.21711e+06	700844	2.59762e+06	1.01148e+06	1.84439e+06	2000806	1451385	1.5811e+06	1.12738e+06
sp|P16298|PP2BB_HUMAN	P16298	PP2BB_HUMAN	PPP3CB	524	Homo sapiens	1:Experimental evidence at protein level	Serine/threonine-protein phosphatase 2B catalytic subunit beta isoform	1	0.999	6	18	9	19	1	3	2	2	5	2	2	1	1	2	1	0	3	1	1	0	1	3	2	2	5	2	3	1	13934480	5.08697e+06	5343653	14972234	11192257	6084601	5.40007e+06	3.84568e+06	2.69633e+06	3.93648e+06	4461477	4.07453e+06
sp|P16333|NCK1_HUMAN	P16333	NCK1_HUMAN	NCK1	377	Homo sapiens	1:Experimental evidence at protein level	Cytoplasmic protein NCK1	1	0.9989	4	8	7	8	0	2	0	1	2	2	0	1	0	2	0	1	1	2	0	1	0	2	0	1	2	2	0	1	2.64972e+06	2.28162e+06	1335091	1.6639e+06	2.4103e+06	3.0708e+06	1.39019e+06	3.13966e+06	969833	889651	1.02696e+06	1.26202e+06
sp|P16401|H15_HUMAN	P16401	H15_HUMAN	H1-5	226	Homo sapiens	1:Experimental evidence at protein level	Histone H1.5	1	0.999	3	27	27	27	4	3	2	4	4	4	2	4	4	3	2	4	4	4	2	4	4	3	2	4	4	4	2	4	38652448	25357822	27713136	22485558	12314070	15953384	15934451	20963450	31289452	18492068	23446142	18609194
sp|P16403|H12_HUMAN	P16403	H12_HUMAN	H1-2	213	Homo sapiens	1:Experimental evidence at protein level	Histone H1.2	0.9989	0.9989	7	5	5	31	1	1	1	1	0	1	0	0	1	1	1	1	0	1	0	0	4	6	4	4	3	3	3	4	90575176	54540808	74827144	75110136	30314002	0	41343864	61581700	90575176	54540808	74827144	75110136
sp|P16435|NCPR_HUMAN	P16435	NCPR_HUMAN	POR	677	Homo sapiens	1:Experimental evidence at protein level	NADPH--cytochrome P450 reductase	1	0.9988	4	13	13	13	0	3	3	1	1	1	3	1	0	3	3	1	1	1	3	1	0	3	3	1	1	1	3	1	3558801	3.82249e+06	2925037	2.46545e+06	4055880	3.30443e+06	3.71556e+06	2599207	1.69517e+06	1.45829e+06	1302725	1.13617e+06
sp|P16520|GBB3_HUMAN	P16520	GBB3_HUMAN	GNB3	340	Homo sapiens	1:Experimental evidence at protein level	Guanine nucleotide-binding protein G(I)/G(S)/G(T) subunit beta-3	0	0.9984	2	3	0	8	0	0	0	0	1	1	0	1	0	0	0	0	0	0	0	0	0	0	1	1	2	2	0	2	0	460368	454852	0	358329	545731	437936	617121	0	460368	454852	0
sp|P16615|AT2A2_HUMAN	P16615	AT2A2_HUMAN	ATP2A2	1042	Homo sapiens	1:Experimental evidence at protein level	Sarcoplasmic/endoplasmic reticulum calcium ATPase 2	1	0.999	20	116	56	116	14	12	17	10	13	16	16	18	5	5	8	4	8	8	8	10	14	12	17	10	13	16	16	18	211598224	156844960	175230176	171080688	199039760	185982448	203884832	182734368	39997180	32001012	32987576	35069452
sp|P16949|STMN1_HUMAN	P16949	STMN1_HUMAN	STMN1	149	Homo sapiens	1:Experimental evidence at protein level	Stathmin	1	0.999	3	10	5	10	3	0	1	2	1	1	1	1	2	0	1	1	0	1	0	0	3	0	1	2	1	1	1	1	250280512	265282608	323614912	285625472	94998160	60532464	89963688	92977840	149142032	180110864	209223824	168519792
sp|P17010|ZFX_HUMAN	P17010	ZFX_HUMAN	ZFX	805	Homo sapiens	2:Experimental evidence at transcript level	Zinc finger X-chromosomal protein	0.9999	0.9985	2	6	4	6	1	1	1	1	0	2	0	0	1	1	1	0	0	1	0	0	1	1	1	1	0	2	0	0	2419624	2081912	2.03907e+06	2.10421e+06	969956	1.32007e+06	1.24584e+06	1.4338e+06	1.78894e+06	1.49192e+06	1474579	1.46496e+06
sp|P17152|TMM11_HUMAN	P17152	TMM11_HUMAN	TMEM11	192	Homo sapiens	1:Experimental evidence at protein level	Transmembrane protein 11, mitochondrial	0.9057	0.9963	1	1	1	1	0	0	0	0	1	0	0	0	0	0	0	0	1	0	0	0	0	0	0	0	1	0	0	0	0	0	0	0	0	0	0	0	0	0	0	0
sp|P17174|AATC_HUMAN	P17174	AATC_HUMAN	GOT1	413	Homo sapiens	1:Experimental evidence at protein level	Aspartate aminotransferase, cytoplasmic	1	0.999	7	17	17	17	2	3	4	1	2	2	2	1	2	3	4	1	2	2	2	1	2	3	4	1	2	2	2	1	9143833	8144421	13654702	6.16967e+06	14869650	12691367	8716517	10258148	4407646	4005645	3.77871e+06	3.07191e+06
sp|P17252|KPCA_HUMAN	P17252	KPCA_HUMAN	PRKCA	672	Homo sapiens	1:Experimental evidence at protein level	Protein kinase C alpha type	1	0.999	10	34	16	34	2	5	5	3	6	2	6	5	2	1	3	1	2	1	4	2	2	5	5	3	6	2	6	5	20171158	25893872	23046208	33143948	42159680	16017646	29853384	18454918	8692624	8644163	9549833	8250936
sp|P17301|ITA2_HUMAN	P17301	ITA2_HUMAN	ITGA2	1181	Homo sapiens	1:Experimental evidence at protein level	Integrin alpha-2	1	0.999	5	17	17	17	3	1	2	1	2	4	2	2	3	1	2	1	2	4	2	2	3	1	2	1	2	4	2	2	4.64235e+06	3.27349e+06	2937562	3388756	3.00165e+06	4598190	3.71313e+06	4.01135e+06	1.73608e+06	1.03567e+06	1.17108e+06	1.44056e+06
sp|P17302|CXA1_HUMAN	P17302	CXA1_HUMAN	GJA1	382	Homo sapiens	1:Experimental evidence at protein level	Gap junction alpha-1 protein	0.9959	0.999	2	7	7	7	1	0	1	1	1	2	1	0	1	0	1	1	1	2	1	0	1	0	1	1	1	2	1	0	606715	623721	789236	424322	542954	778225	715308	760745	606715	623721	789236	424322
sp|P17480|UBF1_HUMAN	P17480	UBF1_HUMAN	UBTF	764	Homo sapiens	1:Experimental evidence at protein level	Nucleolar transcription factor 1	1	0.999	11	37	37	37	5	6	6	5	4	5	3	3	5	6	6	5	4	5	3	3	5	6	6	5	4	5	3	3	53062964	52533660	39195656	45146092	45067480	24376122	33559424	24646242	26809010	23772018	20397658	21373234
sp|P17516|AK1C4_HUMAN	P17516	AK1C4_HUMAN	AKR1C4	323	Homo sapiens	1:Experimental evidence at protein level	Aldo-keto reductase family 1 member C4	0.7996	0.9912	1	1	0	1	0	1	0	0	0	0	0	0	0	0	0	0	0	0	0	0	0	1	0	0	0	0	0	0	398869	368567	266825	472885	330490	529363	280594	0	398869	368567	266825	472885
sp|P17535|JUND_HUMAN	P17535	JUND_HUMAN	JUND	347	Homo sapiens	1:Experimental evidence at protein level	Transcription factor JunD	0.9602	0.9985	1	1	1	1	0	0	0	0	0	0	1	0	0	0	0	0	0	0	1	0	0	0	0	0	0	0	1	0	2239459	0	2.06829e+06	1764384	0	1.54699e+06	1.32244e+06	1.49461e+06	2239459	0	2.06829e+06	1764384
sp|P17612|KAPCA_HUMAN	P17612	KAPCA_HUMAN	PRKACA	351	Homo sapiens	1:Experimental evidence at protein level	cAMP-dependent protein kinase catalytic subunit alpha	1	0.9988	4	17	0	17	2	2	4	1	3	1	2	2	0	0	0	0	0	0	0	0	2	2	4	1	3	1	2	2	9603990	8387280	11672798	10644634	14499031	8277913	8386201	9433078	6.2379e+06	5.4027e+06	5.48355e+06	6468048
sp|P17655|CAN2_HUMAN	P17655	CAN2_HUMAN	CAPN2	700	Homo sapiens	1:Experimental evidence at protein level	Calpain-2 catalytic subunit	1	0.999	18	94	94	94	11	11	14	9	13	10	12	14	11	11	14	9	13	10	12	14	11	11	14	9	13	10	12	14	89495008	112522744	105141488	113767912	122256248	115588248	117331440	116925248	16892732	20099720	18380430	20584216
sp|P17676|CEBPB_HUMAN	P17676	CEBPB_HUMAN	CEBPB	345	Homo sapiens	1:Experimental evidence at protein level	CCAAT/enhancer-binding protein beta	0.699	0.985	1	1	1	1	0	0	0	0	1	0	0	0	0	0	0	0	1	0	0	0	0	0	0	0	1	0	0	0	0	0	0	0	0	0	0	0	0	0	0	0
sp|P17812|PYRG1_HUMAN	P17812	PYRG1_HUMAN	CTPS1	591	Homo sapiens	1:Experimental evidence at protein level	CTP synthase 1	1	0.999	9	48	48	48	5	7	8	5	6	6	5	6	5	7	8	5	6	6	5	6	5	7	8	5	6	6	5	6	35808040	47775348	46461948	44880364	46561604	37345496	45625164	44639256	11582141	14084296	12854379	13109307
sp|P17844|DDX5_HUMAN	P17844	DDX5_HUMAN	DDX5	614	Homo sapiens	1:Experimental evidence at protein level	Probable ATP-dependent RNA helicase DDX5	1	0.999	27	144	105	164	19	20	21	21	17	17	16	13	14	14	14	17	12	11	12	11	21	22	24	23	20	19	19	16	540864580	541432190	551131200	528818112	329915456	406952672	303045504	332122880	78297144	79697512	86735464	79032624
sp|P17858|PFKAL_HUMAN	P17858	PFKAL_HUMAN	PFKL	780	Homo sapiens	1:Experimental evidence at protein level	ATP-dependent 6-phosphofructokinase, liver type	1	0.999	10	24	22	46	2	4	1	1	4	5	3	4	2	3	1	1	3	5	3	4	5	7	3	2	7	8	6	8	17780080	21859970	18766966	17947354	22461148	18357538	22347240	19405408	5134592	5.36089e+06	5058588	5.14297e+06
sp|P17900|SAP3_HUMAN	P17900	SAP3_HUMAN	GM2A	193	Homo sapiens	1:Experimental evidence at protein level	Ganglioside GM2 activator	0.9978	0.9953	2	4	4	4	0	1	0	0	1	0	1	1	0	1	0	0	1	0	1	1	0	1	0	0	1	0	1	1	3954208	3952572	3.35817e+06	1.44759e+06	1.41111e+06	1.93278e+06	4325877	4337651	2.17588e+06	2.42447e+06	1.90663e+06	832505
sp|P17931|LEG3_HUMAN	P17931	LEG3_HUMAN	LGALS3	250	Homo sapiens	1:Experimental evidence at protein level	Galectin-3	1	0.9989	5	8	8	8	1	3	1	0	2	0	1	0	1	3	1	0	2	0	1	0	1	3	1	0	2	0	1	0	51435696	9250673	7.06663e+06	5403131	6.32638e+06	2259237	8745196	2.02787e+06	4.69128e+06	5.84176e+06	4.6659e+06	4.35444e+06
sp|P17936|IBP3_HUMAN	P17936	IBP3_HUMAN	IGFBP3	291	Homo sapiens	1:Experimental evidence at protein level	Insulin-like growth factor-binding protein 3	1	0.999	4	15	15	15	1	3	3	2	1	3	1	1	1	3	3	2	1	3	1	1	1	3	3	2	1	3	1	1	7378720	6546453	7415066	4980682	4669816	2.39505e+06	1.78695e+06	1.4841e+06	2.86469e+06	2.354e+06	2.95592e+06	2.11178e+06
sp|P17980|PRS6A_HUMAN	P17980	PRS6A_HUMAN	PSMC3	439	Homo sapiens	1:Experimental evidence at protein level	26S proteasome regulatory subunit 6A	1	0.999	13	68	68	68	4	12	12	5	12	8	7	8	4	12	12	5	12	8	7	8	4	12	12	5	12	8	7	8	83545136	102099400	77462248	77384416	81408872	70562160	73848712	65718392	10863978	11385079	11275504	10071862
sp|P17987|TCPA_HUMAN	P17987	TCPA_HUMAN	TCP1	556	Homo sapiens	1:Experimental evidence at protein level	T-complex protein 1 subunit alpha	1	0.999	26	181	181	181	22	21	24	22	22	26	21	23	22	21	24	22	22	26	21	23	22	21	24	22	22	26	21	23	443521760	460778912	435692256	443880416	487424256	494976416	423137056	457704736	70994848	72438984	69257912	73721712
sp|P18031|PTN1_HUMAN	P18031	PTN1_HUMAN	PTPN1	435	Homo sapiens	1:Experimental evidence at protein level	Tyrosine-protein phosphatase non-receptor type 1	1	0.999	8	35	35	35	5	5	5	3	3	3	5	6	5	5	5	3	3	3	5	6	5	5	5	3	3	3	5	6	26209302	25479336	22699050	19645064	23721310	28671182	28485972	15632547	8540993	7.71582e+06	6915654	7.1339e+06
sp|P18074|ERCC2_HUMAN	P18074	ERCC2_HUMAN	ERCC2	760	Homo sapiens	1:Experimental evidence at protein level	General transcription and DNA repair factor IIH helicase subunit XPD	1	0.999	4	13	13	13	1	2	3	1	1	2	1	2	1	2	3	1	1	2	1	2	1	2	3	1	1	2	1	2	1.57079e+06	4116803	3.34583e+06	2.26996e+06	1.76901e+06	4.73095e+06	3.85538e+06	3409852	1.1982e+06	1771237	1.80268e+06	1721346
sp|P18077|RL35A_HUMAN	P18077	RL35A_HUMAN	RPL35A	110	Homo sapiens	1:Experimental evidence at protein level	60S ribosomal protein L35a	0.999	0.9984	2	13	13	13	2	2	2	1	2	2	1	1	2	2	2	1	2	2	1	1	2	2	2	1	2	2	1	1	7619281	6981361	6884651	5771022	5140164	4586415	5027633	4697511	4.29005e+06	3.95064e+06	4.00724e+06	3.22994e+06
sp|P18084|ITB5_HUMAN	P18084	ITB5_HUMAN	ITGB5	799	Homo sapiens	1:Experimental evidence at protein level	Integrin beta-5	1	0.9988	5	10	8	10	2	1	4	0	0	0	1	2	1	1	3	0	0	0	1	2	2	1	4	0	0	0	1	2	8.26975e+06	7719299	7662240	7.70658e+06	2382342	6321405	7711345	8.07682e+06	2.56623e+06	2450096	2746424	2.303e+06
sp|P18085|ARF4_HUMAN	P18085	ARF4_HUMAN	ARF4	180	Homo sapiens	1:Experimental evidence at protein level	ADP-ribosylation factor 4	1	0.999	6	58	45	58	4	8	5	8	10	6	8	9	4	6	3	6	8	5	6	7	4	8	5	8	10	6	8	9	106905872	136710320	112707736	129856424	123519128	108299008	117146984	100123368	52004060	63182820	57327040	66403024
sp|P18124|RL7_HUMAN	P18124	RL7_HUMAN	RPL7	248	Homo sapiens	1:Experimental evidence at protein level	60S ribosomal protein L7	1	0.999	12	63	63	63	9	8	11	8	8	6	7	6	9	8	11	8	8	6	7	6	9	8	11	8	8	6	7	6	364185536	331952896	386314304	310299296	211395040	169232432	176586208	193162912	88949312	82850656	99305248	90180136
sp|P18206|VINC_HUMAN	P18206	VINC_HUMAN	VCL	1134	Homo sapiens	1:Experimental evidence at protein level	Vinculin	1	0.999	59	558	558	558	57	67	67	71	76	73	73	74	57	67	67	71	76	73	73	74	57	67	67	71	76	73	73	74	2190263550	2383792900	2376965630	2444248060	2782377220	2666563070	2912748540	2773086980	132142632	146481584	146589936	156499808
sp|P18583|SON_HUMAN	P18583	SON_HUMAN	SON	2426	Homo sapiens	1:Experimental evidence at protein level	Protein SON	1	0.999	30	130	130	130	17	13	16	6	10	32	18	18	17	13	16	6	10	32	18	18	17	13	16	6	10	32	18	18	311845760	64352396	97741800	54932608	58494968	172872464	86788536	141449584	25307516	12357002	16546656	12802237
sp|P18615|NELFE_HUMAN	P18615	NELFE_HUMAN	NELFE	380	Homo sapiens	1:Experimental evidence at protein level	Negative elongation factor E	1	0.999	7	18	18	18	1	5	3	2	1	2	1	3	1	5	3	2	1	2	1	3	1	5	3	2	1	2	1	3	8.25375e+06	7.20554e+06	7569074	6.09862e+06	4516940	7293009	6.68636e+06	4.9311e+06	3.20531e+06	2765913	3119701	2.2068e+06
sp|P18621|RL17_HUMAN	P18621	RL17_HUMAN	RPL17	184	Homo sapiens	1:Experimental evidence at protein level	60S ribosomal protein L17	1	0.9989	3	7	7	7	1	2	1	0	0	1	1	1	1	2	1	0	0	1	1	1	1	2	1	0	0	1	1	1	11840796	9897767	9090244	9284984	5.03515e+06	5678318	7167330	5986969	9477130	7846083	7.54676e+06	7.7392e+06
sp|P18669|PGAM1_HUMAN	P18669	PGAM1_HUMAN	PGAM1	254	Homo sapiens	1:Experimental evidence at protein level	Phosphoglycerate mutase 1	1	0.999	7	27	8	27	4	5	3	2	5	3	3	2	1	1	1	1	1	1	1	1	4	5	3	2	5	3	3	2	31241662	32176776	27836768	17226598	22739196	16039106	22960826	24538644	9478199	8517896	7.95257e+06	6.7279e+06
sp|P18754|RCC1_HUMAN	P18754	RCC1_HUMAN	RCC1	421	Homo sapiens	1:Experimental evidence at protein level	Regulator of chromosome condensation	1	0.999	7	33	33	33	5	6	7	2	4	4	4	1	5	6	7	2	4	4	4	1	5	6	7	2	4	4	4	1	32689492	41768368	38332808	34752264	22762676	20797186	23857558	20291940	12920001	14629043	13863750	13602686
sp|P18850|ATF6A_HUMAN	P18850	ATF6A_HUMAN	ATF6	670	Homo sapiens	1:Experimental evidence at protein level	Cyclic AMP-dependent transcription factor ATF-6 alpha	0.9383	0.9844	2	2	2	2	0	1	1	0	0	0	0	0	0	1	1	0	0	0	0	0	0	1	1	0	0	0	0	0	310498	227769	257000	237302	265269	258866	257857	229763	310498	227769	257000	237302
sp|P18858|DNLI1_HUMAN	P18858	DNLI1_HUMAN	LIG1	919	Homo sapiens	1:Experimental evidence at protein level	DNA ligase 1	1	0.999	10	27	27	27	5	3	6	3	3	3	3	1	5	3	6	3	3	3	3	1	5	3	6	3	3	3	3	1	16223897	11658442	14743758	11657946	7660748	10429310	11451262	8493540	4.61608e+06	3.86767e+06	3.96012e+06	3.87207e+06
sp|P18887|XRCC1_HUMAN	P18887	XRCC1_HUMAN	XRCC1	633	Homo sapiens	1:Experimental evidence at protein level	DNA repair protein XRCC1	1	0.9989	6	26	26	26	2	5	4	2	4	4	3	2	2	5	4	2	4	4	3	2	2	5	4	2	4	4	3	2	11459959	12315884	12988943	12134672	8389736	11006770	8696676	8523337	4.23377e+06	5.07823e+06	4996147	4.69926e+06
sp|P19012|K1C15_HUMAN	P19012	K1C15_HUMAN	KRT15	456	Homo sapiens	1:Experimental evidence at protein level	Keratin, type I cytoskeletal 15	1	0.9988	21	4	4	172	0	1	1	0	0	0	0	2	0	1	1	0	0	0	0	2	18	27	27	13	22	13	26	26	1533765	5.49212e+06	2975959	415028	642046	2.35072e+06	6293805	2898918	1.05446e+06	3267678	2.03386e+06	1.39492e+06
sp|P19013|K2C4_HUMAN	P19013	K2C4_HUMAN	KRT4	520	Homo sapiens	1:Experimental evidence at protein level	Keratin, type II cytoskeletal 4	1	0.999	21	23	16	102	1	2	0	0	2	0	1	17	1	1	0	0	1	0	0	13	9	13	15	9	10	9	12	25	31306440	18065426	21674322	19876086	25746688	12839141	29094372	289806368	31582392	13577892	21865370	11201259
sp|P19022|CADH2_HUMAN	P19022	CADH2_HUMAN	CDH2	906	Homo sapiens	1:Experimental evidence at protein level	Cadherin-2	1	0.999	14	57	55	57	8	10	7	3	8	10	6	5	8	9	7	3	8	9	6	5	8	10	7	3	8	10	6	5	63187480	67928352	66014600	41302892	65220880	41702500	47730944	41764208	16887728	16904400	15370637	12915602
sp|P19113|DCHS_HUMAN	P19113	DCHS_HUMAN	HDC	662	Homo sapiens	1:Experimental evidence at protein level	Histidine decarboxylase	0.9293	0.9885	1	1	1	1	0	0	0	0	0	0	0	1	0	0	0	0	0	0	0	1	0	0	0	0	0	0	0	1	396458	0	0	408638	0	398673	0	594846	396458	0	0	408638
sp|P19174|PLCG1_HUMAN	P19174	PLCG1_HUMAN	PLCG1	1290	Homo sapiens	1:Experimental evidence at protein level	1-phosphatidylinositol 4,5-bisphosphate phosphodiesterase gamma-1	1	0.999	17	38	38	38	2	4	5	1	11	5	4	6	2	4	5	1	11	5	4	6	2	4	5	1	11	5	4	6	44188632	19791492	69758656	47281300	18244776	44135968	44571776	37226656	13464512	13285843	15426893	13992077
sp|P19338|NUCL_HUMAN	P19338	NUCL_HUMAN	NCL	710	Homo sapiens	1:Experimental evidence at protein level	Nucleolin	1	0.999	16	90	90	90	13	13	11	9	11	10	11	12	13	13	11	9	11	10	11	12	13	13	11	9	11	10	11	12	514872800	479825696	466179424	410969696	204957008	354134592	291115168	329167392	90486016	89079736	85340120	82576472
sp|P19367|HXK1_HUMAN	P19367	HXK1_HUMAN	HK1	917	Homo sapiens	1:Experimental evidence at protein level	Hexokinase-1	1	0.999	30	145	111	145	15	17	19	15	20	18	20	21	12	12	14	12	16	15	14	16	15	17	19	15	20	18	20	21	276779904	242741408	234699248	215990688	269804384	265960672	253792432	273428480	36430884	37371364	34701052	38105120
sp|P19387|RPB3_HUMAN	P19387	RPB3_HUMAN	POLR2C	275	Homo sapiens	1:Experimental evidence at protein level	DNA-directed RNA polymerase II subunit RPB3	1	0.999	2	9	9	9	0	2	2	1	1	1	1	1	0	2	2	1	1	1	1	1	0	2	2	1	1	1	1	1	5177112	4734126	6038112	4240001	2.10773e+06	3541164	4.40915e+06	1.95979e+06	3.43998e+06	2.33188e+06	3.97482e+06	2.81765e+06
sp|P19388|RPAB1_HUMAN	P19388	RPAB1_HUMAN	POLR2E	210	Homo sapiens	1:Experimental evidence at protein level	DNA-directed RNA polymerases I, II, and III subunit RPABC1	1	0.9989	3	12	12	12	2	1	0	4	2	1	2	0	2	1	0	4	2	1	2	0	2	1	0	4	2	1	2	0	11538804	9543738	3.228e+06	27416918	2.48688e+06	8.22167e+06	8906880	811707	4.87938e+06	4.5294e+06	3.90369e+06	6446569
sp|P19447|ERCC3_HUMAN	P19447	ERCC3_HUMAN	ERCC3	782	Homo sapiens	1:Experimental evidence at protein level	General transcription and DNA repair factor IIH helicase subunit XPB	1	0.9989	4	8	8	8	1	2	1	0	2	0	2	0	1	2	1	0	2	0	2	0	1	2	1	0	2	0	2	0	4.5005e+06	6.29183e+06	2.08296e+06	3499619	3017742	5593288	2.28289e+06	1.05117e+06	1.9667e+06	2.04598e+06	1.20663e+06	1.44099e+06
sp|P19474|RO52_HUMAN	P19474	RO52_HUMAN	TRIM21	475	Homo sapiens	1:Experimental evidence at protein level	E3 ubiquitin-protein ligase TRIM21	1	0.9981	4	8	8	8	1	1	2	1	0	0	2	1	1	1	2	1	0	0	2	1	1	1	2	1	0	0	2	1	5587108	6.35014e+06	4932667	5802361	6186445	5935189	6944564	5.91279e+06	2.8301e+06	3.11862e+06	2.5495e+06	3.11023e+06
sp|P19525|E2AK2_HUMAN	P19525	E2AK2_HUMAN	EIF2AK2	551	Homo sapiens	1:Experimental evidence at protein level	Interferon-induced, double-stranded RNA-activated protein kinase	1	0.999	5	29	29	29	4	4	3	3	3	4	4	4	4	4	3	3	3	4	4	4	4	4	3	3	3	4	4	4	9352281	10302098	9397869	8065942	9265788	8717593	10558120	11182636	4.52241e+06	5.27511e+06	4.77592e+06	4054647
sp|P19623|SPEE_HUMAN	P19623	SPEE_HUMAN	SRM	302	Homo sapiens	1:Experimental evidence at protein level	Spermidine synthase	0.9986	0.9982	2	6	6	6	1	1	0	0	1	1	1	1	1	1	0	0	1	1	1	1	1	1	0	0	1	1	1	1	4.34946e+06	2.5548e+06	6589713	6512697	5820675	5811698	4.74853e+06	5.07191e+06	3.41782e+06	2225740	5.01239e+06	4.92637e+06
sp|P19784|CSK22_HUMAN	P19784	CSK22_HUMAN	CSNK2A2	350	Homo sapiens	1:Experimental evidence at protein level	Casein kinase II subunit alpha'	0.9999	0.9986	2	3	3	3	0	1	1	0	1	0	0	0	0	1	1	0	1	0	0	0	0	1	1	0	1	0	0	0	5.78044e+06	6011076	6.31291e+06	6061691	4447925	4549741	4.48916e+06	3.36838e+06	4.45721e+06	4862949	5187315	4440133
sp|P19793|RXRA_HUMAN	P19793	RXRA_HUMAN	RXRA	462	Homo sapiens	1:Experimental evidence at protein level	Retinoic acid receptor RXR-alpha	0.9929	0.9989	3	3	3	9	0	0	1	0	0	1	0	1	0	0	1	0	0	1	0	1	0	1	2	0	2	2	1	1	489359	291400	371455	658008	0	659862	606996	0	489359	291400	371455	658008
sp|P19838|NFKB1_HUMAN	P19838	NFKB1_HUMAN	NFKB1	968	Homo sapiens	1:Experimental evidence at protein level	Nuclear factor NF-kappa-B p105 subunit	1	0.9918	4	9	9	9	2	1	2	0	2	1	1	0	2	1	2	0	2	1	1	0	2	1	2	0	2	1	1	0	2676613	3.01636e+06	1770866	1.82675e+06	3035593	2.34499e+06	2425818	2.49278e+06	1.48358e+06	1992593	1.48511e+06	1.57291e+06
sp|P20020|AT2B1_HUMAN	P20020	AT2B1_HUMAN	ATP2B1	1220	Homo sapiens	1:Experimental evidence at protein level	Plasma membrane calcium-transporting ATPase 1	1	0.9975	6	4	4	19	0	0	1	0	2	0	1	0	0	0	1	0	2	0	1	0	1	2	4	1	4	1	4	2	747342	2937640	2.49267e+06	2179441	876450	2.4731e+06	735577	2.60339e+06	3.1307e+06	1.66533e+06	1.28695e+06	1.12523e+06
sp|P20042|IF2B_HUMAN	P20042	IF2B_HUMAN	EIF2S2	333	Homo sapiens	1:Experimental evidence at protein level	Eukaryotic translation initiation factor 2 subunit 2	1	0.999	13	59	59	59	7	8	8	7	8	6	6	9	7	8	8	7	8	6	6	9	7	8	8	7	8	6	6	9	49861780	45546092	41368680	41441428	39519444	38835940	41563812	43271024	18635048	16664677	15489560	16294026
sp|P20073|ANXA7_HUMAN	P20073	ANXA7_HUMAN	ANXA7	488	Homo sapiens	1:Experimental evidence at protein level	Annexin A7	1	0.999	10	29	29	29	2	3	6	1	4	3	4	6	2	3	6	1	4	3	4	6	2	3	6	1	4	3	4	6	40892100	65916860	51654432	41714064	57920268	52308752	44081544	64878008	16187106	17341912	17621420	16088045
sp|P20248|CCNA2_HUMAN	P20248	CCNA2_HUMAN	CCNA2	432	Homo sapiens	1:Experimental evidence at protein level	Cyclin-A2	0.7478	0.9882	1	1	1	1	0	0	0	1	0	0	0	0	0	0	0	1	0	0	0	0	0	0	0	1	0	0	0	0	0	0	0	1.09573e+06	0	0	0	0	0	0	0	0
sp|P20337|RAB3B_HUMAN	P20337	RAB3B_HUMAN	RAB3B	219	Homo sapiens	1:Experimental evidence at protein level	Ras-related protein Rab-3B	1	0.999	4	26	18	32	2	2	5	2	3	3	4	5	1	1	4	1	2	2	3	4	3	3	5	3	4	3	5	6	12368618	9582453	11696026	9009360	11343758	11614746	12145729	10938899	6.14584e+06	5.39178e+06	7061086	6.017e+06
sp|P20339|RAB5A_HUMAN	P20339	RAB5A_HUMAN	RAB5A	215	Homo sapiens	1:Experimental evidence at protein level	Ras-related protein Rab-5A	1	0.999	5	5	5	15	1	0	0	0	2	1	0	1	1	0	0	0	2	1	0	1	1	2	3	2	4	1	1	1	2.61074e+06	6158660	3352972	3694500	4.39225e+06	3.44918e+06	3.70814e+06	6.40314e+06	2.61074e+06	6158660	3352972	3694500
sp|P20585|MSH3_HUMAN	P20585	MSH3_HUMAN	MSH3	1137	Homo sapiens	1:Experimental evidence at protein level	DNA mismatch repair protein Msh3	0.9827	0.9957	3	4	4	6	0	1	0	0	0	1	2	0	0	1	0	0	0	1	2	0	1	1	0	0	0	1	2	1	1.98992e+06	1790177	1.75339e+06	1.69697e+06	1.51301e+06	1.66553e+06	1.41012e+06	1.63022e+06	1.98992e+06	1790177	1.75339e+06	1.69697e+06
sp|P20618|PSB1_HUMAN	P20618	PSB1_HUMAN	PSMB1	241	Homo sapiens	1:Experimental evidence at protein level	Proteasome subunit beta type-1	1	0.999	6	31	31	31	3	4	5	3	4	5	4	3	3	4	5	3	4	5	4	3	3	4	5	3	4	5	4	3	32628566	35529236	27270916	22297712	30109534	22312436	33983416	33727448	7.90264e+06	8388212	7235963	6268715
sp|P20645|MPRD_HUMAN	P20645	MPRD_HUMAN	M6PR	277	Homo sapiens	1:Experimental evidence at protein level	Cation-dependent mannose-6-phosphate receptor	0.9664	0.9988	1	5	5	5	0	1	1	0	1	1	1	0	0	1	1	0	1	1	1	0	0	1	1	0	1	1	1	0	0	0	0	0	0	0	0	0	0	0	0	0
sp|P20700|LMNB1_HUMAN	P20700	LMNB1_HUMAN	LMNB1	586	Homo sapiens	1:Experimental evidence at protein level	Lamin-B1	1	0.999	32	184	176	184	24	26	28	20	23	23	17	23	22	25	27	19	23	22	17	21	24	26	28	20	23	23	17	23	581120640	546172160	530557024	567580740	260467744	251907584	316845952	236898688	77437904	76696928	71987944	80825848
sp|P20810|ICAL_HUMAN	P20810	ICAL_HUMAN	CAST	708	Homo sapiens	1:Experimental evidence at protein level	Calpastatin	0.9954	0.9987	2	4	4	4	0	0	1	0	1	1	0	1	0	0	1	0	1	1	0	1	0	0	1	0	1	1	0	1	1.25744e+06	1324410	1.09978e+06	784706	1.19033e+06	1.26998e+06	1.36584e+06	1.42866e+06	703092	736092	611800	435764
sp|P20839|IMDH1_HUMAN	P20839	IMDH1_HUMAN	IMPDH1	514	Homo sapiens	1:Experimental evidence at protein level	Inosine-5'-monophosphate dehydrogenase 1	1	0.9985	4	5	5	8	0	2	0	0	1	2	0	0	0	2	0	0	1	2	0	0	0	2	1	1	1	2	0	1	929248	1.1004e+06	1.1021e+06	1.54243e+06	1.26745e+06	1.41845e+06	907546	1.05221e+06	515624	515025	521914	623173
sp|P20930|FILA_HUMAN	P20930	FILA_HUMAN	FLG	4061	Homo sapiens	1:Experimental evidence at protein level	Filaggrin	1	0.999	5	14	14	14	2	2	2	0	3	1	1	3	2	2	2	0	3	1	1	3	2	2	2	0	3	1	1	3	7403644	5.68814e+06	7126836	4.23036e+06	5059911	1.96219e+06	8356714	5049239	2.69376e+06	2.97445e+06	3.05548e+06	2.49719e+06
sp|P20936|RASA1_HUMAN	P20936	RASA1_HUMAN	RASA1	1047	Homo sapiens	1:Experimental evidence at protein level	Ras GTPase-activating protein 1	1	0.999	8	33	33	33	3	4	3	3	6	5	6	3	3	4	3	3	6	5	6	3	3	4	3	3	6	5	6	3	15429028	14941589	13518707	13531471	16341374	15670582	17624460	16595107	4769695	4927980	4.55584e+06	4.6815e+06
sp|P21127|CD11B_HUMAN	P21127	CD11B_HUMAN	CDK11B	795	Homo sapiens	1:Experimental evidence at protein level	Cyclin-dependent kinase 11B	1	0.999	6	14	0	14	0	1	3	1	1	3	3	2	0	0	0	0	0	0	0	0	0	1	3	1	1	3	3	2	24869806	25596744	24445876	10377923	8523139	17970738	9948451	9077044	7.36925e+06	6.33957e+06	7.15449e+06	6.01666e+06
sp|P21266|GSTM3_HUMAN	P21266	GSTM3_HUMAN	GSTM3	225	Homo sapiens	1:Experimental evidence at protein level	Glutathione S-transferase Mu 3	0.932	0.9974	1	1	1	1	0	0	0	0	0	1	0	0	0	0	0	0	0	1	0	0	0	0	0	0	0	1	0	0	1.45024e+06	1.57991e+06	1.33818e+06	0	1.8394e+06	1.26756e+06	2.20785e+06	1.9715e+06	1.45024e+06	1.57991e+06	1.33818e+06	0
sp|P21281|VATB2_HUMAN	P21281	VATB2_HUMAN	ATP6V1B2	511	Homo sapiens	1:Experimental evidence at protein level	V-type proton ATPase subunit B, brain isoform	1	0.999	8	32	15	32	3	2	5	4	3	5	4	6	1	1	3	1	2	3	2	2	3	2	5	4	3	5	4	6	29422678	28361134	33802568	33450956	28439354	35572788	34879428	33480076	8821230	10466420	12051166	10847807
sp|P21283|VATC1_HUMAN	P21283	VATC1_HUMAN	ATP6V1C1	382	Homo sapiens	1:Experimental evidence at protein level	V-type proton ATPase subunit C 1	1	0.9989	7	13	13	13	1	1	3	1	2	2	1	2	1	1	3	1	2	2	1	2	1	1	3	1	2	2	1	2	3.83058e+06	4418000	4.10716e+06	3.80002e+06	4.33462e+06	4.73966e+06	5077228	5.14039e+06	2.17186e+06	2.69577e+06	2.14465e+06	2.35938e+06
sp|P21291|CSRP1_HUMAN	P21291	CSRP1_HUMAN	CSRP1	193	Homo sapiens	1:Experimental evidence at protein level	Cysteine and glycine-rich protein 1	1	0.999	6	37	37	37	5	3	6	3	4	4	5	7	5	3	6	3	4	4	5	7	5	3	6	3	4	4	5	7	62092444	43983888	69626496	58030832	61442912	84156072	66162856	69683424	29186424	30577940	30970980	31273142
sp|P21333|FLNA_HUMAN	P21333	FLNA_HUMAN	FLNA	2647	Homo sapiens	1:Experimental evidence at protein level	Filamin-A	1	0.999	141	1209	1148	1209	123	181	161	136	163	158	131	156	118	170	155	129	156	152	122	146	123	181	161	136	163	158	131	156	8305511400	10896247800	9224226800	9871392800	11489047600	9017146400	9066648600	10632367100	469548128	585524350	561981700	612109060
sp|P21359|NF1_HUMAN	P21359	NF1_HUMAN	NF1	2839	Homo sapiens	1:Experimental evidence at protein level	Neurofibromin	1	0.999	6	16	16	16	1	2	1	1	2	4	3	2	1	2	1	1	2	4	3	2	1	2	1	1	2	4	3	2	2.03837e+06	3144220	4.41018e+06	3.41327e+06	4.28992e+06	5.56911e+06	6400146	7.15347e+06	1.01785e+06	1.37061e+06	1258317	1.4182e+06
sp|P21399|ACOHC_HUMAN	P21399	ACOHC_HUMAN	ACO1	889	Homo sapiens	1:Experimental evidence at protein level	Cytoplasmic aconitate hydratase	1	0.9983	3	5	5	5	0	2	1	1	0	0	1	0	0	2	1	1	0	0	1	0	0	2	1	1	0	0	1	0	2.76769e+06	4.01286e+06	4380968	3298263	4.48906e+06	2.99834e+06	3.27281e+06	4296404	2.38323e+06	2.79004e+06	2.9779e+06	2.46141e+06
sp|P21589|5NTD_HUMAN	P21589	5NTD_HUMAN	NT5E	574	Homo sapiens	1:Experimental evidence at protein level	5'-nucleotidase	1	0.999	6	12	12	12	1	2	2	0	2	1	2	2	1	2	2	0	2	1	2	2	1	2	2	0	2	1	2	2	12874308	16052606	13991703	10379329	14973138	12843977	12909908	14267907	4449447	5.21086e+06	4229114	4.50493e+06
sp|P21796|VDAC1_HUMAN	P21796	VDAC1_HUMAN	VDAC1	283	Homo sapiens	1:Experimental evidence at protein level	Voltage-dependent anion-selective channel protein 1	1	0.999	6	18	18	22	2	3	2	1	1	2	5	2	2	3	2	1	1	2	5	2	2	4	2	1	2	2	6	3	14035088	12516663	11162837	10602117	14282299	21144284	14075111	12409318	6.86412e+06	5889075	5308349	4845966
sp|P21912|SDHB_HUMAN	P21912	SDHB_HUMAN	SDHB	280	Homo sapiens	1:Experimental evidence at protein level	Succinate dehydrogenase [ubiquinone] iron-sulfur subunit, mitochondrial	0.9986	0.9963	2	2	2	2	0	0	0	0	2	0	0	0	0	0	0	0	2	0	0	0	0	0	0	0	2	0	0	0	380130	349542	456484	0	632675	0	506233	477134	380130	349542	456484	0
sp|P21926|CD9_HUMAN	P21926	CD9_HUMAN	CD9	228	Homo sapiens	1:Experimental evidence at protein level	CD9 antigen	1	0.9976	2	2	2	2	0	0	0	0	2	0	0	0	0	0	0	0	2	0	0	0	0	0	0	0	2	0	0	0	2.74384e+06	2933384	2.03082e+06	2.60808e+06	3.4521e+06	2.67481e+06	2.97737e+06	2.77847e+06	2.0082e+06	2.83458e+06	1.56639e+06	2.18225e+06
sp|P21953|ODBB_HUMAN	P21953	ODBB_HUMAN	BCKDHB	392	Homo sapiens	1:Experimental evidence at protein level	2-oxoisovalerate dehydrogenase subunit beta, mitochondrial	0.8935	0.9958	1	1	1	1	0	0	0	0	1	0	0	0	0	0	0	0	1	0	0	0	0	0	0	0	1	0	0	0	1.372e+06	1.01665e+06	869165	0	1.51331e+06	0	1.01367e+06	473145	1.372e+06	1.01665e+06	869165	0
sp|P21964|COMT_HUMAN	P21964	COMT_HUMAN	COMT	271	Homo sapiens	1:Experimental evidence at protein level	Catechol O-methyltransferase	1	0.999	3	8	8	8	0	3	2	0	1	0	1	1	0	3	2	0	1	0	1	1	0	3	2	0	1	0	1	1	1.98786e+06	6.58362e+06	3.40559e+06	218031	5743166	1.12817e+06	3.88003e+06	1.28913e+06	1.35469e+06	2.17566e+06	1.39389e+06	245937
sp|P21980|TGM2_HUMAN	P21980	TGM2_HUMAN	TGM2	687	Homo sapiens	1:Experimental evidence at protein level	Protein-glutamine gamma-glutamyltransferase 2	1	0.999	20	152	146	152	18	16	22	17	21	23	14	21	17	16	21	17	20	21	14	20	18	16	22	17	21	23	14	21	488776896	543398400	488324576	587409730	582569090	666046590	572464960	680177020	127676064	123506240	126411624	136584432
sp|P22033|MUTA_HUMAN	P22033	MUTA_HUMAN	MMUT	750	Homo sapiens	1:Experimental evidence at protein level	Methylmalonyl-CoA mutase, mitochondrial	0.9984	0.9986	2	3	3	3	0	1	0	0	2	0	0	0	0	1	0	0	2	0	0	0	0	1	0	0	2	0	0	0	611001	2.3272e+06	1.71855e+06	2.11409e+06	2.86686e+06	2.27778e+06	2.44725e+06	2.16232e+06	1.88907e+06	1.4374e+06	1.20843e+06	1.41145e+06
sp|P22059|OSBP1_HUMAN	P22059	OSBP1_HUMAN	OSBP	807	Homo sapiens	1:Experimental evidence at protein level	Oxysterol-binding protein 1	1	0.999	5	27	27	27	1	4	5	1	3	5	4	4	1	4	5	1	3	5	4	4	1	4	5	1	3	5	4	4	12539898	20987296	17501294	13548493	20623374	15752956	14889492	18442920	3.77406e+06	5650006	4.61833e+06	4607850
sp|P22061|PIMT_HUMAN	P22061	PIMT_HUMAN	PCMT1	227	Homo sapiens	1:Experimental evidence at protein level	Protein-L-isoaspartate(D-aspartate) O-methyltransferase	1	0.999	4	12	12	12	2	2	1	0	1	2	1	3	2	2	1	0	1	2	1	3	2	2	1	0	1	2	1	3	8.32137e+06	5033885	8995392	7863132	6.6979e+06	5.64568e+06	6514432	6684087	3.41936e+06	3357021	3.11325e+06	3705188
sp|P22087|FBRL_HUMAN	P22087	FBRL_HUMAN	FBL	321	Homo sapiens	1:Experimental evidence at protein level	rRNA 2'-O-methyltransferase fibrillarin	1	0.999	8	31	14	31	4	7	4	1	5	3	3	4	1	4	1	0	3	2	2	1	4	7	4	1	5	3	3	4	58532964	47021652	43605564	39372400	26719964	44181808	36925752	45901784	24553616	18943318	20286598	16278275
sp|P22102|PUR2_HUMAN	P22102	PUR2_HUMAN	GART	1010	Homo sapiens	1:Experimental evidence at protein level	Trifunctional purine biosynthetic protein adenosine-3	1	0.999	23	100	100	100	10	11	13	10	16	11	16	13	10	11	13	10	16	11	16	13	10	11	13	10	16	11	16	13	70991832	86890400	83328408	91403896	91933200	90320432	84985720	89091216	10694508	12476763	12443975	12236076
sp|P22234|PUR6_HUMAN	P22234	PUR6_HUMAN	PAICS	425	Homo sapiens	1:Experimental evidence at protein level	Bifunctional phosphoribosylaminoimidazole carboxylase/phosphoribosylaminoimidazole succinocarboxamide synthetase	1	0.999	19	84	84	84	7	13	12	12	10	9	9	12	7	13	12	12	10	9	9	12	7	13	12	12	10	9	9	12	182428560	210343824	216835440	190734128	249082992	224837536	229475504	237754592	50533508	55222716	54731472	54964564
sp|P22304|IDS_HUMAN	P22304	IDS_HUMAN	IDS	550	Homo sapiens	1:Experimental evidence at protein level	Iduronate 2-sulfatase	0.9677	0.9988	1	1	1	1	0	0	0	0	1	0	0	0	0	0	0	0	1	0	0	0	0	0	0	0	1	0	0	0	0	0	0	0	688334	0	281215	0	0	0	0	0
sp|P22307|SCP2_HUMAN	P22307	SCP2_HUMAN	SCP2	547	Homo sapiens	1:Experimental evidence at protein level	Sterol carrier protein 2	1	0.9989	3	6	6	6	0	2	0	0	1	2	1	0	0	2	0	0	1	2	1	0	0	2	0	0	1	2	1	0	3.61889e+06	3385817	2.74972e+06	2719215	3575589	2.9003e+06	3.37109e+06	3379179	1.55145e+06	1.47068e+06	1.25765e+06	1250007
sp|P22314|UBA1_HUMAN	P22314	UBA1_HUMAN	UBA1	1058	Homo sapiens	1:Experimental evidence at protein level	Ubiquitin-like modifier-activating enzyme 1	1	0.999	25	120	120	120	11	17	16	11	17	18	15	15	11	17	16	11	17	18	15	15	11	17	16	11	17	18	15	15	198585840	193108896	193127952	180583104	167153360	203359328	175936128	166734800	29998726	30564912	30278088	28212774
sp|P22392|NDKB_HUMAN	P22392	NDKB_HUMAN	NME2	152	Homo sapiens	1:Experimental evidence at protein level	Nucleoside diphosphate kinase B	1	0.9988	8	12	0	53	1	2	3	1	2	1	1	1	0	0	0	0	0	0	0	0	4	9	7	5	10	4	8	6	8503438	9946122	8804206	11962880	10490463	5904943	8801382	5087800	7.3061e+06	5856423	5080978	10864957
sp|P22415|USF1_HUMAN	P22415	USF1_HUMAN	USF1	310	Homo sapiens	1:Experimental evidence at protein level	Upstream stimulatory factor 1	0.8159	0.9921	1	1	1	1	0	1	0	0	0	0	0	0	0	1	0	0	0	0	0	0	0	1	0	0	0	0	0	0	376255	291948	332657	173348	0	0	0	0	376255	291948	332657	173348
sp|P22528|SPR1B_HUMAN	P22528	SPR1B_HUMAN	SPRR1B	89	Homo sapiens	1:Experimental evidence at protein level	Cornifin-B	0.9983	0.999	3	18	7	18	3	2	2	2	2	3	2	2	1	0	1	1	1	1	1	1	3	2	2	2	2	3	2	2	73174432	80966864	61792852	13817981	68565824	31020988	100511600	68381984	42333372	42462956	36035720	25717932
sp|P22531|SPR2E_HUMAN	P22531	SPR2E_HUMAN	SPRR2E	72	Homo sapiens	2:Experimental evidence at transcript level	Small proline-rich protein 2E	0.9935	0.999	3	5	0	12	1	1	1	1	1	0	0	0	0	0	0	0	0	0	0	0	1	2	2	2	2	0	0	3	57866924	76667800	58344908	40012028	60556172	29988026	89006536	45590276	57866924	76667800	58344908	40012028
sp|P22532|SPR2D_HUMAN	P22532	SPR2D_HUMAN	SPRR2D	72	Homo sapiens	2:Experimental evidence at transcript level	Small proline-rich protein 2D	0.993	0.9989	3	7	0	14	1	1	1	1	0	1	1	1	0	0	0	0	0	0	0	0	1	2	2	2	1	1	1	4	19822364	31183250	15723067	13426400	25195146	9644950	28831038	11174846	19822364	31183250	15723067	13426400
sp|P22626|ROA2_HUMAN	P22626	ROA2_HUMAN	HNRNPA2B1	353	Homo sapiens	1:Experimental evidence at protein level	Heterogeneous nuclear ribonucleoproteins A2/B1	1	0.999	16	133	133	133	11	20	20	14	17	19	17	15	11	20	20	14	17	19	17	15	11	20	20	14	17	19	17	15	556171330	706769150	657810750	610607740	340306624	403571296	312274208	320567328	186782608	218169792	217973744	200915920
sp|P22670|RFX1_HUMAN	P22670	RFX1_HUMAN	RFX1	979	Homo sapiens	1:Experimental evidence at protein level	MHC class II regulatory factor RFX1	0.8856	0.9955	1	2	2	2	0	1	1	0	0	0	0	0	0	1	1	0	0	0	0	0	0	1	1	0	0	0	0	0	140028	107771	136729	168084	0	114984	88948.7	90314.4	140028	107771	136729	168084
sp|P22681|CBL_HUMAN	P22681	CBL_HUMAN	CBL	906	Homo sapiens	1:Experimental evidence at protein level	E3 ubiquitin-protein ligase CBL	0.9103	0.9965	1	1	1	1	0	0	0	0	0	0	1	0	0	0	0	0	0	0	1	0	0	0	0	0	0	0	1	0	0	2230695	0	1.49547e+06	1.49805e+06	4154316	3.02248e+06	2.74423e+06	0	2230695	0	1.49547e+06
sp|P22695|QCR2_HUMAN	P22695	QCR2_HUMAN	UQCRC2	453	Homo sapiens	1:Experimental evidence at protein level	Cytochrome b-c1 complex subunit 2, mitochondrial	0.995	0.999	1	6	6	6	1	1	1	0	1	1	1	0	1	1	1	0	1	1	1	0	1	1	1	0	1	1	1	0	3045238	2245557	1.8126e+06	1.86629e+06	2.04248e+06	1.51747e+06	2.16461e+06	1.70111e+06	3045238	2245557	1.8126e+06	1.86629e+06
sp|P22735|TGM1_HUMAN	P22735	TGM1_HUMAN	TGM1	817	Homo sapiens	1:Experimental evidence at protein level	Protein-glutamine gamma-glutamyltransferase K	1	0.999	19	76	76	76	7	14	9	5	12	6	12	11	7	14	9	5	12	6	12	11	7	14	9	5	12	6	12	11	93692200	169912416	141505504	91322232	147234416	63715644	151265792	128400936	22979644	37481120	29511820	22579672
sp|P22830|HEMH_HUMAN	P22830	HEMH_HUMAN	FECH	423	Homo sapiens	1:Experimental evidence at protein level	Ferrochelatase, mitochondrial	0.8574	0.9942	1	1	1	1	0	0	0	0	1	0	0	0	0	0	0	0	1	0	0	0	0	0	0	0	1	0	0	0	0	104604	72901	0	241682	0	96380.3	0	0	104604	72901	0
sp|P23142|FBLN1_HUMAN	P23142	FBLN1_HUMAN	FBLN1	703	Homo sapiens	1:Experimental evidence at protein level	Fibulin-1	1	0.9796	2	7	7	7	1	1	1	3	1	0	0	0	1	1	1	3	1	0	0	0	1	1	1	3	1	0	0	0	2.70395e+06	4.0398e+06	5886687	7147401	2.11848e+06	2332874	2694350	2067802	2.70395e+06	4.0398e+06	3.79601e+06	4.19369e+06
sp|P23193|TCEA1_HUMAN	P23193	TCEA1_HUMAN	TCEA1	301	Homo sapiens	1:Experimental evidence at protein level	Transcription elongation factor A protein 1	1	0.999	8	28	28	28	2	3	9	3	3	3	2	3	2	3	9	3	3	3	2	3	2	3	9	3	3	3	2	3	30973138	36250864	32093370	29102574	17110128	21938572	22284738	18900710	10598984	10401484	9372191	9225457
sp|P23229|ITA6_HUMAN	P23229	ITA6_HUMAN	ITGA6	1130	Homo sapiens	1:Experimental evidence at protein level	Integrin alpha-6	1	0.999	4	7	7	7	0	2	1	1	1	2	0	0	0	2	1	1	1	2	0	0	0	2	1	1	1	2	0	0	1.43253e+06	628852	1377412	1.2816e+06	709909	1.19077e+06	1367746	1.26662e+06	741089	630976	734684	637440
sp|P23246|SFPQ_HUMAN	P23246	SFPQ_HUMAN	SFPQ	707	Homo sapiens	1:Experimental evidence at protein level	Splicing factor, proline- and glutamine-rich	1	0.999	22	152	152	160	13	23	32	16	13	27	13	15	13	23	32	16	13	27	13	15	14	25	33	17	14	28	14	15	374475968	415667776	516524800	425057568	200575312	305173088	223393360	204599840	103412568	121709888	147499968	128176424
sp|P23258|TBG1_HUMAN	P23258	TBG1_HUMAN	TUBG1	451	Homo sapiens	1:Experimental evidence at protein level	Tubulin gamma-1 chain	1	0.999	4	12	4	12	1	1	3	2	1	2	1	1	0	0	2	1	0	1	0	0	1	1	3	2	1	2	1	1	5596923	7442491	8679753	7577275	6.73775e+06	9302631	6.61133e+06	8867353	4791833	5014578	5160609	5.76496e+06
sp|P23284|PPIB_HUMAN	P23284	PPIB_HUMAN	PPIB	216	Homo sapiens	1:Experimental evidence at protein level	Peptidyl-prolyl cis-trans isomerase B	1	0.999	4	20	20	20	3	4	3	2	3	2	2	1	3	4	3	2	3	2	2	1	3	4	3	2	3	2	2	1	41541160	34979084	34950896	28489092	26787042	23740716	23322550	19263400	14701830	17830412	16679912	16161914
sp|P23368|MAOM_HUMAN	P23368	MAOM_HUMAN	ME2	584	Homo sapiens	1:Experimental evidence at protein level	NAD-dependent malic enzyme, mitochondrial	0.6149	0.9784	1	1	1	1	0	0	0	0	0	1	0	0	0	0	0	0	0	1	0	0	0	0	0	0	0	1	0	0	362572	0	293945	245898	0	242301	310071	407342	362572	0	293945	245898
sp|P23381|SYWC_HUMAN	P23381	SYWC_HUMAN	WARS1	471	Homo sapiens	1:Experimental evidence at protein level	Tryptophan--tRNA ligase, cytoplasmic	1	0.999	4	19	19	19	2	3	1	3	4	1	3	2	2	3	1	3	4	1	3	2	2	3	1	3	4	1	3	2	11376336	17330084	20039828	13841271	17576178	19169220	19056476	18274246	8901336	10260177	11581002	10723476
sp|P23396|RS3_HUMAN	P23396	RS3_HUMAN	RPS3	243	Homo sapiens	1:Experimental evidence at protein level	40S ribosomal protein S3	1	0.999	17	99	99	99	8	15	13	10	16	13	8	16	8	15	13	10	16	13	8	16	8	15	13	10	16	13	8	16	385105152	365254560	365855520	459390144	263303728	264611744	250597216	208731008	75844824	74255200	74427784	76341808
sp|P23458|JAK1_HUMAN	P23458	JAK1_HUMAN	JAK1	1154	Homo sapiens	1:Experimental evidence at protein level	Tyrosine-protein kinase JAK1	1	0.9988	3	5	5	5	0	3	0	0	1	0	1	0	0	3	0	0	1	0	1	0	0	3	0	0	1	0	1	0	1.39326e+06	1.95329e+06	2.01948e+06	1466891	2623487	1.97375e+06	2.1462e+06	2170992	1.39326e+06	1238931	1.52865e+06	1466891
sp|P23469|PTPRE_HUMAN	P23469	PTPRE_HUMAN	PTPRE	700	Homo sapiens	1:Experimental evidence at protein level	Receptor-type tyrosine-protein phosphatase epsilon	0.9661	0.9988	1	2	2	2	0	0	0	0	1	0	1	0	0	0	0	0	1	0	1	0	0	0	0	0	1	0	1	0	0	451332	293735	0	447416	411275	354279	442017	0	451332	293735	0
sp|P23490|LORI_HUMAN	P23490	LORI_HUMAN	LORICRIN	312	Homo sapiens	1:Experimental evidence at protein level	Loricrin	1	0.9989	2	11	11	11	2	2	2	1	2	1	1	0	2	2	2	1	2	1	1	0	2	2	2	1	2	1	1	0	18799008	23998884	17767702	13697757	22028096	9549339	28884436	14187712	8665919	11148214	8012813	6369331
sp|P23497|SP100_HUMAN	P23497	SP100_HUMAN	SP100	879	Homo sapiens	1:Experimental evidence at protein level	Nuclear autoantigen Sp-100	1	0.999	9	29	17	29	3	5	6	3	2	2	4	4	2	3	3	2	1	1	3	2	3	5	6	3	2	2	4	4	28549894	37680984	32474438	32063428	18596120	20598930	17909686	18204076	14799991	17319464	15452398	15299479
sp|P23526|SAHH_HUMAN	P23526	SAHH_HUMAN	AHCY	432	Homo sapiens	1:Experimental evidence at protein level	Adenosylhomocysteinase	1	0.999	14	99	93	99	10	12	14	14	12	12	14	11	10	11	13	13	12	11	13	10	10	12	14	14	12	12	14	11	292686144	326172992	219835952	292418400	293202464	206958304	297255840	198644512	55619744	61948452	57864236	59789508
sp|P23528|COF1_HUMAN	P23528	COF1_HUMAN	CFL1	166	Homo sapiens	1:Experimental evidence at protein level	Cofilin-1	1	0.999	9	53	45	53	4	8	8	7	10	5	6	5	3	8	6	6	8	4	5	5	4	8	8	7	10	5	6	5	343291488	400551360	432507008	333026880	332966144	294166752	320975424	437582176	111435704	119081664	100655152	103655952
sp|P23588|IF4B_HUMAN	P23588	IF4B_HUMAN	EIF4B	611	Homo sapiens	1:Experimental evidence at protein level	Eukaryotic translation initiation factor 4B	1	0.999	7	30	30	30	3	3	4	2	3	5	4	6	3	3	4	2	3	5	4	6	3	3	4	2	3	5	4	6	54664196	51433840	51154196	56174916	41228352	42994360	44962700	40154700	29416998	25797744	24821632	25821656
sp|P23610|HAP40_HUMAN	P23610	HAP40_HUMAN	F8A3	371	Homo sapiens	1:Experimental evidence at protein level	40-kDa huntingtin-associated protein	0.9996	0.9978	2	2	2	2	0	0	0	1	1	0	0	0	0	0	0	1	1	0	0	0	0	0	0	1	1	0	0	0	0	834236	0	880438	1.17169e+06	0	0	593231	0	834236	0	880438
sp|P23634|AT2B4_HUMAN	P23634	AT2B4_HUMAN	ATP2B4	1241	Homo sapiens	1:Experimental evidence at protein level	Plasma membrane calcium-transporting ATPase 4	1	0.999	15	49	27	49	3	7	7	3	11	6	8	4	2	5	2	2	7	4	4	1	3	7	7	3	11	6	8	4	20415268	23220676	23267742	19581624	38142804	30417752	37076708	26812556	4937379	5.21874e+06	5331850	4.67028e+06
sp|P23743|DGKA_HUMAN	P23743	DGKA_HUMAN	DGKA	735	Homo sapiens	1:Experimental evidence at protein level	Diacylglycerol kinase alpha	1	0.999	10	25	24	25	3	2	4	3	6	3	1	3	3	2	4	3	5	3	1	3	3	2	4	3	6	3	1	3	11236356	8241619	10726779	9616837	11483857	10977937	11689662	8643638	2.3926e+06	2.40119e+06	2.62256e+06	2.25757e+06
sp|P23919|KTHY_HUMAN	P23919	KTHY_HUMAN	DTYMK	212	Homo sapiens	1:Experimental evidence at protein level	Thymidylate kinase	1	0.999	7	30	30	30	3	3	7	3	4	4	3	3	3	3	7	3	4	4	3	3	3	3	7	3	4	4	3	3	36742932	34940168	26800016	31863994	38042724	33925660	25418908	29370788	7.81228e+06	8.01598e+06	7791197	7105624
sp|P23921|RIR1_HUMAN	P23921	RIR1_HUMAN	RRM1	792	Homo sapiens	1:Experimental evidence at protein level	Ribonucleoside-diphosphate reductase large subunit	1	0.999	17	72	72	72	7	8	9	5	11	13	9	10	7	8	9	5	11	13	9	10	7	8	9	5	11	13	9	10	58996640	69509352	77712120	69567584	81972528	73968384	75447920	71469224	9731640	11789725	11848253	12378373
sp|P24298|ALAT1_HUMAN	P24298	ALAT1_HUMAN	GPT	496	Homo sapiens	1:Experimental evidence at protein level	Alanine aminotransferase 1	0.9184	0.9969	1	2	2	2	0	0	0	0	1	0	1	0	0	0	0	0	1	0	1	0	0	0	0	0	1	0	1	0	602141	684833	595863	419738	890123	350680	872690	694609	602141	684833	595863	419738
sp|P24385|CCND1_HUMAN	P24385	CCND1_HUMAN	CCND1	295	Homo sapiens	1:Experimental evidence at protein level	G1/S-specific cyclin-D1	1	0.9988	3	4	4	4	1	1	0	1	1	0	0	0	1	1	0	1	1	0	0	0	1	1	0	1	1	0	0	0	3580225	3547533	3.52694e+06	3289926	2883528	3980534	3185050	2.93779e+06	2.89427e+06	3050667	3.39374e+06	3.10273e+06
sp|P24468|COT2_HUMAN	P24468	COT2_HUMAN	NR2F2	414	Homo sapiens	1:Experimental evidence at protein level	COUP transcription factor 2	1	0.9988	4	11	4	11	1	2	2	2	2	1	0	1	0	1	1	0	1	0	0	1	1	2	2	2	2	1	0	1	11228278	7.80725e+06	10034964	10950186	6018807	7652171	7.31026e+06	7474143	9726796	6371989	7672991	7.89025e+06
sp|P24534|EF1B_HUMAN	P24534	EF1B_HUMAN	EEF1B2	225	Homo sapiens	1:Experimental evidence at protein level	Elongation factor 1-beta	1	0.999	8	22	22	29	2	2	3	1	4	4	4	2	2	2	3	1	4	4	4	2	3	2	4	2	6	5	5	2	84295256	94811896	76455800	70899072	94882848	65429720	80744872	86650464	37799876	36327984	31297576	28216648
sp|P24539|AT5F1_HUMAN	P24539	AT5F1_HUMAN	ATP5PB	256	Homo sapiens	1:Experimental evidence at protein level	ATP synthase F(0) complex subunit B1, mitochondrial	1	0.999	5	12	12	12	2	3	2	0	2	1	2	0	2	3	2	0	2	1	2	0	2	3	2	0	2	1	2	0	10776904	4365535	9123229	5684441	15245683	7312575	11589793	8.23966e+06	5.62921e+06	5863542	5.42189e+06	5.50714e+06
sp|P24666|PPAC_HUMAN	P24666	PPAC_HUMAN	ACP1	158	Homo sapiens	1:Experimental evidence at protein level	Low molecular weight phosphotyrosine protein phosphatase	1	0.9989	3	15	15	15	3	2	3	0	2	2	3	0	3	2	3	0	2	2	3	0	3	2	3	0	2	2	3	0	10678130	11700828	10152076	9023722	12088663	7978259	9068388	9136363	4.83861e+06	5094455	4510917	3.91683e+06
sp|P24752|THIL_HUMAN	P24752	THIL_HUMAN	ACAT1	427	Homo sapiens	1:Experimental evidence at protein level	Acetyl-CoA acetyltransferase, mitochondrial	1	0.999	5	31	31	31	4	4	4	3	4	2	6	4	4	4	4	3	4	2	6	4	4	4	4	3	4	2	6	4	6.6377e+06	8864188	6790911	6256415	6662982	6.49562e+06	8072820	6989396	2.90614e+06	2.53094e+06	2.06959e+06	1.5789e+06
sp|P24821|TENA_HUMAN	P24821	TENA_HUMAN	TNC	2201	Homo sapiens	1:Experimental evidence at protein level	Tenascin	1	0.999	18	59	59	59	8	12	14	8	4	6	2	5	8	12	14	8	4	6	2	5	8	12	14	8	4	6	2	5	29396108	31731978	47558100	45582528	22289252	17803176	11470171	19865686	5.6674e+06	5058710	6781372	6726656
sp|P24844|MYL9_HUMAN	P24844	MYL9_HUMAN	MYL9	172	Homo sapiens	1:Experimental evidence at protein level	Myosin regulatory light polypeptide 9	1	0.999	9	10	10	61	1	3	1	0	1	1	1	2	1	3	1	0	1	1	1	2	6	11	8	6	7	8	8	7	6.30209e+06	8025648	7273554	2.99446e+06	7581997	7242293	8676327	5632516	2.50931e+06	3525544	3196487	1.07978e+06
sp|P24928|RPB1_HUMAN	P24928	RPB1_HUMAN	POLR2A	1970	Homo sapiens	1:Experimental evidence at protein level	DNA-directed RNA polymerase II subunit RPB1	1	0.999	27	96	96	96	13	13	15	6	11	17	13	8	13	13	15	6	11	17	13	8	13	13	15	6	11	17	13	8	70833952	61594020	67180872	69877816	51715460	79951944	62408596	53296560	8570055	7175259	7958222	8021913
sp|P24941|CDK2_HUMAN	P24941	CDK2_HUMAN	CDK2	298	Homo sapiens	1:Experimental evidence at protein level	Cyclin-dependent kinase 2	1	0.999	7	16	16	25	2	3	1	2	4	1	1	2	2	3	1	2	4	1	1	2	2	4	3	3	5	3	2	3	8.38553e+06	8847335	11032799	6.72899e+06	7.94964e+06	8155201	6328567	7.19298e+06	5990708	4.96047e+06	4.88963e+06	4252201
sp|P25098|ARBK1_HUMAN	P25098	ARBK1_HUMAN	GRK2	689	Homo sapiens	1:Experimental evidence at protein level	Beta-adrenergic receptor kinase 1	0.6387	0.9804	1	1	1	1	0	0	0	0	0	0	1	0	0	0	0	0	0	0	1	0	0	0	0	0	0	0	1	0	0	121125	95389.6	182802	0	122956	115739	0	0	121125	95389.6	182802
sp|P25205|MCM3_HUMAN	P25205	MCM3_HUMAN	MCM3	808	Homo sapiens	1:Experimental evidence at protein level	DNA replication licensing factor MCM3	1	0.999	31	188	188	188	21	29	29	20	21	25	19	24	21	29	29	20	21	25	19	24	21	29	29	20	21	25	19	24	390267616	438745984	399630144	406518368	231333232	297259296	217727264	224968560	45074508	49411376	46214332	48664728
sp|P25311|ZA2G_HUMAN	P25311	ZA2G_HUMAN	AZGP1	298	Homo sapiens	1:Experimental evidence at protein level	Zinc-alpha-2-glycoprotein	1	0.999	10	52	52	52	7	7	7	2	10	3	10	6	7	7	7	2	10	3	10	6	7	7	7	2	10	3	10	6	54266680	76006896	56891204	33424900	80799416	29806900	100741928	77628664	11032004	13559978	10708249	7.5372e+06
sp|P25325|THTM_HUMAN	P25325	THTM_HUMAN	MPST	297	Homo sapiens	1:Experimental evidence at protein level	3-mercaptopyruvate sulfurtransferase	0.9438	0.9979	1	3	3	3	1	1	0	0	0	0	0	1	1	1	0	0	0	0	0	1	1	1	0	0	0	0	0	1	2.68185e+06	2.74028e+06	2.14299e+06	1701028	2.65061e+06	2.00567e+06	3710584	1653111	2.68185e+06	2.74028e+06	2.14299e+06	1701028
sp|P25398|RS12_HUMAN	P25398	RS12_HUMAN	RPS12	132	Homo sapiens	1:Experimental evidence at protein level	40S ribosomal protein S12	1	0.999	5	15	15	15	2	3	1	2	2	3	0	2	2	3	1	2	2	3	0	2	2	3	1	2	2	3	0	2	20880690	15622196	19494378	22832320	11098816	9545684	8432748	11877762	8987866	10063109	7.58922e+06	8.32032e+06
sp|P25440|BRD2_HUMAN	P25440	BRD2_HUMAN	BRD2	801	Homo sapiens	1:Experimental evidence at protein level	Bromodomain-containing protein 2	1	0.9987	4	7	7	10	1	1	2	2	0	1	0	0	1	1	2	2	0	1	0	0	1	2	3	2	0	1	1	0	10000944	8914725	7937504	8295674	2311200	8690642	5.07264e+06	5225799	3969759	3.59273e+06	3.19746e+06	3.37866e+06
sp|P25490|TYY1_HUMAN	P25490	TYY1_HUMAN	YY1	414	Homo sapiens	1:Experimental evidence at protein level	Transcriptional repressor protein YY1	0.9999	0.999	2	6	5	6	1	0	0	0	1	2	1	1	1	0	0	0	1	1	1	1	1	0	0	0	1	2	1	1	5.72497e+06	4476686	5159347	1.26064e+06	2.60866e+06	3.33415e+06	3.27576e+06	2.86069e+06	3.5464e+06	3.04573e+06	3.20689e+06	2.8842e+06
sp|P25685|DNJB1_HUMAN	P25685	DNJB1_HUMAN	DNAJB1	340	Homo sapiens	1:Experimental evidence at protein level	DnaJ homolog subfamily B member 1	1	0.999	9	29	25	29	2	5	4	4	5	3	2	4	2	4	3	3	5	3	2	3	2	5	4	4	5	3	2	4	31837966	33067722	34156824	35987964	32375078	33512560	26340492	26807174	8835209	9386900	9356431	8454760
sp|P25705|ATPA_HUMAN	P25705	ATPA_HUMAN	ATP5F1A	553	Homo sapiens	1:Experimental evidence at protein level	ATP synthase subunit alpha, mitochondrial	1	0.999	11	50	50	50	9	6	5	6	5	5	6	8	9	6	5	6	5	5	6	8	9	6	5	6	5	5	6	8	70273872	53160916	62592728	55352860	48356432	53893528	50869244	42414024	15298343	11680397	11881481	10008954
sp|P25786|PSA1_HUMAN	P25786	PSA1_HUMAN	PSMA1	263	Homo sapiens	1:Experimental evidence at protein level	Proteasome subunit alpha type-1	1	0.999	10	45	45	45	4	7	6	5	7	4	7	5	4	7	6	5	7	4	7	5	4	7	6	5	7	4	7	5	58615368	254017168	247706160	128737072	273462880	120610736	42989456	50937676	69193176	88144464	76837264	67352696
sp|P25787|PSA2_HUMAN	P25787	PSA2_HUMAN	PSMA2	234	Homo sapiens	1:Experimental evidence at protein level	Proteasome subunit alpha type-2	1	0.999	5	25	25	25	2	4	2	4	3	4	3	3	2	4	2	4	3	4	3	3	2	4	2	4	3	4	3	3	39554960	14179221	13787534	32437360	26527584	7688639	15312031	25698788	11013484	14028646	11517087	9882159
sp|P25788|PSA3_HUMAN	P25788	PSA3_HUMAN	PSMA3	255	Homo sapiens	1:Experimental evidence at protein level	Proteasome subunit alpha type-3	1	0.999	5	24	24	24	3	4	3	2	3	3	3	3	3	4	3	2	3	3	3	3	3	4	3	2	3	3	3	3	44617944	19158582	13636643	18329466	14068473	19958718	15687704	21685196	9045823	7.91693e+06	6648781	6916701
sp|P25789|PSA4_HUMAN	P25789	PSA4_HUMAN	PSMA4	261	Homo sapiens	1:Experimental evidence at protein level	Proteasome subunit alpha type-4	1	0.999	7	22	22	22	3	3	2	1	2	4	4	3	3	3	2	1	2	4	4	3	3	3	2	1	2	4	4	3	39133056	65899080	50763360	17775310	56955520	37410464	43634628	24731568	26929768	28806836	22242248	20374322
sp|P26006|ITA3_HUMAN	P26006	ITA3_HUMAN	ITGA3	1051	Homo sapiens	1:Experimental evidence at protein level	Integrin alpha-3	1	0.999	9	35	35	35	3	5	5	3	6	5	2	6	3	5	5	3	6	5	2	6	3	5	5	3	6	5	2	6	22847664	24681736	24833668	30042712	30653754	19457902	31917084	25622152	16804602	15001207	15506821	14776283
sp|P26038|MOES_HUMAN	P26038	MOES_HUMAN	MSN	577	Homo sapiens	1:Experimental evidence at protein level	Moesin	1	0.999	35	321	247	321	37	42	38	31	48	43	39	43	27	35	29	23	36	33	31	33	37	42	38	31	48	43	39	43	929229120	938578240	976453180	965606720	930196740	886097340	913766780	897735680	199202592	216826384	228635760	246303600
sp|P26196|DDX6_HUMAN	P26196	DDX6_HUMAN	DDX6	483	Homo sapiens	1:Experimental evidence at protein level	Probable ATP-dependent RNA helicase DDX6	1	0.999	16	75	75	75	10	13	10	7	10	5	8	12	10	13	10	7	10	5	8	12	10	13	10	7	10	5	8	12	84985088	99227680	95772808	88334360	91929352	81333024	85575592	84569000	22629970	28630522	26597220	24941046
sp|P26358|DNMT1_HUMAN	P26358	DNMT1_HUMAN	DNMT1	1616	Homo sapiens	1:Experimental evidence at protein level	DNA (cytosine-5)-methyltransferase 1	1	0.999	34	149	149	149	17	23	21	19	16	20	19	14	17	23	21	19	16	20	19	14	17	23	21	19	16	20	19	14	202056368	204266288	218044064	196806880	116556616	199858672	149968688	129402432	24232026	23339144	26079502	26081414
sp|P26368|U2AF2_HUMAN	P26368	U2AF2_HUMAN	U2AF2	475	Homo sapiens	1:Experimental evidence at protein level	Splicing factor U2AF 65 kDa subunit	1	0.999	8	53	53	53	9	5	6	5	4	8	7	9	9	5	6	5	4	8	7	9	9	5	6	5	4	8	7	9	70464976	75524208	78290872	71818184	47538500	56049336	46767012	54299376	20222014	22273942	25930578	21921764
sp|P26373|RL13_HUMAN	P26373	RL13_HUMAN	RPL13	211	Homo sapiens	1:Experimental evidence at protein level	60S ribosomal protein L13	1	0.999	6	45	45	45	6	7	6	4	5	6	5	6	6	7	6	4	5	6	5	6	6	7	6	4	5	6	5	6	195851104	147401024	131573840	106742912	92323960	121793000	98716680	172208704	104439840	76900080	72531096	56667740
sp|P26572|MGAT1_HUMAN	P26572	MGAT1_HUMAN	MGAT1	445	Homo sapiens	1:Experimental evidence at protein level	Alpha-1,3-mannosyl-glycoprotein 2-beta-N-acetylglucosaminyltransferase	0.9543	0.9983	1	3	3	3	0	1	1	0	1	0	0	0	0	1	1	0	1	0	0	0	0	1	1	0	1	0	0	0	257588	1.02431e+06	818565	947906	1.08401e+06	753998	681293	820204	257588	1.02431e+06	818565	947906
sp|P26583|HMGB2_HUMAN	P26583	HMGB2_HUMAN	HMGB2	209	Homo sapiens	1:Experimental evidence at protein level	High mobility group protein B2	1	0.999	3	9	9	24	1	1	2	1	1	1	1	1	1	1	2	1	1	1	1	1	3	3	4	3	3	2	3	3	15538817	12072711	10776934	11746198	7.06319e+06	10460860	10736281	8342716	16779254	12072711	11085683	11256832
sp|P26599|PTBP1_HUMAN	P26599	PTBP1_HUMAN	PTBP1	557	Homo sapiens	1:Experimental evidence at protein level	Polypyrimidine tract-binding protein 1	1	0.999	11	64	48	64	7	12	7	7	8	10	7	6	5	10	5	5	6	8	5	4	7	12	7	7	8	10	7	6	167454592	197117392	238492192	297508896	128786872	117262272	91260440	128000544	49349076	53446200	58798060	55713140
sp|P26639|SYTC_HUMAN	P26639	SYTC_HUMAN	TARS1	723	Homo sapiens	1:Experimental evidence at protein level	Threonine--tRNA ligase 1, cytoplasmic	1	0.999	19	64	63	64	5	7	8	8	12	7	10	7	4	7	8	8	12	7	10	7	5	7	8	8	12	7	10	7	41193512	50042348	48701264	44805204	58217472	59404612	54430516	54029292	8727347	9479122	8937082	8669488
sp|P26640|SYVC_HUMAN	P26640	SYVC_HUMAN	VARS1	1264	Homo sapiens	1:Experimental evidence at protein level	Valine--tRNA ligase	1	0.999	26	138	138	138	15	17	17	18	19	18	17	17	15	17	17	18	19	18	17	17	15	17	17	18	19	18	17	17	224618640	183708672	177147856	172688144	186320720	188595520	199677376	203849504	27543918	22847802	23114820	25674578
sp|P26641|EF1G_HUMAN	P26641	EF1G_HUMAN	EEF1G	437	Homo sapiens	1:Experimental evidence at protein level	Elongation factor 1-gamma	1	0.999	17	92	92	92	12	10	14	10	11	12	12	11	12	10	14	10	11	12	12	11	12	10	14	10	11	12	12	11	457291104	402928608	379480032	400856288	395939488	371120800	361235200	272512960	111927256	104157352	97700832	107462744
sp|P27105|STOM_HUMAN	P27105	STOM_HUMAN	STOM	288	Homo sapiens	1:Experimental evidence at protein level	Stomatin	0.9996	0.9986	2	3	1	3	2	0	0	0	0	0	1	0	1	0	0	0	0	0	0	0	2	0	0	0	0	0	1	0	727579	530080	468344	526790	434788	603752	655848	503372	727579	530080	468344	526790
sp|P27348|1433T_HUMAN	P27348	1433T_HUMAN	YWHAQ	245	Homo sapiens	1:Experimental evidence at protein level	14-3-3 protein theta	1	0.999	14	51	47	75	3	5	8	4	10	6	7	8	2	4	8	4	9	6	7	7	7	7	11	7	14	9	9	11	82106528	51743852	63953688	74650704	66294920	52983612	70541336	57962960	26930808	22135262	23861678	23021704
sp|P27361|MK03_HUMAN	P27361	MK03_HUMAN	MAPK3	379	Homo sapiens	1:Experimental evidence at protein level	Mitogen-activated protein kinase 3	1	0.999	10	26	19	47	3	3	3	1	3	5	5	3	2	2	2	1	3	3	4	2	6	5	7	5	4	8	7	5	13441758	12543596	9762908	9965678	16890330	11792580	19158078	11459752	4.06243e+06	3.4358e+06	3.67008e+06	3920185
sp|P27482|CALL3_HUMAN	P27482	CALL3_HUMAN	CALML3	149	Homo sapiens	1:Experimental evidence at protein level	Calmodulin-like protein 3	1	0.999	4	9	3	9	0	2	0	0	2	1	2	2	0	0	0	0	1	0	1	1	0	2	0	0	2	1	2	2	11689134	11453605	11585690	10064148	10747124	10945988	9871201	11755948	10457082	9867673	9756539	8598570
sp|P27540|ARNT_HUMAN	P27540	ARNT_HUMAN	ARNT	789	Homo sapiens	1:Experimental evidence at protein level	Aryl hydrocarbon receptor nuclear translocator	0.6874	0.9842	1	1	1	1	1	0	0	0	0	0	0	0	1	0	0	0	0	0	0	0	1	0	0	0	0	0	0	0	0	0	0	0	0	0	0	0	0	0	0	0
sp|P27635|RL10_HUMAN	P27635	RL10_HUMAN	RPL10	214	Homo sapiens	1:Experimental evidence at protein level	60S ribosomal protein L10	1	0.999	6	23	20	23	2	4	3	3	4	1	5	1	2	4	3	3	3	0	4	1	2	4	3	3	4	1	5	1	11022148	14320491	13263269	8678623	13492507	6532326	10045927	5.95647e+06	4948026	4931715	4.87796e+06	4.56083e+06
sp|P27658|CO8A1_HUMAN	P27658	CO8A1_HUMAN	COL8A1	744	Homo sapiens	1:Experimental evidence at protein level	Collagen alpha-1(VIII) chain	0.7754	0.9899	1	2	2	2	0	1	1	0	0	0	0	0	0	1	1	0	0	0	0	0	0	1	1	0	0	0	0	0	4.79053e+06	4.85653e+06	4317502	6.36255e+06	3122557	3413497	4605329	3438174	4.79053e+06	4.85653e+06	4317502	6.36255e+06
sp|P27694|RFA1_HUMAN	P27694	RFA1_HUMAN	RPA1	616	Homo sapiens	1:Experimental evidence at protein level	Replication protein A 70 kDa DNA-binding subunit	1	0.999	18	71	71	71	10	12	12	5	7	11	8	6	10	12	12	5	7	11	8	6	10	12	12	5	7	11	8	6	79405824	71073416	67571392	68315128	47143832	84533648	54758164	76243496	13800919	14123148	14376055	13784448
sp|P27695|APEX1_HUMAN	P27695	APEX1_HUMAN	APEX1	318	Homo sapiens	1:Experimental evidence at protein level	DNA-(apurinic or apyrimidinic site) endonuclease	1	0.999	4	22	22	22	2	3	4	3	3	3	2	2	2	3	4	3	3	3	2	2	2	3	4	3	3	3	2	2	45839112	43655968	39328104	42007236	25585450	28806180	27974550	26313164	17635368	16738274	15049706	16405978
sp|P27707|DCK_HUMAN	P27707	DCK_HUMAN	DCK	260	Homo sapiens	1:Experimental evidence at protein level	Deoxycytidine kinase	0.9992	0.9975	2	6	6	6	1	1	1	0	0	1	0	2	1	1	1	0	0	1	0	2	1	1	1	0	0	1	0	2	4616502	1.63367e+06	1.68341e+06	2.08262e+06	827086	3.84866e+06	1.01516e+06	4144621	1.90252e+06	2352286	2.42391e+06	2.99872e+06
sp|P27708|PYR1_HUMAN	P27708	PYR1_HUMAN	CAD	2225	Homo sapiens	1:Experimental evidence at protein level	CAD protein	1	0.999	48	225	211	225	22	32	26	22	33	34	30	26	20	30	25	21	31	32	28	24	22	32	26	22	33	34	30	26	196258480	214660416	233593280	236119216	259233840	294598976	288959456	254182304	18254650	21767908	22269292	22768524
sp|P27797|CALR_HUMAN	P27797	CALR_HUMAN	CALR	417	Homo sapiens	1:Experimental evidence at protein level	Calreticulin	1	0.999	7	24	24	24	3	3	4	1	4	4	2	3	3	3	4	1	4	4	2	3	3	3	4	1	4	4	2	3	21193764	21960328	5157925	6741306	15850533	4.14451e+06	10033333	5938804	6350846	6.86073e+06	5.24672e+06	3.54472e+06
sp|P27816|MAP4_HUMAN	P27816	MAP4_HUMAN	MAP4	1152	Homo sapiens	1:Experimental evidence at protein level	Microtubule-associated protein 4	1	0.999	27	178	178	178	22	21	22	18	23	23	24	25	22	21	22	18	23	23	24	25	22	21	22	18	23	23	24	25	344794976	336777856	299847744	330812032	370153344	291342528	357296032	353858304	34480452	34466396	31214512	32438114
sp|P27824|CALX_HUMAN	P27824	CALX_HUMAN	CANX	592	Homo sapiens	1:Experimental evidence at protein level	Calnexin	1	0.999	6	41	41	41	4	5	6	4	6	4	6	6	4	5	6	4	6	4	6	6	4	5	6	4	6	4	6	6	77837864	82980552	74819136	64878808	66771576	52585300	78135760	79431248	31774798	30290020	28058740	26043122
sp|P28062|PSB8_HUMAN	P28062	PSB8_HUMAN	PSMB8	276	Homo sapiens	1:Experimental evidence at protein level	Proteasome subunit beta type-8	0.9595	0.9985	1	3	3	3	0	1	0	0	1	0	1	0	0	1	0	0	1	0	1	0	0	1	0	0	1	0	1	0	0	1497416	1480468	0	1.74288e+06	0	1039342	0	0	1497416	1480468	0
sp|P28066|PSA5_HUMAN	P28066	PSA5_HUMAN	PSMA5	241	Homo sapiens	1:Experimental evidence at protein level	Proteasome subunit alpha type-5	1	0.999	5	9	9	9	0	0	0	0	4	1	3	1	0	0	0	0	4	1	3	1	0	0	0	0	4	1	3	1	7318001	12918134	6.57508e+06	7018051	14749238	9025918	11249170	8315656	4.40387e+06	4522455	4892145	2.37846e+06
sp|P28070|PSB4_HUMAN	P28070	PSB4_HUMAN	PSMB4	264	Homo sapiens	1:Experimental evidence at protein level	Proteasome subunit beta type-4	0.9998	0.999	2	10	10	10	1	1	2	1	1	1	1	2	1	1	2	1	1	1	1	2	1	1	2	1	1	1	1	2	6909731	8490146	6122781	5.38346e+06	6972518	4.32244e+06	7.06394e+06	6.24447e+06	4403527	5.50772e+06	3820801	3419009
sp|P28072|PSB6_HUMAN	P28072	PSB6_HUMAN	PSMB6	239	Homo sapiens	1:Experimental evidence at protein level	Proteasome subunit beta type-6	0.9719	0.999	1	7	7	7	1	0	1	1	1	1	1	1	1	0	1	1	1	1	1	1	1	0	1	1	1	1	1	1	13618813	16777290	11006648	10735802	14018283	9267187	15455528	11587103	13618813	16777290	11006648	10735802
sp|P28074|PSB5_HUMAN	P28074	PSB5_HUMAN	PSMB5	263	Homo sapiens	1:Experimental evidence at protein level	Proteasome subunit beta type-5	1	0.999	4	22	22	22	2	5	2	2	5	1	3	2	2	5	2	2	5	1	3	2	2	5	2	2	5	1	3	2	17667808	20195612	16432734	13929058	17150606	10942909	17171236	12896158	8.24851e+06	9517612	7345182	6.24522e+06
sp|P28288|ABCD3_HUMAN	P28288	ABCD3_HUMAN	ABCD3	659	Homo sapiens	1:Experimental evidence at protein level	ATP-binding cassette sub-family D member 3	1	0.999	7	21	21	21	2	1	2	4	2	3	3	4	2	1	2	4	2	3	3	4	2	1	2	4	2	3	3	4	31429998	11560821	28315870	27469402	27276928	27675088	35713752	24624250	9996849	8835630	8964365	7640826
sp|P28290|ITPI2_HUMAN	P28290	ITPI2_HUMAN	ITPRID2	1259	Homo sapiens	1:Experimental evidence at protein level	Protein ITPRID2	1	0.9989	7	20	20	20	1	3	2	0	3	3	4	4	1	3	2	0	3	3	4	4	1	3	2	0	3	3	4	4	5422098	8074964	8.21705e+06	8499572	10024634	11243438	10706227	6.07174e+06	1.77383e+06	2.67724e+06	2.32967e+06	2.61427e+06
sp|P28300|LYOX_HUMAN	P28300	LYOX_HUMAN	LOX	417	Homo sapiens	1:Experimental evidence at protein level	Protein-lysine 6-oxidase	0.8357	0.9931	1	1	1	1	0	0	1	0	0	0	0	0	0	0	1	0	0	0	0	0	0	0	1	0	0	0	0	0	1.15474e+06	1.11434e+06	1.45588e+06	1.42776e+06	1.21796e+06	1.05704e+06	738586	1.04869e+06	1.15474e+06	1.11434e+06	1.45588e+06	1.42776e+06
sp|P28331|NDUS1_HUMAN	P28331	NDUS1_HUMAN	NDUFS1	727	Homo sapiens	1:Experimental evidence at protein level	NADH-ubiquinone oxidoreductase 75 kDa subunit, mitochondrial	1	0.999	6	22	22	22	2	4	3	1	5	3	1	3	2	4	3	1	5	3	1	3	2	4	3	1	5	3	1	3	10385813	11539727	9090270	4196004	12395686	6.88011e+06	9126519	7630166	4.53377e+06	3.23061e+06	3.59983e+06	2.652e+06
sp|P28340|DPOD1_HUMAN	P28340	DPOD1_HUMAN	POLD1	1107	Homo sapiens	1:Experimental evidence at protein level	DNA polymerase delta catalytic subunit	1	0.999	15	46	46	48	4	8	6	3	6	6	8	5	4	8	6	3	6	6	8	5	4	8	7	4	6	6	8	5	32003224	27054582	30151664	35488628	22847592	27746510	19470012	19095512	6039276	6035663	6310742	7218655
sp|P28347|TEAD1_HUMAN	P28347	TEAD1_HUMAN	TEAD1	426	Homo sapiens	1:Experimental evidence at protein level	Transcriptional enhancer factor TEF-1	0.9977	0.9989	2	5	4	5	1	1	1	0	1	0	1	0	1	0	1	0	1	0	1	0	1	1	1	0	1	0	1	0	2.07836e+06	2.84819e+06	1.50756e+06	2814568	1.85514e+06	1.90912e+06	1.49027e+06	251749	1.36888e+06	1.97585e+06	1.28604e+06	2145839
sp|P28370|SMCA1_HUMAN	P28370	SMCA1_HUMAN	SMARCA1	1054	Homo sapiens	1:Experimental evidence at protein level	Probable global transcription activator SNF2L1	1	0.999	18	33	33	53	3	7	4	4	3	5	2	5	3	7	4	4	3	5	2	5	8	8	9	5	5	8	4	6	24503328	24435136	23300328	27774104	16610749	26720230	18066638	12762512	6356746	5659654	5.72491e+06	5257838
sp|P28482|MK01_HUMAN	P28482	MK01_HUMAN	MAPK1	360	Homo sapiens	1:Experimental evidence at protein level	Mitogen-activated protein kinase 1	1	0.999	9	62	41	62	8	7	9	8	6	7	8	9	5	5	5	4	5	4	6	7	8	7	9	8	6	7	8	9	103201080	103186016	95947600	96745896	99614208	103672208	98676880	95402136	21217034	21598898	20462938	20814338
sp|P28702|RXRB_HUMAN	P28702	RXRB_HUMAN	RXRB	533	Homo sapiens	1:Experimental evidence at protein level	Retinoic acid receptor RXR-beta	1	0.9988	6	16	10	16	2	2	3	1	2	3	1	2	2	1	2	1	0	2	0	2	2	2	3	1	2	3	1	2	12373795	8.29758e+06	12682805	10498842	6523280	9268395	6960862	7.09822e+06	5469511	4.12673e+06	4603230	4.96504e+06
sp|P28715|ERCC5_HUMAN	P28715	ERCC5_HUMAN	ERCC5	1186	Homo sapiens	1:Experimental evidence at protein level	DNA excision repair protein ERCC-5	1	0.999	3	5	5	5	0	2	1	0	0	0	1	1	0	2	1	0	0	0	1	1	0	2	1	0	0	0	1	1	1.67492e+06	1.22081e+06	1.51251e+06	808522	440108	1.33669e+06	1.14156e+06	1.01564e+06	1.05749e+06	771026	889903	808522
sp|P28749|RBL1_HUMAN	P28749	RBL1_HUMAN	RBL1	1068	Homo sapiens	1:Experimental evidence at protein level	Retinoblastoma-like protein 1	0.9533	0.9983	1	3	3	3	0	0	1	0	1	0	1	0	0	0	1	0	1	0	1	0	0	0	1	0	1	0	1	0	972614	777053	904966	848895	676109	1.05615e+06	779409	589062	972614	777053	904966	848895
sp|P28838|AMPL_HUMAN	P28838	AMPL_HUMAN	LAP3	519	Homo sapiens	1:Experimental evidence at protein level	Cytosol aminopeptidase	1	0.9951	3	4	4	4	0	2	0	0	1	0	0	1	0	2	0	0	1	0	0	1	0	2	0	0	1	0	0	1	2.06058e+06	1.51062e+06	1.5718e+06	1.24985e+06	2668505	1542196	1.95039e+06	1.65666e+06	1.17334e+06	809777	895458	715889
sp|P29034|S10A2_HUMAN	P29034	S10A2_HUMAN	S100A2	98	Homo sapiens	1:Experimental evidence at protein level	Protein S100-A2	0.888	0.9956	1	4	4	4	0	1	1	0	1	1	0	0	0	1	1	0	1	1	0	0	0	1	1	0	1	1	0	0	9992872	9285786	5.861e+06	5610379	8857554	3.68521e+06	10496409	4.41102e+06	9992872	9285786	5.861e+06	5610379
sp|P29083|T2EA_HUMAN	P29083	T2EA_HUMAN	GTF2E1	439	Homo sapiens	1:Experimental evidence at protein level	General transcription factor IIE subunit 1	0.9719	0.999	1	8	8	8	1	1	1	1	1	1	1	1	1	1	1	1	1	1	1	1	1	1	1	1	1	1	1	1	3.5089e+06	3.59648e+06	3.85493e+06	3.43932e+06	1743129	2.69235e+06	2.32041e+06	2.24074e+06	3.5089e+06	3.59648e+06	3.85493e+06	3.43932e+06
sp|P29084|T2EB_HUMAN	P29084	T2EB_HUMAN	GTF2E2	291	Homo sapiens	1:Experimental evidence at protein level	Transcription initiation factor IIE subunit beta	0.7135	0.986	1	4	4	4	1	1	1	0	1	0	0	0	1	1	1	0	1	0	0	0	1	1	1	0	1	0	0	0	656995	706180	1.14529e+06	1.17849e+06	472581	669781	340143	777179	656995	706180	1.14529e+06	1.17849e+06
sp|P29144|TPP2_HUMAN	P29144	TPP2_HUMAN	TPP2	1249	Homo sapiens	1:Experimental evidence at protein level	Tripeptidyl-peptidase 2	1	0.999	11	25	25	25	1	3	2	2	3	8	4	2	1	3	2	2	3	8	4	2	1	3	2	2	3	8	4	2	7456715	7314538	5159857	7101498	12411938	16652324	11876797	16089813	2518676	2.33255e+06	2057904	1.87242e+06
sp|P29218|IMPA1_HUMAN	P29218	IMPA1_HUMAN	IMPA1	277	Homo sapiens	1:Experimental evidence at protein level	Inositol monophosphatase 1	1	0.9989	2	6	6	6	1	0	1	1	2	0	1	0	1	0	1	1	2	0	1	0	1	0	1	1	2	0	1	0	1.08386e+06	2152067	918972	1.68498e+06	2.85444e+06	1.1907e+06	1.88243e+06	775060	1.1372e+06	1.081e+06	964202	943802
sp|P29279|CCN2_HUMAN	P29279	CCN2_HUMAN	CCN2	349	Homo sapiens	1:Experimental evidence at protein level	CCN family member 2	1	0.999	11	41	41	41	8	8	7	3	5	5	2	3	8	8	7	3	5	5	2	3	8	8	7	3	5	5	2	3	90928744	83478120	100744920	66543028	83332360	43986104	71574072	42560260	38422808	33753448	31426892	26697428
sp|P29317|EPHA2_HUMAN	P29317	EPHA2_HUMAN	EPHA2	976	Homo sapiens	1:Experimental evidence at protein level	Ephrin type-A receptor 2	1	0.999	19	61	60	61	6	6	10	7	10	8	8	6	6	6	10	7	10	8	8	5	6	6	10	7	10	8	8	6	102075552	102885384	111162336	102678888	135548576	116493176	110097240	109414792	17905980	16764316	16807140	17747300
sp|P29323|EPHB2_HUMAN	P29323	EPHB2_HUMAN	EPHB2	1055	Homo sapiens	1:Experimental evidence at protein level	Ephrin type-B receptor 2	1	0.999	8	20	19	21	3	4	2	2	3	2	3	1	3	3	2	2	3	2	3	1	3	4	2	2	3	2	3	2	5311550	5.30817e+06	4.30965e+06	4750758	4916921	3326947	5700923	4.28303e+06	1.38188e+06	1.2856e+06	1.2494e+06	1.27388e+06
sp|P29353|SHC1_HUMAN	P29353	SHC1_HUMAN	SHC1	583	Homo sapiens	1:Experimental evidence at protein level	SHC-transforming protein 1	1	0.999	8	25	25	25	2	2	4	2	6	4	2	3	2	2	4	2	6	4	2	3	2	2	4	2	6	4	2	3	14982898	13093257	14513687	10191585	15367469	15529324	14933361	13207226	5.3647e+06	4.7974e+06	4.98196e+06	4.62941e+06
sp|P29372|3MG_HUMAN	P29372	3MG_HUMAN	MPG	298	Homo sapiens	1:Experimental evidence at protein level	DNA-3-methyladenine glycosylase	0.9994	0.9986	2	4	4	4	0	1	0	0	1	1	1	0	0	1	0	0	1	1	1	0	0	1	0	0	1	1	1	0	3.50585e+06	2117930	1995752	1.3066e+06	1.58072e+06	1.3882e+06	1.87995e+06	1.08573e+06	2307330	1.41632e+06	1.36369e+06	1.3066e+06
sp|P29373|RABP2_HUMAN	P29373	RABP2_HUMAN	CRABP2	138	Homo sapiens	1:Experimental evidence at protein level	Cellular retinoic acid-binding protein 2	0.9999	0.9887	3	4	3	4	0	1	1	0	0	0	1	1	0	1	0	0	0	0	1	1	0	1	1	0	0	0	1	1	733428	1.49876e+06	453545	354427	1.00649e+06	383059	1.29037e+06	260865	405201	876256	453545	201358
sp|P29401|TKT_HUMAN	P29401	TKT_HUMAN	TKT	623	Homo sapiens	1:Experimental evidence at protein level	Transketolase	1	0.999	20	140	133	140	12	21	22	15	19	20	15	16	11	20	21	14	18	20	14	15	12	21	22	15	19	20	15	16	1084527620	886979260	1125114500	1058764480	712815230	767883140	605706050	773026240	196884960	181929792	185582096	182835552
sp|P29508|SPB3_HUMAN	P29508	SPB3_HUMAN	SERPINB3	390	Homo sapiens	1:Experimental evidence at protein level	Serpin B3	1	0.999	12	40	13	40	4	12	7	2	4	2	5	4	0	4	3	1	1	0	2	2	4	12	7	2	4	2	5	4	37634116	77494064	37017728	20051534	51988916	22793926	60520480	39765232	13353890	17885914	9880224	5.64995e+06
sp|P29536|LMOD1_HUMAN	P29536	LMOD1_HUMAN	LMOD1	600	Homo sapiens	1:Experimental evidence at protein level	Leiomodin-1	1	0.999	5	11	11	11	1	2	1	2	1	1	1	2	1	2	1	2	1	1	1	2	1	2	1	2	1	1	1	2	8995700	8.09586e+06	7626407	2.56472e+06	10059194	10337463	8523786	11010521	4.87006e+06	5058957	4.38426e+06	4.33439e+06
sp|P29558|RBMS1_HUMAN	P29558	RBMS1_HUMAN	RBMS1	406	Homo sapiens	1:Experimental evidence at protein level	RNA-binding motif, single-stranded-interacting protein 1	1	0.999	3	10	2	10	1	2	1	1	0	2	1	2	1	1	0	0	0	0	0	0	1	2	1	1	0	2	1	2	18155640	5.40558e+06	6.50104e+06	13867045	19875816	10926274	2.87768e+06	13557115	7.39437e+06	5.47494e+06	6.58155e+06	5.73232e+06
sp|P29590|PML_HUMAN	P29590	PML_HUMAN	PML	882	Homo sapiens	1:Experimental evidence at protein level	Protein PML	1	0.999	15	54	54	54	6	10	8	7	6	5	7	5	6	10	8	7	6	5	7	5	6	10	8	7	6	5	7	5	41071468	46102008	34763576	39280104	26029694	50880616	52544296	28881094	13167235	11048077	10856268	9845061
sp|P29692|EF1D_HUMAN	P29692	EF1D_HUMAN	EEF1D	281	Homo sapiens	1:Experimental evidence at protein level	Elongation factor 1-delta	1	0.999	14	76	69	76	9	9	13	8	7	11	11	8	8	9	12	7	5	10	10	8	9	9	13	8	7	11	11	8	181111152	137087408	129916664	122382624	124765384	141632560	131322360	136846784	52265952	44431944	41229236	38348680
sp|P29966|MARCS_HUMAN	P29966	MARCS_HUMAN	MARCKS	332	Homo sapiens	1:Experimental evidence at protein level	Myristoylated alanine-rich C-kinase substrate	1	0.999	2	9	9	9	1	0	2	1	1	1	2	1	1	0	2	1	1	1	2	1	1	0	2	1	1	1	2	1	3.90161e+06	4.08256e+06	3.00452e+06	3094758	2183859	1513524	3.70868e+06	2.23366e+06	2.9569e+06	3.06461e+06	2243140	3094758
sp|P29992|GNA11_HUMAN	P29992	GNA11_HUMAN	GNA11	359	Homo sapiens	1:Experimental evidence at protein level	Guanine nucleotide-binding protein subunit alpha-11	1	0.999	5	16	9	16	0	3	2	2	3	3	2	1	0	2	1	1	2	1	1	1	0	3	2	2	3	3	2	1	8739250	10668991	8281304	9490935	12846112	7953479	12190581	8577173	4491288	5.01746e+06	4.76647e+06	4.94535e+06
sp|P30040|ERP29_HUMAN	P30040	ERP29_HUMAN	ERP29	261	Homo sapiens	1:Experimental evidence at protein level	Endoplasmic reticulum resident protein 29	0.8966	0.9959	1	4	4	4	0	1	1	1	0	0	0	1	0	1	1	1	0	0	0	1	0	1	1	1	0	0	0	1	754803	737996	620621	473337	0	482132	561822	643598	754803	737996	620621	473337
sp|P30041|PRDX6_HUMAN	P30041	PRDX6_HUMAN	PRDX6	224	Homo sapiens	1:Experimental evidence at protein level	Peroxiredoxin-6	1	0.999	7	26	26	26	1	4	5	2	4	5	2	3	1	4	5	2	4	5	2	3	1	4	5	2	4	5	2	3	14114638	24424296	25186950	23843722	21546922	15520932	18656730	23846636	7046499	8539754	8554073	7.35983e+06
sp|P30043|BLVRB_HUMAN	P30043	BLVRB_HUMAN	BLVRB	206	Homo sapiens	1:Experimental evidence at protein level	Flavin reductase (NADPH)	0.7726	0.9897	1	2	2	2	0	1	1	0	0	0	0	0	0	1	1	0	0	0	0	0	0	1	1	0	0	0	0	0	268756	846447	446252	306436	348300	112357	0	111349	268756	846447	446252	306436
sp|P30044|PRDX5_HUMAN	P30044	PRDX5_HUMAN	PRDX5	214	Homo sapiens	1:Experimental evidence at protein level	Peroxiredoxin-5, mitochondrial	1	0.999	5	25	25	25	2	2	4	2	4	5	2	4	2	2	4	2	4	5	2	4	2	2	4	2	4	5	2	4	37254584	35845200	34261708	32874788	31774438	32939772	37994560	34922788	16985568	18766864	18102838	17289976
sp|P30048|PRDX3_HUMAN	P30048	PRDX3_HUMAN	PRDX3	256	Homo sapiens	1:Experimental evidence at protein level	Thioredoxin-dependent peroxide reductase, mitochondrial	1	0.999	6	36	36	36	4	5	5	3	6	3	5	5	4	5	5	3	6	3	5	5	4	5	5	3	6	3	5	5	15887455	18265838	15384834	14488173	16393270	5.85362e+06	12538234	14001817	6600947	8.05305e+06	6931984	6474480
sp|P30050|RL12_HUMAN	P30050	RL12_HUMAN	RPL12	165	Homo sapiens	1:Experimental evidence at protein level	60S ribosomal protein L12	1	0.999	5	22	22	22	3	3	4	3	2	3	1	3	3	3	4	3	2	3	1	3	3	3	4	3	2	3	1	3	19018826	20400298	16978774	13685104	17385654	12120120	13498276	10446430	6.18557e+06	8.02203e+06	6.53452e+06	5.0702e+06
sp|P30084|ECHM_HUMAN	P30084	ECHM_HUMAN	ECHS1	290	Homo sapiens	1:Experimental evidence at protein level	Enoyl-CoA hydratase, mitochondrial	1	0.999	3	8	8	8	1	1	1	0	2	0	1	2	1	1	1	0	2	0	1	2	1	1	1	0	2	0	1	2	9292574	6791815	4.89028e+06	3.9243e+06	7099276	6225979	6520866	6838652	3.69248e+06	3.02368e+06	3213283	2666282
sp|P30085|KCY_HUMAN	P30085	KCY_HUMAN	CMPK1	196	Homo sapiens	1:Experimental evidence at protein level	UMP-CMP kinase	1	0.9947	4	7	7	7	0	1	1	0	2	1	0	2	0	1	1	0	2	1	0	2	0	1	1	0	2	1	0	2	1.85422e+06	4209947	2.38509e+06	2.07894e+06	3.41805e+06	1.76254e+06	3204637	2037241	1.50806e+06	1.44835e+06	1.8212e+06	1.69636e+06
sp|P30086|PEBP1_HUMAN	P30086	PEBP1_HUMAN	PEBP1	187	Homo sapiens	1:Experimental evidence at protein level	Phosphatidylethanolamine-binding protein 1	1	0.999	6	27	27	27	4	6	3	2	2	3	3	4	4	6	3	2	2	3	3	4	4	6	3	2	2	3	3	4	20345574	21985962	18684010	19306008	17600180	16407704	20080772	20531690	6031760	6845449	5.29715e+06	5257919
sp|P30101|PDIA3_HUMAN	P30101	PDIA3_HUMAN	PDIA3	505	Homo sapiens	1:Experimental evidence at protein level	Protein disulfide-isomerase A3	1	0.999	18	107	107	107	11	17	15	12	12	12	13	15	11	17	15	12	12	12	13	15	11	17	15	12	12	12	13	15	129558200	135995424	121813704	133239400	96889552	94640048	77758576	102899928	18362538	18942858	16452663	14358143
sp|P30153|2AAA_HUMAN	P30153	2AAA_HUMAN	PPP2R1A	589	Homo sapiens	1:Experimental evidence at protein level	Serine/threonine-protein phosphatase 2A 65 kDa regulatory subunit A alpha isoform	1	0.999	17	93	75	93	10	14	11	7	12	15	11	13	8	12	9	4	9	13	9	11	10	14	11	7	12	15	11	13	146596912	153988560	152627616	118170824	144670528	167562656	159622896	138733200	30544932	36853512	34919540	35393740
sp|P30154|2AAB_HUMAN	P30154	2AAB_HUMAN	PPP2R1B	601	Homo sapiens	1:Experimental evidence at protein level	Serine/threonine-protein phosphatase 2A 65 kDa regulatory subunit A beta isoform	1	0.9988	9	12	12	30	1	1	3	0	3	0	3	1	1	1	3	0	3	0	3	1	3	3	5	3	6	2	5	3	3405560	4283603	2563784	2.53288e+06	5.18287e+06	2.17932e+06	2867887	3.70974e+06	1.5114e+06	1.64669e+06	1.36986e+06	1727883
sp|P30260|CDC27_HUMAN	P30260	CDC27_HUMAN	CDC27	824	Homo sapiens	1:Experimental evidence at protein level	Cell division cycle protein 27 homolog	1	0.999	10	40	40	40	4	3	7	6	3	6	5	6	4	3	7	6	3	6	5	6	4	3	7	6	3	6	5	6	31974886	23609464	33514086	32321420	29603320	35514468	32013824	29032952	7.01112e+06	6227306	7.03166e+06	6.71881e+06
sp|P30307|MPIP3_HUMAN	P30307	MPIP3_HUMAN	CDC25C	473	Homo sapiens	1:Experimental evidence at protein level	M-phase inducer phosphatase 3	0.9991	0.9958	2	2	2	2	0	0	0	0	1	0	0	1	0	0	0	0	1	0	0	1	0	0	0	0	1	0	0	1	0	0	337117	265530	450186	324384	563134	1.06701e+06	0	0	337117	265530
sp|P30419|NMT1_HUMAN	P30419	NMT1_HUMAN	NMT1	496	Homo sapiens	1:Experimental evidence at protein level	Glycylpeptide N-tetradecanoyltransferase 1	1	0.999	7	22	19	22	4	5	1	2	4	1	2	3	2	4	1	2	4	1	2	3	4	5	1	2	4	1	2	3	15582689	19386610	18251956	15586191	16819656	11307598	21075460	13295884	7494798	8481585	8822243	7.9708e+06
sp|P30519|HMOX2_HUMAN	P30519	HMOX2_HUMAN	HMOX2	316	Homo sapiens	1:Experimental evidence at protein level	Heme oxygenase 2	1	0.999	2	10	10	10	1	3	2	0	0	0	2	2	1	3	2	0	0	0	2	2	1	3	2	0	0	0	2	2	2.06611e+06	2.1105e+06	2911978	1265660	1.60777e+06	2.28165e+06	2063579	2.43266e+06	883933	872131	977400	717721
sp|P30520|PURA2_HUMAN	P30520	PURA2_HUMAN	ADSS2	456	Homo sapiens	1:Experimental evidence at protein level	Adenylosuccinate synthetase isozyme 2	1	0.999	7	38	38	38	5	5	6	4	4	4	5	5	5	5	6	4	4	4	5	5	5	5	6	4	4	4	5	5	27936104	34744936	35952836	20171284	34534384	30349596	34794640	29774854	7240231	7718534	7.49302e+06	6.63731e+06
sp|P30530|UFO_HUMAN	P30530	UFO_HUMAN	AXL	894	Homo sapiens	1:Experimental evidence at protein level	Tyrosine-protein kinase receptor UFO	1	0.999	8	23	23	23	2	4	1	2	5	6	2	1	2	4	1	2	5	6	2	1	2	4	1	2	5	6	2	1	23317214	20453958	19729644	19483308	20855994	23863788	24444618	22158414	7153244	6.81112e+06	5847652	5912060
sp|P30533|AMRP_HUMAN	P30533	AMRP_HUMAN	LRPAP1	357	Homo sapiens	1:Experimental evidence at protein level	Alpha-2-macroglobulin receptor-associated protein	0.9406	0.9978	1	5	5	5	1	1	0	1	1	0	1	0	1	1	0	1	1	0	1	0	1	1	0	1	1	0	1	0	2687175	2.75583e+06	2.4183e+06	1.34499e+06	2.45506e+06	0	1.6944e+06	0	2687175	2.75583e+06	2.4183e+06	1.34499e+06
sp|P30559|OXYR_HUMAN	P30559	OXYR_HUMAN	OXTR	389	Homo sapiens	1:Experimental evidence at protein level	Oxytocin receptor	0.9699	0.9989	1	4	4	4	0	1	0	0	1	1	1	0	0	1	0	0	1	1	1	0	0	1	0	0	1	1	1	0	198723	283132	272786	280499	363371	215978	306016	216806	198723	283132	272786	280499
sp|P30566|PUR8_HUMAN	P30566	PUR8_HUMAN	ADSL	484	Homo sapiens	1:Experimental evidence at protein level	Adenylosuccinate lyase	1	0.999	9	47	47	47	6	5	8	4	4	6	6	8	6	5	8	4	4	6	6	8	6	5	8	4	4	6	6	8	39360088	26623468	31962790	41154696	36073452	42072024	40219612	35233380	9311769	11065067	10736722	12483460
sp|P30622|CLIP1_HUMAN	P30622	CLIP1_HUMAN	CLIP1	1438	Homo sapiens	1:Experimental evidence at protein level	CAP-Gly domain-containing linker protein 1	1	0.999	21	91	87	91	10	14	12	8	13	12	10	12	10	13	11	8	12	11	10	12	10	14	12	8	13	12	10	12	50608004	53676568	45882076	43714200	64736000	48270720	49798480	58811100	7.33175e+06	7200596	6879953	6.9336e+06
sp|P30626|SORCN_HUMAN	P30626	SORCN_HUMAN	SRI	198	Homo sapiens	1:Experimental evidence at protein level	Sorcin	1	0.9989	7	13	13	13	4	1	2	1	1	4	0	0	4	1	2	1	1	4	0	0	4	1	2	1	1	4	0	0	24403886	20091392	17513982	16912766	18618912	17207018	18911328	13987909	13060709	12999394	11002559	10635636
sp|P30837|AL1B1_HUMAN	P30837	AL1B1_HUMAN	ALDH1B1	517	Homo sapiens	1:Experimental evidence at protein level	Aldehyde dehydrogenase X, mitochondrial	0.9922	0.9988	4	4	4	8	1	1	1	0	0	1	0	0	1	1	1	0	0	1	0	0	1	1	1	0	1	1	2	1	1.15803e+06	947430	401633	859780	1.12563e+06	597817	649168	687499	1.15803e+06	947430	401633	859780
sp|P30876|RPB2_HUMAN	P30876	RPB2_HUMAN	POLR2B	1174	Homo sapiens	1:Experimental evidence at protein level	DNA-directed RNA polymerase II subunit RPB2	1	0.999	16	67	67	67	4	10	13	7	8	8	9	8	4	10	13	7	8	8	9	8	4	10	13	7	8	8	9	8	52612104	41747996	47831188	50997332	42760448	57511060	48137428	39618592	8563909	7036557	8178190	7.28294e+06
sp|P31025|LCN1_HUMAN	P31025	LCN1_HUMAN	LCN1	176	Homo sapiens	1:Experimental evidence at protein level	Lipocalin-1	1	0.999	3	10	4	10	2	2	1	1	1	0	2	1	1	1	0	0	0	0	1	1	2	2	1	1	1	0	2	1	8.24603e+06	4.70441e+06	3.30865e+06	2.16512e+06	5072494	5051831	6876817	4.58934e+06	5983817	3.10939e+06	2.21689e+06	1408698
sp|P31040|SDHA_HUMAN	P31040	SDHA_HUMAN	SDHA	664	Homo sapiens	1:Experimental evidence at protein level	Succinate dehydrogenase [ubiquinone] flavoprotein subunit, mitochondrial	1	0.999	8	17	17	17	1	6	3	1	5	0	0	1	1	6	3	1	5	0	0	1	1	6	3	1	5	0	0	1	6475848	10512522	8748302	4660635	12975057	1.3005e+06	12876620	3.08645e+06	2752185	2837475	2116925	2.23152e+06
sp|P31146|COR1A_HUMAN	P31146	COR1A_HUMAN	CORO1A	461	Homo sapiens	1:Experimental evidence at protein level	Coronin-1A	0.9993	0.9982	2	5	5	5	0	1	0	1	0	2	0	1	0	1	0	1	0	2	0	1	0	1	0	1	0	2	0	1	2705481	812756	0	1.22671e+06	2.03751e+06	2.13736e+06	0	696220	1.50376e+06	1.24142e+06	0	1.04656e+06
sp|P31150|GDIA_HUMAN	P31150	GDIA_HUMAN	GDI1	447	Homo sapiens	1:Experimental evidence at protein level	Rab GDP dissociation inhibitor alpha	1	0.999	12	24	24	50	2	6	3	1	4	3	3	2	2	6	3	1	4	3	3	2	5	8	8	5	8	7	5	4	20612724	24672832	16983834	14922048	22805314	26408888	26605344	20575672	5.79535e+06	5.94742e+06	5166525	4438668
sp|P31151|S10A7_HUMAN	P31151	S10A7_HUMAN	S100A7	101	Homo sapiens	1:Experimental evidence at protein level	Protein S100-A7	1	0.999	5	27	8	27	3	4	4	1	5	3	4	3	1	1	1	0	2	1	1	1	3	4	4	1	5	3	4	3	43636060	51573820	37230672	21647882	62002020	25979462	51859976	34769956	21682610	27225248	18231780	11356791
sp|P31153|METK2_HUMAN	P31153	METK2_HUMAN	MAT2A	395	Homo sapiens	1:Experimental evidence at protein level	S-adenosylmethionine synthase isoform type-2	1	0.999	9	46	46	46	4	8	6	4	6	7	4	7	4	8	6	4	6	7	4	7	4	8	6	4	6	7	4	7	70720624	80774248	52114628	65111148	70093864	55321948	60782100	50937228	15794112	18197500	16294734	15183757
sp|P31321|KAP1_HUMAN	P31321	KAP1_HUMAN	PRKAR1B	381	Homo sapiens	1:Experimental evidence at protein level	cAMP-dependent protein kinase type I-beta regulatory subunit	0.9895	0.9984	3	2	2	11	0	0	1	0	0	0	1	0	0	0	1	0	0	0	1	0	1	1	1	2	2	2	1	1	0	509246	534138	0	0	0	801638	0	0	509246	534138	0
sp|P31350|RIR2_HUMAN	P31350	RIR2_HUMAN	RRM2	389	Homo sapiens	1:Experimental evidence at protein level	Ribonucleoside-diphosphate reductase subunit M2	1	0.999	6	26	26	26	4	5	1	2	4	3	5	2	4	5	1	2	4	3	5	2	4	5	1	2	4	3	5	2	29063790	29881804	32404254	28835536	33641608	32616964	28951878	16733483	12102731	12250982	13444160	12304476
sp|P31483|TIA1_HUMAN	P31483	TIA1_HUMAN	TIA1	386	Homo sapiens	1:Experimental evidence at protein level	Cytotoxic granule associated RNA binding protein TIA1	0.9574	0.9932	2	7	7	8	1	1	1	1	0	1	1	1	1	1	1	1	0	1	1	1	1	1	1	1	1	1	1	1	2.55125e+06	2890876	2.25702e+06	2.04247e+06	1.77361e+06	2.11831e+06	1.75034e+06	1.56273e+06	2.55125e+06	2890876	2.25702e+06	2.04247e+06
sp|P31689|DNJA1_HUMAN	P31689	DNJA1_HUMAN	DNAJA1	397	Homo sapiens	1:Experimental evidence at protein level	DnaJ homolog subfamily A member 1	1	0.999	7	50	50	50	5	6	7	6	7	6	6	7	5	6	7	6	7	6	6	7	5	6	7	6	7	6	6	7	33703384	37764880	34012760	36733976	36716116	33478726	33618292	34120804	8943951	9047750	9060580	9338060
sp|P31749|AKT1_HUMAN	P31749	AKT1_HUMAN	AKT1	480	Homo sapiens	1:Experimental evidence at protein level	RAC-alpha serine/threonine-protein kinase	1	0.999	5	14	7	14	1	2	2	1	3	2	2	1	1	0	2	1	1	1	0	1	1	2	2	1	3	2	2	1	21651600	19825160	21437406	2.01e+06	7.08037e+06	17718200	6.69551e+06	17484492	7.45807e+06	8975203	8.0314e+06	6950808
sp|P31751|AKT2_HUMAN	P31751	AKT2_HUMAN	AKT2	481	Homo sapiens	1:Experimental evidence at protein level	RAC-beta serine/threonine-protein kinase	1	0.9986	7	8	8	15	1	0	1	1	1	0	0	4	1	0	1	1	1	0	0	4	1	2	1	1	3	1	2	4	5753841	3.48084e+06	3.66893e+06	2268903	3.05913e+06	5.64084e+06	4133764	6321479	2517200	1.88386e+06	1.99956e+06	1.45981e+06
sp|P31930|QCR1_HUMAN	P31930	QCR1_HUMAN	UQCRC1	480	Homo sapiens	1:Experimental evidence at protein level	Cytochrome b-c1 complex subunit 1, mitochondrial	1	0.999	6	25	25	25	4	6	2	2	3	2	2	4	4	6	2	2	3	2	2	4	4	6	2	2	3	2	2	4	12923847	12545944	11744185	10521585	11548764	11014433	11336958	10865091	7.50513e+06	6.66664e+06	6110273	5545096
sp|P31939|PUR9_HUMAN	P31939	PUR9_HUMAN	ATIC	592	Homo sapiens	1:Experimental evidence at protein level	Bifunctional purine biosynthesis protein ATIC	1	0.999	20	95	95	95	13	13	10	10	17	11	11	10	13	13	10	10	17	11	11	10	13	13	10	10	17	11	11	10	128739856	141378592	114965072	110501168	139772416	98325208	161896480	109898888	50265144	55433636	45528216	47276976
sp|P31942|HNRH3_HUMAN	P31942	HNRH3_HUMAN	HNRNPH3	346	Homo sapiens	1:Experimental evidence at protein level	Heterogeneous nuclear ribonucleoprotein H3	1	0.999	6	36	36	42	3	6	6	5	4	4	3	5	3	6	6	5	4	4	3	5	4	7	7	5	5	5	4	5	36392008	45622700	47033556	81999184	17425500	16135677	25468758	19205300	19708858	21500206	24247738	22730206
sp|P31943|HNRH1_HUMAN	P31943	HNRH1_HUMAN	HNRNPH1	449	Homo sapiens	1:Experimental evidence at protein level	Heterogeneous nuclear ribonucleoprotein H	1	0.999	14	95	51	95	12	16	13	8	12	13	10	11	6	9	8	4	7	8	4	5	12	16	13	8	12	13	10	11	185209632	230225856	318844352	246311840	69053256	138777760	102027424	127249216	66024776	67803400	72216016	62429088
sp|P31944|CASPE_HUMAN	P31944	CASPE_HUMAN	CASP14	242	Homo sapiens	1:Experimental evidence at protein level	Caspase-14	1	0.999	10	45	45	45	5	7	6	4	7	4	5	7	5	7	6	4	7	4	5	7	5	7	6	4	7	4	5	7	97785224	107957248	90551248	55563728	115674792	30719530	152243696	68363232	33083538	37084320	28153284	20367870
sp|P31946|1433B_HUMAN	P31946	1433B_HUMAN	YWHAB	246	Homo sapiens	1:Experimental evidence at protein level	14-3-3 protein beta/alpha	1	0.999	11	27	17	55	3	3	4	2	4	5	3	3	2	2	3	1	3	3	2	1	8	6	7	5	9	8	5	7	47326204	40343300	20498412	42132632	35271896	45825604	55764928	47999152	18064452	15709189	15583757	17166898
sp|P31947|1433S_HUMAN	P31947	1433S_HUMAN	SFN	248	Homo sapiens	1:Experimental evidence at protein level	14-3-3 protein sigma	1	0.999	7	10	10	38	2	1	1	0	3	0	2	1	2	1	1	0	3	0	2	1	7	4	4	3	8	3	4	5	2735579	2.8149e+06	2.13813e+06	770066	5007873	1.3671e+06	4713902	2330581	980488	2.2653e+06	1.13555e+06	478460
sp|P31948|STIP1_HUMAN	P31948	STIP1_HUMAN	STIP1	543	Homo sapiens	1:Experimental evidence at protein level	Stress-induced-phosphoprotein 1	1	0.999	23	147	147	147	14	19	20	16	20	18	21	19	14	19	20	16	20	18	21	19	14	19	20	16	20	18	21	19	238787488	255063808	235379376	219348912	261261648	231226064	255902272	223400208	58360632	54668836	54519052	56240708
sp|P31949|S10AB_HUMAN	P31949	S10AB_HUMAN	S100A11	105	Homo sapiens	1:Experimental evidence at protein level	Protein S100-A11	1	0.9983	3	9	9	9	1	0	2	1	1	1	1	2	1	0	2	1	1	1	1	2	1	0	2	1	1	1	1	2	5668809	10053078	11128356	12159898	8158067	7.19251e+06	6402040	9525300	3.39007e+06	6.08779e+06	6628570	7155811
sp|P32119|PRDX2_HUMAN	P32119	PRDX2_HUMAN	PRDX2	198	Homo sapiens	1:Experimental evidence at protein level	Peroxiredoxin-2	1	0.999	8	40	40	46	5	5	6	3	6	3	6	6	5	5	6	3	6	3	6	6	6	6	7	4	7	3	7	6	51999096	66632108	72330960	56473368	63093524	34588920	67151744	31008176	26273512	33439628	25782690	30170740
sp|P32320|CDD_HUMAN	P32320	CDD_HUMAN	CDA	146	Homo sapiens	1:Experimental evidence at protein level	Cytidine deaminase	0.788	0.9906	1	1	1	1	0	0	0	0	0	0	0	1	0	0	0	0	0	0	0	1	0	0	0	0	0	0	0	1	637398	555238	458646	0	468700	240131	822120	698674	637398	555238	458646	0
sp|P32321|DCTD_HUMAN	P32321	DCTD_HUMAN	DCTD	178	Homo sapiens	1:Experimental evidence at protein level	Deoxycytidylate deaminase	0.9996	0.9978	2	6	6	6	1	0	1	1	2	0	1	0	1	0	1	1	2	0	1	0	1	0	1	1	2	0	1	0	2.09486e+06	1.87951e+06	1.11228e+06	2.1092e+06	2.27178e+06	1.35954e+06	1.32948e+06	2.41728e+06	1351042	1.20586e+06	1.11228e+06	1.35991e+06
sp|P32322|P5CR1_HUMAN	P32322	P5CR1_HUMAN	PYCR1	319	Homo sapiens	1:Experimental evidence at protein level	Pyrroline-5-carboxylate reductase 1, mitochondrial	1	0.999	5	32	25	32	3	5	4	3	5	5	3	4	2	4	3	3	4	4	2	3	3	5	4	3	5	5	3	4	14105281	13163227	11074313	12503739	13269771	12009003	11650548	9536126	6500838	6.04631e+06	5840435	5216278
sp|P32455|GBP1_HUMAN	P32455	GBP1_HUMAN	GBP1	592	Homo sapiens	1:Experimental evidence at protein level	Guanylate-binding protein 1	1	0.999	7	13	10	13	1	1	1	1	2	2	5	0	0	1	1	1	1	2	4	0	1	1	1	1	2	2	5	0	17662588	14071432	5871271	11818134	13866051	15198391	19707342	8839723	5711096	4732646	4430286	4202144
sp|P32780|TF2H1_HUMAN	P32780	TF2H1_HUMAN	GTF2H1	548	Homo sapiens	1:Experimental evidence at protein level	General transcription factor IIH subunit 1	0.9937	0.9931	2	4	4	4	0	1	1	0	0	1	0	1	0	1	1	0	0	1	0	1	0	1	1	0	0	1	0	1	728085	1.16736e+06	1.33949e+06	0	593918	945376	464516	1.11389e+06	398472	680410	781383	0
sp|P32856|STX2_HUMAN	P32856	STX2_HUMAN	STX2	288	Homo sapiens	1:Experimental evidence at protein level	Syntaxin-2	0.9596	0.9985	1	2	2	2	0	1	0	0	1	0	0	0	0	1	0	0	1	0	0	0	0	1	0	0	1	0	0	0	324309	255993	201448	0	318615	205038	247489	162333	324309	255993	201448	0
sp|P32969|RL9_HUMAN	P32969	RL9_HUMAN	RPL9P9	192	Homo sapiens	1:Experimental evidence at protein level	60S ribosomal protein L9	1	0.999	3	19	19	19	4	3	2	2	2	2	2	2	4	3	2	2	2	2	2	2	4	3	2	2	2	2	2	2	13747632	10187091	14726394	18696644	8753568	7171046	7045649	10135802	8321171	8.1911e+06	9259273	11750902
sp|P33121|ACSL1_HUMAN	P33121	ACSL1_HUMAN	ACSL1	698	Homo sapiens	1:Experimental evidence at protein level	Long-chain-fatty-acid--CoA ligase 1	0.9693	0.9989	1	1	1	1	0	0	0	0	1	0	0	0	0	0	0	0	1	0	0	0	0	0	0	0	1	0	0	0	681301	839133	362957	0	688104	578533	680752	770853	681301	839133	362957	0
sp|P33176|KINH_HUMAN	P33176	KINH_HUMAN	KIF5B	963	Homo sapiens	1:Experimental evidence at protein level	Kinesin-1 heavy chain	1	0.999	41	210	186	210	19	29	26	19	33	27	32	25	16	26	23	16	30	23	29	23	19	29	26	19	33	27	32	25	290538688	301463488	294944192	311184480	338460288	335489408	366558720	339017824	30273932	29756816	30629616	32184070
sp|P33240|CSTF2_HUMAN	P33240	CSTF2_HUMAN	CSTF2	577	Homo sapiens	1:Experimental evidence at protein level	Cleavage stimulation factor subunit 2	1	0.999	9	46	25	46	7	6	7	5	7	5	5	4	5	3	5	3	4	2	2	1	7	6	7	5	7	5	5	4	41645700	39466176	43062276	35774436	26074364	42631992	31497962	29290108	10345387	8214773	9491496	8159897
sp|P33316|DUT_HUMAN	P33316	DUT_HUMAN	DUT	252	Homo sapiens	1:Experimental evidence at protein level	Deoxyuridine 5'-triphosphate nucleotidohydrolase, mitochondrial	1	0.9988	3	4	4	4	0	0	1	1	1	1	0	0	0	0	1	1	1	1	0	0	0	0	1	1	1	1	0	0	1.85164e+06	2.70529e+06	3.18553e+06	0	529370	0	2.03015e+06	0	1.59762e+06	1.66716e+06	1.83778e+06	0
sp|P33527|MRP1_HUMAN	P33527	MRP1_HUMAN	ABCC1	1531	Homo sapiens	1:Experimental evidence at protein level	Multidrug resistance-associated protein 1	1	0.9983	6	23	17	23	2	3	2	1	5	3	3	4	1	2	2	1	4	2	2	3	2	3	2	1	5	3	3	4	4680128	4.92561e+06	3.9999e+06	3.59209e+06	5.12529e+06	4548393	5983448	5487876	1.21405e+06	1.38603e+06	1.46642e+06	1.19394e+06
sp|P33764|S10A3_HUMAN	P33764	S10A3_HUMAN	S100A3	101	Homo sapiens	1:Experimental evidence at protein level	Protein S100-A3	1	0.999	2	11	11	11	1	2	1	1	2	1	2	1	1	2	1	1	2	1	2	1	1	2	1	1	2	1	2	1	4.08516e+06	13551202	4164117	2.62406e+06	26404164	2.80014e+06	14980370	3.08337e+06	4591216	7363337	4.67995e+06	2.94912e+06
sp|P33897|ABCD1_HUMAN	P33897	ABCD1_HUMAN	ABCD1	745	Homo sapiens	1:Experimental evidence at protein level	ATP-binding cassette sub-family D member 1	0.9984	0.9987	2	2	2	2	0	0	0	0	0	0	2	0	0	0	0	0	0	0	2	0	0	0	0	0	0	0	2	0	0	0	499338	328159	0	686510	991207	254843	0	0	459069	301695
sp|P33981|TTK_HUMAN	P33981	TTK_HUMAN	TTK	857	Homo sapiens	1:Experimental evidence at protein level	Dual specificity protein kinase TTK	1	0.9989	3	6	6	6	0	3	2	0	1	0	0	0	0	3	2	0	1	0	0	0	0	3	2	0	1	0	0	0	2.23355e+06	2.61391e+06	2579884	2.37565e+06	3.37639e+06	4.04941e+06	3407450	2.36329e+06	1.11102e+06	1.36983e+06	1288893	1.38047e+06
sp|P33991|MCM4_HUMAN	P33991	MCM4_HUMAN	MCM4	863	Homo sapiens	1:Experimental evidence at protein level	DNA replication licensing factor MCM4	1	0.999	18	93	93	93	14	13	14	8	10	13	12	9	14	13	14	8	10	13	12	9	14	13	14	8	10	13	12	9	190665072	192235648	208296784	195998384	125877488	157893088	115154360	107600184	32129300	35329964	33211246	34191212
sp|P33992|MCM5_HUMAN	P33992	MCM5_HUMAN	MCM5	734	Homo sapiens	1:Experimental evidence at protein level	DNA replication licensing factor MCM5	1	0.999	27	156	156	156	18	23	26	19	15	20	16	19	18	23	26	19	15	20	16	19	18	23	26	19	15	20	16	19	352627392	404617280	367766464	380863424	206036704	273279136	216972144	184088000	59157968	66612832	65653888	67243896
sp|P33993|MCM7_HUMAN	P33993	MCM7_HUMAN	MCM7	719	Homo sapiens	1:Experimental evidence at protein level	DNA replication licensing factor MCM7	1	0.999	18	87	87	87	9	16	12	12	7	10	13	8	9	16	12	12	7	10	13	8	9	16	12	12	7	10	13	8	158742256	197587712	190670176	196286544	103437752	156113792	117587816	117523720	34476920	41700500	42712396	44747108
sp|P34896|GLYC_HUMAN	P34896	GLYC_HUMAN	SHMT1	483	Homo sapiens	1:Experimental evidence at protein level	Serine hydroxymethyltransferase, cytosolic	1	0.999	3	5	5	5	0	1	1	0	1	0	2	0	0	1	1	0	1	0	2	0	0	1	1	0	1	0	2	0	1.1486e+06	1542488	840249	1.63574e+06	1627359	1.30039e+06	1.60289e+06	945782	651512	592154	555249	594057
sp|P34897|GLYM_HUMAN	P34897	GLYM_HUMAN	SHMT2	504	Homo sapiens	1:Experimental evidence at protein level	Serine hydroxymethyltransferase, mitochondrial	1	0.999	10	49	49	49	7	7	5	5	7	7	7	4	7	7	5	5	7	7	7	4	7	7	5	5	7	7	7	4	50290052	55650724	48718168	50043364	59328464	45482076	49347140	54852532	15335977	16138959	14119695	14249485
sp|P34932|HSP74_HUMAN	P34932	HSP74_HUMAN	HSPA4	840	Homo sapiens	1:Experimental evidence at protein level	Heat shock 70 kDa protein 4	1	0.999	28	100	95	108	13	17	11	7	12	11	15	14	12	16	11	7	11	10	15	13	14	18	12	8	13	12	16	15	98631304	100318344	101203576	84634872	89559560	90669696	115003752	84339192	14588470	12141509	12852195	11312555
sp|P35080|PROF2_HUMAN	P35080	PROF2_HUMAN	PFN2	140	Homo sapiens	1:Experimental evidence at protein level	Profilin-2	0.9804	0.9863	2	2	2	2	0	1	0	0	0	1	0	0	0	1	0	0	0	1	0	0	0	1	0	0	0	1	0	0	189869	910945	736502	238014	643004	1.19941e+06	1.10519e+06	285297	347462	574692	371800	435568
sp|P35221|CTNA1_HUMAN	P35221	CTNA1_HUMAN	CTNNA1	906	Homo sapiens	1:Experimental evidence at protein level	Catenin alpha-1	1	0.999	31	156	112	156	14	21	24	14	20	22	18	23	12	13	18	10	14	16	13	16	14	21	24	14	20	22	18	23	264059280	194587488	240643920	223335312	332532512	189105904	302863744	216347648	38116420	42717572	42924392	42429476
sp|P35222|CTNB1_HUMAN	P35222	CTNB1_HUMAN	CTNNB1	781	Homo sapiens	1:Experimental evidence at protein level	Catenin beta-1	1	0.999	16	75	75	84	9	7	11	6	9	14	9	10	9	7	11	6	9	14	9	10	10	8	12	7	10	15	11	11	74123960	84247288	95553192	80749312	88092272	115041392	102034792	109434352	17185182	19238052	21545930	21251418
sp|P35226|BMI1_HUMAN	P35226	BMI1_HUMAN	BMI1	326	Homo sapiens	1:Experimental evidence at protein level	Polycomb complex protein BMI-1	0.9999	0.999	2	7	3	7	1	2	2	1	0	1	0	0	0	1	1	0	0	1	0	0	1	2	2	1	0	1	0	0	6.02488e+06	6.28098e+06	5.62266e+06	5714522	5476736	2896725	5.36558e+06	2295787	4442281	4.23197e+06	3947352	4.26717e+06
sp|P35232|PHB1_HUMAN	P35232	PHB1_HUMAN	PHB1	272	Homo sapiens	1:Experimental evidence at protein level	Prohibitin 1	1	0.999	5	33	33	33	5	4	5	3	4	4	5	3	5	4	5	3	4	4	5	3	5	4	5	3	4	4	5	3	37245172	33666256	32535972	27226568	31654534	30377372	29997046	37471804	12297766	11340719	10940989	9342877
sp|P35237|SPB6_HUMAN	P35237	SPB6_HUMAN	SERPINB6	376	Homo sapiens	1:Experimental evidence at protein level	Serpin B6	1	0.999	8	22	21	22	1	5	3	2	2	3	2	4	1	4	3	2	2	3	2	4	1	5	3	2	2	3	2	4	24499990	28009334	25887266	18939530	29564204	25103554	26425970	26599356	9645894	10071594	9730173	7724671
sp|P35240|MERL_HUMAN	P35240	MERL_HUMAN	NF2	595	Homo sapiens	1:Experimental evidence at protein level	Merlin	1	0.9985	3	8	6	8	1	0	1	0	2	3	1	0	1	0	0	0	2	2	1	0	1	0	1	0	2	3	1	0	286765	1.25023e+06	1762037	1.15129e+06	1761124	1.52459e+06	1.62989e+06	1.05152e+06	286765	710006	1.04397e+06	794532
sp|P35241|RADI_HUMAN	P35241	RADI_HUMAN	RDX	583	Homo sapiens	1:Experimental evidence at protein level	Radixin	1	0.999	21	36	36	115	3	5	5	3	5	5	6	4	3	5	5	3	5	5	6	4	14	13	15	12	17	16	14	14	37836496	30744588	34283048	31316270	37235032	29240236	34780692	36799024	11126309	10193972	11008092	10503108
sp|P35244|RFA3_HUMAN	P35244	RFA3_HUMAN	RPA3	121	Homo sapiens	1:Experimental evidence at protein level	Replication protein A 14 kDa subunit	0.8833	0.9954	1	2	2	2	0	1	1	0	0	0	0	0	0	1	1	0	0	0	0	0	0	1	1	0	0	0	0	0	0	422746	684920	0	406649	0	334029	0	0	422746	684920	0
sp|P35249|RFC4_HUMAN	P35249	RFC4_HUMAN	RFC4	363	Homo sapiens	1:Experimental evidence at protein level	Replication factor C subunit 4	1	0.999	7	29	29	29	4	5	4	4	1	4	4	3	4	5	4	4	1	4	4	3	4	5	4	4	1	4	4	3	35459240	34738632	35465192	33946304	22382166	36310896	27699998	26735456	10033083	10753162	11090175	9457682
sp|P35250|RFC2_HUMAN	P35250	RFC2_HUMAN	RFC2	354	Homo sapiens	1:Experimental evidence at protein level	Replication factor C subunit 2	1	0.999	8	21	21	21	3	3	4	3	1	2	3	2	3	3	4	3	1	2	3	2	3	3	4	3	1	2	3	2	32889460	22163168	24025404	25852300	20855496	24177970	18957070	17849202	16377032	12899018	12852538	11769129
sp|P35251|RFC1_HUMAN	P35251	RFC1_HUMAN	RFC1	1148	Homo sapiens	1:Experimental evidence at protein level	Replication factor C subunit 1	1	0.999	17	50	50	50	6	9	9	4	5	7	8	2	6	9	9	4	5	7	8	2	6	9	9	4	5	7	8	2	28975076	24759248	25138604	25251928	16402341	23242384	22566560	12149575	4.37869e+06	3.86853e+06	3.73533e+06	3.98998e+06
sp|P35268|RL22_HUMAN	P35268	RL22_HUMAN	RPL22	128	Homo sapiens	1:Experimental evidence at protein level	60S ribosomal protein L22	1	0.999	3	17	17	17	2	3	2	1	3	3	2	1	2	3	2	1	3	3	2	1	2	3	2	1	3	3	2	1	28107046	21556192	22270238	20942896	18259796	19374726	13916712	19610826	15394854	11275850	11909378	11467576
sp|P35269|T2FA_HUMAN	P35269	T2FA_HUMAN	GTF2F1	517	Homo sapiens	1:Experimental evidence at protein level	General transcription factor IIF subunit 1	1	0.9986	3	4	4	4	1	1	0	0	0	1	0	1	1	1	0	0	0	1	0	1	1	1	0	0	0	1	0	1	2.67156e+06	611055	1.03293e+06	1.65106e+06	497076	930629	1.08738e+06	2.42772e+06	1.26669e+06	611055	1.26664e+06	2.02463e+06
sp|P35270|SPRE_HUMAN	P35270	SPRE_HUMAN	SPR	261	Homo sapiens	1:Experimental evidence at protein level	Sepiapterin reductase	0.88	0.9952	1	2	2	2	0	0	0	0	0	1	1	0	0	0	0	0	0	1	1	0	0	0	0	0	0	1	1	0	326138	337036	208720	310355	539959	297895	358717	533313	326138	337036	208720	310355
sp|P35321|SPR1A_HUMAN	P35321	SPR1A_HUMAN	SPRR1A	89	Homo sapiens	1:Experimental evidence at protein level	Cornifin-A	0.9875	0.9981	3	3	3	14	1	0	0	0	1	0	1	0	1	0	0	0	1	0	1	0	3	2	1	1	2	2	2	1	6.62078e+06	5.39579e+06	4063839	2.54327e+06	5.28464e+06	2.17106e+06	6.28107e+06	3.16764e+06	6.62078e+06	5.39579e+06	4063839	2.54327e+06
sp|P35326|SPR2A_HUMAN	P35326	SPR2A_HUMAN	SPRR2A	72	Homo sapiens	1:Experimental evidence at protein level	Small proline-rich protein 2A	0.9927	0.9989	3	6	6	13	0	1	1	1	1	0	1	1	0	1	1	1	1	0	1	1	0	2	2	2	2	0	1	4	0	3.31386e+06	1.33078e+06	899991	2.52737e+06	0	3390587	1.31052e+06	0	3.31386e+06	1.33078e+06	899991
sp|P35527|K1C9_HUMAN	P35527	K1C9_HUMAN	KRT9	623	Homo sapiens	1:Experimental evidence at protein level	Keratin, type I cytoskeletal 9	1	0.999	42	1440	1420	1440	145	210	182	145	183	147	189	239	143	207	178	144	182	144	187	235	145	210	182	145	183	147	189	239	40992195000	56001552000	45201031000	28135702500	32018686000	25659559900	45945291000	67626152000	6958748200	7972568100	6769556500	4771445200
sp|P35555|FBN1_HUMAN	P35555	FBN1_HUMAN	FBN1	2871	Homo sapiens	1:Experimental evidence at protein level	Fibrillin-1	1	0.999	11	28	28	28	2	7	6	5	3	2	1	2	2	7	6	5	3	2	1	2	2	7	6	5	3	2	1	2	14245728	14274239	16138449	13412290	10808382	10423696	10631334	9706063	6.77128e+06	4853281	5.6978e+06	4780424
sp|P35573|GDE_HUMAN	P35573	GDE_HUMAN	AGL	1532	Homo sapiens	1:Experimental evidence at protein level	Glycogen debranching enzyme	1	0.9989	11	23	23	23	1	4	4	1	5	4	2	2	1	4	4	1	5	4	2	2	1	4	4	1	5	4	2	2	6424398	18606628	16945862	14901881	15267434	12387927	26450592	18372060	4643964	5.69261e+06	6.20937e+06	5170180
sp|P35579|MYH9_HUMAN	P35579	MYH9_HUMAN	MYH9	1960	Homo sapiens	1:Experimental evidence at protein level	Myosin-9	1	0.999	136	1483	1263	1483	141	193	204	156	227	188	187	187	121	166	177	127	196	158	161	157	141	193	204	156	227	188	187	187	9143064600	11475074000	12549697500	11858164700	14947745800	12756725800	13622905900	13563823100	478501280	660772160	673218500	727057540
sp|P35580|MYH10_HUMAN	P35580	MYH10_HUMAN	MYH10	1976	Homo sapiens	1:Experimental evidence at protein level	Myosin-10	1	0.999	74	272	245	419	17	34	37	34	41	36	36	37	15	29	33	31	37	33	32	35	30	53	55	52	63	55	55	56	166897824	288413376	289033504	335758592	437877312	365102336	342412704	341846912	8494362	14980726	15698244	17823152
sp|P35606|COPB2_HUMAN	P35606	COPB2_HUMAN	COPB2	906	Homo sapiens	1:Experimental evidence at protein level	Coatomer subunit beta'	1	0.999	26	133	133	133	13	18	19	12	16	22	16	17	13	18	19	12	16	22	16	17	13	18	19	12	16	22	16	17	165410336	254046768	248035040	249019136	308884032	251595392	241528336	273253792	28850314	46150824	43959616	46767416
sp|P35610|SOAT1_HUMAN	P35610	SOAT1_HUMAN	SOAT1	550	Homo sapiens	1:Experimental evidence at protein level	Sterol O-acyltransferase 1	0.9999	0.9989	2	7	7	7	0	0	2	2	0	0	1	2	0	0	2	2	0	0	1	2	0	0	2	2	0	0	1	2	2.95496e+06	448878	2.876e+06	7971745	2.19157e+06	2.69505e+06	2293258	3250946	3.32747e+06	613098	1.79523e+06	3.83219e+06
sp|P35611|ADDA_HUMAN	P35611	ADDA_HUMAN	ADD1	737	Homo sapiens	1:Experimental evidence at protein level	Alpha-adducin	1	0.999	11	52	48	52	8	8	6	4	6	7	6	7	8	7	6	4	5	6	5	7	8	8	6	4	6	7	6	7	52901024	54520600	54683224	55653508	59640804	54723912	47326288	51540060	10684005	11272817	10359553	10994237
sp|P35612|ADDB_HUMAN	P35612	ADDB_HUMAN	ADD2	726	Homo sapiens	1:Experimental evidence at protein level	Beta-adducin	0.9999	0.9989	3	8	8	12	1	1	2	2	1	0	1	0	1	1	2	2	1	0	1	0	1	2	2	2	2	1	2	0	1898489	923018	1.91402e+06	1.60655e+06	978367	1.38933e+06	1.55541e+06	1.71272e+06	1.18488e+06	923018	1.18847e+06	991478
sp|P35613|BASI_HUMAN	P35613	BASI_HUMAN	BSG	385	Homo sapiens	1:Experimental evidence at protein level	Basigin	0.9999	0.9989	1	8	8	8	1	2	2	0	1	0	1	1	1	2	2	0	1	0	1	1	1	2	2	0	1	0	1	1	2.03589e+06	2.45574e+06	2145085	3903723	2.11883e+06	0	2.03003e+06	2.2096e+06	1.28662e+06	1.55008e+06	1.36786e+06	1515920
sp|P35637|FUS_HUMAN	P35637	FUS_HUMAN	FUS	526	Homo sapiens	1:Experimental evidence at protein level	RNA-binding protein FUS	1	0.999	6	57	35	57	5	10	8	7	7	7	6	7	3	7	5	4	4	4	4	4	5	10	8	7	7	7	6	7	87945096	100590680	109359704	91024560	70130832	109613272	93542144	66538408	31605246	35954968	40186436	33213754
sp|P35658|NU214_HUMAN	P35658	NU214_HUMAN	NUP214	2090	Homo sapiens	1:Experimental evidence at protein level	Nuclear pore complex protein Nup214	1	0.999	24	80	80	80	4	11	12	7	12	12	12	10	4	11	12	7	12	12	12	10	4	11	12	7	12	12	12	10	28318410	33583712	29912318	38787568	48842104	55099208	55143876	48746580	3.62372e+06	4359650	4.5808e+06	5.18049e+06
sp|P35659|DEK_HUMAN	P35659	DEK_HUMAN	DEK	375	Homo sapiens	1:Experimental evidence at protein level	Protein DEK	1	0.999	9	37	37	37	4	6	5	4	3	5	5	5	4	6	5	4	3	5	5	5	4	6	5	4	3	5	5	5	64212080	81875376	66632696	70901704	41910848	48635984	43565060	41050328	22295692	20473754	21977154	21881386
sp|P35749|MYH11_HUMAN	P35749	MYH11_HUMAN	MYH11	1972	Homo sapiens	1:Experimental evidence at protein level	Myosin-11	1	0.999	25	12	12	168	1	2	1	0	2	3	2	1	1	2	1	0	2	3	2	1	15	22	22	20	23	22	23	21	6.00246e+06	17842716	18695482	13954561	16506333	22064748	14973986	10319334	4188156	13169076	13350272	13954561
sp|P35754|GLRX1_HUMAN	P35754	GLRX1_HUMAN	GLRX	106	Homo sapiens	1:Experimental evidence at protein level	Glutaredoxin-1	1	0.999	3	14	14	14	3	3	1	0	2	0	2	3	3	3	1	0	2	0	2	3	3	3	1	0	2	0	2	3	5787102	6083398	5339332	1.68476e+06	5088424	3.12882e+06	7.07424e+06	7098550	2.47815e+06	2.55839e+06	2.39484e+06	1.32344e+06
sp|P35908|K22E_HUMAN	P35908	K22E_HUMAN	KRT2	639	Homo sapiens	1:Experimental evidence at protein level	Keratin, type II cytoskeletal 2 epidermal	1	0.999	67	1442	1247	1688	140	199	208	172	190	154	209	170	119	176	176	149	169	130	182	146	162	232	244	193	223	175	249	210	40265916000	43115950000	57085776000	44847292000	52304101000	21563596800	62207861000	35924087000	5271236600	7165018600	7121575900	5856497700
sp|P35914|HMGCL_HUMAN	P35914	HMGCL_HUMAN	HMGCL	325	Homo sapiens	1:Experimental evidence at protein level	Hydroxymethylglutaryl-CoA lyase, mitochondrial	0.96	0.9918	1	1	1	1	1	0	0	0	0	0	0	0	1	0	0	0	0	0	0	0	1	0	0	0	0	0	0	0	370749	310329	208571	0	337855	0	466811	0	370749	310329	208571	0
sp|P35998|PRS7_HUMAN	P35998	PRS7_HUMAN	PSMC2	433	Homo sapiens	1:Experimental evidence at protein level	26S proteasome regulatory subunit 7	1	0.999	18	83	83	83	9	14	13	8	11	11	9	8	9	14	13	8	11	11	9	8	9	14	13	8	11	11	9	8	138011712	120444776	127655440	124473824	114655184	116467248	109987920	106017984	24300944	21576996	22335876	22678684
sp|P36404|ARL2_HUMAN	P36404	ARL2_HUMAN	ARL2	184	Homo sapiens	1:Experimental evidence at protein level	ADP-ribosylation factor-like protein 2	0.8709	0.9948	1	1	1	1	0	0	1	0	0	0	0	0	0	0	1	0	0	0	0	0	0	0	1	0	0	0	0	0	0	883868	858437	0	799585	0	0	0	0	883868	858437	0
sp|P36405|ARL3_HUMAN	P36405	ARL3_HUMAN	ARL3	182	Homo sapiens	1:Experimental evidence at protein level	ADP-ribosylation factor-like protein 3	1	0.9989	4	14	14	14	1	1	3	1	2	2	2	2	1	1	3	1	2	2	2	2	1	1	3	1	2	2	2	2	5464756	8833684	7750779	2.92686e+06	7352718	4199686	6509170	7366734	2.715e+06	4.73969e+06	3.92122e+06	2.92686e+06
sp|P36507|MP2K2_HUMAN	P36507	MP2K2_HUMAN	MAP2K2	400	Homo sapiens	1:Experimental evidence at protein level	Dual specificity mitogen-activated protein kinase kinase 2	1	0.999	5	9	6	9	2	1	0	0	0	3	1	2	2	0	0	0	0	2	1	1	2	1	0	0	0	3	1	2	6821991	6770104	4885048	6.09244e+06	6895809	9287420	8686039	5475002	3717224	3.77418e+06	2741161	3.84006e+06
sp|P36542|ATPG_HUMAN	P36542	ATPG_HUMAN	ATP5F1C	298	Homo sapiens	1:Experimental evidence at protein level	ATP synthase subunit gamma, mitochondrial	0.9921	0.993	2	2	2	2	0	0	0	1	0	1	0	0	0	0	0	1	0	1	0	0	0	0	0	1	0	1	0	0	770879	898846	0	596991	612055	0	0	0	770879	898846	0	596991
sp|P36543|VATE1_HUMAN	P36543	VATE1_HUMAN	ATP6V1E1	226	Homo sapiens	1:Experimental evidence at protein level	V-type proton ATPase subunit E 1	1	0.9989	6	13	7	13	2	1	3	0	4	1	1	1	2	0	2	0	3	0	0	0	2	1	3	0	4	1	1	1	1.94131e+06	11079420	9301333	12609092	12811817	5.21348e+06	6.59029e+06	5.05018e+06	5519103	5.98139e+06	3.80168e+06	4.36377e+06
sp|P36551|HEM6_HUMAN	P36551	HEM6_HUMAN	CPOX	454	Homo sapiens	1:Experimental evidence at protein level	Oxygen-dependent coproporphyrinogen-III oxidase, mitochondrial	1	0.999	3	11	11	11	2	2	2	0	2	0	2	1	2	2	2	0	2	0	2	1	2	2	2	0	2	0	2	1	5251071	5172858	4907878	4561176	5464948	3.82037e+06	4.49185e+06	5.15372e+06	1.51154e+06	1.50037e+06	1.41857e+06	1.27294e+06
sp|P36578|RL4_HUMAN	P36578	RL4_HUMAN	RPL4	427	Homo sapiens	1:Experimental evidence at protein level	60S ribosomal protein L4	1	0.999	15	96	96	96	15	17	12	10	12	12	8	10	15	17	12	10	12	12	8	10	15	17	12	10	12	12	8	10	272335872	210189632	270604448	198107040	172938800	187980384	165065680	315930112	80058616	62886516	64966956	57718820
sp|P36776|LONM_HUMAN	P36776	LONM_HUMAN	LONP1	959	Homo sapiens	1:Experimental evidence at protein level	Lon protease homolog, mitochondrial	1	0.999	17	67	67	67	7	8	10	3	10	9	8	12	7	8	10	3	10	9	8	12	7	8	10	3	10	9	8	12	54346844	42003244	35073968	38555868	53087708	34306712	47175528	53258880	8714539	7401990	6903064	6.78453e+06
sp|P36871|PGM1_HUMAN	P36871	PGM1_HUMAN	PGM1	562	Homo sapiens	1:Experimental evidence at protein level	Phosphoglucomutase-1	1	0.999	8	23	23	23	2	6	3	1	3	2	3	3	2	6	3	1	3	2	3	3	2	6	3	1	3	2	3	3	10962846	6306082	7264731	6438766	8.06025e+06	11435587	9437201	8610570	2174156	1694675	1.96799e+06	1.90257e+06
sp|P36873|PP1G_HUMAN	P36873	PP1G_HUMAN	PPP1CC	323	Homo sapiens	1:Experimental evidence at protein level	Serine/threonine-protein phosphatase PP1-gamma catalytic subunit	1	0.999	9	15	15	63	2	2	2	2	2	1	2	2	2	2	2	2	2	1	2	2	6	9	9	7	8	7	9	8	11144870	13500043	14372788	13135610	12037587	9514040	10908790	11789747	7.95563e+06	9797773	11829615	10822965
sp|P36915|GNL1_HUMAN	P36915	GNL1_HUMAN	GNL1	607	Homo sapiens	1:Experimental evidence at protein level	Guanine nucleotide-binding protein-like 1	1	0.9988	5	18	18	18	2	2	2	3	3	4	0	2	2	2	2	3	3	4	0	2	2	2	2	3	3	4	0	2	8965181	7.47784e+06	8509891	8.17998e+06	8693932	10010909	8.3801e+06	8.29933e+06	3699847	2.98915e+06	3.08023e+06	3.16592e+06
sp|P36952|SPB5_HUMAN	P36952	SPB5_HUMAN	SERPINB5	375	Homo sapiens	1:Experimental evidence at protein level	Serpin B5	0.6416	0.9807	1	2	2	2	0	0	0	0	1	0	0	1	0	0	0	0	1	0	0	1	0	0	0	0	1	0	0	1	0	1.06091e+06	632918	0	2.07814e+06	328174	1.27556e+06	995514	0	1.06091e+06	632918	0
sp|P36957|ODO2_HUMAN	P36957	ODO2_HUMAN	DLST	453	Homo sapiens	1:Experimental evidence at protein level	Dihydrolipoyllysine-residue succinyltransferase component of 2-oxoglutarate dehydrogenase complex, mitochondrial	1	0.999	6	16	16	16	1	2	1	1	3	1	3	4	1	2	1	1	3	1	3	4	1	2	1	1	3	1	3	4	6981692	4557027	6441349	3.4525e+06	7692018	5268138	6347173	4132010	1.8824e+06	2.0069e+06	1.94279e+06	1621961
sp|P36969|GPX4_HUMAN	P36969	GPX4_HUMAN	GPX4	197	Homo sapiens	1:Experimental evidence at protein level	Phospholipid hydroperoxide glutathione peroxidase	0.9645	0.9987	1	3	3	3	0	0	1	0	1	0	0	1	0	0	1	0	1	0	0	1	0	0	1	0	1	0	0	1	843241	0	0	0	0	846390	0	536740	843241	0	0	0
sp|P37108|SRP14_HUMAN	P37108	SRP14_HUMAN	SRP14	136	Homo sapiens	1:Experimental evidence at protein level	Signal recognition particle 14 kDa protein	1	0.999	3	21	21	21	2	4	4	1	2	4	3	1	2	4	4	1	2	4	3	1	2	4	4	1	2	4	3	1	15745140	23143254	18322080	17698362	13182946	15520152	10451958	12386044	9038152	11294027	9576599	9416141
sp|P37198|NUP62_HUMAN	P37198	NUP62_HUMAN	NUP62	522	Homo sapiens	1:Experimental evidence at protein level	Nuclear pore glycoprotein p62	1	0.999	6	12	12	12	0	1	3	1	3	1	2	1	0	1	3	1	3	1	2	1	0	1	3	1	3	1	2	1	1.45663e+06	4402302	4.03267e+06	3.98545e+06	4.2353e+06	4.77619e+06	2711407	5.56129e+06	1.45663e+06	2.21812e+06	2.56618e+06	3.83625e+06
sp|P37235|HPCL1_HUMAN	P37235	HPCL1_HUMAN	HPCAL1	193	Homo sapiens	1:Experimental evidence at protein level	Hippocalcin-like protein 1	1	0.999	4	24	1	24	4	3	3	1	3	3	3	4	0	0	0	0	1	0	0	0	4	3	3	1	3	3	3	4	23334952	24263434	26212742	19730654	20653568	22516198	20998602	23101564	9724653	9361753	9732362	8371370
sp|P37268|FDFT_HUMAN	P37268	FDFT_HUMAN	FDFT1	417	Homo sapiens	1:Experimental evidence at protein level	Squalene synthase	0.985	0.9853	2	2	2	2	0	1	1	0	0	0	0	0	0	1	1	0	0	0	0	0	0	1	1	0	0	0	0	0	3318380	3.29117e+06	2936107	0	1.19348e+06	1.26151e+06	1.41882e+06	3301377	1.63735e+06	1.76757e+06	1.55554e+06	0
sp|P37275|ZEB1_HUMAN	P37275	ZEB1_HUMAN	ZEB1	1124	Homo sapiens	1:Experimental evidence at protein level	Zinc finger E-box-binding homeobox 1	1	0.9986	4	12	12	12	1	3	2	1	1	2	1	1	1	3	2	1	1	2	1	1	1	3	2	1	1	2	1	1	2089073	1814761	1.92095e+06	8743808	1.42777e+06	2.14146e+06	1844832	1.34513e+06	1.28866e+06	1.00751e+06	1.06079e+06	1488789
sp|P37802|TAGL2_HUMAN	P37802	TAGL2_HUMAN	TAGLN2	199	Homo sapiens	1:Experimental evidence at protein level	Transgelin-2	1	0.999	12	93	80	93	10	11	12	10	13	14	12	11	9	10	11	9	10	11	11	9	10	11	12	10	13	14	12	11	142496400	193316640	164638992	161079888	185056288	173722048	168200896	160111024	27632356	36664440	34489140	36487200
sp|P37837|TALDO_HUMAN	P37837	TALDO_HUMAN	TALDO1	337	Homo sapiens	1:Experimental evidence at protein level	Transaldolase	1	0.9989	6	25	25	25	2	4	4	6	3	1	2	3	2	4	4	6	3	1	2	3	2	4	4	6	3	1	2	3	18282348	25286330	23136510	28514272	17976742	30184892	15906302	26045064	11603484	13083289	13026741	11689543
sp|P38117|ETFB_HUMAN	P38117	ETFB_HUMAN	ETFB	255	Homo sapiens	1:Experimental evidence at protein level	Electron transfer flavoprotein subunit beta	1	0.9988	6	19	19	19	3	2	2	0	3	2	4	3	3	2	2	0	3	2	4	3	3	2	2	0	3	2	4	3	275724352	259795840	163147424	180943696	259170912	228685200	286559104	457798784	298089152	255513296	207594816	204186224
sp|P38159|RBMX_HUMAN	P38159	RBMX_HUMAN	RBMX	391	Homo sapiens	1:Experimental evidence at protein level	RNA-binding motif protein, X chromosome	1	0.999	5	23	7	23	2	4	3	3	3	3	2	3	1	1	1	0	1	1	1	1	2	4	3	3	3	3	2	3	26970918	46353464	37530556	34502404	14761415	18005574	10066817	12710858	12949698	22420390	18234728	18472806
sp|P38398|BRCA1_HUMAN	P38398	BRCA1_HUMAN	BRCA1	1863	Homo sapiens	1:Experimental evidence at protein level	Breast cancer type 1 susceptibility protein	0.9949	0.9927	2	2	2	2	0	1	0	0	0	1	0	0	0	1	0	0	0	1	0	0	0	1	0	0	0	1	0	0	209434	319663	294973	240954	171248	492835	185094	0	209434	319663	294973	240954
sp|P38606|VATA_HUMAN	P38606	VATA_HUMAN	ATP6V1A	617	Homo sapiens	1:Experimental evidence at protein level	V-type proton ATPase catalytic subunit A	1	0.999	11	52	52	52	6	5	7	4	8	8	7	7	6	5	7	4	8	8	7	7	6	5	7	4	8	8	7	7	40470072	53494880	38628256	30219906	47782624	39678056	44164616	44621092	11687192	13515099	11450024	9689468
sp|P38646|GRP75_HUMAN	P38646	GRP75_HUMAN	HSPA9	679	Homo sapiens	1:Experimental evidence at protein level	Stress-70 protein, mitochondrial	1	0.999	21	121	121	121	16	16	19	9	19	16	13	13	16	16	19	9	19	16	13	13	16	16	19	9	19	16	13	13	267744752	252282144	240203424	216492256	238075376	206175680	209692896	242396224	56625604	47171536	44902012	40544296
sp|P38919|IF4A3_HUMAN	P38919	IF4A3_HUMAN	EIF4A3	411	Homo sapiens	1:Experimental evidence at protein level	Eukaryotic initiation factor 4A-III	1	0.999	18	96	96	113	18	11	15	7	11	13	9	12	18	11	15	7	11	13	9	12	20	13	17	9	14	16	11	13	172131424	140729104	161788784	135636160	92666264	160748992	110595248	116230232	28795060	24002514	24719318	22691052
sp|P38935|SMBP2_HUMAN	P38935	SMBP2_HUMAN	IGHMBP2	993	Homo sapiens	1:Experimental evidence at protein level	DNA-binding protein SMUBP-2	0.9723	0.999	1	7	7	7	1	1	1	1	1	1	1	0	1	1	1	1	1	1	1	0	1	1	1	1	1	1	1	0	1.44506e+06	1.05462e+06	1280453	1.19988e+06	1016722	1.20128e+06	1.21828e+06	1.36789e+06	1.44506e+06	1.05462e+06	1280453	1.19988e+06
sp|P39019|RS19_HUMAN	P39019	RS19_HUMAN	RPS19	145	Homo sapiens	1:Experimental evidence at protein level	40S ribosomal protein S19	1	0.999	4	18	18	18	3	2	3	2	2	3	2	1	3	2	3	2	2	3	2	1	3	2	3	2	2	3	2	1	17748922	9247283	18587346	15258136	19251298	18015224	9623870	14825378	8.16563e+06	9339446	8931088	6.979e+06
sp|P39023|RL3_HUMAN	P39023	RL3_HUMAN	RPL3	403	Homo sapiens	1:Experimental evidence at protein level	60S ribosomal protein L3	1	0.999	11	69	65	69	6	11	12	7	11	8	7	7	6	10	11	7	10	8	7	6	6	11	12	7	11	8	7	7	125455624	164387936	152626864	127665808	107985792	58524264	84501600	90878280	63657268	87941000	82446072	90524736
sp|P39060|COIA1_HUMAN	P39060	COIA1_HUMAN	COL18A1	1754	Homo sapiens	1:Experimental evidence at protein level	Collagen alpha-1(XVIII) chain	0.8934	0.9958	1	1	1	1	0	1	0	0	0	0	0	0	0	1	0	0	0	0	0	0	0	1	0	0	0	0	0	0	118406	130430	125712	0	59164.8	96680.3	139037	0	118406	130430	125712	0
sp|P39656|OST48_HUMAN	P39656	OST48_HUMAN	DDOST	456	Homo sapiens	1:Experimental evidence at protein level	Dolichyl-diphosphooligosaccharide--protein glycosyltransferase 48 kDa subunit	1	0.999	6	23	23	23	2	4	3	2	5	3	1	3	2	4	3	2	5	3	1	3	2	4	3	2	5	3	1	3	24093140	31619664	27844996	25219486	22096842	20832848	21351808	25159414	10807847	14488471	13336070	12423435
sp|P39748|FEN1_HUMAN	P39748	FEN1_HUMAN	FEN1	380	Homo sapiens	1:Experimental evidence at protein level	Flap endonuclease 1	1	0.999	10	42	42	42	2	6	8	6	6	6	3	5	2	6	8	6	6	6	3	5	2	6	8	6	6	6	3	5	94627856	91333192	100697568	106412952	59869184	77774064	67999368	69709960	26362302	28036398	29326834	31287096
sp|P39880|CUX1_HUMAN	P39880	CUX1_HUMAN	CUX1	1505	Homo sapiens	1:Experimental evidence at protein level	Homeobox protein cut-like 1	1	0.997	4	6	2	6	0	2	0	1	0	1	1	1	0	1	0	1	0	0	0	0	0	2	0	1	0	1	1	1	3.52185e+06	3.16382e+06	3115586	2.28617e+06	1.43031e+06	2.11668e+06	1.24026e+06	1.64898e+06	1.79304e+06	1508540	1.60191e+06	1.4709e+06
sp|P40123|CAP2_HUMAN	P40123	CAP2_HUMAN	CAP2	477	Homo sapiens	1:Experimental evidence at protein level	Adenylyl cyclase-associated protein 2	1	0.999	6	14	14	18	3	2	1	0	3	2	1	2	3	2	1	0	3	2	1	2	3	2	2	1	4	2	2	2	13280323	13376648	11663082	11063222	14254511	11234794	10795635	11463348	5.52769e+06	5564624	4.58411e+06	4186286
sp|P40189|IL6RB_HUMAN	P40189	IL6RB_HUMAN	IL6ST	918	Homo sapiens	1:Experimental evidence at protein level	Interleukin-6 receptor subunit beta	0.9376	0.9977	1	3	3	3	1	0	1	0	0	1	0	0	1	0	1	0	0	1	0	0	1	0	1	0	0	1	0	0	1.04441e+06	0	1.06633e+06	842624	1.82155e+06	774470	1.43946e+06	922013	1.04441e+06	0	1.06633e+06	842624
sp|P40222|TXLNA_HUMAN	P40222	TXLNA_HUMAN	TXLNA	546	Homo sapiens	1:Experimental evidence at protein level	Alpha-taxilin	1	0.999	17	74	74	74	7	11	8	6	7	15	10	10	7	11	8	6	7	15	10	10	7	11	8	6	7	15	10	10	73917864	61467884	53774080	50368412	65395664	62191672	78382544	69420592	19023504	15128029	15261738	14711893
sp|P40227|TCPZ_HUMAN	P40227	TCPZ_HUMAN	CCT6A	531	Homo sapiens	1:Experimental evidence at protein level	T-complex protein 1 subunit zeta	1	0.999	17	86	60	86	7	11	9	10	11	15	12	11	4	8	6	7	9	11	8	7	7	11	9	10	11	15	12	11	287016192	277135776	290317024	271669184	294585856	276081632	284179616	296651200	61466428	66703484	66858952	63221216
sp|P40261|NNMT_HUMAN	P40261	NNMT_HUMAN	NNMT	264	Homo sapiens	1:Experimental evidence at protein level	Nicotinamide N-methyltransferase	0.9721	0.999	1	6	6	6	1	1	0	0	1	1	1	1	1	1	0	0	1	1	1	1	1	1	0	0	1	1	1	1	1.48609e+06	1.26497e+06	1.09944e+06	989354	915534	1.59994e+06	985188	1.16082e+06	1.48609e+06	1.26497e+06	1.09944e+06	989354
sp|P40429|RL13A_HUMAN	P40429	RL13A_HUMAN	RPL13A	203	Homo sapiens	1:Experimental evidence at protein level	60S ribosomal protein L13a	1	0.999	6	49	17	49	6	7	6	6	6	7	3	8	2	1	4	2	2	2	1	3	6	7	6	6	6	7	3	8	171299952	179499808	162505360	168451472	144070912	82741216	89270264	109705128	59006600	67133168	70543144	69084200
sp|P40692|MLH1_HUMAN	P40692	MLH1_HUMAN	MLH1	756	Homo sapiens	1:Experimental evidence at protein level	DNA mismatch repair protein Mlh1	1	0.999	6	13	13	13	2	4	2	1	1	2	1	0	2	4	2	1	1	2	1	0	2	4	2	1	1	2	1	0	15352158	8688018	12289546	13713623	10123931	14549137	13034282	9282641	5537776	3.67007e+06	4671248	4783362
sp|P40763|STAT3_HUMAN	P40763	STAT3_HUMAN	STAT3	770	Homo sapiens	1:Experimental evidence at protein level	Signal transducer and activator of transcription 3	1	0.999	12	46	46	46	5	4	7	3	7	8	4	8	5	4	7	3	7	8	4	8	5	4	7	3	7	8	4	8	23149106	19769664	25913152	33036112	36773928	29415642	31204308	29638252	7.46296e+06	7665495	6.95777e+06	6757523
sp|P40818|UBP8_HUMAN	P40818	UBP8_HUMAN	USP8	1118	Homo sapiens	1:Experimental evidence at protein level	Ubiquitin carboxyl-terminal hydrolase 8	1	0.999	6	11	11	11	0	2	1	0	3	3	1	1	0	2	1	0	3	3	1	1	0	2	1	0	3	3	1	1	4998312	5781063	5936467	4828874	6498135	7733086	7015906	4.29492e+06	1.93504e+06	1.883e+06	1.96354e+06	1795837
sp|P40925|MDHC_HUMAN	P40925	MDHC_HUMAN	MDH1	334	Homo sapiens	1:Experimental evidence at protein level	Malate dehydrogenase, cytoplasmic	1	0.999	6	21	21	21	3	2	2	1	3	5	1	4	3	2	2	1	3	5	1	4	3	2	2	1	3	5	1	4	21226928	12192917	18176410	15864663	12490862	20495036	16528066	20871918	6276691	5522328	5.26007e+06	4904479
sp|P40926|MDHM_HUMAN	P40926	MDHM_HUMAN	MDH2	338	Homo sapiens	1:Experimental evidence at protein level	Malate dehydrogenase, mitochondrial	1	0.999	8	33	33	33	5	5	4	2	7	4	3	3	5	5	4	2	7	4	3	3	5	5	4	2	7	4	3	3	20109664	18676064	91332280	15742856	28403412	66631852	26119678	175025936	22165882	19875740	18115392	15622418
sp|P40937|RFC5_HUMAN	P40937	RFC5_HUMAN	RFC5	340	Homo sapiens	1:Experimental evidence at protein level	Replication factor C subunit 5	1	0.999	9	29	29	29	3	3	6	4	6	3	2	2	3	3	6	4	6	3	2	2	3	3	6	4	6	3	2	2	16750886	22435226	24656800	19918096	17287778	20028694	14608886	15217699	4.25988e+06	5091915	5372528	4.46117e+06
sp|P40938|RFC3_HUMAN	P40938	RFC3_HUMAN	RFC3	356	Homo sapiens	1:Experimental evidence at protein level	Replication factor C subunit 3	1	0.999	9	33	33	33	2	7	4	6	4	5	3	2	2	7	4	6	4	5	3	2	2	7	4	6	4	5	3	2	36141920	39119192	39594812	40824544	21930902	27722482	23939712	24364148	15413887	16190995	13813534	15157508
sp|P40939|ECHA_HUMAN	P40939	ECHA_HUMAN	HADHA	763	Homo sapiens	1:Experimental evidence at protein level	Trifunctional enzyme subunit alpha, mitochondrial	1	0.999	16	49	49	49	8	6	8	4	6	6	6	5	8	6	8	4	6	6	6	5	8	6	8	4	6	6	6	5	53192536	33477686	51168156	30639438	40210436	29665094	46480680	26461204	8763199	6.85005e+06	6.29253e+06	7.05064e+06
sp|P41091|IF2G_HUMAN	P41091	IF2G_HUMAN	EIF2S3	472	Homo sapiens	1:Experimental evidence at protein level	Eukaryotic translation initiation factor 2 subunit 3	1	0.999	13	58	13	58	8	6	9	6	8	8	6	7	1	1	2	2	2	1	2	2	8	6	9	6	8	8	6	7	95085656	74687600	79358896	80045024	80425456	78777392	80191504	79359552	26535668	20910500	21719446	22029614
sp|P41134|ID1_HUMAN	P41134	ID1_HUMAN	ID1	155	Homo sapiens	1:Experimental evidence at protein level	DNA-binding protein inhibitor ID-1	0.9603	0.9937	1	2	2	2	0	0	0	1	0	1	0	0	0	0	0	1	0	1	0	0	0	0	0	1	0	1	0	0	0	0	581160	0	0	766512	0	255607	0	0	581160	0
sp|P41208|CETN2_HUMAN	P41208	CETN2_HUMAN	CETN2	172	Homo sapiens	1:Experimental evidence at protein level	Centrin-2	0.6461	0.981	1	1	0	1	1	0	0	0	0	0	0	0	0	0	0	0	0	0	0	0	1	0	0	0	0	0	0	0	76827.8	0	0	0	0	0	0	0	0	0	0	0
sp|P41212|ETV6_HUMAN	P41212	ETV6_HUMAN	ETV6	452	Homo sapiens	1:Experimental evidence at protein level	Transcription factor ETV6	0.9973	0.9983	2	8	8	8	1	2	1	1	0	1	1	1	1	2	1	1	0	1	1	1	1	2	1	1	0	1	1	1	1.81857e+06	1.58714e+06	1.78725e+06	985397	1.34357e+06	1.9603e+06	1.80394e+06	958987	1471565	1.24312e+06	1.40981e+06	985397
sp|P41214|EIF2D_HUMAN	P41214	EIF2D_HUMAN	EIF2D	584	Homo sapiens	1:Experimental evidence at protein level	Eukaryotic translation initiation factor 2D	0.9997	0.999	2	8	8	8	1	2	2	0	1	1	0	1	1	2	2	0	1	1	0	1	1	2	2	0	1	1	0	1	3.46688e+06	2135871	1.93391e+06	2701211	2.38637e+06	2.52842e+06	2.2326e+06	2323242	1.99561e+06	1.57161e+06	1.47352e+06	1.99836e+06
sp|P41223|BUD31_HUMAN	P41223	BUD31_HUMAN	BUD31	144	Homo sapiens	1:Experimental evidence at protein level	Protein BUD31 homolog	0.9996	0.999	2	6	6	6	1	1	0	0	1	2	0	1	1	1	0	0	1	2	0	1	1	1	0	0	1	2	0	1	4.73543e+06	3635903	3746623	4.25652e+06	1.35908e+06	3788465	1.30184e+06	2.44783e+06	2.37486e+06	2.05611e+06	2.13373e+06	2.10504e+06
sp|P41226|UBA7_HUMAN	P41226	UBA7_HUMAN	UBA7	1012	Homo sapiens	1:Experimental evidence at protein level	Ubiquitin-like modifier-activating enzyme 7	0.9908	0.9986	1	4	4	4	1	1	1	0	0	0	1	0	1	1	1	0	0	0	1	0	1	1	1	0	0	0	1	0	794022	978683	946568	771554	1123288	965636	1.01782e+06	1.23635e+06	794022	978683	946568	771554
sp|P41227|NAA10_HUMAN	P41227	NAA10_HUMAN	NAA10	235	Homo sapiens	1:Experimental evidence at protein level	N-alpha-acetyltransferase 10	1	0.999	5	15	7	15	1	2	2	0	4	1	2	3	1	1	1	0	1	1	1	1	1	2	2	0	4	1	2	3	6815410	10884597	7.83174e+06	7344935	9253755	6132457	7300705	6916639	3.2558e+06	4.30373e+06	3.11056e+06	3.34668e+06
sp|P41229|KDM5C_HUMAN	P41229	KDM5C_HUMAN	KDM5C	1560	Homo sapiens	1:Experimental evidence at protein level	Lysine-specific demethylase 5C	0.9999	0.9979	5	8	2	8	2	1	2	0	0	1	2	0	1	0	0	0	0	0	1	0	2	1	2	0	0	1	2	0	603359	796216	1558142	955417	725249	1.94349e+06	1.00045e+06	710732	603359	796216	771464	684691
sp|P41240|CSK_HUMAN	P41240	CSK_HUMAN	CSK	450	Homo sapiens	1:Experimental evidence at protein level	Tyrosine-protein kinase CSK	1	0.999	11	46	40	46	6	5	6	6	4	7	6	6	5	5	5	5	4	6	5	5	6	5	6	6	4	7	6	6	25243954	28313072	28377252	27957424	30724444	25179114	31563510	27039952	5.49546e+06	5960192	6.2131e+06	5327668
sp|P41250|GARS_HUMAN	P41250	GARS_HUMAN	GARS1	739	Homo sapiens	1:Experimental evidence at protein level	Glycine--tRNA ligase	1	0.999	9	27	27	27	2	5	4	2	5	2	3	4	2	5	4	2	5	2	3	4	2	5	4	2	5	2	3	4	13661314	12993256	14587604	9926342	17628538	10073941	17866090	17688046	3.67271e+06	3.7288e+06	3.83687e+06	3469641
sp|P41252|SYIC_HUMAN	P41252	SYIC_HUMAN	IARS1	1262	Homo sapiens	1:Experimental evidence at protein level	Isoleucine--tRNA ligase, cytoplasmic	1	0.999	32	178	178	178	22	23	19	17	28	23	23	23	22	23	19	17	28	23	23	23	22	23	19	17	28	23	23	23	233393312	220357360	210731392	205021488	244409584	279468256	273895552	251163888	28445912	25250902	25464378	27365656
sp|P41567|EIF1_HUMAN	P41567	EIF1_HUMAN	EIF1	113	Homo sapiens	1:Experimental evidence at protein level	Eukaryotic translation initiation factor 1	1	0.999	2	13	5	13	1	2	2	1	2	2	1	2	0	1	1	0	1	1	0	1	1	2	2	1	2	2	1	2	11757096	10482865	10403615	9504556	8977056	9561534	9888637	10173164	8.24705e+06	7767681	7.74227e+06	6831088
sp|P41743|KPCI_HUMAN	P41743	KPCI_HUMAN	PRKCI	596	Homo sapiens	1:Experimental evidence at protein level	Protein kinase C iota type	1	0.999	3	12	12	12	1	2	2	0	1	2	2	2	1	2	2	0	1	2	2	2	1	2	2	0	1	2	2	2	11289091	25019204	29364540	10436891	30885834	25382730	14954986	31847474	11777518	13882775	17261386	14206480
sp|P42025|ACTY_HUMAN	P42025	ACTY_HUMAN	ACTR1B	376	Homo sapiens	1:Experimental evidence at protein level	Beta-centractin	1	0.9989	8	6	6	54	1	1	1	0	1	2	0	0	1	1	1	0	1	2	0	0	5	6	8	5	9	9	6	6	3116993	3244179	2561506	0	4114361	2855127	3.08588e+06	3.46242e+06	3116993	3244179	2561506	0
sp|P42166|LAP2A_HUMAN	P42166	LAP2A_HUMAN	TMPO	694	Homo sapiens	1:Experimental evidence at protein level	Lamina-associated polypeptide 2, isoform alpha	1	0.999	24	135	84	135	16	20	22	12	19	15	16	15	7	14	15	7	13	10	9	9	16	20	22	12	19	15	16	15	274222464	254732688	268097616	249860864	157536112	207885200	176881056	157159456	40188940	38977664	37844728	35913508
sp|P42167|LAP2B_HUMAN	P42167	LAP2B_HUMAN	TMPO	454	Homo sapiens	1:Experimental evidence at protein level	Lamina-associated polypeptide 2, isoforms beta/gamma	1	0.999	15	33	33	84	2	6	6	5	3	5	5	1	2	6	6	5	3	5	5	1	11	12	13	10	9	10	12	7	41622224	47397348	51499744	38291440	26918340	24315048	29642108	20118018	18107978	20088606	20955860	17867134
sp|P42224|STAT1_HUMAN	P42224	STAT1_HUMAN	STAT1	750	Homo sapiens	1:Experimental evidence at protein level	Signal transducer and activator of transcription 1-alpha/beta	1	0.999	15	88	88	88	7	14	11	8	11	12	14	11	7	14	11	8	11	12	14	11	7	14	11	8	11	12	14	11	83305352	87244056	81362784	83102680	91827032	79480496	89640848	94166136	13348641	13368803	12315057	12278995
sp|P42226|STAT6_HUMAN	P42226	STAT6_HUMAN	STAT6	847	Homo sapiens	1:Experimental evidence at protein level	Signal transducer and activator of transcription 6	1	0.999	7	15	15	15	2	3	1	1	4	1	2	1	2	3	1	1	4	1	2	1	2	3	1	1	4	1	2	1	3132946	6.13527e+06	3.8725e+06	3277711	5863076	3.23946e+06	6188527	3.7225e+06	1.944e+06	2.53235e+06	3061373	2.59765e+06
sp|P42229|STA5A_HUMAN	P42229	STA5A_HUMAN	STAT5A	794	Homo sapiens	1:Experimental evidence at protein level	Signal transducer and activator of transcription 5A	0.9998	0.9989	2	8	0	8	1	1	1	2	0	1	2	0	0	0	0	0	0	0	0	0	1	1	1	2	0	1	2	0	1.78166e+06	2.14366e+06	1.57919e+06	1.69732e+06	1.10205e+06	1.64239e+06	1803390	1.31542e+06	1.38104e+06	1.87131e+06	1.46716e+06	1.47588e+06
sp|P42285|MTREX_HUMAN	P42285	MTREX_HUMAN	MTREX	1042	Homo sapiens	1:Experimental evidence at protein level	Exosome RNA helicase MTR4	1	0.999	21	102	102	102	13	15	15	12	9	14	13	11	13	15	15	12	9	14	13	11	13	15	15	12	9	14	13	11	93531904	78292968	86629936	96743048	43352008	91217720	57717564	70773288	11905682	10884861	11722063	12276064
sp|P42345|MTOR_HUMAN	P42345	MTOR_HUMAN	MTOR	2549	Homo sapiens	1:Experimental evidence at protein level	Serine/threonine-protein kinase mTOR	1	0.999	6	18	18	18	3	3	1	3	3	2	1	2	3	3	1	3	3	2	1	2	3	3	1	3	3	2	1	2	4228447	5596465	4910014	5163005	7431596	7.74599e+06	7077462	7745101	2329445	2493734	2.16071e+06	2.04248e+06
sp|P42356|PI4KA_HUMAN	P42356	PI4KA_HUMAN	PI4KA	2102	Homo sapiens	1:Experimental evidence at protein level	Phosphatidylinositol 4-kinase alpha	1	0.999	4	12	9	12	1	1	3	1	0	1	3	2	1	1	2	1	0	1	2	1	1	1	3	1	0	1	3	2	1984941	2620025	2.36093e+06	2544875	3.34093e+06	3.26253e+06	3.87779e+06	3.50305e+06	1.63228e+06	1.72055e+06	1.72393e+06	1849056
sp|P42357|HUTH_HUMAN	P42357	HUTH_HUMAN	HAL	657	Homo sapiens	1:Experimental evidence at protein level	Histidine ammonia-lyase	1	0.999	8	34	34	34	2	7	7	1	5	3	4	5	2	7	7	1	5	3	4	5	2	7	7	1	5	3	4	5	15511086	25287170	20982532	8520254	19437454	8898010	20879076	22439298	3.68293e+06	5236570	4274473	2.4305e+06
sp|P42566|EPS15_HUMAN	P42566	EPS15_HUMAN	EPS15	896	Homo sapiens	1:Experimental evidence at protein level	Epidermal growth factor receptor substrate 15	1	0.999	9	37	37	37	2	3	3	3	7	6	7	6	2	3	3	3	7	6	7	6	2	3	3	3	7	6	7	6	9579044	10715535	12583695	11769692	20578712	18495322	19045932	18960306	2.90462e+06	3.14187e+06	3.73519e+06	3.82864e+06
sp|P42574|CASP3_HUMAN	P42574	CASP3_HUMAN	CASP3	277	Homo sapiens	1:Experimental evidence at protein level	Caspase-3	0.9931	0.9989	1	5	5	5	0	1	1	1	0	1	1	0	0	1	1	1	0	1	1	0	0	1	1	1	0	1	1	0	2888962	3.40468e+06	2.57803e+06	3.44442e+06	2.24141e+06	3.91799e+06	3.73073e+06	2.65875e+06	2888962	3.40468e+06	2.57803e+06	3.44442e+06
sp|P42677|RS27_HUMAN	P42677	RS27_HUMAN	RPS27	84	Homo sapiens	1:Experimental evidence at protein level	40S ribosomal protein S27	1	0.999	4	20	1	20	2	5	3	3	2	2	2	1	0	1	0	0	0	0	0	0	2	5	3	3	2	2	2	1	30517640	28996300	28092244	30212240	23306776	20378808	19150932	17056348	11555916	13731339	12978080	12643310
sp|P42684|ABL2_HUMAN	P42684	ABL2_HUMAN	ABL2	1182	Homo sapiens	1:Experimental evidence at protein level	Tyrosine-protein kinase ABL2	0.9885	0.9982	1	2	2	2	0	0	1	0	1	0	0	0	0	0	1	0	1	0	0	0	0	0	1	0	1	0	0	0	216719	298663	269782	263354	416986	283241	397354	404343	216719	298663	269782	263354
sp|P42694|HELZ_HUMAN	P42694	HELZ_HUMAN	HELZ	1942	Homo sapiens	1:Experimental evidence at protein level	Probable helicase with zinc finger domain	0.9705	0.9989	1	3	3	3	0	0	1	0	0	1	0	1	0	0	1	0	0	1	0	1	0	0	1	0	0	1	0	1	321243	365839	424616	223759	0	451914	535711	340804	321243	365839	424616	223759
sp|P42695|CNDD3_HUMAN	P42695	CNDD3_HUMAN	NCAPD3	1498	Homo sapiens	1:Experimental evidence at protein level	Condensin-2 complex subunit D3	1	0.999	8	13	13	13	1	3	2	0	3	4	0	0	1	3	2	0	3	4	0	0	1	3	2	0	3	4	0	0	5576161	7869128	8.13575e+06	5056230	5973430	12228162	9543659	3.17509e+06	2.23984e+06	2.13064e+06	2.40816e+06	2.10431e+06
sp|P42696|RBM34_HUMAN	P42696	RBM34_HUMAN	RBM34	430	Homo sapiens	1:Experimental evidence at protein level	RNA-binding protein 34	1	0.999	6	15	15	15	4	3	2	0	1	2	0	3	4	3	2	0	1	2	0	3	4	3	2	0	1	2	0	3	12205908	8528541	9099382	6766837	4.03927e+06	14797231	5.2591e+06	9415403	4876204	3.80757e+06	3.71196e+06	3688276
sp|P42704|LPPRC_HUMAN	P42704	LPPRC_HUMAN	LRPPRC	1394	Homo sapiens	1:Experimental evidence at protein level	Leucine-rich PPR motif-containing protein, mitochondrial	1	0.999	53	314	309	314	38	38	41	26	45	40	44	42	37	37	40	25	45	40	44	41	38	38	41	26	45	40	44	42	554060740	479404672	399110304	405254400	511525120	444540960	528671392	439478112	40640268	34013840	32821838	35154688
sp|P42765|THIM_HUMAN	P42765	THIM_HUMAN	ACAA2	397	Homo sapiens	1:Experimental evidence at protein level	3-ketoacyl-CoA thiolase, mitochondrial	1	0.9988	4	7	7	7	1	1	1	0	1	1	0	2	1	1	1	0	1	1	0	2	1	1	1	0	1	1	0	2	881228	2.4036e+06	2.76768e+06	937792	3.37772e+06	1342610	1709969	2.77364e+06	1.27986e+06	694694	1.7288e+06	1.03316e+06
sp|P42766|RL35_HUMAN	P42766	RL35_HUMAN	RPL35	123	Homo sapiens	1:Experimental evidence at protein level	60S ribosomal protein L35	0.9998	0.999	2	9	9	9	1	1	2	1	1	1	1	1	1	1	2	1	1	1	1	1	1	1	2	1	1	1	1	1	13621110	6004055	13821958	11145498	3.36542e+06	10438640	3524694	9686369	7226888	6.69348e+06	6.58581e+06	5.99573e+06
sp|P42785|PCP_HUMAN	P42785	PCP_HUMAN	PRCP	496	Homo sapiens	1:Experimental evidence at protein level	Lysosomal Pro-X carboxypeptidase	0.9747	0.996	1	1	1	1	0	1	0	0	0	0	0	0	0	1	0	0	0	0	0	0	0	1	0	0	0	0	0	0	0	1.18953e+06	811931	0	817547	0	1.0915e+06	0	0	1.18953e+06	811931	0
sp|P42858|HD_HUMAN	P42858	HD_HUMAN	HTT	3142	Homo sapiens	1:Experimental evidence at protein level	Huntingtin	1	0.999	8	14	14	14	0	1	1	1	6	3	1	1	0	1	1	1	6	3	1	1	0	1	1	1	6	3	1	1	3.40247e+06	3.9789e+06	4.06307e+06	5986964	7331648	6.5039e+06	4.68712e+06	5.71398e+06	1.23946e+06	1.54288e+06	1.29318e+06	1.69291e+06
sp|P42892|ECE1_HUMAN	P42892	ECE1_HUMAN	ECE1	770	Homo sapiens	1:Experimental evidence at protein level	Endothelin-converting enzyme 1	1	0.9972	4	9	9	9	0	1	0	1	3	3	1	0	0	1	0	1	3	3	1	0	0	1	0	1	3	3	1	0	3575222	3.20447e+06	2.93695e+06	2.87708e+06	4315189	3.72428e+06	4.43755e+06	4.42578e+06	1.57245e+06	1.33775e+06	1.22675e+06	1.1932e+06
sp|P43034|LIS1_HUMAN	P43034	LIS1_HUMAN	PAFAH1B1	410	Homo sapiens	1:Experimental evidence at protein level	Platelet-activating factor acetylhydrolase IB subunit beta	1	0.999	11	55	51	55	5	7	7	8	7	8	8	5	4	7	6	8	7	7	8	4	5	7	7	8	7	8	8	5	48131572	46111612	52138828	43241532	56704020	46885728	53736272	45202556	13885593	14151396	14694752	14033403
sp|P43243|MATR3_HUMAN	P43243	MATR3_HUMAN	MATR3	847	Homo sapiens	1:Experimental evidence at protein level	Matrin-3	1	0.999	23	95	95	95	10	15	17	9	9	13	12	10	10	15	17	9	9	13	12	10	10	15	17	9	9	13	12	10	194936992	180345488	244084880	219638944	147705456	131286736	111403688	143097568	56299872	55650784	65020528	54966792
sp|P43246|MSH2_HUMAN	P43246	MSH2_HUMAN	MSH2	934	Homo sapiens	1:Experimental evidence at protein level	DNA mismatch repair protein Msh2	1	0.999	22	90	90	90	11	12	13	10	9	15	10	10	11	12	13	10	9	15	10	10	11	12	13	10	9	15	10	10	82793336	74880000	75596904	68213000	48234444	71880248	65034632	53349640	10396163	8.33157e+06	8512904	8.10888e+06
sp|P43304|GPDM_HUMAN	P43304	GPDM_HUMAN	GPD2	727	Homo sapiens	1:Experimental evidence at protein level	Glycerol-3-phosphate dehydrogenase, mitochondrial	1	0.999	18	58	58	58	9	10	6	5	9	3	9	7	9	10	6	5	9	3	9	7	9	10	6	5	9	3	9	7	52210456	46933012	39055976	39753268	42321932	43172444	39036152	47640472	10946183	10775821	9980206	9504714
sp|P43307|SSRA_HUMAN	P43307	SSRA_HUMAN	SSR1	286	Homo sapiens	1:Experimental evidence at protein level	Translocon-associated protein subunit alpha	1	0.999	3	13	13	13	3	1	1	2	2	1	1	2	3	1	1	2	2	1	1	2	3	1	1	2	2	1	1	2	8865435	7.61812e+06	5403094	5.65961e+06	6.01927e+06	6319284	4433698	6.50229e+06	6.09262e+06	5404406	4.43868e+06	4.62142e+06
sp|P43378|PTN9_HUMAN	P43378	PTN9_HUMAN	PTPN9	593	Homo sapiens	1:Experimental evidence at protein level	Tyrosine-protein phosphatase non-receptor type 9	0.9954	0.9989	1	1	1	1	0	1	0	0	0	0	0	0	0	1	0	0	0	0	0	0	0	1	0	0	0	0	0	0	0	931000	0	0	0	0	0	0	0	0	0	0
sp|P43487|RANG_HUMAN	P43487	RANG_HUMAN	RANBP1	201	Homo sapiens	1:Experimental evidence at protein level	Ran-specific GTPase-activating protein	1	0.999	4	18	18	18	1	3	2	1	4	3	2	2	1	3	2	1	4	3	2	2	1	3	2	1	4	3	2	2	26246718	24948624	23826134	21235556	26214376	20695386	27373116	24506404	16514770	17645700	16015441	16774366
sp|P43490|NAMPT_HUMAN	P43490	NAMPT_HUMAN	NAMPT	491	Homo sapiens	1:Experimental evidence at protein level	Nicotinamide phosphoribosyltransferase	1	0.999	8	24	24	24	3	3	4	1	4	4	3	2	3	3	4	1	4	4	3	2	3	3	4	1	4	4	3	2	16410215	29871892	24956592	10374574	25206160	14545503	22947166	15238012	8518885	9014750	7512365	6084529
sp|P43686|PRS6B_HUMAN	P43686	PRS6B_HUMAN	PSMC4	418	Homo sapiens	1:Experimental evidence at protein level	26S proteasome regulatory subunit 6B	1	0.999	9	23	23	23	3	6	4	1	4	1	2	2	3	6	4	1	4	1	2	2	3	6	4	1	4	1	2	2	28196160	28617196	25017394	24330246	20876982	23708168	22096444	13702476	15925699	15314202	15201268	14855409
sp|P43897|EFTS_HUMAN	P43897	EFTS_HUMAN	TSFM	325	Homo sapiens	1:Experimental evidence at protein level	Elongation factor Ts, mitochondrial	1	0.9983	4	11	11	11	3	1	1	0	3	0	1	2	3	1	1	0	3	0	1	2	3	1	1	0	3	0	1	2	7710132	2.93346e+06	5591596	5911194	6044972	3179844	6944459	6579888	3850304	2.70832e+06	2.39844e+06	2600719
sp|P45880|VDAC2_HUMAN	P45880	VDAC2_HUMAN	VDAC2	294	Homo sapiens	1:Experimental evidence at protein level	Voltage-dependent anion-selective channel protein 2	1	0.999	6	26	26	26	3	4	3	2	3	2	5	4	3	4	3	2	3	2	5	4	3	4	3	2	3	2	5	4	48462124	79938576	74652720	65065908	53409104	48397176	48486804	71593080	31661646	33131412	27037084	25098696
sp|P45954|ACDSB_HUMAN	P45954	ACDSB_HUMAN	ACADSB	432	Homo sapiens	1:Experimental evidence at protein level	Short/branched chain specific acyl-CoA dehydrogenase, mitochondrial	0.6745	0.9833	1	2	2	2	0	1	0	0	0	1	0	0	0	1	0	0	0	1	0	0	0	1	0	0	0	1	0	0	600298	388501	200918	364699	566066	708050	434869	589126	600298	388501	200918	364699
sp|P45973|CBX5_HUMAN	P45973	CBX5_HUMAN	CBX5	191	Homo sapiens	1:Experimental evidence at protein level	Chromobox protein homolog 5	1	0.999	7	53	52	53	5	9	9	6	5	5	8	6	5	9	8	6	5	5	8	6	5	9	9	6	5	5	8	6	90534448	102824760	95513552	92237480	48556024	53497548	45723908	53656040	24747146	31918384	26802950	25370920
sp|P45974|UBP5_HUMAN	P45974	UBP5_HUMAN	USP5	858	Homo sapiens	1:Experimental evidence at protein level	Ubiquitin carboxyl-terminal hydrolase 5	1	0.999	18	82	81	82	10	13	13	10	11	7	10	8	10	13	13	10	10	7	10	8	10	13	13	10	11	7	10	8	78062224	86246032	77328672	77937800	58787432	78973232	69618952	67656368	11100215	10463404	11336455	11030244
sp|P45983|MK08_HUMAN	P45983	MK08_HUMAN	MAPK8	427	Homo sapiens	1:Experimental evidence at protein level	Mitogen-activated protein kinase 8	1	0.9987	3	5	4	13	0	0	1	0	0	2	1	1	0	0	1	0	0	1	1	1	1	1	2	1	1	3	2	2	2182330	1.39763e+06	750899	1755645	868525	1.99389e+06	889486	2.12128e+06	1.25863e+06	764626	1.041e+06	987834
sp|P45985|MP2K4_HUMAN	P45985	MP2K4_HUMAN	MAP2K4	399	Homo sapiens	1:Experimental evidence at protein level	Dual specificity mitogen-activated protein kinase kinase 4	0.886	0.9955	1	1	1	1	0	0	0	0	0	1	0	0	0	0	0	0	0	1	0	0	0	0	0	0	0	1	0	0	0	0	0	0	0	0	0	0	0	0	0	0
sp|P46013|KI67_HUMAN	P46013	KI67_HUMAN	MKI67	3256	Homo sapiens	1:Experimental evidence at protein level	Proliferation marker protein Ki-67	1	0.999	102	601	601	601	75	95	85	69	55	75	72	75	75	95	85	69	55	75	72	75	75	95	85	69	55	75	72	75	1436224640	1609813380	1503655940	1600857220	442184896	1052373060	841863360	901552510	97277752	107913272	104289576	106095704
sp|P46020|KPB1_HUMAN	P46020	KPB1_HUMAN	PHKA1	1223	Homo sapiens	1:Experimental evidence at protein level	Phosphorylase b kinase regulatory subunit alpha, skeletal muscle isoform	0.9427	0.9979	1	1	1	1	0	0	0	0	1	0	0	0	0	0	0	0	1	0	0	0	0	0	0	0	1	0	0	0	272219	351604	332552	337142	506473	390788	369496	440574	272219	351604	332552	337142
sp|P46060|RAGP1_HUMAN	P46060	RAGP1_HUMAN	RANGAP1	587	Homo sapiens	1:Experimental evidence at protein level	Ran GTPase-activating protein 1	1	0.999	21	119	119	119	9	17	16	11	15	19	16	16	9	17	16	11	15	19	16	16	9	17	16	11	15	19	16	16	84773008	118039248	121492608	127238872	114374288	126485760	141699168	129073256	17163310	19271476	20408450	21297366
sp|P46063|RECQ1_HUMAN	P46063	RECQ1_HUMAN	RECQL	649	Homo sapiens	1:Experimental evidence at protein level	ATP-dependent DNA helicase Q1	1	0.999	20	117	111	117	12	20	17	12	15	14	15	12	11	19	16	11	15	13	14	12	12	20	17	12	15	14	15	12	209326976	235587088	224248368	299512736	152935008	229641600	129764816	194836960	42908484	45207888	43117548	44128976
sp|P46087|NOP2_HUMAN	P46087	NOP2_HUMAN	NOP2	812	Homo sapiens	1:Experimental evidence at protein level	Probable 28S rRNA (cytosine(4447)-C(5))-methyltransferase	1	0.999	16	76	76	76	8	9	10	11	5	11	8	14	8	9	10	11	5	11	8	14	8	9	10	11	5	11	8	14	157067184	114343304	127583976	111580544	40251268	105851800	70694584	119853008	28551972	26302248	26033074	23967704
sp|P46100|ATRX_HUMAN	P46100	ATRX_HUMAN	ATRX	2492	Homo sapiens	1:Experimental evidence at protein level	Transcriptional regulator ATRX	1	0.999	14	31	31	31	3	7	8	5	1	2	3	2	3	7	8	5	1	2	3	2	3	7	8	5	1	2	3	2	33786460	23473272	32748274	31952140	11383971	14558893	14907503	9855953	7.50065e+06	7316688	7.32642e+06	8.30019e+06
sp|P46108|CRK_HUMAN	P46108	CRK_HUMAN	CRK	304	Homo sapiens	1:Experimental evidence at protein level	Adapter molecule crk	0.9628	0.9986	1	2	2	2	0	0	0	0	0	0	1	1	0	0	0	0	0	0	1	1	0	0	0	0	0	0	1	1	610022	851717	679520	473082	511945	563034	482282	786045	610022	851717	679520	473082
sp|P46109|CRKL_HUMAN	P46109	CRKL_HUMAN	CRKL	303	Homo sapiens	1:Experimental evidence at protein level	Crk-like protein	1	0.9989	3	7	7	7	3	0	1	0	2	0	0	1	3	0	1	0	2	0	0	1	3	0	1	0	2	0	0	1	3.1985e+06	3161603	3132620	2606614	11151434	1.70372e+06	2.40808e+06	1.84368e+06	1.98026e+06	2.02052e+06	1.91159e+06	1.49235e+06
[truncated: 3,141 more rows]
[truncated: 5 more columns]

## Sheet: ISH-POCA PanAlpha-Telo Process
name	PanAlpha_1.Intensity	PanAlpha_2.Intensity	PanAlpha_3.Intensity	PanAlpha_4.Intensity	Telomere_1.Intensity	Telomere_2.Intensity	Telomere_3.Intensity	Telomere_4.Intensity	Protein	Protein.ID	Entry.Name	Gene	Protein.Length	Organism	Protein.Existence	Description	Protein.Probability	Top.Peptide.Probability	Combined.Total.Peptides	Combined.Spectral.Count	Combined.Unique.Spectral.Count	Combined.Total.Spectral.Count	PanAlpha_1.Spectral.Count	PanAlpha_2.Spectral.Count	PanAlpha_3.Spectral.Count	PanAlpha_4.Spectral.Count	Telomere_1.Spectral.Count	Telomere_2.Spectral.Count	Telomere_3.Spectral.Count	Telomere_4.Spectral.Count	PanAlpha_1.Unique.Spectral.Count	PanAlpha_2.Unique.Spectral.Count	PanAlpha_3.Unique.Spectral.Count	PanAlpha_4.Unique.Spectral.Count	Telomere_1.Unique.Spectral.Count	Telomere_2.Unique.Spectral.Count	Telomere_3.Unique.Spectral.Count	Telomere_4.Unique.Spectral.Count	PanAlpha_1.Total.Spectral.Count	PanAlpha_2.Total.Spectral.Count	PanAlpha_3.Total.Spectral.Count	PanAlpha_4.Total.Spectral.Count	Telomere_1.Total.Spectral.Count	Telomere_2.Total.Spectral.Count	Telomere_3.Total.Spectral.Count	Telomere_4.Total.Spectral.Count	PanAlpha_1.MaxLFQ.Intensity	PanAlpha_2.MaxLFQ.Intensity	PanAlpha_3.MaxLFQ.Intensity
[truncated: 4,282 more rows]
[truncated: 15 more columns]

[truncated: 2 more sheets: ISH-POCA ITS1-MALAT1 Raw, ISH-POCA ITS1-MALAT1 Process]
