# Supplementary material for: A unified photosensitizer platform for in situ DNA-, RNA-, and protein-directed proximity labeling
Source: bioRxiv. 2026 May 1:2026.04.30.721698. Preprint. [Version 1] doi: 10.64898/2026.04.30.721698 (PMC13142541; doi:10.64898/2026.04.30.721698)
Supplement: Supplement 4 [file media-4.xlsx]

## Sheet: Summary
	Sheet Name	Description
1	IF-POCA NPM1-SON-NUP98 Raw	Raw FragPipe output for proteins in IF-POCA of NPM1, SON, NUP98, and no primary antibody control (Fig 3)
2	IF-POCA NPM1-SON-NUP98 Process	FragPipe Analyst processed data for proteins in IF-POCA of NPM1, SON, NUP98, and no primary antibody control (Fig 3)
3	IF-POCA JF570 DBF Raw	Raw FragPipe output for proteins in IF-POCA of SON and NUP98 using JF570 and DBF (Fig 3)
4	IF-POCA JF570 DBF Process	FragPipe Analyst processed data for proteins in IF-POCA of SON and NUP98 using JF570 and DBF (Fig 3)

## Sheet: IF-POCA NPM1-SON-NUP98 Raw
Protein	Protein ID	Entry Name	Gene	Protein Length	Organism	Protein Existence	Description	Protein Probability	Top Peptide Probability	Combined Total Peptides	Combined Spectral Count	Combined Unique Spectral Count	Combined Total Spectral Count	NPM1_1 Spectral Count	NPM1_2 Spectral Count	NPM1_3 Spectral Count	NoPrimary_1 Spectral Count	NoPrimary_2 Spectral Count	NoPrimary_3 Spectral Count	Nup98_1 Spectral Count	Nup98_2 Spectral Count	Nup98_3 Spectral Count	SON_1 Spectral Count	SON_2 Spectral Count	SON_3 Spectral Count	NPM1_1 Unique Spectral Count	NPM1_2 Unique Spectral Count	NPM1_3 Unique Spectral Count	NoPrimary_1 Unique Spectral Count	NoPrimary_2 Unique Spectral Count	NoPrimary_3 Unique Spectral Count	Nup98_1 Unique Spectral Count	Nup98_2 Unique Spectral Count	Nup98_3 Unique Spectral Count	SON_1 Unique Spectral Count	SON_2 Unique Spectral Count	SON_3 Unique Spectral Count	NPM1_1 Total Spectral Count	NPM1_2 Total Spectral Count	NPM1_3 Total Spectral Count	NoPrimary_1 Total Spectral Count	NoPrimary_2 Total Spectral Count	NoPrimary_3 Total Spectral Count	Nup98_1 Total Spectral Count	Nup98_2 Total Spectral Count	Nup98_3 Total Spectral Count	SON_1 Total Spectral Count	SON_2 Total Spectral Count	SON_3 Total Spectral Count
sp|A0A0B4J2D5|GAL3B_HUMAN	A0A0B4J2D5	GAL3B_HUMAN	GATD3B	268	Homo sapiens	5:Protein uncertain	Putative glutamine amidotransferase-like class 1 domain-containing protein 3B, mitochondrial	0.9999	0.9975	3	4	0	4	0	0	1	0	1	0	1	0	1	0	0	0	0	0	0	0	0	0	0	0	0	0	0	0	0	0	1	0	1	0	1	0	1	0	0	0
sp|A0AVT1|UBA6_HUMAN	A0AVT1	UBA6_HUMAN	UBA6	1052	Homo sapiens	1:Experimental evidence at protein level	Ubiquitin-like modifier-activating enzyme 6	1	0.9988	8	26	26	26	4	3	1	0	2	1	3	2	4	6	0	0	4	3	1	0	2	1	3	2	4	6	0	0	4	3	1	0	2	1	3	2	4	6	0	0
sp|A0FGR8|ESYT2_HUMAN	A0FGR8	ESYT2_HUMAN	ESYT2	921	Homo sapiens	1:Experimental evidence at protein level	Extended synaptotagmin-2	1	0.999	8	27	27	27	2	3	3	1	2	2	3	1	4	3	3	0	2	3	3	1	2	2	3	1	4	3	3	0	2	3	3	1	2	2	3	1	4	3	3	0
sp|A1L0T0|HACL2_HUMAN	A1L0T0	HACL2_HUMAN	ILVBL	632	Homo sapiens	1:Experimental evidence at protein level	2-hydroxyacyl-CoA lyase 2	1	0.9942	5	6	6	6	0	0	0	0	1	0	2	0	3	0	0	0	0	0	0	0	1	0	2	0	3	0	0	0	0	0	0	0	1	0	2	0	3	0	0	0
sp|A2RRP1|NBAS_HUMAN	A2RRP1	NBAS_HUMAN	NBAS	2371	Homo sapiens	1:Experimental evidence at protein level	NBAS subunit of NRZ tethering complex	1	0.998	11	15	15	15	1	3	0	0	1	1	3	2	2	1	0	1	1	3	0	0	1	1	3	2	2	1	0	1	1	3	0	0	1	1	3	2	2	1	0	1
sp|A5YKK6|CNOT1_HUMAN	A5YKK6	CNOT1_HUMAN	CNOT1	2376	Homo sapiens	1:Experimental evidence at protein level	CCR4-NOT transcription complex subunit 1	1	0.999	24	86	86	86	8	13	7	3	7	5	4	6	7	8	7	11	8	13	7	3	7	5	4	6	7	8	7	11	8	13	7	3	7	5	4	6	7	8	7	11
sp|A6H8M9|CDHR4_HUMAN	A6H8M9	CDHR4_HUMAN	CDHR4	788	Homo sapiens	2:Experimental evidence at transcript level	Cadherin-related family member 4	0.6104	0.9891	1	1	1	1	1	0	0	0	0	0	0	0	0	0	0	0	1	0	0	0	0	0	0	0	0	0	0	0	1	0	0	0	0	0	0	0	0	0	0	0
sp|A6NHL2|TBAL3_HUMAN	A6NHL2	TBAL3_HUMAN	TUBAL3	446	Homo sapiens	1:Experimental evidence at protein level	Tubulin alpha chain-like 3	1	0.999	8	23	23	219	3	2	2	0	2	2	2	2	2	2	2	2	3	2	2	0	2	2	2	2	2	2	2	2	25	21	19	8	16	19	20	15	18	18	20	20
sp|A6NHR9|SMHD1_HUMAN	A6NHR9	SMHD1_HUMAN	SMCHD1	2005	Homo sapiens	1:Experimental evidence at protein level	Structural maintenance of chromosomes flexible hinge domain-containing protein 1	1	0.999	19	44	44	44	6	4	1	0	1	1	4	1	6	8	4	8	6	4	1	0	1	1	4	1	6	8	4	8	6	4	1	0	1	1	4	1	6	8	4	8
sp|A6NNZ2|TBB8B_HUMAN	A6NNZ2	TBB8B_HUMAN	TUBB8B	444	Homo sapiens	1:Experimental evidence at protein level	Tubulin beta 8B	0.9988	0.9987	11	2	2	493	0	1	0	0	0	0	0	0	0	0	0	1	0	1	0	0	0	0	0	0	0	0	0	1	38	46	40	32	37	34	43	45	39	47	43	49
sp|A8CG34|P121C_HUMAN	A8CG34	P121C_HUMAN	POM121C	1229	Homo sapiens	1:Experimental evidence at protein level	Nuclear envelope pore membrane protein POM 121C	1	0.999	14	44	4	44	1	1	0	0	1	1	12	14	11	1	1	1	0	0	0	0	0	0	2	1	1	0	0	0	1	1	0	0	1	1	12	14	11	1	1	1
sp|A8MTY7|KRA97_HUMAN	A8MTY7	KRA97_HUMAN	KRTAP9-7	169	Homo sapiens	3:Protein inferred from homology	Keratin-associated protein 9-7	0	0.999	2	7	0	7	0	0	7	0	0	0	0	0	0	0	0	0	0	0	0	0	0	0	0	0	0	0	0	0	0	0	7	0	0	0	0	0	0	0	0	0
sp|A8MWD9|RUXGL_HUMAN	A8MWD9	RUXGL_HUMAN	SNRPGP15	76	Homo sapiens	5:Protein uncertain	Putative small nuclear ribonucleoprotein G-like protein 15	1	0.999	3	7	0	7	0	0	0	0	0	0	0	0	1	2	1	3	0	0	0	0	0	0	0	0	0	0	0	0	0	0	0	0	0	0	0	0	1	2	1	3
sp|B5ME19|EIFCL_HUMAN	B5ME19	EIFCL_HUMAN	EIF3CL	914	Homo sapiens	1:Experimental evidence at protein level	Eukaryotic translation initiation factor 3 subunit C-like protein	1	0.999	26	257	0	257	23	24	22	9	16	18	23	21	23	27	28	23	0	0	0	0	0	0	0	0	0	0	0	0	23	24	22	9	16	18	23	21	23	27	28	23
sp|B9A064|IGLL5_HUMAN	B9A064	IGLL5_HUMAN	IGLL5	214	Homo sapiens	2:Experimental evidence at transcript level	Immunoglobulin lambda-like polypeptide 5	0.7773	0.9951	1	3	3	3	0	0	0	0	0	0	0	0	0	1	1	1	0	0	0	0	0	0	0	0	0	1	1	1	0	0	0	0	0	0	0	0	0	1	1	1
sp|E9PRG8|CK098_HUMAN	E9PRG8	CK098_HUMAN	C11orf98	123	Homo sapiens	4:Protein predicted	Uncharacterized protein C11orf98	1	0.999	10	100	100	100	9	8	9	7	9	10	8	10	6	11	6	7	9	8	9	7	9	10	8	10	6	11	6	7	9	8	9	7	9	10	8	10	6	11	6	7
sp|O00116|ADAS_HUMAN	O00116	ADAS_HUMAN	AGPS	658	Homo sapiens	1:Experimental evidence at protein level	Alkyldihydroxyacetonephosphate synthase, peroxisomal	1	0.999	13	88	88	88	11	10	6	5	6	5	7	6	11	8	6	7	11	10	6	5	6	5	7	6	11	8	6	7	11	10	6	5	6	5	7	6	11	8	6	7
sp|O00139|KIF2A_HUMAN	O00139	KIF2A_HUMAN	KIF2A	706	Homo sapiens	1:Experimental evidence at protein level	Kinesin-like protein KIF2A	1	0.999	9	29	28	29	3	1	1	2	2	3	4	3	2	4	3	1	3	1	1	1	2	3	4	3	2	4	3	1	3	1	1	2	2	3	4	3	2	4	3	1
sp|O00148|DX39A_HUMAN	O00148	DX39A_HUMAN	DDX39A	427	Homo sapiens	1:Experimental evidence at protein level	ATP-dependent RNA helicase DDX39A	1	0.999	18	13	13	136	1	1	1	0	0	0	0	0	0	4	3	3	1	1	1	0	0	0	0	0	0	4	3	3	10	11	7	6	6	6	7	8	8	22	23	22
sp|O00151|PDLI1_HUMAN	O00151	PDLI1_HUMAN	PDLIM1	329	Homo sapiens	1:Experimental evidence at protein level	PDZ and LIM domain protein 1	1	0.999	16	112	112	112	12	15	9	1	6	7	12	10	13	12	7	8	12	15	9	1	6	7	12	10	13	12	7	8	12	15	9	1	6	7	12	10	13	12	7	8
sp|O00154|BACH_HUMAN	O00154	BACH_HUMAN	ACOT7	380	Homo sapiens	1:Experimental evidence at protein level	Cytosolic acyl coenzyme A thioester hydrolase	1	0.999	6	36	34	36	4	5	2	0	1	1	4	7	3	5	2	2	3	5	2	0	1	1	3	7	3	5	2	2	4	5	2	0	1	1	4	7	3	5	2	2
sp|O00159|MYO1C_HUMAN	O00159	MYO1C_HUMAN	MYO1C	1063	Homo sapiens	1:Experimental evidence at protein level	Unconventional myosin-Ic	1	0.999	43	349	344	349	27	29	23	14	24	26	40	30	37	34	29	36	27	28	23	14	24	26	39	29	37	33	29	35	27	29	23	14	24	26	40	30	37	34	29	36
sp|O00170|AIP_HUMAN	O00170	AIP_HUMAN	AIP	330	Homo sapiens	1:Experimental evidence at protein level	AH receptor-interacting protein	1	0.999	4	19	19	19	2	2	2	0	0	1	2	2	2	4	1	1	2	2	2	0	0	1	2	2	2	4	1	1	2	2	2	0	0	1	2	2	2	4	1	1
sp|O00178|GTPB1_HUMAN	O00178	GTPB1_HUMAN	GTPBP1	669	Homo sapiens	1:Experimental evidence at protein level	GTP-binding protein 1	0.9891	0.999	1	2	2	2	0	0	0	0	0	0	1	0	0	0	1	0	0	0	0	0	0	0	1	0	0	0	1	0	0	0	0	0	0	0	1	0	0	0	1	0
sp|O00186|STXB3_HUMAN	O00186	STXB3_HUMAN	STXBP3	592	Homo sapiens	1:Experimental evidence at protein level	Syntaxin-binding protein 3	1	0.9986	6	20	20	20	2	1	2	2	1	3	0	1	2	2	3	1	2	1	2	2	1	3	0	1	2	2	3	1	2	1	2	2	1	3	0	1	2	2	3	1
sp|O00203|AP3B1_HUMAN	O00203	AP3B1_HUMAN	AP3B1	1094	Homo sapiens	1:Experimental evidence at protein level	AP-3 complex subunit beta-1	1	0.999	26	110	98	110	9	7	7	1	4	9	8	7	10	17	18	13	7	7	7	1	4	8	7	5	9	15	16	12	9	7	7	1	4	9	8	7	10	17	18	13
sp|O00231|PSD11_HUMAN	O00231	PSD11_HUMAN	PSMD11	422	Homo sapiens	1:Experimental evidence at protein level	26S proteasome non-ATPase regulatory subunit 11	1	0.999	20	93	93	93	6	7	5	3	3	4	5	5	5	19	14	17	6	7	5	3	3	4	5	5	5	19	14	17	6	7	5	3	3	4	5	5	5	19	14	17
sp|O00232|PSD12_HUMAN	O00232	PSD12_HUMAN	PSMD12	456	Homo sapiens	1:Experimental evidence at protein level	26S proteasome non-ATPase regulatory subunit 12	1	0.999	16	61	61	61	2	4	3	2	0	1	4	2	6	11	14	12	2	4	3	2	0	1	4	2	6	11	14	12	2	4	3	2	0	1	4	2	6	11	14	12
sp|O00233|PSMD9_HUMAN	O00233	PSMD9_HUMAN	PSMD9	223	Homo sapiens	1:Experimental evidence at protein level	26S proteasome non-ATPase regulatory subunit 9	1	0.999	3	11	11	11	1	1	0	1	1	0	0	2	1	3	0	1	1	1	0	1	1	0	0	2	1	3	0	1	1	1	0	1	1	0	0	2	1	3	0	1
sp|O00264|PGRC1_HUMAN	O00264	PGRC1_HUMAN	PGRMC1	195	Homo sapiens	1:Experimental evidence at protein level	Membrane-associated progesterone receptor component 1	0.9852	0.9982	1	10	10	10	1	1	1	1	0	1	0	1	1	1	1	1	1	1	1	1	0	1	0	1	1	1	1	1	1	1	1	1	0	1	0	1	1	1	1	1
sp|O00267|SPT5H_HUMAN	O00267	SPT5H_HUMAN	SUPT5H	1087	Homo sapiens	1:Experimental evidence at protein level	Transcription elongation factor SPT5	1	0.999	18	34	34	34	0	1	1	0	0	0	0	1	0	11	11	9	0	1	1	0	0	0	0	1	0	11	11	9	0	1	1	0	0	0	0	1	0	11	11	9
sp|O00273|DFFA_HUMAN	O00273	DFFA_HUMAN	DFFA	331	Homo sapiens	1:Experimental evidence at protein level	DNA fragmentation factor subunit alpha	0.9435	0.999	1	1	1	1	0	0	0	0	0	0	1	0	0	0	0	0	0	0	0	0	0	0	1	0	0	0	0	0	0	0	0	0	0	0	1	0	0	0	0	0
sp|O00299|CLIC1_HUMAN	O00299	CLIC1_HUMAN	CLIC1	241	Homo sapiens	1:Experimental evidence at protein level	Chloride intracellular channel protein 1	1	0.999	11	82	82	82	6	6	9	4	5	5	8	9	6	7	7	10	6	6	9	4	5	5	8	9	6	7	7	10	6	6	9	4	5	5	8	9	6	7	7	10
sp|O00303|EIF3F_HUMAN	O00303	EIF3F_HUMAN	EIF3F	357	Homo sapiens	1:Experimental evidence at protein level	Eukaryotic translation initiation factor 3 subunit F	1	0.999	6	23	23	23	1	0	0	0	0	0	2	2	3	4	4	7	1	0	0	0	0	0	2	2	3	4	4	7	1	0	0	0	0	0	2	2	3	4	4	7
sp|O00391|QSOX1_HUMAN	O00391	QSOX1_HUMAN	QSOX1	747	Homo sapiens	1:Experimental evidence at protein level	Sulfhydryl oxidase 1	0.9996	0.9978	3	3	3	3	0	0	0	0	0	0	1	0	0	0	0	2	0	0	0	0	0	0	1	0	0	0	0	2	0	0	0	0	0	0	1	0	0	0	0	2
sp|O00410|IPO5_HUMAN	O00410	IPO5_HUMAN	IPO5	1097	Homo sapiens	1:Experimental evidence at protein level	Importin-5	1	0.999	41	340	292	340	27	30	21	14	16	16	41	24	37	34	36	44	23	25	16	13	13	13	37	21	34	29	30	38	27	30	21	14	16	16	41	24	37	34	36	44
sp|O00422|SAP18_HUMAN	O00422	SAP18_HUMAN	SAP18	153	Homo sapiens	1:Experimental evidence at protein level	Histone deacetylase complex subunit SAP18	1	0.9989	8	31	31	31	0	1	0	0	0	0	0	0	1	12	7	10	0	1	0	0	0	0	0	0	1	12	7	10	0	1	0	0	0	0	0	0	1	12	7	10
sp|O00425|IF2B3_HUMAN	O00425	IF2B3_HUMAN	IGF2BP3	579	Homo sapiens	1:Experimental evidence at protein level	Insulin-like growth factor 2 mRNA-binding protein 3	0.8648	0.9901	2	3	3	9	1	0	0	0	0	0	0	0	1	1	0	0	1	0	0	0	0	0	0	0	1	1	0	0	1	0	0	0	0	0	0	0	1	3	2	2
sp|O00429|DNM1L_HUMAN	O00429	DNM1L_HUMAN	DNM1L	736	Homo sapiens	1:Experimental evidence at protein level	Dynamin-1-like protein	1	0.999	21	130	130	130	11	13	7	5	8	8	13	14	10	15	12	14	11	13	7	5	8	8	13	14	10	15	12	14	11	13	7	5	8	8	13	14	10	15	12	14
sp|O00442|RTCA_HUMAN	O00442	RTCA_HUMAN	RTCA	366	Homo sapiens	1:Experimental evidence at protein level	RNA 3'-terminal phosphate cyclase	1	0.9988	2	3	3	3	0	0	0	0	0	0	1	0	1	0	1	0	0	0	0	0	0	0	1	0	1	0	1	0	0	0	0	0	0	0	1	0	1	0	1	0
sp|O00443|P3C2A_HUMAN	O00443	P3C2A_HUMAN	PIK3C2A	1686	Homo sapiens	1:Experimental evidence at protein level	Phosphatidylinositol 4-phosphate 3-kinase C2 domain-containing subunit alpha	0.994	0.9947	1	1	1	1	0	0	0	0	1	0	0	0	0	0	0	0	0	0	0	0	1	0	0	0	0	0	0	0	0	0	0	0	1	0	0	0	0	0	0	0
sp|O00459|P85B_HUMAN	O00459	P85B_HUMAN	PIK3R2	728	Homo sapiens	1:Experimental evidence at protein level	Phosphatidylinositol 3-kinase regulatory subunit beta	0.9986	0.9987	1	6	0	6	1	1	0	0	0	0	0	1	0	1	1	1	0	0	0	0	0	0	0	0	0	0	0	0	1	1	0	0	0	0	0	1	0	1	1	1
sp|O00461|GOLI4_HUMAN	O00461	GOLI4_HUMAN	GOLIM4	696	Homo sapiens	1:Experimental evidence at protein level	Golgi integral membrane protein 4	0.9367	0.9988	1	1	1	1	0	0	0	0	1	0	0	0	0	0	0	0	0	0	0	0	1	0	0	0	0	0	0	0	0	0	0	0	1	0	0	0	0	0	0	0
sp|O00468|AGRIN_HUMAN	O00468	AGRIN_HUMAN	AGRN	2068	Homo sapiens	1:Experimental evidence at protein level	Agrin	0.9999	0.9954	4	4	4	4	0	1	0	0	0	0	0	2	0	0	1	0	0	1	0	0	0	0	0	2	0	0	1	0	0	1	0	0	0	0	0	2	0	0	1	0
sp|O00469|PLOD2_HUMAN	O00469	PLOD2_HUMAN	PLOD2	737	Homo sapiens	1:Experimental evidence at protein level	Procollagen-lysine,2-oxoglutarate 5-dioxygenase 2	1	0.999	19	82	82	82	7	8	6	4	6	6	12	5	9	5	7	7	7	8	6	4	6	6	12	5	9	5	7	7	7	8	6	4	6	6	12	5	9	5	7	7
sp|O00471|EXOC5_HUMAN	O00471	EXOC5_HUMAN	EXOC5	708	Homo sapiens	1:Experimental evidence at protein level	Exocyst complex component 5	1	0.999	12	53	53	53	4	4	6	4	4	5	4	2	4	8	4	4	4	4	6	4	4	5	4	2	4	8	4	4	4	4	6	4	4	5	4	2	4	8	4	4
sp|O00483|NDUA4_HUMAN	O00483	NDUA4_HUMAN	NDUFA4	81	Homo sapiens	1:Experimental evidence at protein level	Cytochrome c oxidase subunit NDUFA4	1	0.999	2	23	23	23	2	2	2	2	2	2	1	2	2	2	2	2	2	2	2	2	2	2	1	2	2	2	2	2	2	2	2	2	2	2	1	2	2	2	2	2
sp|O00487|PSDE_HUMAN	O00487	PSDE_HUMAN	PSMD14	310	Homo sapiens	1:Experimental evidence at protein level	26S proteasome non-ATPase regulatory subunit 14	1	0.999	8	42	42	42	2	3	3	1	2	2	2	2	2	9	4	10	2	3	3	1	2	2	2	2	2	9	4	10	2	3	3	1	2	2	2	2	2	9	4	10
sp|O00505|IMA4_HUMAN	O00505	IMA4_HUMAN	KPNA3	521	Homo sapiens	1:Experimental evidence at protein level	Importin subunit alpha-4	1	0.999	6	26	26	38	2	2	2	1	2	2	3	3	3	2	2	2	2	2	2	1	2	2	3	3	3	2	2	2	3	3	3	2	2	2	6	4	5	3	2	3
sp|O00506|STK25_HUMAN	O00506	STK25_HUMAN	STK25	426	Homo sapiens	1:Experimental evidence at protein level	Serine/threonine-protein kinase 25	1	0.9989	3	14	0	14	1	1	1	0	0	0	2	1	1	2	2	3	0	0	0	0	0	0	0	0	0	0	0	0	1	1	1	0	0	0	2	1	1	2	2	3
sp|O00522|KRIT1_HUMAN	O00522	KRIT1_HUMAN	KRIT1	736	Homo sapiens	1:Experimental evidence at protein level	Krev interaction trapped protein 1	0.8884	0.9978	1	11	11	11	1	1	1	1	1	0	2	0	1	1	0	2	1	1	1	1	1	0	2	0	1	1	0	2	1	1	1	1	1	0	2	0	1	1	0	2
sp|O00541|PESC_HUMAN	O00541	PESC_HUMAN	PES1	588	Homo sapiens	1:Experimental evidence at protein level	Pescadillo homolog	1	0.999	15	90	90	90	14	16	13	7	3	3	8	3	7	6	7	3	14	16	13	7	3	3	8	3	7	6	7	3	14	16	13	7	3	3	8	3	7	6	7	3
sp|O00566|MPP10_HUMAN	O00566	MPP10_HUMAN	MPHOSPH10	681	Homo sapiens	1:Experimental evidence at protein level	U3 small nucleolar ribonucleoprotein protein MPP10	0.7403	0.994	1	2	2	2	0	1	1	0	0	0	0	0	0	0	0	0	0	1	1	0	0	0	0	0	0	0	0	0	0	1	1	0	0	0	0	0	0	0	0	0
sp|O00567|NOP56_HUMAN	O00567	NOP56_HUMAN	NOP56	594	Homo sapiens	1:Experimental evidence at protein level	Nucleolar protein 56	1	0.999	22	128	128	128	25	21	19	4	10	7	6	6	6	10	8	6	25	21	19	4	10	7	6	6	6	10	8	6	25	21	19	4	10	7	6	6	6	10	8	6
sp|O00571|DDX3X_HUMAN	O00571	DDX3X_HUMAN	DDX3X	662	Homo sapiens	1:Experimental evidence at protein level	ATP-dependent RNA helicase DDX3X	1	0.999	33	254	70	280	21	22	17	15	17	19	23	24	27	27	21	21	8	5	4	4	4	7	7	6	5	7	7	6	23	24	18	15	19	21	25	26	29	30	26	24
sp|O00622|CCN1_HUMAN	O00622	CCN1_HUMAN	CCN1	381	Homo sapiens	1:Experimental evidence at protein level	CCN family member 1	1	0.999	9	58	58	58	7	5	3	3	5	5	5	6	3	7	4	5	7	5	3	3	5	5	5	6	3	7	4	5	7	5	3	3	5	5	5	6	3	7	4	5
sp|O00629|IMA3_HUMAN	O00629	IMA3_HUMAN	KPNA4	521	Homo sapiens	1:Experimental evidence at protein level	Importin subunit alpha-3	1	0.999	6	30	18	30	2	3	2	2	0	2	5	3	4	2	2	3	1	2	1	1	0	2	2	2	2	1	2	2	2	3	2	2	0	2	5	3	4	2	2	3
sp|O00743|PPP6_HUMAN	O00743	PPP6_HUMAN	PPP6C	305	Homo sapiens	1:Experimental evidence at protein level	Serine/threonine-protein phosphatase 6 catalytic subunit	1	0.9987	5	7	7	7	1	0	0	0	0	2	1	0	2	1	0	0	1	0	0	0	0	2	1	0	2	1	0	0	1	0	0	0	0	2	1	0	2	1	0	0
sp|O14497|ARI1A_HUMAN	O14497	ARI1A_HUMAN	ARID1A	2285	Homo sapiens	1:Experimental evidence at protein level	AT-rich interactive domain-containing protein 1A	0.9988	0.9983	2	2	2	2	0	0	0	0	0	0	0	0	0	2	0	0	0	0	0	0	0	0	0	0	0	2	0	0	0	0	0	0	0	0	0	0	0	2	0	0
sp|O14524|NEMP1_HUMAN	O14524	NEMP1_HUMAN	NEMP1	444	Homo sapiens	1:Experimental evidence at protein level	Nuclear envelope integral membrane protein 1	0.9999	0.9987	3	7	7	7	0	0	0	0	0	0	1	1	2	1	1	1	0	0	0	0	0	0	1	1	2	1	1	1	0	0	0	0	0	0	1	1	2	1	1	1
sp|O14529|CUX2_HUMAN	O14529	CUX2_HUMAN	CUX2	1486	Homo sapiens	1:Experimental evidence at protein level	Homeobox protein cut-like 2	0.9827	0.9962	2	4	1	4	0	0	0	0	0	0	0	0	0	1	1	2	0	0	0	0	0	0	0	0	0	0	0	1	0	0	0	0	0	0	0	0	0	1	1	2
sp|O14579|COPE_HUMAN	O14579	COPE_HUMAN	COPE	308	Homo sapiens	1:Experimental evidence at protein level	Coatomer subunit epsilon	1	0.999	3	5	5	5	1	0	0	0	0	0	2	1	0	0	1	0	1	0	0	0	0	0	2	1	0	0	1	0	1	0	0	0	0	0	2	1	0	0	1	0
sp|O14617|AP3D1_HUMAN	O14617	AP3D1_HUMAN	AP3D1	1153	Homo sapiens	1:Experimental evidence at protein level	AP-3 complex subunit delta-1	1	0.999	25	123	123	123	10	9	6	6	5	4	15	10	9	13	18	18	10	9	6	6	5	4	15	10	9	13	18	18	10	9	6	6	5	4	15	10	9	13	18	18
sp|O14647|CHD2_HUMAN	O14647	CHD2_HUMAN	CHD2	1828	Homo sapiens	1:Experimental evidence at protein level	Chromodomain-helicase-DNA-binding protein 2	1	0.9986	5	11	5	11	1	0	2	1	0	1	0	1	0	2	1	2	0	0	1	0	0	1	0	1	0	1	0	1	1	0	2	1	0	1	0	1	0	2	1	2
sp|O14653|GOSR2_HUMAN	O14653	GOSR2_HUMAN	GOSR2	212	Homo sapiens	1:Experimental evidence at protein level	Golgi SNAP receptor complex member 2	0.9891	0.999	1	7	7	7	1	0	1	1	0	1	1	0	1	1	0	0	1	0	1	1	0	1	1	0	1	1	0	0	1	0	1	1	0	1	1	0	1	1	0	0
sp|O14681|EI24_HUMAN	O14681	EI24_HUMAN	EI24	340	Homo sapiens	1:Experimental evidence at protein level	Etoposide-induced protein 2.4 homolog	0.9994	0.9989	2	13	13	13	1	0	2	1	1	1	1	2	2	1	0	1	1	0	2	1	1	1	1	2	2	1	0	1	1	0	2	1	1	1	1	2	2	1	0	1
sp|O14682|ENC1_HUMAN	O14682	ENC1_HUMAN	ENC1	589	Homo sapiens	1:Experimental evidence at protein level	Ectoderm-neural cortex protein 1	0.9821	0.9946	2	11	11	11	1	1	0	1	1	1	1	2	0	1	1	1	1	1	0	1	1	1	1	2	0	1	1	1	1	1	0	1	1	1	1	2	0	1	1	1
sp|O14715|RGPD8_HUMAN	O14715	RGPD8_HUMAN	RGPD8	1765	Homo sapiens	1:Experimental evidence at protein level	RANBP2-like and GRIP domain-containing protein 8	1	0.999	40	7	0	150	0	0	0	0	0	0	3	1	3	0	0	0	0	0	0	0	0	0	0	0	0	0	0	0	5	9	3	3	5	5	39	36	34	3	6	2
sp|O14744|ANM5_HUMAN	O14744	ANM5_HUMAN	PRMT5	637	Homo sapiens	1:Experimental evidence at protein level	Protein arginine N-methyltransferase 5	1	0.999	12	90	90	90	7	8	4	6	5	4	8	8	9	11	11	9	7	8	4	6	5	4	8	8	9	11	11	9	7	8	4	6	5	4	8	8	9	11	11	9
sp|O14745|NHRF1_HUMAN	O14745	NHRF1_HUMAN	SLC9A3R1	358	Homo sapiens	1:Experimental evidence at protein level	Na(+)/H(+) exchange regulatory cofactor NHE-RF1	1	0.999	6	19	19	19	1	2	2	0	0	2	3	3	3	2	1	0	1	2	2	0	0	2	3	3	3	2	1	0	1	2	2	0	0	2	3	3	3	2	1	0
sp|O14776|TCRG1_HUMAN	O14776	TCRG1_HUMAN	TCERG1	1098	Homo sapiens	1:Experimental evidence at protein level	Transcription elongation regulator 1	1	0.999	30	92	90	92	4	3	4	1	1	0	2	3	2	24	26	22	4	3	4	1	1	0	2	3	2	23	25	22	4	3	4	1	1	0	2	3	2	24	26	22
sp|O14777|NDC80_HUMAN	O14777	NDC80_HUMAN	NDC80	642	Homo sapiens	1:Experimental evidence at protein level	Kinetochore protein NDC80 homolog	0.996	0.9938	2	3	3	3	0	0	1	1	0	0	0	0	0	0	0	1	0	0	1	1	0	0	0	0	0	0	0	1	0	0	1	1	0	0	0	0	0	0	0	1
sp|O14786|NRP1_HUMAN	O14786	NRP1_HUMAN	NRP1	923	Homo sapiens	1:Experimental evidence at protein level	Neuropilin-1	1	0.999	6	20	20	20	1	2	1	1	2	2	3	2	1	2	1	2	1	2	1	1	2	2	3	2	1	2	1	2	1	2	1	1	2	2	3	2	1	2	1	2
sp|O14787|TNPO2_HUMAN	O14787	TNPO2_HUMAN	TNPO2	897	Homo sapiens	1:Experimental evidence at protein level	Transportin-2	1	0.9983	10	8	8	55	0	0	0	0	0	0	2	3	3	0	0	0	0	0	0	0	0	0	2	3	3	0	0	0	3	3	3	0	3	4	7	9	10	6	3	4
sp|O14818|PSA7_HUMAN	O14818	PSA7_HUMAN	PSMA7	248	Homo sapiens	1:Experimental evidence at protein level	Proteasome subunit alpha type-7	1	0.999	8	40	19	40	2	5	3	2	4	2	3	3	1	5	5	5	0	3	1	1	1	1	1	2	0	3	3	3	2	5	3	2	4	2	3	3	1	5	5	5
sp|O14828|SCAM3_HUMAN	O14828	SCAM3_HUMAN	SCAMP3	347	Homo sapiens	1:Experimental evidence at protein level	Secretory carrier-associated membrane protein 3	1	0.9989	4	6	6	6	2	2	0	0	0	1	0	1	0	0	0	0	2	2	0	0	0	1	0	1	0	0	0	0	2	2	0	0	0	1	0	1	0	0	0	0
sp|O14880|MGST3_HUMAN	O14880	MGST3_HUMAN	MGST3	152	Homo sapiens	1:Experimental evidence at protein level	Microsomal glutathione S-transferase 3	1	0.999	1	7	7	7	0	1	1	0	0	0	1	1	1	1	0	1	0	1	1	0	0	0	1	1	1	1	0	1	0	1	1	0	0	0	1	1	1	1	0	1
sp|O14920|IKKB_HUMAN	O14920	IKKB_HUMAN	IKBKB	756	Homo sapiens	1:Experimental evidence at protein level	Inhibitor of nuclear factor kappa-B kinase subunit beta	1	0.9988	9	23	21	23	3	1	1	0	2	0	5	4	1	1	4	1	3	1	1	0	2	0	4	3	1	1	4	1	3	1	1	0	2	0	5	4	1	1	4	1
sp|O14929|HAT1_HUMAN	O14929	HAT1_HUMAN	HAT1	419	Homo sapiens	1:Experimental evidence at protein level	Histone acetyltransferase type B catalytic subunit	1	0.999	6	35	35	35	3	3	3	0	2	3	2	3	2	5	5	4	3	3	3	0	2	3	2	3	2	5	5	4	3	3	3	0	2	3	2	3	2	5	5	4
sp|O14936|CSKP_HUMAN	O14936	CSKP_HUMAN	CASK	926	Homo sapiens	1:Experimental evidence at protein level	Peripheral plasma membrane protein CASK	0.9999	0.999	3	10	10	10	1	1	1	0	1	1	1	0	0	2	1	1	1	1	1	0	1	1	1	0	0	2	1	1	1	1	1	0	1	1	1	0	0	2	1	1
sp|O14949|QCR8_HUMAN	O14949	QCR8_HUMAN	UQCRQ	82	Homo sapiens	1:Experimental evidence at protein level	Cytochrome b-c1 complex subunit 8	1	0.999	7	92	92	92	8	8	9	6	8	8	9	7	9	7	6	7	8	8	9	6	8	8	9	7	9	7	6	7	8	8	9	6	8	8	9	7	9	7	6	7
sp|O14950|ML12B_HUMAN	O14950	ML12B_HUMAN	MYL12B	172	Homo sapiens	1:Experimental evidence at protein level	Myosin regulatory light chain 12B	1	0.999	6	48	0	48	2	3	3	4	4	2	5	4	4	5	6	6	0	0	0	0	0	0	0	0	0	0	0	0	2	3	3	4	4	2	5	4	4	5	6	6
sp|O14964|HGS_HUMAN	O14964	HGS_HUMAN	HGS	777	Homo sapiens	1:Experimental evidence at protein level	Hepatocyte growth factor-regulated tyrosine kinase substrate	1	0.999	11	63	63	63	4	6	6	5	5	6	5	5	5	7	5	4	4	6	6	5	5	6	5	5	5	7	5	4	4	6	6	5	5	6	5	5	5	7	5	4
sp|O14972|VP26C_HUMAN	O14972	VP26C_HUMAN	VPS26C	297	Homo sapiens	1:Experimental evidence at protein level	Vacuolar protein sorting-associated protein 26C	0.862	0.9972	1	1	1	1	0	0	0	0	0	0	1	0	0	0	0	0	0	0	0	0	0	0	1	0	0	0	0	0	0	0	0	0	0	0	1	0	0	0	0	0
sp|O14974|MYPT1_HUMAN	O14974	MYPT1_HUMAN	PPP1R12A	1030	Homo sapiens	1:Experimental evidence at protein level	Protein phosphatase 1 regulatory subunit 12A	1	0.999	12	48	48	48	5	4	5	3	1	2	9	2	1	6	6	4	5	4	5	3	1	2	9	2	1	6	6	4	5	4	5	3	1	2	9	2	1	6	6	4
sp|O14976|GAK_HUMAN	O14976	GAK_HUMAN	GAK	1311	Homo sapiens	1:Experimental evidence at protein level	Cyclin-G-associated kinase	1	0.999	6	23	23	23	3	2	1	1	3	1	1	3	2	3	2	1	3	2	1	1	3	1	1	3	2	3	2	1	3	2	1	1	3	1	1	3	2	3	2	1
sp|O14979|HNRDL_HUMAN	O14979	HNRDL_HUMAN	HNRNPDL	420	Homo sapiens	1:Experimental evidence at protein level	Heterogeneous nuclear ribonucleoprotein D-like	1	0.999	12	79	79	124	8	6	4	1	2	5	6	6	6	13	11	11	8	6	4	1	2	5	6	6	6	13	11	11	12	9	8	3	5	8	10	9	10	18	16	16
sp|O14980|XPO1_HUMAN	O14980	XPO1_HUMAN	XPO1	1071	Homo sapiens	1:Experimental evidence at protein level	Exportin-1	1	0.999	32	265	265	265	17	17	11	1	6	9	47	37	42	25	22	31	17	17	11	1	6	9	47	37	42	25	22	31	17	17	11	1	6	9	47	37	42	25	22	31
sp|O14981|BTAF1_HUMAN	O14981	BTAF1_HUMAN	BTAF1	1849	Homo sapiens	1:Experimental evidence at protein level	TATA-binding protein-associated factor 172	1	0.9989	16	41	41	41	5	2	3	2	1	1	5	1	3	5	5	8	5	2	3	2	1	1	5	1	3	5	5	8	5	2	3	2	1	1	5	1	3	5	5	8
sp|O15013|ARHGA_HUMAN	O15013	ARHGA_HUMAN	ARHGEF10	1369	Homo sapiens	1:Experimental evidence at protein level	Rho guanine nucleotide exchange factor 10	0.6162	0.9894	1	8	8	8	0	1	1	0	1	1	0	1	1	0	1	1	0	1	1	0	1	1	0	1	1	0	1	1	0	1	1	0	1	1	0	1	1	0	1	1
sp|O15020|SPTN2_HUMAN	O15020	SPTN2_HUMAN	SPTBN2	2390	Homo sapiens	1:Experimental evidence at protein level	Spectrin beta chain, non-erythrocytic 2	1	0.9886	17	4	4	136	0	2	0	0	0	0	1	0	0	0	1	0	0	2	0	0	0	0	1	0	0	0	1	0	10	17	10	4	10	9	14	14	13	10	11	14
sp|O15027|SC16A_HUMAN	O15027	SC16A_HUMAN	SEC16A	2357	Homo sapiens	1:Experimental evidence at protein level	Protein transport protein Sec16A	1	0.999	19	49	49	49	1	1	1	5	3	3	0	2	2	10	9	12	1	1	1	5	3	3	0	2	2	10	9	12	1	1	1	5	3	3	0	2	2	10	9	12
sp|O15031|PLXB2_HUMAN	O15031	PLXB2_HUMAN	PLXNB2	1838	Homo sapiens	1:Experimental evidence at protein level	Plexin-B2	1	0.9975	5	7	7	7	2	1	1	0	0	0	0	0	1	0	0	2	2	1	1	0	0	0	0	0	1	0	0	2	2	1	1	0	0	0	0	0	1	0	0	2
sp|O15042|SR140_HUMAN	O15042	SR140_HUMAN	U2SURP	1029	Homo sapiens	1:Experimental evidence at protein level	U2 snRNP-associated SURP motif-containing protein	1	0.999	22	36	36	36	0	0	0	0	0	0	0	0	0	11	9	16	0	0	0	0	0	0	0	0	0	11	9	16	0	0	0	0	0	0	0	0	0	11	9	16
sp|O15056|SYNJ2_HUMAN	O15056	SYNJ2_HUMAN	SYNJ2	1496	Homo sapiens	1:Experimental evidence at protein level	Synaptojanin-2	1	0.9984	7	14	14	14	0	1	2	0	3	2	1	1	1	0	2	1	0	1	2	0	3	2	1	1	1	0	2	1	0	1	2	0	3	2	1	1	1	0	2	1
sp|O15067|PUR4_HUMAN	O15067	PUR4_HUMAN	PFAS	1338	Homo sapiens	1:Experimental evidence at protein level	Phosphoribosylformylglycinamidine synthase	1	0.9989	5	7	7	7	0	0	1	0	0	0	1	0	2	2	0	1	0	0	1	0	0	0	1	0	2	2	0	1	0	0	1	0	0	0	1	0	2	2	0	1
sp|O15118|NPC1_HUMAN	O15118	NPC1_HUMAN	NPC1	1278	Homo sapiens	1:Experimental evidence at protein level	NPC intracellular cholesterol transporter 1	1	0.9985	4	11	11	11	1	1	0	2	1	0	0	2	1	2	0	1	1	1	0	2	1	0	0	2	1	2	0	1	1	1	0	2	1	0	0	2	1	2	0	1
sp|O15143|ARC1B_HUMAN	O15143	ARC1B_HUMAN	ARPC1B	372	Homo sapiens	1:Experimental evidence at protein level	Actin-related protein 2/3 complex subunit 1B	1	0.999	17	171	171	171	12	14	15	8	14	14	15	14	17	17	16	15	12	14	15	8	14	14	15	14	17	17	16	15	12	14	15	8	14	14	15	14	17	17	16	15
sp|O15144|ARPC2_HUMAN	O15144	ARPC2_HUMAN	ARPC2	300	Homo sapiens	1:Experimental evidence at protein level	Actin-related protein 2/3 complex subunit 2	1	0.999	12	75	75	75	6	6	3	1	5	5	7	8	10	7	8	9	6	6	3	1	5	5	7	8	10	7	8	9	6	6	3	1	5	5	7	8	10	7	8	9
sp|O15145|ARPC3_HUMAN	O15145	ARPC3_HUMAN	ARPC3	178	Homo sapiens	1:Experimental evidence at protein level	Actin-related protein 2/3 complex subunit 3	1	0.999	4	26	26	26	2	2	1	1	1	1	2	2	2	3	6	3	2	2	1	1	1	1	2	2	2	3	6	3	2	2	1	1	1	1	2	2	2	3	6	3
sp|O15160|RPAC1_HUMAN	O15160	RPAC1_HUMAN	POLR1C	346	Homo sapiens	1:Experimental evidence at protein level	DNA-directed RNA polymerases I and III subunit RPAC1	1	0.999	4	16	16	16	2	2	3	0	1	0	0	0	0	3	3	2	2	2	3	0	1	0	0	0	0	3	3	2	2	2	3	0	1	0	0	0	0	3	3	2
sp|O15173|PGRC2_HUMAN	O15173	PGRC2_HUMAN	PGRMC2	223	Homo sapiens	1:Experimental evidence at protein level	Membrane-associated progesterone receptor component 2	1	0.9988	3	6	6	6	0	0	1	0	1	0	2	1	1	0	0	0	0	0	1	0	1	0	2	1	1	0	0	0	0	0	1	0	1	0	2	1	1	0	0	0
sp|O15213|WDR46_HUMAN	O15213	WDR46_HUMAN	WDR46	610	Homo sapiens	1:Experimental evidence at protein level	WD repeat-containing protein 46	1	0.9989	6	11	11	11	5	4	1	0	0	0	0	0	0	1	0	0	5	4	1	0	0	0	0	0	0	1	0	0	5	4	1	0	0	0	0	0	0	1	0	0
sp|O15226|NKRF_HUMAN	O15226	NKRF_HUMAN	NKRF	690	Homo sapiens	1:Experimental evidence at protein level	NF-kappa-B-repressing factor	1	0.998	5	8	8	8	1	3	0	0	0	0	0	1	0	2	0	1	1	3	0	0	0	0	0	1	0	2	0	1	1	3	0	0	0	0	0	1	0	2	0	1
sp|O15228|GNPAT_HUMAN	O15228	GNPAT_HUMAN	GNPAT	680	Homo sapiens	1:Experimental evidence at protein level	Dihydroxyacetone phosphate acyltransferase	0.6906	0.9923	1	3	3	3	0	0	0	0	1	0	1	0	1	0	0	0	0	0	0	0	1	0	1	0	1	0	0	0	0	0	0	0	1	0	1	0	1	0	0	0
sp|O15254|ACOX3_HUMAN	O15254	ACOX3_HUMAN	ACOX3	700	Homo sapiens	1:Experimental evidence at protein level	Peroxisomal acyl-coenzyme A oxidase 3	0.9273	0.9986	1	3	3	3	0	1	0	0	0	0	0	0	0	1	0	1	0	1	0	0	0	0	0	0	0	1	0	1	0	1	0	0	0	0	0	0	0	1	0	1
sp|O15258|RER1_HUMAN	O15258	RER1_HUMAN	RER1	196	Homo sapiens	1:Experimental evidence at protein level	Protein RER1	1	0.999	2	13	13	13	1	1	1	0	2	2	1	1	1	2	1	0	1	1	1	0	2	2	1	1	1	2	1	0	1	1	1	0	2	2	1	1	1	2	1	0
sp|O15260|SURF4_HUMAN	O15260	SURF4_HUMAN	SURF4	269	Homo sapiens	1:Experimental evidence at protein level	Surfeit locus protein 4	1	0.999	4	42	42	42	3	3	2	3	2	2	3	3	4	4	7	6	3	3	2	3	2	2	3	3	4	4	7	6	3	3	2	3	2	2	3	3	4	4	7	6
sp|O15269|SPTC1_HUMAN	O15269	SPTC1_HUMAN	SPTLC1	473	Homo sapiens	1:Experimental evidence at protein level	Serine palmitoyltransferase 1	1	0.9985	5	11	11	11	1	1	1	0	0	1	2	2	1	1	1	0	1	1	1	0	0	1	2	2	1	1	1	0	1	1	1	0	0	1	2	2	1	1	1	0
sp|O15294|OGT1_HUMAN	O15294	OGT1_HUMAN	OGT	1046	Homo sapiens	1:Experimental evidence at protein level	UDP-N-acetylglucosamine--peptide N-acetylglucosaminyltransferase 110 kDa subunit	1	0.999	17	64	64	64	5	4	4	2	4	2	8	6	5	11	6	7	5	4	4	2	4	2	8	6	5	11	6	7	5	4	4	2	4	2	8	6	5	11	6	7
sp|O15305|PMM2_HUMAN	O15305	PMM2_HUMAN	PMM2	246	Homo sapiens	1:Experimental evidence at protein level	Phosphomannomutase 2	0.7012	0.9927	1	1	1	1	0	0	0	0	0	0	0	0	0	0	1	0	0	0	0	0	0	0	0	0	0	0	1	0	0	0	0	0	0	0	0	0	0	0	1	0
sp|O15321|TM9S1_HUMAN	O15321	TM9S1_HUMAN	TM9SF1	606	Homo sapiens	2:Experimental evidence at transcript level	Transmembrane 9 superfamily member 1	1	0.999	3	12	12	12	1	1	1	1	2	1	1	1	2	1	0	0	1	1	1	1	2	1	1	1	2	1	0	0	1	1	1	1	2	1	1	1	2	1	0	0
sp|O15344|TRI18_HUMAN	O15344	TRI18_HUMAN	MID1	667	Homo sapiens	1:Experimental evidence at protein level	E3 ubiquitin-protein ligase Midline-1	1	0.9983	4	10	10	10	0	1	1	0	1	2	1	1	1	0	1	1	0	1	1	0	1	2	1	1	1	0	1	1	0	1	1	0	1	2	1	1	1	0	1	1
sp|O15347|HMGB3_HUMAN	O15347	HMGB3_HUMAN	HMGB3	200	Homo sapiens	1:Experimental evidence at protein level	High mobility group protein B3	0.9997	0.9978	3	5	5	9	0	0	1	1	0	1	1	0	0	0	0	1	0	0	1	1	0	1	1	0	0	0	0	1	1	1	2	1	0	1	1	0	0	0	0	2
sp|O15355|PPM1G_HUMAN	O15355	PPM1G_HUMAN	PPM1G	546	Homo sapiens	1:Experimental evidence at protein level	Protein phosphatase 1G	1	0.999	17	122	122	122	12	14	8	8	7	5	7	8	11	11	16	15	12	14	8	8	7	5	7	8	11	11	16	15	12	14	8	8	7	5	7	8	11	11	16	15
sp|O15357|SHIP2_HUMAN	O15357	SHIP2_HUMAN	INPPL1	1258	Homo sapiens	1:Experimental evidence at protein level	Phosphatidylinositol 3,4,5-trisphosphate 5-phosphatase 2	1	0.9989	8	24	21	24	3	1	1	1	0	0	1	3	4	1	3	6	2	1	1	1	0	0	1	2	4	1	3	5	3	1	1	1	0	0	1	3	4	1	3	6
sp|O15371|EIF3D_HUMAN	O15371	EIF3D_HUMAN	EIF3D	548	Homo sapiens	1:Experimental evidence at protein level	Eukaryotic translation initiation factor 3 subunit D	1	0.999	14	77	77	77	6	6	6	5	6	4	9	6	6	9	8	6	6	6	6	5	6	4	9	6	6	9	8	6	6	6	6	5	6	4	9	6	6	9	8	6
sp|O15372|EIF3H_HUMAN	O15372	EIF3H_HUMAN	EIF3H	352	Homo sapiens	1:Experimental evidence at protein level	Eukaryotic translation initiation factor 3 subunit H	1	0.999	6	27	27	27	2	2	1	0	1	2	3	3	3	3	4	3	2	2	1	0	1	2	3	3	3	3	4	3	2	2	1	0	1	2	3	3	3	3	4	3
sp|O15397|IPO8_HUMAN	O15397	IPO8_HUMAN	IPO8	1037	Homo sapiens	1:Experimental evidence at protein level	Importin-8	1	0.999	6	15	15	17	1	1	0	0	0	0	2	3	2	2	2	2	1	1	0	0	0	0	2	3	2	2	2	2	1	1	0	0	0	0	2	3	3	2	3	2
sp|O15427|MOT4_HUMAN	O15427	MOT4_HUMAN	SLC16A3	465	Homo sapiens	1:Experimental evidence at protein level	Monocarboxylate transporter 4	0.9998	0.999	2	15	15	15	1	1	2	1	1	2	1	1	1	1	2	1	1	1	2	1	1	2	1	1	1	1	2	1	1	1	2	1	1	2	1	1	1	1	2	1
sp|O15446|RPA34_HUMAN	O15446	RPA34_HUMAN	POLR1G	510	Homo sapiens	1:Experimental evidence at protein level	DNA-directed RNA polymerase I subunit RPA34	0.9387	0.9989	1	1	1	1	0	0	1	0	0	0	0	0	0	0	0	0	0	0	1	0	0	0	0	0	0	0	0	0	0	0	1	0	0	0	0	0	0	0	0	0
sp|O15460|P4HA2_HUMAN	O15460	P4HA2_HUMAN	P4HA2	535	Homo sapiens	1:Experimental evidence at protein level	Prolyl 4-hydroxylase subunit alpha-2	0.9841	0.998	1	1	1	1	0	0	0	0	0	0	0	0	1	0	0	0	0	0	0	0	0	0	0	0	1	0	0	0	0	0	0	0	0	0	0	0	1	0	0	0
sp|O15498|YKT6_HUMAN	O15498	YKT6_HUMAN	YKT6	198	Homo sapiens	1:Experimental evidence at protein level	Synaptobrevin homolog YKT6	1	0.9987	4	8	8	8	1	0	0	0	1	0	2	1	2	0	0	1	1	0	0	0	1	0	2	1	2	0	0	1	1	0	0	0	1	0	2	1	2	0	0	1
sp|O15504|NUP42_HUMAN	O15504	NUP42_HUMAN	NUP42	423	Homo sapiens	1:Experimental evidence at protein level	Nucleoporin NUP42	1	0.9989	8	18	18	18	0	0	0	0	0	0	8	5	5	0	0	0	0	0	0	0	0	0	8	5	5	0	0	0	0	0	0	0	0	0	8	5	5	0	0	0
sp|O15511|ARPC5_HUMAN	O15511	ARPC5_HUMAN	ARPC5	151	Homo sapiens	1:Experimental evidence at protein level	Actin-related protein 2/3 complex subunit 5	0.8844	0.9977	1	1	1	1	0	1	0	0	0	0	0	0	0	0	0	0	0	1	0	0	0	0	0	0	0	0	0	0	0	1	0	0	0	0	0	0	0	0	0	0
sp|O15533|TPSN_HUMAN	O15533	TPSN_HUMAN	TAPBP	448	Homo sapiens	1:Experimental evidence at protein level	Tapasin	1	0.9961	4	10	10	10	1	0	1	1	2	1	1	1	2	0	0	0	1	0	1	1	2	1	1	1	2	0	0	0	1	0	1	1	2	1	1	1	2	0	0	0
sp|O43143|DHX15_HUMAN	O43143	DHX15_HUMAN	DHX15	795	Homo sapiens	1:Experimental evidence at protein level	ATP-dependent RNA helicase DHX15	1	0.999	39	354	329	354	30	32	25	9	15	17	23	21	25	51	54	52	28	31	23	9	15	16	21	19	23	47	50	47	30	32	25	9	15	17	23	21	25	51	54	52
sp|O43148|MCES_HUMAN	O43148	MCES_HUMAN	RNMT	476	Homo sapiens	1:Experimental evidence at protein level	mRNA cap guanine-N7 methyltransferase	1	0.9989	5	15	15	15	2	0	1	0	1	0	2	1	1	2	3	2	2	0	1	0	1	0	2	1	1	2	3	2	2	0	1	0	1	0	2	1	1	2	3	2
sp|O43150|ASAP2_HUMAN	O43150	ASAP2_HUMAN	ASAP2	1006	Homo sapiens	1:Experimental evidence at protein level	Arf-GAP with SH3 domain, ANK repeat and PH domain-containing protein 2	1	0.9988	5	15	10	15	0	1	1	2	0	0	1	1	1	3	2	3	0	1	1	1	0	0	1	1	0	2	1	2	0	1	1	2	0	0	1	1	1	3	2	3
sp|O43159|RRP8_HUMAN	O43159	RRP8_HUMAN	RRP8	456	Homo sapiens	1:Experimental evidence at protein level	Ribosomal RNA-processing protein 8	0.9998	0.9954	3	3	3	3	0	2	0	0	0	0	1	0	0	0	0	0	0	2	0	0	0	0	1	0	0	0	0	0	0	2	0	0	0	0	1	0	0	0	0	0
sp|O43172|PRP4_HUMAN	O43172	PRP4_HUMAN	PRPF4	522	Homo sapiens	1:Experimental evidence at protein level	U4/U6 small nuclear ribonucleoprotein Prp4	1	0.999	25	106	106	106	5	4	3	0	2	0	6	4	3	24	27	28	5	4	3	0	2	0	6	4	3	24	27	28	5	4	3	0	2	0	6	4	3	24	27	28
sp|O43175|SERA_HUMAN	O43175	SERA_HUMAN	PHGDH	533	Homo sapiens	1:Experimental evidence at protein level	D-3-phosphoglycerate dehydrogenase	1	0.999	13	74	74	74	7	7	5	1	5	4	8	6	8	8	8	7	7	7	5	1	5	4	8	6	8	8	8	7	7	7	5	1	5	4	8	6	8	8	8	7
sp|O43237|DC1L2_HUMAN	O43237	DC1L2_HUMAN	DYNC1LI2	492	Homo sapiens	1:Experimental evidence at protein level	Cytoplasmic dynein 1 light intermediate chain 2	1	0.999	6	19	19	19	0	3	1	0	1	0	2	2	2	2	3	3	0	3	1	0	1	0	2	2	2	2	3	3	0	3	1	0	1	0	2	2	2	2	3	3
sp|O43242|PSMD3_HUMAN	O43242	PSMD3_HUMAN	PSMD3	534	Homo sapiens	1:Experimental evidence at protein level	26S proteasome non-ATPase regulatory subunit 3	1	0.999	26	111	111	111	6	10	8	2	2	1	7	4	6	23	23	19	6	10	8	2	2	1	7	4	6	23	23	19	6	10	8	2	2	1	7	4	6	23	23	19
sp|O43251|RFOX2_HUMAN	O43251	RFOX2_HUMAN	RBFOX2	390	Homo sapiens	1:Experimental evidence at protein level	RNA binding protein fox-1 homolog 2	1	0.999	3	5	1	5	1	0	0	0	0	0	0	0	0	1	1	2	1	0	0	0	0	0	0	0	0	0	0	0	1	0	0	0	0	0	0	0	0	1	1	2
sp|O43252|PAPS1_HUMAN	O43252	PAPS1_HUMAN	PAPSS1	624	Homo sapiens	1:Experimental evidence at protein level	Bifunctional 3'-phosphoadenosine 5'-phosphosulfate synthase 1	1	0.999	20	112	112	128	8	11	8	8	9	7	9	10	8	9	10	15	8	11	8	8	9	7	9	10	8	9	10	15	9	13	9	9	12	8	10	11	9	10	12	16
sp|O43264|ZW10_HUMAN	O43264	ZW10_HUMAN	ZW10	779	Homo sapiens	1:Experimental evidence at protein level	Centromere/kinetochore protein zw10 homolog	1	0.999	4	21	21	21	3	2	1	0	0	2	2	2	2	3	2	2	3	2	1	0	0	2	2	2	2	3	2	2	3	2	1	0	0	2	2	2	2	3	2	2
sp|O43290|SNUT1_HUMAN	O43290	SNUT1_HUMAN	SART1	800	Homo sapiens	1:Experimental evidence at protein level	U4/U6.U5 tri-snRNP-associated protein 1	1	0.999	15	34	34	34	0	1	1	1	1	0	1	0	0	10	8	11	0	1	1	1	1	0	1	0	0	10	8	11	0	1	1	1	1	0	1	0	0	10	8	11
sp|O43293|DAPK3_HUMAN	O43293	DAPK3_HUMAN	DAPK3	454	Homo sapiens	1:Experimental evidence at protein level	Death-associated protein kinase 3	0.993	0.9989	2	2	2	2	0	0	0	0	0	0	0	0	0	2	0	0	0	0	0	0	0	0	0	0	0	2	0	0	0	0	0	0	0	0	0	0	0	2	0	0
sp|O43294|TGFI1_HUMAN	O43294	TGFI1_HUMAN	TGFB1I1	461	Homo sapiens	1:Experimental evidence at protein level	Transforming growth factor beta-1-induced transcript 1 protein	1	0.999	11	79	79	79	9	10	6	4	4	8	6	5	7	7	6	7	9	10	6	4	4	8	6	5	7	7	6	7	9	10	6	4	4	8	6	5	7	7	6	7
sp|O43314|VIP2_HUMAN	O43314	VIP2_HUMAN	PPIP5K2	1243	Homo sapiens	1:Experimental evidence at protein level	Inositol hexakisphosphate and diphosphoinositol-pentakisphosphate kinase 2	0.9988	0.995	2	4	1	4	1	0	1	0	0	0	1	0	0	0	1	0	0	0	0	0	0	0	1	0	0	0	0	0	1	0	1	0	0	0	1	0	0	0	1	0
sp|O43324|MCA3_HUMAN	O43324	MCA3_HUMAN	EEF1E1	174	Homo sapiens	1:Experimental evidence at protein level	Eukaryotic translation elongation factor 1 epsilon-1	1	0.999	2	14	14	14	2	1	1	0	1	2	1	1	1	1	1	2	2	1	1	0	1	2	1	1	1	1	1	2	2	1	1	0	1	2	1	1	1	1	1	2
sp|O43390|HNRPR_HUMAN	O43390	HNRPR_HUMAN	HNRNPR	633	Homo sapiens	1:Experimental evidence at protein level	Heterogeneous nuclear ribonucleoprotein R	1	0.999	29	228	138	228	19	17	13	7	10	8	17	17	16	34	34	36	12	9	7	4	5	3	10	10	9	23	22	24	19	17	13	7	10	8	17	17	16	34	34	36
sp|O43395|PRPF3_HUMAN	O43395	PRPF3_HUMAN	PRPF3	683	Homo sapiens	1:Experimental evidence at protein level	U4/U6 small nuclear ribonucleoprotein Prp3	1	0.999	17	41	41	41	0	0	0	0	0	0	0	0	0	14	10	17	0	0	0	0	0	0	0	0	0	14	10	17	0	0	0	0	0	0	0	0	0	14	10	17
sp|O43396|TXNL1_HUMAN	O43396	TXNL1_HUMAN	TXNL1	289	Homo sapiens	1:Experimental evidence at protein level	Thioredoxin-like protein 1	0.9998	0.9961	4	16	16	16	2	2	1	1	1	0	1	2	2	2	1	1	2	2	1	1	1	0	1	2	2	2	1	1	2	2	1	1	1	0	1	2	2	2	1	1
sp|O43402|EMC8_HUMAN	O43402	EMC8_HUMAN	EMC8	210	Homo sapiens	1:Experimental evidence at protein level	ER membrane protein complex subunit 8	0.9423	0.9989	1	10	10	10	0	2	1	1	0	0	0	1	1	1	2	1	0	2	1	1	0	0	0	1	1	1	2	1	0	2	1	1	0	0	0	1	1	1	2	1
sp|O43432|IF4G3_HUMAN	O43432	IF4G3_HUMAN	EIF4G3	1585	Homo sapiens	1:Experimental evidence at protein level	Eukaryotic translation initiation factor 4 gamma 3	1	0.999	11	20	20	31	0	4	1	1	0	0	4	2	3	3	2	0	0	4	1	1	0	0	4	2	3	3	2	0	1	5	2	1	0	0	5	4	4	4	4	1
sp|O43488|ARK72_HUMAN	O43488	ARK72_HUMAN	AKR7A2	359	Homo sapiens	1:Experimental evidence at protein level	Aflatoxin B1 aldehyde reductase member 2	1	0.999	7	21	8	21	2	3	1	0	1	1	1	1	6	1	2	2	1	0	1	0	1	1	0	0	4	0	0	0	2	3	1	0	1	1	1	1	6	1	2	2
sp|O43491|E41L2_HUMAN	O43491	E41L2_HUMAN	EPB41L2	1005	Homo sapiens	1:Experimental evidence at protein level	Band 4.1-like protein 2	1	0.999	10	38	25	38	3	3	3	4	4	4	2	4	2	4	2	3	2	2	2	3	3	2	1	3	1	3	1	2	3	3	3	4	4	4	2	4	2	4	2	3
sp|O43520|AT8B1_HUMAN	O43520	AT8B1_HUMAN	ATP8B1	1251	Homo sapiens	1:Experimental evidence at protein level	Phospholipid-transporting ATPase IC	0.9993	0.9961	2	4	4	4	0	2	1	0	0	0	0	0	0	0	1	0	0	2	1	0	0	0	0	0	0	0	1	0	0	2	1	0	0	0	0	0	0	0	1	0
sp|O43583|DENR_HUMAN	O43583	DENR_HUMAN	DENR	198	Homo sapiens	1:Experimental evidence at protein level	Density-regulated protein	0.8435	0.9968	1	3	3	3	0	1	0	0	0	0	1	0	1	0	0	0	0	1	0	0	0	0	1	0	1	0	0	0	0	1	0	0	0	0	1	0	1	0	0	0
sp|O43592|XPOT_HUMAN	O43592	XPOT_HUMAN	XPOT	962	Homo sapiens	1:Experimental evidence at protein level	Exportin-T	1	0.999	12	69	69	69	3	7	3	5	5	4	6	7	6	6	8	9	3	7	3	5	5	4	6	7	6	6	8	9	3	7	3	5	5	4	6	7	6	6	8	9
sp|O43660|PLRG1_HUMAN	O43660	PLRG1_HUMAN	PLRG1	514	Homo sapiens	1:Experimental evidence at protein level	Pleiotropic regulator 1	1	0.999	16	50	50	50	0	0	1	0	0	1	1	2	1	14	14	16	0	0	1	0	0	1	1	2	1	14	14	16	0	0	1	0	0	1	1	2	1	14	14	16
sp|O43663|PRC1_HUMAN	O43663	PRC1_HUMAN	PRC1	620	Homo sapiens	1:Experimental evidence at protein level	Protein regulator of cytokinesis 1	0.9966	0.9974	2	1	1	4	0	0	0	0	0	0	0	0	0	1	0	0	0	0	0	0	0	0	0	0	0	1	0	0	0	0	0	0	0	0	0	0	0	2	1	1
sp|O43665|RGS10_HUMAN	O43665	RGS10_HUMAN	RGS10	181	Homo sapiens	1:Experimental evidence at protein level	Regulator of G-protein signaling 10	0.6108	0.9891	1	1	1	1	0	0	0	0	0	0	0	0	0	1	0	0	0	0	0	0	0	0	0	0	0	1	0	0	0	0	0	0	0	0	0	0	0	1	0	0
sp|O43670|ZN207_HUMAN	O43670	ZN207_HUMAN	ZNF207	478	Homo sapiens	1:Experimental evidence at protein level	BUB3-interacting and GLEBS motif-containing protein ZNF207	0.9996	0.997	2	8	8	8	0	2	1	0	0	0	1	0	1	0	1	2	0	2	1	0	0	0	1	0	1	0	1	2	0	2	1	0	0	0	1	0	1	0	1	2
sp|O43674|NDUB5_HUMAN	O43674	NDUB5_HUMAN	NDUFB5	189	Homo sapiens	1:Experimental evidence at protein level	NADH dehydrogenase [ubiquinone] 1 beta subcomplex subunit 5, mitochondrial	0.7295	0.9936	1	7	7	7	1	1	0	1	0	0	1	1	1	1	0	0	1	1	0	1	0	0	1	1	1	1	0	0	1	1	0	1	0	0	1	1	1	1	0	0
sp|O43681|GET3_HUMAN	O43681	GET3_HUMAN	GET3	348	Homo sapiens	1:Experimental evidence at protein level	ATPase GET3	1	0.999	4	19	19	19	2	3	1	0	0	1	1	1	2	3	3	2	2	3	1	0	0	1	1	1	2	3	3	2	2	3	1	0	0	1	1	1	2	3	3	2
sp|O43684|BUB3_HUMAN	O43684	BUB3_HUMAN	BUB3	328	Homo sapiens	1:Experimental evidence at protein level	Mitotic checkpoint protein BUB3	1	0.999	13	100	100	100	8	9	8	4	6	8	8	9	9	10	10	11	8	9	8	4	6	8	8	9	9	10	10	11	8	9	8	4	6	8	8	9	9	10	10	11
sp|O43707|ACTN4_HUMAN	O43707	ACTN4_HUMAN	ACTN4	911	Homo sapiens	1:Experimental evidence at protein level	Alpha-actinin-4	1	0.999	92	1827	1138	1827	152	151	146	79	121	144	174	170	172	171	179	168	93	98	92	42	75	90	111	106	106	106	114	105	152	151	146	79	121	144	174	170	172	171	179	168
sp|O43747|AP1G1_HUMAN	O43747	AP1G1_HUMAN	AP1G1	822	Homo sapiens	1:Experimental evidence at protein level	AP-1 complex subunit gamma-1	1	0.999	12	77	73	77	5	6	7	5	8	7	7	5	8	8	6	5	4	6	7	5	8	6	7	5	7	7	6	5	5	6	7	5	8	7	7	5	8	8	6	5
sp|O43776|SYNC_HUMAN	O43776	SYNC_HUMAN	NARS1	548	Homo sapiens	1:Experimental evidence at protein level	Asparagine--tRNA ligase, cytoplasmic	1	0.999	14	102	102	102	9	10	8	2	4	6	13	9	13	11	8	9	9	10	8	2	4	6	13	9	13	11	8	9	9	10	8	2	4	6	13	9	13	11	8	9
sp|O43790|KRT86_HUMAN	O43790	KRT86_HUMAN	KRT86	486	Homo sapiens	1:Experimental evidence at protein level	Keratin, type II cuticular Hb6	1	0.999	51	55	13	107	2	1	41	0	1	1	1	1	0	2	2	3	0	0	13	0	0	0	0	0	0	0	0	0	3	1	84	0	2	2	2	4	1	3	2	3
sp|O43795|MYO1B_HUMAN	O43795	MYO1B_HUMAN	MYO1B	1136	Homo sapiens	1:Experimental evidence at protein level	Unconventional myosin-Ib	1	0.999	21	95	79	95	9	13	7	5	5	4	14	6	9	8	8	7	7	10	7	5	5	4	12	5	5	7	6	6	9	13	7	5	5	4	14	6	9	8	8	7
sp|O43809|CPSF5_HUMAN	O43809	CPSF5_HUMAN	NUDT21	227	Homo sapiens	1:Experimental evidence at protein level	Cleavage and polyadenylation specificity factor subunit 5	1	0.9989	4	7	7	7	0	0	0	0	0	0	0	0	0	4	1	2	0	0	0	0	0	0	0	0	0	4	1	2	0	0	0	0	0	0	0	0	0	4	1	2
sp|O43813|LANC1_HUMAN	O43813	LANC1_HUMAN	LANCL1	399	Homo sapiens	1:Experimental evidence at protein level	Glutathione S-transferase LANCL1	1	0.999	7	41	41	41	5	4	4	4	2	2	3	3	4	4	3	3	5	4	4	4	2	2	3	3	4	4	3	3	5	4	4	4	2	2	3	3	4	4	3	3
sp|O43818|U3IP2_HUMAN	O43818	U3IP2_HUMAN	RRP9	475	Homo sapiens	1:Experimental evidence at protein level	U3 small nucleolar RNA-interacting protein 2	1	0.9989	4	17	17	17	2	2	3	1	0	1	1	1	0	3	1	2	2	2	3	1	0	1	1	1	0	3	1	2	2	2	3	1	0	1	1	1	0	3	1	2
sp|O43823|AKAP8_HUMAN	O43823	AKAP8_HUMAN	AKAP8	692	Homo sapiens	1:Experimental evidence at protein level	A-kinase anchor protein 8	1	0.999	7	9	9	9	1	0	0	0	0	0	0	0	0	3	3	2	1	0	0	0	0	0	0	0	0	3	3	2	1	0	0	0	0	0	0	0	0	3	3	2
sp|O43847|NRDC_HUMAN	O43847	NRDC_HUMAN	NRDC	1151	Homo sapiens	1:Experimental evidence at protein level	Nardilysin	1	0.999	5	8	8	8	1	1	0	2	0	0	0	1	1	0	1	1	1	1	0	2	0	0	0	1	1	0	1	1	1	1	0	2	0	0	0	1	1	0	1	1
sp|O43852|CALU_HUMAN	O43852	CALU_HUMAN	CALU	315	Homo sapiens	1:Experimental evidence at protein level	Calumenin	1	0.9989	5	24	24	24	3	1	0	2	0	1	3	4	2	4	2	2	3	1	0	2	0	1	3	4	2	4	2	2	3	1	0	2	0	1	3	4	2	4	2	2
sp|O43854|EDIL3_HUMAN	O43854	EDIL3_HUMAN	EDIL3	480	Homo sapiens	1:Experimental evidence at protein level	EGF-like repeat and discoidin I-like domain-containing protein 3	1	0.999	17	180	180	180	16	14	14	13	14	16	16	15	16	17	14	15	16	14	14	13	14	16	16	15	16	17	14	15	16	14	14	13	14	16	16	15	16	17	14	15
sp|O43865|SAHH2_HUMAN	O43865	SAHH2_HUMAN	AHCYL1	530	Homo sapiens	1:Experimental evidence at protein level	S-adenosylhomocysteine hydrolase-like protein 1	1	0.999	12	86	36	94	9	11	7	4	6	8	8	9	7	7	5	5	5	5	2	2	2	3	4	2	3	3	3	2	11	12	7	5	8	8	8	9	8	7	5	6
sp|O43896|KIF1C_HUMAN	O43896	KIF1C_HUMAN	KIF1C	1103	Homo sapiens	1:Experimental evidence at protein level	Kinesin-like protein KIF1C	0.8962	0.999	5	15	2	15	2	2	1	1	1	1	2	2	1	1	0	1	0	1	0	0	0	0	0	0	0	0	0	1	2	2	1	1	1	1	2	2	1	1	0	1
sp|O60216|RAD21_HUMAN	O60216	RAD21_HUMAN	RAD21	631	Homo sapiens	1:Experimental evidence at protein level	Double-strand-break repair protein rad21 homolog	1	0.999	7	25	24	25	1	4	2	1	1	2	0	1	1	4	3	5	1	4	2	1	1	2	0	1	1	4	2	5	1	4	2	1	1	2	0	1	1	4	3	5
sp|O60231|DHX16_HUMAN	O60231	DHX16_HUMAN	DHX16	1041	Homo sapiens	1:Experimental evidence at protein level	Pre-mRNA-splicing factor ATP-dependent RNA helicase DHX16	1	0.999	9	21	21	46	2	0	0	0	0	0	0	0	0	6	7	6	2	0	0	0	0	0	0	0	0	6	7	6	4	1	2	0	0	1	2	2	2	10	11	11
sp|O60232|ZNRD2_HUMAN	O60232	ZNRD2_HUMAN	ZNRD2	199	Homo sapiens	1:Experimental evidence at protein level	Protein ZNRD2	0.9994	0.9974	2	5	5	5	0	2	0	0	0	1	0	0	1	1	0	0	0	2	0	0	0	1	0	0	1	1	0	0	0	2	0	0	0	1	0	0	1	1	0	0
sp|O60244|MED14_HUMAN	O60244	MED14_HUMAN	MED14	1454	Homo sapiens	1:Experimental evidence at protein level	Mediator of RNA polymerase II transcription subunit 14	1	0.9989	3	3	3	3	0	0	0	0	0	0	0	0	0	1	0	2	0	0	0	0	0	0	0	0	0	1	0	2	0	0	0	0	0	0	0	0	0	1	0	2
sp|O60264|SMCA5_HUMAN	O60264	SMCA5_HUMAN	SMARCA5	1052	Homo sapiens	1:Experimental evidence at protein level	SWI/SNF-related matrix-associated actin-dependent regulator of chromatin subfamily A member 5	1	0.999	33	114	45	114	7	10	6	2	4	5	7	7	6	23	19	18	2	2	1	1	1	0	3	3	3	12	8	9	7	10	6	2	4	5	7	7	6	23	19	18
sp|O60271|JIP4_HUMAN	O60271	JIP4_HUMAN	SPAG9	1321	Homo sapiens	1:Experimental evidence at protein level	C-Jun-amino-terminal kinase-interacting protein 4	1	0.999	11	37	27	37	5	2	1	1	4	1	3	2	5	4	8	1	2	1	1	0	3	1	3	2	5	2	7	0	5	2	1	1	4	1	3	2	5	4	8	1
sp|O60287|NPA1P_HUMAN	O60287	NPA1P_HUMAN	URB1	2271	Homo sapiens	1:Experimental evidence at protein level	Nucleolar pre-ribosomal-associated protein 1	0.9996	0.9972	3	6	6	6	2	1	2	0	0	0	0	0	0	1	0	0	2	1	2	0	0	0	0	0	0	1	0	0	2	1	2	0	0	0	0	0	0	1	0	0
sp|O60292|SI1L3_HUMAN	O60292	SI1L3_HUMAN	SIPA1L3	1781	Homo sapiens	1:Experimental evidence at protein level	Signal-induced proliferation-associated 1-like protein 3	0.5936	0.9883	1	2	2	2	1	0	0	0	0	0	0	0	0	1	0	0	1	0	0	0	0	0	0	0	0	1	0	0	1	0	0	0	0	0	0	0	0	1	0	0
sp|O60306|AQR_HUMAN	O60306	AQR_HUMAN	AQR	1485	Homo sapiens	1:Experimental evidence at protein level	RNA helicase aquarius	1	0.999	23	56	56	58	0	1	0	0	0	0	0	0	1	19	17	18	0	1	0	0	0	0	0	0	1	19	17	18	0	1	0	0	0	0	0	0	1	20	18	18
sp|O60313|OPA1_HUMAN	O60313	OPA1_HUMAN	OPA1	960	Homo sapiens	1:Experimental evidence at protein level	Dynamin-like 120 kDa protein, mitochondrial	1	0.999	21	131	131	131	13	13	12	7	10	11	14	11	11	12	8	9	13	13	12	7	10	11	14	11	11	12	8	9	13	13	12	7	10	11	14	11	11	12	8	9
sp|O60318|GANP_HUMAN	O60318	GANP_HUMAN	MCM3AP	1980	Homo sapiens	1:Experimental evidence at protein level	Germinal-center associated nuclear protein	1	0.999	16	29	29	29	0	0	0	0	0	0	11	10	8	0	0	0	0	0	0	0	0	0	11	10	8	0	0	0	0	0	0	0	0	0	11	10	8	0	0	0
sp|O60341|KDM1A_HUMAN	O60341	KDM1A_HUMAN	KDM1A	852	Homo sapiens	1:Experimental evidence at protein level	Lysine-specific histone demethylase 1A	1	0.999	6	8	8	8	2	0	0	0	0	0	0	0	0	3	1	2	2	0	0	0	0	0	0	0	0	3	1	2	2	0	0	0	0	0	0	0	0	3	1	2
sp|O60343|TBCD4_HUMAN	O60343	TBCD4_HUMAN	TBC1D4	1298	Homo sapiens	1:Experimental evidence at protein level	TBC1 domain family member 4	0.9998	0.999	2	5	5	5	0	0	0	0	0	0	3	0	1	0	1	0	0	0	0	0	0	0	3	0	1	0	1	0	0	0	0	0	0	0	3	0	1	0	1	0
sp|O60427|FADS1_HUMAN	O60427	FADS1_HUMAN	FADS1	444	Homo sapiens	1:Experimental evidence at protein level	Acyl-CoA (8-3)-desaturase	0.9993	0.9879	3	3	3	3	1	0	0	0	0	0	2	0	0	0	0	0	1	0	0	0	0	0	2	0	0	0	0	0	1	0	0	0	0	0	2	0	0	0	0	0
sp|O60443|GSDME_HUMAN	O60443	GSDME_HUMAN	GSDME	496	Homo sapiens	1:Experimental evidence at protein level	Gasdermin-E	1	0.999	4	12	12	12	1	0	1	1	0	1	2	3	1	0	2	0	1	0	1	1	0	1	2	3	1	0	2	0	1	0	1	1	0	1	2	3	1	0	2	0
sp|O60488|ACSL4_HUMAN	O60488	ACSL4_HUMAN	ACSL4	711	Homo sapiens	1:Experimental evidence at protein level	Long-chain-fatty-acid--CoA ligase 4	1	0.999	21	106	106	122	9	11	5	7	9	9	11	9	9	10	7	10	9	11	5	7	9	9	11	9	9	10	7	10	10	14	6	7	9	9	13	11	11	11	9	12
sp|O60493|SNX3_HUMAN	O60493	SNX3_HUMAN	SNX3	162	Homo sapiens	1:Experimental evidence at protein level	Sorting nexin-3	0.9999	0.9973	3	6	5	6	0	1	0	0	0	0	2	1	1	1	0	0	0	1	0	0	0	0	1	1	1	1	0	0	0	1	0	0	0	0	2	1	1	1	0	0
sp|O60502|OGA_HUMAN	O60502	OGA_HUMAN	OGA	916	Homo sapiens	1:Experimental evidence at protein level	Protein O-GlcNAcase	1	0.999	12	47	47	47	4	2	1	4	3	4	3	3	4	7	8	4	4	2	1	4	3	4	3	3	4	7	8	4	4	2	1	4	3	4	3	3	4	7	8	4
sp|O60506|HNRPQ_HUMAN	O60506	HNRPQ_HUMAN	SYNCRIP	623	Homo sapiens	1:Experimental evidence at protein level	Heterogeneous nuclear ribonucleoprotein Q	1	0.999	24	58	58	148	4	6	5	0	0	2	1	3	5	8	7	17	4	6	5	0	0	2	1	3	5	8	7	17	11	14	11	3	5	7	8	10	12	19	19	29
sp|O60508|PRP17_HUMAN	O60508	PRP17_HUMAN	CDC40	579	Homo sapiens	1:Experimental evidence at protein level	Pre-mRNA-processing factor 17	1	0.9985	4	10	10	10	1	1	0	0	0	1	0	0	0	2	2	3	1	1	0	0	0	1	0	0	0	2	2	3	1	1	0	0	0	1	0	0	0	2	2	3
sp|O60518|RNBP6_HUMAN	O60518	RNBP6_HUMAN	RANBP6	1105	Homo sapiens	1:Experimental evidence at protein level	Ran-binding protein 6	1	0.999	11	24	24	72	2	3	2	0	1	2	3	0	3	2	4	2	2	3	2	0	1	2	3	0	3	2	4	2	6	8	7	1	4	5	7	3	6	7	10	8
sp|O60563|CCNT1_HUMAN	O60563	CCNT1_HUMAN	CCNT1	726	Homo sapiens	1:Experimental evidence at protein level	Cyclin-T1	1	0.9989	4	7	6	7	0	1	0	0	0	0	0	0	0	2	1	3	0	1	0	0	0	0	0	0	0	2	0	3	0	1	0	0	0	0	0	0	0	2	1	3
sp|O60568|PLOD3_HUMAN	O60568	PLOD3_HUMAN	PLOD3	738	Homo sapiens	1:Experimental evidence at protein level	Multifunctional procollagen lysine hydroxylase and glycosyltransferase LH3	1	0.999	5	12	12	12	1	0	1	0	2	0	2	1	2	3	0	0	1	0	1	0	2	0	2	1	2	3	0	0	1	0	1	0	2	0	2	1	2	3	0	0
sp|O60610|DIAP1_HUMAN	O60610	DIAP1_HUMAN	DIAPH1	1272	Homo sapiens	1:Experimental evidence at protein level	Protein diaphanous homolog 1	1	0.999	11	26	26	26	1	2	1	4	2	1	2	3	2	1	4	3	1	2	1	4	2	1	2	3	2	1	4	3	1	2	1	4	2	1	2	3	2	1	4	3
sp|O60645|EXOC3_HUMAN	O60645	EXOC3_HUMAN	EXOC3	745	Homo sapiens	1:Experimental evidence at protein level	Exocyst complex component 3	1	0.9964	5	6	6	6	1	0	0	0	0	0	2	0	1	0	1	1	1	0	0	0	0	0	2	0	1	0	1	1	1	0	0	0	0	0	2	0	1	0	1	1
sp|O60664|PLIN3_HUMAN	O60664	PLIN3_HUMAN	PLIN3	434	Homo sapiens	1:Experimental evidence at protein level	Perilipin-3	1	0.999	10	18	18	18	0	1	0	0	0	0	3	0	3	3	3	5	0	1	0	0	0	0	3	0	3	3	3	5	0	1	0	0	0	0	3	0	3	3	3	5
sp|O60678|ANM3_HUMAN	O60678	ANM3_HUMAN	PRMT3	531	Homo sapiens	1:Experimental evidence at protein level	Protein arginine N-methyltransferase 3	0.8261	0.9964	1	2	2	2	0	0	0	1	0	0	0	1	0	0	0	0	0	0	0	1	0	0	0	1	0	0	0	0	0	0	0	1	0	0	0	1	0	0	0	0
sp|O60684|IMA7_HUMAN	O60684	IMA7_HUMAN	KPNA6	536	Homo sapiens	1:Experimental evidence at protein level	Importin subunit alpha-7	1	0.999	12	34	11	34	1	1	3	0	2	1	4	5	5	6	1	5	0	0	1	0	1	0	2	1	1	3	0	2	1	1	3	0	2	1	4	5	5	6	1	5
sp|O60701|UGDH_HUMAN	O60701	UGDH_HUMAN	UGDH	494	Homo sapiens	1:Experimental evidence at protein level	UDP-glucose 6-dehydrogenase	1	0.999	26	209	209	209	19	20	12	10	11	9	22	18	22	20	21	25	19	20	12	10	11	9	22	18	22	20	21	25	19	20	12	10	11	9	22	18	22	20	21	25
sp|O60716|CTND1_HUMAN	O60716	CTND1_HUMAN	CTNND1	968	Homo sapiens	1:Experimental evidence at protein level	Catenin delta-1	1	0.999	19	82	81	82	6	9	4	4	4	8	6	6	10	8	10	7	6	8	4	4	4	8	6	6	10	8	10	7	6	9	4	4	4	8	6	6	10	8	10	7
sp|O60725|ICMT_HUMAN	O60725	ICMT_HUMAN	ICMT	284	Homo sapiens	1:Experimental evidence at protein level	Protein-S-isoprenylcysteine O-methyltransferase	0.9764	0.9973	1	4	4	4	0	0	1	0	0	0	1	1	1	0	0	0	0	0	1	0	0	0	1	1	1	0	0	0	0	0	1	0	0	0	1	1	1	0	0	0
sp|O60763|USO1_HUMAN	O60763	USO1_HUMAN	USO1	962	Homo sapiens	1:Experimental evidence at protein level	General vesicular transport factor p115	1	0.999	22	133	133	133	10	11	13	10	10	5	11	12	11	19	13	8	10	11	13	10	10	5	11	12	11	19	13	8	10	11	13	10	10	5	11	12	11	19	13	8
sp|O60826|CCD22_HUMAN	O60826	CCD22_HUMAN	CCDC22	627	Homo sapiens	1:Experimental evidence at protein level	Coiled-coil domain-containing protein 22	1	0.9981	3	4	4	4	1	0	0	0	0	0	1	0	0	1	1	0	1	0	0	0	0	0	1	0	0	1	1	0	1	0	0	0	0	0	1	0	0	1	1	0
sp|O60828|PQBP1_HUMAN	O60828	PQBP1_HUMAN	PQBP1	265	Homo sapiens	1:Experimental evidence at protein level	Polyglutamine-binding protein 1	1	0.999	3	6	6	6	0	0	0	0	0	0	0	0	0	1	2	3	0	0	0	0	0	0	0	0	0	1	2	3	0	0	0	0	0	0	0	0	0	1	2	3
sp|O60831|PRAF2_HUMAN	O60831	PRAF2_HUMAN	PRAF2	178	Homo sapiens	1:Experimental evidence at protein level	PRA1 family protein 2	0.945	0.999	1	10	10	10	1	1	1	0	1	1	1	1	1	1	1	0	1	1	1	0	1	1	1	1	1	1	1	0	1	1	1	0	1	1	1	1	1	1	1	0
sp|O60832|DKC1_HUMAN	O60832	DKC1_HUMAN	DKC1	514	Homo sapiens	1:Experimental evidence at protein level	H/ACA ribonucleoprotein complex subunit DKC1	1	0.999	20	112	112	112	15	18	15	5	5	4	4	5	8	10	11	12	15	18	15	5	5	4	4	5	8	10	11	12	15	18	15	5	5	4	4	5	8	10	11	12
sp|O60841|IF2P_HUMAN	O60841	IF2P_HUMAN	EIF5B	1220	Homo sapiens	1:Experimental evidence at protein level	Eukaryotic translation initiation factor 5B	1	0.999	15	59	59	59	2	3	4	2	1	4	6	5	8	7	7	10	2	3	4	2	1	4	6	5	8	7	7	10	2	3	4	2	1	4	6	5	8	7	7	10
sp|O60884|DNJA2_HUMAN	O60884	DNJA2_HUMAN	DNAJA2	412	Homo sapiens	1:Experimental evidence at protein level	DnaJ homolog subfamily A member 2	1	0.999	12	84	84	84	7	11	4	6	6	3	6	6	5	9	10	11	7	11	4	6	6	3	6	6	5	9	10	11	7	11	4	6	6	3	6	6	5	9	10	11
sp|O60885|BRD4_HUMAN	O60885	BRD4_HUMAN	BRD4	1362	Homo sapiens	1:Experimental evidence at protein level	Bromodomain-containing protein 4	1	0.999	13	25	13	25	0	1	1	0	0	0	1	0	0	8	6	8	0	1	0	0	0	0	0	0	0	4	4	4	0	1	1	0	0	0	1	0	0	8	6	8
sp|O60925|PFD1_HUMAN	O60925	PFD1_HUMAN	PFDN1	122	Homo sapiens	1:Experimental evidence at protein level	Prefoldin subunit 1	0.9954	0.9944	2	2	2	2	0	0	0	0	0	0	0	0	1	1	0	0	0	0	0	0	0	0	0	0	1	1	0	0	0	0	0	0	0	0	0	0	1	1	0	0
sp|O60934|NBN_HUMAN	O60934	NBN_HUMAN	NBN	754	Homo sapiens	1:Experimental evidence at protein level	Nibrin	1	0.999	7	19	19	19	0	1	1	0	0	0	0	1	2	4	4	6	0	1	1	0	0	0	0	1	2	4	4	6	0	1	1	0	0	0	0	1	2	4	4	6
sp|O60942|MCE1_HUMAN	O60942	MCE1_HUMAN	RNGTT	597	Homo sapiens	1:Experimental evidence at protein level	mRNA-capping enzyme	0.9617	0.9966	1	5	5	5	0	0	1	1	0	0	1	0	0	1	1	0	0	0	1	1	0	0	1	0	0	1	1	0	0	0	1	1	0	0	1	0	0	1	1	0
sp|O75044|SRGP2_HUMAN	O75044	SRGP2_HUMAN	SRGAP2	1071	Homo sapiens	1:Experimental evidence at protein level	SLIT-ROBO Rho GTPase-activating protein 2	0.9897	0.999	2	10	0	10	1	2	1	1	0	0	1	0	2	1	0	1	0	0	0	0	0	0	0	0	0	0	0	0	1	2	1	1	0	0	1	0	2	1	0	1
sp|O75083|WDR1_HUMAN	O75083	WDR1_HUMAN	WDR1	606	Homo sapiens	1:Experimental evidence at protein level	WD repeat-containing protein 1	1	0.999	31	394	394	394	37	31	30	16	25	29	38	32	39	43	40	34	37	31	30	16	25	29	38	32	39	43	40	34	37	31	30	16	25	29	38	32	39	43	40	34
sp|O75095|MEGF6_HUMAN	O75095	MEGF6_HUMAN	MEGF6	1541	Homo sapiens	1:Experimental evidence at protein level	Multiple epidermal growth factor-like domains protein 6	1	0.9938	3	8	8	8	2	1	1	0	2	1	0	0	0	0	0	1	2	1	1	0	2	1	0	0	0	0	0	1	2	1	1	0	2	1	0	0	0	0	0	1
sp|O75116|ROCK2_HUMAN	O75116	ROCK2_HUMAN	ROCK2	1388	Homo sapiens	1:Experimental evidence at protein level	Rho-associated protein kinase 2	1	0.999	12	39	25	39	5	5	3	2	2	5	4	1	3	4	4	1	3	3	2	2	1	4	2	1	2	2	3	0	5	5	3	2	2	5	4	1	3	4	4	1
sp|O75131|CPNE3_HUMAN	O75131	CPNE3_HUMAN	CPNE3	537	Homo sapiens	1:Experimental evidence at protein level	Copine-3	1	0.999	19	155	149	155	15	11	13	8	11	11	13	14	17	15	13	14	14	11	13	8	10	11	12	13	16	15	13	13	15	11	13	8	11	11	13	14	17	15	13	14
sp|O75146|HIP1R_HUMAN	O75146	HIP1R_HUMAN	HIP1R	1068	Homo sapiens	1:Experimental evidence at protein level	Huntingtin-interacting protein 1-related protein	0.9976	0.9958	2	3	3	3	0	0	0	0	0	0	0	0	1	0	1	1	0	0	0	0	0	0	0	0	1	0	1	1	0	0	0	0	0	0	0	0	1	0	1	1
sp|O75150|BRE1B_HUMAN	O75150	BRE1B_HUMAN	RNF40	1001	Homo sapiens	1:Experimental evidence at protein level	E3 ubiquitin-protein ligase BRE1B	1	0.999	21	42	36	42	1	3	1	0	0	0	1	0	1	13	9	13	0	3	1	0	0	0	1	0	1	12	7	11	1	3	1	0	0	0	1	0	1	13	9	13
sp|O75151|PHF2_HUMAN	O75151	PHF2_HUMAN	PHF2	1096	Homo sapiens	1:Experimental evidence at protein level	Lysine-specific demethylase PHF2	0.8954	0.998	1	1	1	1	0	0	0	0	0	0	1	0	0	0	0	0	0	0	0	0	0	0	1	0	0	0	0	0	0	0	0	0	0	0	1	0	0	0	0	0
sp|O75152|ZC11A_HUMAN	O75152	ZC11A_HUMAN	ZC3H11A	810	Homo sapiens	1:Experimental evidence at protein level	Zinc finger CCCH domain-containing protein 11A	1	0.999	11	24	17	24	0	0	0	0	0	0	1	0	0	8	8	7	0	0	0	0	0	0	1	0	0	6	5	5	0	0	0	0	0	0	1	0	0	8	8	7
sp|O75153|CLU_HUMAN	O75153	CLU_HUMAN	CLUH	1309	Homo sapiens	1:Experimental evidence at protein level	Clustered mitochondria protein homolog	1	0.9987	7	9	9	9	0	2	1	0	0	1	0	0	1	1	2	1	0	2	1	0	0	1	0	0	1	1	2	1	0	2	1	0	0	1	0	0	1	1	2	1
sp|O75165|DJC13_HUMAN	O75165	DJC13_HUMAN	DNAJC13	2243	Homo sapiens	1:Experimental evidence at protein level	DnaJ homolog subfamily C member 13	1	0.999	24	84	84	84	7	11	5	6	6	4	9	4	4	7	8	13	7	11	5	6	6	4	9	4	4	7	8	13	7	11	5	6	6	4	9	4	4	7	8	13
sp|O75175|CNOT3_HUMAN	O75175	CNOT3_HUMAN	CNOT3	753	Homo sapiens	1:Experimental evidence at protein level	CCR4-NOT transcription complex subunit 3	0.9321	0.9876	2	2	2	2	0	0	0	0	0	0	1	0	0	1	0	0	0	0	0	0	0	0	1	0	0	1	0	0	0	0	0	0	0	0	1	0	0	1	0	0
sp|O75179|ANR17_HUMAN	O75179	ANR17_HUMAN	ANKRD17	2603	Homo sapiens	1:Experimental evidence at protein level	Ankyrin repeat domain-containing protein 17	1	0.999	5	15	2	15	1	2	1	1	0	2	3	1	0	2	0	2	0	0	0	0	0	1	1	0	0	0	0	0	1	2	1	1	0	2	3	1	0	2	0	2
sp|O75251|NDUS7_HUMAN	O75251	NDUS7_HUMAN	NDUFS7	213	Homo sapiens	1:Experimental evidence at protein level	NADH dehydrogenase [ubiquinone] iron-sulfur protein 7, mitochondrial	1	0.9986	3	5	5	5	0	1	0	0	1	0	2	0	0	0	0	1	0	1	0	0	1	0	2	0	0	0	0	1	0	1	0	0	1	0	2	0	0	0	0	1
sp|O75306|NDUS2_HUMAN	O75306	NDUS2_HUMAN	NDUFS2	463	Homo sapiens	1:Experimental evidence at protein level	NADH dehydrogenase [ubiquinone] iron-sulfur protein 2, mitochondrial	0.9994	0.996	2	6	6	6	0	0	1	1	0	1	0	1	1	1	0	0	0	0	1	1	0	1	0	1	1	1	0	0	0	0	1	1	0	1	0	1	1	1	0	0
sp|O75323|NIPS2_HUMAN	O75323	NIPS2_HUMAN	NIPSNAP2	286	Homo sapiens	1:Experimental evidence at protein level	Protein NipSnap homolog 2	1	0.9986	2	6	6	6	1	1	0	1	1	1	0	0	0	1	0	0	1	1	0	1	1	1	0	0	0	1	0	0	1	1	0	1	1	1	0	0	0	1	0	0
sp|O75326|SEM7A_HUMAN	O75326	SEM7A_HUMAN	SEMA7A	666	Homo sapiens	1:Experimental evidence at protein level	Semaphorin-7A	1	0.999	9	38	38	38	4	1	2	1	5	3	5	3	5	3	3	3	4	1	2	1	5	3	5	3	5	3	3	3	4	1	2	1	5	3	5	3	5	3	3	3
sp|O75348|VATG1_HUMAN	O75348	VATG1_HUMAN	ATP6V1G1	118	Homo sapiens	1:Experimental evidence at protein level	V-type proton ATPase subunit G 1	1	0.999	1	6	0	6	0	2	0	0	0	0	1	0	2	0	1	0	0	0	0	0	0	0	0	0	0	0	0	0	0	2	0	0	0	0	1	0	2	0	1	0
sp|O75367|H2AY_HUMAN	O75367	H2AY_HUMAN	MACROH2A1	369	Homo sapiens	1:Experimental evidence at protein level	Core histone macro-H2A.1	1	0.999	10	83	71	83	5	10	7	6	5	6	7	4	5	11	9	8	4	9	6	5	4	5	6	3	4	10	8	7	5	10	7	6	5	6	7	4	5	11	9	8
sp|O75369|FLNB_HUMAN	O75369	FLNB_HUMAN	FLNB	2602	Homo sapiens	1:Experimental evidence at protein level	Filamin-B	1	0.999	166	1871	1871	2102	160	167	140	80	120	142	170	159	168	184	185	196	160	167	140	80	120	142	170	159	168	184	185	196	178	190	159	96	138	158	190	179	187	204	205	218
sp|O75381|PEX14_HUMAN	O75381	PEX14_HUMAN	PEX14	377	Homo sapiens	1:Experimental evidence at protein level	Peroxisomal membrane protein PEX14	0.5788	0.9876	1	1	1	1	0	0	0	0	1	0	0	0	0	0	0	0	0	0	0	0	1	0	0	0	0	0	0	0	0	0	0	0	1	0	0	0	0	0	0	0
sp|O75390|CISY_HUMAN	O75390	CISY_HUMAN	CS	466	Homo sapiens	1:Experimental evidence at protein level	Citrate synthase, mitochondrial	1	0.999	12	100	100	100	8	9	10	5	10	6	8	8	8	12	9	7	8	9	10	5	10	6	8	8	8	12	9	7	8	9	10	5	10	6	8	8	8	12	9	7
sp|O75396|SC22B_HUMAN	O75396	SC22B_HUMAN	SEC22B	215	Homo sapiens	1:Experimental evidence at protein level	Vesicle-trafficking protein SEC22b	1	0.999	9	86	86	86	7	9	6	5	8	5	6	9	9	8	8	6	7	9	6	5	8	5	6	9	9	8	8	6	7	9	6	5	8	5	6	9	9	8	8	6
sp|O75400|PR40A_HUMAN	O75400	PR40A_HUMAN	PRPF40A	957	Homo sapiens	1:Experimental evidence at protein level	Pre-mRNA-processing factor 40 homolog A	1	0.999	26	92	87	92	3	6	3	0	0	1	3	2	2	21	25	26	3	6	3	0	0	1	3	2	2	19	23	25	3	6	3	0	0	1	3	2	2	21	25	26
sp|O75410|TACC1_HUMAN	O75410	TACC1_HUMAN	TACC1	805	Homo sapiens	1:Experimental evidence at protein level	Transforming acidic coiled-coil-containing protein 1	1	0.999	7	8	4	8	1	0	1	1	1	0	2	1	0	0	0	1	1	0	1	0	0	0	1	1	0	0	0	0	1	0	1	1	1	0	2	1	0	0	0	1
sp|O75417|DPOLQ_HUMAN	O75417	DPOLQ_HUMAN	POLQ	2590	Homo sapiens	1:Experimental evidence at protein level	DNA polymerase theta	0.9497	0.9884	2	4	4	4	1	0	0	0	0	0	0	1	0	0	1	1	1	0	0	0	0	0	0	1	0	0	1	1	1	0	0	0	0	0	0	1	0	0	1	1
sp|O75436|VP26A_HUMAN	O75436	VP26A_HUMAN	VPS26A	327	Homo sapiens	1:Experimental evidence at protein level	Vacuolar protein sorting-associated protein 26A	1	0.999	4	13	13	13	2	2	1	0	2	1	1	1	1	0	1	1	2	2	1	0	2	1	1	1	1	0	1	1	2	2	1	0	2	1	1	1	1	0	1	1
sp|O75439|MPPB_HUMAN	O75439	MPPB_HUMAN	PMPCB	489	Homo sapiens	1:Experimental evidence at protein level	Mitochondrial-processing peptidase subunit beta	1	0.999	7	20	20	21	2	2	1	3	2	1	2	0	2	1	1	3	2	2	1	3	2	1	2	0	2	1	1	3	3	2	1	3	2	1	2	0	2	1	1	3
sp|O75475|PSIP1_HUMAN	O75475	PSIP1_HUMAN	PSIP1	530	Homo sapiens	1:Experimental evidence at protein level	PC4 and SFRS1-interacting protein	1	0.999	5	22	21	22	2	3	2	0	0	1	2	1	0	3	6	2	2	3	2	0	0	1	2	1	0	3	5	2	2	3	2	0	0	1	2	1	0	3	6	2
sp|O75477|ERLN1_HUMAN	O75477	ERLN1_HUMAN	ERLIN1	348	Homo sapiens	1:Experimental evidence at protein level	Erlin-1	1	0.999	14	95	47	95	7	8	3	6	7	8	12	9	12	7	8	8	3	3	1	4	3	3	7	5	8	3	3	4	7	8	3	6	7	8	12	9	12	7	8	8
sp|O75494|SRS10_HUMAN	O75494	SRS10_HUMAN	SRSF10	262	Homo sapiens	1:Experimental evidence at protein level	Serine/arginine-rich splicing factor 10	1	0.999	4	17	10	17	1	1	0	0	0	0	2	0	1	4	4	4	0	1	0	0	0	0	0	0	1	3	3	2	1	1	0	0	0	0	2	0	1	4	4	4
sp|O75521|ECI2_HUMAN	O75521	ECI2_HUMAN	ECI2	394	Homo sapiens	1:Experimental evidence at protein level	Enoyl-CoA delta isomerase 2	1	0.999	16	88	88	88	8	10	7	4	3	5	8	5	11	8	9	10	8	10	7	4	3	5	8	5	11	8	9	10	8	10	7	4	3	5	8	5	11	8	9	10
sp|O75525|KHDR3_HUMAN	O75525	KHDR3_HUMAN	KHDRBS3	346	Homo sapiens	1:Experimental evidence at protein level	KH domain-containing, RNA-binding, signal transduction-associated protein 3	0.9781	0.9907	3	1	1	8	0	0	0	0	0	0	0	0	0	0	0	1	0	0	0	0	0	0	0	0	0	0	0	1	0	0	1	0	0	0	0	1	1	2	1	2
sp|O75531|BAF_HUMAN	O75531	BAF_HUMAN	BANF1	89	Homo sapiens	1:Experimental evidence at protein level	Barrier-to-autointegration factor	1	0.999	2	15	15	15	1	2	1	1	1	0	2	1	2	1	2	1	1	2	1	1	1	0	2	1	2	1	2	1	1	2	1	1	1	0	2	1	2	1	2	1
sp|O75533|SF3B1_HUMAN	O75533	SF3B1_HUMAN	SF3B1	1304	Homo sapiens	1:Experimental evidence at protein level	Splicing factor 3B subunit 1	1	0.999	51	286	286	286	16	13	13	10	9	14	12	12	16	55	59	57	16	13	13	10	9	14	12	12	16	55	59	57	16	13	13	10	9	14	12	12	16	55	59	57
sp|O75534|CSDE1_HUMAN	O75534	CSDE1_HUMAN	CSDE1	798	Homo sapiens	1:Experimental evidence at protein level	Cold shock domain-containing protein E1	1	0.999	26	194	194	194	16	20	14	10	12	18	18	16	18	17	18	17	16	20	14	10	12	18	18	16	18	17	18	17	16	20	14	10	12	18	18	16	18	17	18	17
sp|O75569|PRKRA_HUMAN	O75569	PRKRA_HUMAN	PRKRA	313	Homo sapiens	1:Experimental evidence at protein level	Interferon-inducible double-stranded RNA-dependent protein kinase activator A	0.9988	0.9956	2	2	2	2	0	0	0	1	1	0	0	0	0	0	0	0	0	0	0	1	1	0	0	0	0	0	0	0	0	0	0	1	1	0	0	0	0	0	0	0
sp|O75607|NPM3_HUMAN	O75607	NPM3_HUMAN	NPM3	178	Homo sapiens	1:Experimental evidence at protein level	Nucleoplasmin-3	1	0.999	2	10	10	10	1	2	1	0	0	0	1	1	1	1	1	1	1	2	1	0	0	0	1	1	1	1	1	1	1	2	1	0	0	0	1	1	1	1	1	1
sp|O75643|U520_HUMAN	O75643	U520_HUMAN	SNRNP200	2136	Homo sapiens	1:Experimental evidence at protein level	U5 small nuclear ribonucleoprotein 200 kDa helicase	1	0.999	81	496	485	496	23	25	23	11	14	17	30	19	26	93	103	112	22	24	22	10	14	17	29	18	26	92	101	110	23	25	23	11	14	17	30	19	26	93	103	112
sp|O75676|KS6A4_HUMAN	O75676	KS6A4_HUMAN	RPS6KA4	772	Homo sapiens	1:Experimental evidence at protein level	Ribosomal protein S6 kinase alpha-4	1	0.9943	4	4	3	4	0	0	0	0	0	0	0	0	0	2	0	2	0	0	0	0	0	0	0	0	0	1	0	2	0	0	0	0	0	0	0	0	0	2	0	2
sp|O75683|SURF6_HUMAN	O75683	SURF6_HUMAN	SURF6	361	Homo sapiens	1:Experimental evidence at protein level	Surfeit locus protein 6	1	0.9979	3	4	4	4	2	1	0	0	0	0	0	0	0	1	0	0	2	1	0	0	0	0	0	0	0	1	0	0	2	1	0	0	0	0	0	0	0	1	0	0
sp|O75691|UTP20_HUMAN	O75691	UTP20_HUMAN	UTP20	2785	Homo sapiens	1:Experimental evidence at protein level	Small subunit processome component 20 homolog	1	0.999	16	38	38	38	8	9	7	1	3	2	3	0	1	1	1	2	8	9	7	1	3	2	3	0	1	1	1	2	8	9	7	1	3	2	3	0	1	1	1	2
sp|O75694|NU155_HUMAN	O75694	NU155_HUMAN	NUP155	1391	Homo sapiens	1:Experimental evidence at protein level	Nuclear pore complex protein Nup155	1	0.999	42	194	194	194	7	5	5	2	1	3	57	53	47	3	8	3	7	5	5	2	1	3	57	53	47	3	8	3	7	5	5	2	1	3	57	53	47	3	8	3
sp|O75718|CRTAP_HUMAN	O75718	CRTAP_HUMAN	CRTAP	401	Homo sapiens	1:Experimental evidence at protein level	Cartilage-associated protein	1	0.9988	7	21	21	21	0	0	1	1	1	1	3	2	6	2	2	2	0	0	1	1	1	1	3	2	6	2	2	2	0	0	1	1	1	1	3	2	6	2	2	2
sp|O75746|S2512_HUMAN	O75746	S2512_HUMAN	SLC25A12	678	Homo sapiens	1:Experimental evidence at protein level	Electrogenic aspartate/glutamate antiporter SLC25A12, mitochondrial	1	0.999	12	26	26	65	3	1	2	1	2	2	2	3	4	1	1	4	3	1	2	1	2	2	2	3	4	1	1	4	6	4	5	2	4	5	8	5	10	5	3	8
sp|O75818|RPP40_HUMAN	O75818	RPP40_HUMAN	RPP40	363	Homo sapiens	1:Experimental evidence at protein level	Ribonuclease P protein subunit p40	0.9994	0.9989	2	5	5	5	1	0	2	0	0	0	0	1	0	0	0	1	1	0	2	0	0	0	0	1	0	0	0	1	1	0	2	0	0	0	0	1	0	0	0	1
sp|O75821|EIF3G_HUMAN	O75821	EIF3G_HUMAN	EIF3G	320	Homo sapiens	1:Experimental evidence at protein level	Eukaryotic translation initiation factor 3 subunit G	1	0.9989	5	12	12	12	2	2	0	1	1	0	2	0	0	1	2	1	2	2	0	1	1	0	2	0	0	1	2	1	2	2	0	1	1	0	2	0	0	1	2	1
sp|O75822|EIF3J_HUMAN	O75822	EIF3J_HUMAN	EIF3J	258	Homo sapiens	1:Experimental evidence at protein level	Eukaryotic translation initiation factor 3 subunit J	0.9386	0.9989	1	2	2	2	0	1	0	0	0	0	0	0	1	0	0	0	0	1	0	0	0	0	0	0	1	0	0	0	0	1	0	0	0	0	0	0	1	0	0	0
sp|O75844|FACE1_HUMAN	O75844	FACE1_HUMAN	ZMPSTE24	475	Homo sapiens	1:Experimental evidence at protein level	CAAX prenyl protease 1 homolog	1	0.998	5	25	25	25	2	2	2	2	2	2	3	3	2	2	1	2	2	2	2	2	2	2	3	3	2	2	1	2	2	2	2	2	2	2	3	3	2	2	1	2
sp|O75874|IDHC_HUMAN	O75874	IDHC_HUMAN	IDH1	414	Homo sapiens	1:Experimental evidence at protein level	Isocitrate dehydrogenase [NADP] cytoplasmic	0.9274	0.9987	1	6	6	6	1	0	0	0	0	0	1	1	1	1	1	0	1	0	0	0	0	0	1	1	1	1	1	0	1	0	0	0	0	0	1	1	1	1	1	0
sp|O75886|STAM2_HUMAN	O75886	STAM2_HUMAN	STAM2	525	Homo sapiens	1:Experimental evidence at protein level	Signal transducing adapter molecule 2	1	0.9985	7	9	9	12	0	1	2	0	0	0	2	0	2	1	0	1	0	1	2	0	0	0	2	0	2	1	0	1	0	1	2	0	0	0	2	1	2	2	1	1
sp|O75909|CCNK_HUMAN	O75909	CCNK_HUMAN	CCNK	580	Homo sapiens	1:Experimental evidence at protein level	Cyclin-K	1	0.999	5	13	12	13	0	0	0	0	0	0	0	0	1	5	4	3	0	0	0	0	0	0	0	0	1	4	4	3	0	0	0	0	0	0	0	0	1	5	4	3
sp|O75915|PRAF3_HUMAN	O75915	PRAF3_HUMAN	ARL6IP5	188	Homo sapiens	1:Experimental evidence at protein level	PRA1 family protein 3	1	0.9989	3	18	18	18	3	1	2	1	1	0	2	2	1	2	2	1	3	1	2	1	1	0	2	2	1	2	2	1	3	1	2	1	1	0	2	2	1	2	2	1
sp|O75923|DYSF_HUMAN	O75923	DYSF_HUMAN	DYSF	2080	Homo sapiens	1:Experimental evidence at protein level	Dysferlin	1	0.999	45	241	241	257	25	28	16	14	17	12	23	18	27	23	19	19	25	28	16	14	17	12	23	18	27	23	19	19	26	31	17	15	18	12	26	19	28	23	21	21
sp|O75934|SPF27_HUMAN	O75934	SPF27_HUMAN	BCAS2	225	Homo sapiens	1:Experimental evidence at protein level	Pre-mRNA-splicing factor SPF27	1	0.999	8	21	21	21	0	0	0	0	0	0	0	0	1	6	5	9	0	0	0	0	0	0	0	0	1	6	5	9	0	0	0	0	0	0	0	0	1	6	5	9
sp|O75935|DCTN3_HUMAN	O75935	DCTN3_HUMAN	DCTN3	186	Homo sapiens	1:Experimental evidence at protein level	Dynactin subunit 3	0.9997	0.9981	3	9	9	9	0	0	0	1	1	0	2	0	2	2	1	0	0	0	0	1	1	0	2	0	2	2	1	0	0	0	0	1	1	0	2	0	2	2	1	0
sp|O75937|DNJC8_HUMAN	O75937	DNJC8_HUMAN	DNAJC8	253	Homo sapiens	1:Experimental evidence at protein level	DnaJ homolog subfamily C member 8	1	0.999	6	12	12	12	1	0	0	0	0	0	1	0	0	4	3	3	1	0	0	0	0	0	1	0	0	4	3	3	1	0	0	0	0	0	1	0	0	4	3	3
sp|O75940|SPF30_HUMAN	O75940	SPF30_HUMAN	SMNDC1	238	Homo sapiens	1:Experimental evidence at protein level	Survival of motor neuron-related-splicing factor 30	1	0.999	3	8	8	8	0	0	0	0	0	0	0	0	0	2	3	3	0	0	0	0	0	0	0	0	0	2	3	3	0	0	0	0	0	0	0	0	0	2	3	3
sp|O75947|ATP5H_HUMAN	O75947	ATP5H_HUMAN	ATP5PD	161	Homo sapiens	1:Experimental evidence at protein level	ATP synthase subunit d, mitochondrial	1	0.9974	3	6	6	6	0	1	1	1	1	0	1	0	1	0	0	0	0	1	1	1	1	0	1	0	1	0	0	0	0	1	1	1	1	0	1	0	1	0	0	0
sp|O75955|FLOT1_HUMAN	O75955	FLOT1_HUMAN	FLOT1	427	Homo sapiens	1:Experimental evidence at protein level	Flotillin-1	1	0.999	25	156	156	156	15	17	11	8	11	14	14	10	14	17	10	15	15	17	11	8	11	14	14	10	14	17	10	15	15	17	11	8	11	14	14	10	14	17	10	15
sp|O75962|TRIO_HUMAN	O75962	TRIO_HUMAN	TRIO	3097	Homo sapiens	1:Experimental evidence at protein level	Triple functional domain protein	1	0.999	19	46	35	46	1	6	1	2	3	4	4	5	5	4	8	3	0	5	0	2	1	3	3	3	4	3	8	3	1	6	1	2	3	4	4	5	5	4	8	3
sp|O76003|GLRX3_HUMAN	O76003	GLRX3_HUMAN	GLRX3	335	Homo sapiens	1:Experimental evidence at protein level	Glutaredoxin-3	1	0.999	7	28	28	28	1	3	3	0	1	2	2	1	4	5	3	3	1	3	3	0	1	2	2	1	4	5	3	3	1	3	3	0	1	2	2	1	4	5	3	3
sp|O76009|KT33A_HUMAN	O76009	KT33A_HUMAN	KRT33A	404	Homo sapiens	2:Experimental evidence at transcript level	Keratin, type I cuticular Ha3-I	1	0.999	30	28	9	43	0	0	28	0	0	0	0	0	0	0	0	0	0	0	9	0	0	0	0	0	0	0	0	0	0	0	42	0	0	0	0	0	0	0	1	0
sp|O76011|KRT34_HUMAN	O76011	KRT34_HUMAN	KRT34	436	Homo sapiens	1:Experimental evidence at protein level	Keratin, type I cuticular Ha4	1	0.999	21	21	17	35	0	0	21	0	0	0	0	0	0	0	0	0	0	0	17	0	0	0	0	0	0	0	0	0	0	0	34	0	0	0	0	0	0	0	1	0
sp|O76015|KRT38_HUMAN	O76015	KRT38_HUMAN	KRT38	456	Homo sapiens	1:Experimental evidence at protein level	Keratin, type I cuticular Ha8	1	0.999	13	17	7	28	0	0	17	0	0	0	0	0	0	0	0	0	0	0	7	0	0	0	0	0	0	0	0	0	0	1	20	1	1	1	1	2	0	0	1	0
sp|O76021|RL1D1_HUMAN	O76021	RL1D1_HUMAN	RSL1D1	490	Homo sapiens	1:Experimental evidence at protein level	Ribosomal L1 domain-containing protein 1	1	0.999	30	210	210	210	22	25	19	15	15	27	12	13	19	14	18	11	22	25	19	15	15	27	12	13	19	14	18	11	22	25	19	15	15	27	12	13	19	14	18	11
sp|O76024|WFS1_HUMAN	O76024	WFS1_HUMAN	WFS1	890	Homo sapiens	1:Experimental evidence at protein level	Wolframin	1	0.9986	6	24	24	24	2	2	3	2	3	3	3	1	1	0	3	1	2	2	3	2	3	3	3	1	1	0	3	1	2	2	3	2	3	3	3	1	1	0	3	1
sp|O76031|CLPX_HUMAN	O76031	CLPX_HUMAN	CLPX	633	Homo sapiens	1:Experimental evidence at protein level	ATP-dependent Clp protease ATP-binding subunit clpX-like, mitochondrial	0.9965	0.999	2	4	4	4	0	0	1	0	1	1	0	0	0	0	0	1	0	0	1	0	1	1	0	0	0	0	0	1	0	0	1	0	1	1	0	0	0	0	0	1
sp|O76039|CDKL5_HUMAN	O76039	CDKL5_HUMAN	CDKL5	960	Homo sapiens	1:Experimental evidence at protein level	Cyclin-dependent kinase-like 5	0.9163	0.9984	1	6	0	6	0	0	0	0	1	1	1	1	1	0	0	1	0	0	0	0	0	0	0	0	0	0	0	0	0	0	0	0	1	1	1	1	1	0	0	1
sp|O76054|S14L2_HUMAN	O76054	S14L2_HUMAN	SEC14L2	403	Homo sapiens	1:Experimental evidence at protein level	SEC14-like protein 2	0.9998	0.9959	3	5	5	5	0	0	0	0	0	1	1	0	2	1	0	0	0	0	0	0	0	1	1	0	2	1	0	0	0	0	0	0	0	1	1	0	2	1	0	0
sp|O76071|CIAO1_HUMAN	O76071	CIAO1_HUMAN	CIAO1	339	Homo sapiens	1:Experimental evidence at protein level	Probable cytosolic iron-sulfur protein assembly protein CIAO1	1	0.9987	6	24	24	24	2	2	2	2	2	4	1	1	2	2	1	3	2	2	2	2	2	4	1	1	2	2	1	3	2	2	2	2	2	4	1	1	2	2	1	3
sp|O76094|SRP72_HUMAN	O76094	SRP72_HUMAN	SRP72	671	Homo sapiens	1:Experimental evidence at protein level	Signal recognition particle subunit SRP72	1	0.999	17	88	88	88	6	12	4	6	8	4	10	7	10	8	7	6	6	12	4	6	8	4	10	7	10	8	7	6	6	12	4	6	8	4	10	7	10	8	7	6
sp|O94760|DDAH1_HUMAN	O94760	DDAH1_HUMAN	DDAH1	285	Homo sapiens	1:Experimental evidence at protein level	N(G),N(G)-dimethylarginine dimethylaminohydrolase 1	0.9852	0.9983	1	3	3	3	0	0	1	0	0	0	0	0	0	1	1	0	0	0	1	0	0	0	0	0	0	1	1	0	0	0	1	0	0	0	0	0	0	1	1	0
sp|O94762|RECQ5_HUMAN	O94762	RECQ5_HUMAN	RECQL5	991	Homo sapiens	1:Experimental evidence at protein level	ATP-dependent DNA helicase Q5	0.945	0.999	1	14	14	14	1	1	1	2	1	1	1	1	1	1	2	1	1	1	1	2	1	1	1	1	1	1	2	1	1	1	1	2	1	1	1	1	1	1	2	1
sp|O94776|MTA2_HUMAN	O94776	MTA2_HUMAN	MTA2	668	Homo sapiens	1:Experimental evidence at protein level	Metastasis-associated protein MTA2	1	0.999	24	116	103	116	10	14	12	2	3	6	7	7	7	13	20	15	9	13	9	2	2	5	6	6	6	12	19	14	10	14	12	2	3	6	7	7	7	13	20	15
sp|O94808|GFPT2_HUMAN	O94808	GFPT2_HUMAN	GFPT2	682	Homo sapiens	1:Experimental evidence at protein level	Glutamine--fructose-6-phosphate aminotransferase [isomerizing] 2	1	0.9988	6	4	4	32	0	0	0	0	0	1	0	1	1	1	0	0	0	0	0	0	0	1	0	1	1	1	0	0	2	2	3	2	3	3	2	3	3	4	4	1
sp|O94826|TOM70_HUMAN	O94826	TOM70_HUMAN	TOMM70	608	Homo sapiens	1:Experimental evidence at protein level	Mitochondrial import receptor subunit TOM70	1	0.999	12	66	66	66	6	7	8	5	6	6	4	3	6	4	6	5	6	7	8	5	6	6	4	3	6	4	6	5	6	7	8	5	6	6	4	3	6	4	6	5
sp|O94851|MICA2_HUMAN	O94851	MICA2_HUMAN	MICAL2	1957	Homo sapiens	1:Experimental evidence at protein level	[F-actin]-monooxygenase MICAL2	1	0.999	16	54	53	54	5	7	4	2	3	7	5	2	5	5	6	3	5	6	4	2	3	7	5	2	5	5	6	3	5	7	4	2	3	7	5	2	5	5	6	3
sp|O94855|SC24D_HUMAN	O94855	SC24D_HUMAN	SEC24D	1032	Homo sapiens	1:Experimental evidence at protein level	Protein transport protein Sec24D	1	0.999	24	100	100	119	11	9	7	6	3	4	13	8	13	10	10	6	11	9	7	6	3	4	13	8	13	10	10	6	12	11	9	7	5	6	13	9	14	12	12	9
sp|O94874|UFL1_HUMAN	O94874	UFL1_HUMAN	UFL1	794	Homo sapiens	1:Experimental evidence at protein level	E3 UFM1-protein ligase 1	1	0.999	17	65	65	65	6	6	5	3	4	4	7	5	5	5	7	8	6	6	5	3	4	4	7	5	5	5	7	8	6	6	5	3	4	4	7	5	5	5	7	8
sp|O94880|PHF14_HUMAN	O94880	PHF14_HUMAN	PHF14	948	Homo sapiens	1:Experimental evidence at protein level	PHD finger protein 14	0.998	0.9979	1	1	1	1	0	0	0	0	0	0	0	0	0	1	0	0	0	0	0	0	0	0	0	0	0	1	0	0	0	0	0	0	0	0	0	0	0	1	0	0
sp|O94888|UBXN7_HUMAN	O94888	UBXN7_HUMAN	UBXN7	489	Homo sapiens	1:Experimental evidence at protein level	UBX domain-containing protein 7	0.9743	0.9972	1	1	1	1	0	0	0	0	0	0	0	0	0	1	0	0	0	0	0	0	0	0	0	0	0	1	0	0	0	0	0	0	0	0	0	0	0	1	0	0
sp|O94901|SUN1_HUMAN	O94901	SUN1_HUMAN	SUN1	785	Homo sapiens	1:Experimental evidence at protein level	SUN domain-containing protein 1	1	0.999	22	62	62	64	0	1	1	1	1	0	16	16	18	6	0	2	0	1	1	1	1	0	16	16	18	6	0	2	0	1	1	1	1	0	17	17	18	6	0	2
sp|O94903|PLPHP_HUMAN	O94903	PLPHP_HUMAN	PLPBP	275	Homo sapiens	1:Experimental evidence at protein level	Pyridoxal phosphate homeostasis protein	0.7532	0.9944	1	6	6	6	1	1	1	1	0	0	0	0	0	1	0	1	1	1	1	1	0	0	0	0	0	1	0	1	1	1	1	1	0	0	0	0	0	1	0	1
sp|O94905|ERLN2_HUMAN	O94905	ERLN2_HUMAN	ERLIN2	339	Homo sapiens	1:Experimental evidence at protein level	Erlin-2	1	0.999	9	22	22	70	2	1	2	0	1	1	3	5	1	2	2	2	2	1	2	0	1	1	3	5	1	2	2	2	6	6	4	2	5	6	8	9	5	6	7	6
sp|O94906|PRP6_HUMAN	O94906	PRP6_HUMAN	PRPF6	941	Homo sapiens	1:Experimental evidence at protein level	Pre-mRNA-processing factor 6	1	0.999	41	179	179	179	14	10	8	9	5	9	9	8	10	36	29	32	14	10	8	9	5	9	9	8	10	36	29	32	14	10	8	9	5	9	9	8	10	36	29	32
sp|O94915|FRYL_HUMAN	O94915	FRYL_HUMAN	FRYL	3013	Homo sapiens	1:Experimental evidence at protein level	Protein furry homolog-like	1	0.9919	6	8	8	8	2	2	3	0	0	0	1	0	0	0	0	0	2	2	3	0	0	0	1	0	0	0	0	0	2	2	3	0	0	0	1	0	0	0	0	0
sp|O94919|ENDD1_HUMAN	O94919	ENDD1_HUMAN	ENDOD1	500	Homo sapiens	1:Experimental evidence at protein level	Endonuclease domain-containing 1 protein	1	0.999	7	43	43	43	6	5	1	2	1	3	5	5	4	5	2	4	6	5	1	2	1	3	5	5	4	5	2	4	6	5	1	2	1	3	5	5	4	5	2	4
sp|O94925|GLSK_HUMAN	O94925	GLSK_HUMAN	GLS	669	Homo sapiens	1:Experimental evidence at protein level	Glutaminase kidney isoform, mitochondrial	1	0.999	7	29	28	29	5	3	3	1	2	0	3	2	4	2	2	2	5	3	3	1	2	0	3	2	3	2	2	2	5	3	3	1	2	0	3	2	4	2	2	2
sp|O94966|UBP19_HUMAN	O94966	UBP19_HUMAN	USP19	1318	Homo sapiens	1:Experimental evidence at protein level	Ubiquitin carboxyl-terminal hydrolase 19	0.9656	0.9898	2	2	2	2	0	0	0	0	0	0	0	0	0	0	0	2	0	0	0	0	0	0	0	0	0	0	0	2	0	0	0	0	0	0	0	0	0	0	0	2
sp|O94967|WDR47_HUMAN	O94967	WDR47_HUMAN	WDR47	919	Homo sapiens	1:Experimental evidence at protein level	WD repeat-containing protein 47	0.9898	0.999	1	4	4	4	0	1	0	0	0	0	1	0	1	0	0	1	0	1	0	0	0	0	1	0	1	0	0	1	0	1	0	0	0	0	1	0	1	0	0	1
sp|O94973|AP2A2_HUMAN	O94973	AP2A2_HUMAN	AP2A2	939	Homo sapiens	1:Experimental evidence at protein level	AP-2 complex subunit alpha-2	1	0.999	25	78	78	134	6	8	3	4	4	7	7	9	12	7	6	5	6	8	3	4	4	7	7	9	12	7	6	5	9	14	6	7	8	12	14	12	19	11	12	10
sp|O94979|SC31A_HUMAN	O94979	SC31A_HUMAN	SEC31A	1220	Homo sapiens	1:Experimental evidence at protein level	Protein transport protein Sec31A	1	0.999	43	463	451	463	41	46	32	22	33	37	41	36	45	43	42	45	40	45	31	21	32	36	40	35	44	42	41	44	41	46	32	22	33	37	41	36	45	43	42	45
sp|O95059|RPP14_HUMAN	O95059	RPP14_HUMAN	RPP14	124	Homo sapiens	1:Experimental evidence at protein level	Ribonuclease P protein subunit p14	0.6484	0.9907	1	5	5	5	0	1	1	0	1	0	0	0	0	1	0	1	0	1	1	0	1	0	0	0	0	1	0	1	0	1	1	0	1	0	0	0	0	1	0	1
sp|O95070|YIF1A_HUMAN	O95070	YIF1A_HUMAN	YIF1A	293	Homo sapiens	1:Experimental evidence at protein level	Protein YIF1A	0.6035	0.9888	1	2	2	2	0	0	0	0	0	1	1	0	0	0	0	0	0	0	0	0	0	1	1	0	0	0	0	0	0	0	0	0	0	1	1	0	0	0	0	0
sp|O95071|UBR5_HUMAN	O95071	UBR5_HUMAN	UBR5	2799	Homo sapiens	1:Experimental evidence at protein level	E3 ubiquitin-protein ligase UBR5	1	0.999	5	8	8	8	0	0	1	0	0	0	0	0	1	2	1	3	0	0	1	0	0	0	0	0	1	2	1	3	0	0	1	0	0	0	0	0	1	2	1	3
sp|O95139|NDUB6_HUMAN	O95139	NDUB6_HUMAN	NDUFB6	128	Homo sapiens	1:Experimental evidence at protein level	NADH dehydrogenase [ubiquinone] 1 beta subcomplex subunit 6	1	0.9987	4	26	26	26	2	3	1	4	3	3	3	1	1	2	2	1	2	3	1	4	3	3	3	1	1	2	2	1	2	3	1	4	3	3	3	1	1	2	2	1
sp|O95140|MFN2_HUMAN	O95140	MFN2_HUMAN	MFN2	757	Homo sapiens	1:Experimental evidence at protein level	Mitofusin-2	1	0.9966	5	16	6	16	1	1	4	0	1	2	1	2	1	1	1	1	0	0	3	0	0	1	0	1	0	1	0	0	1	1	4	0	1	2	1	2	1	1	1	1
sp|O95155|UBE4B_HUMAN	O95155	UBE4B_HUMAN	UBE4B	1302	Homo sapiens	1:Experimental evidence at protein level	Ubiquitin conjugation factor E4 B	0.9629	0.9947	1	1	1	1	0	0	0	0	0	0	1	0	0	0	0	0	0	0	0	0	0	0	1	0	0	0	0	0	0	0	0	0	0	0	1	0	0	0	0	0
sp|O95159|ZFPL1_HUMAN	O95159	ZFPL1_HUMAN	ZFPL1	310	Homo sapiens	1:Experimental evidence at protein level	Zinc finger protein-like 1	0.9999	0.9971	2	3	3	3	0	0	1	1	1	0	0	0	0	0	0	0	0	0	1	1	1	0	0	0	0	0	0	0	0	0	1	1	1	0	0	0	0	0	0	0
sp|O95163|ELP1_HUMAN	O95163	ELP1_HUMAN	ELP1	1332	Homo sapiens	1:Experimental evidence at protein level	Elongator complex protein 1	1	0.999	9	29	29	29	3	3	0	2	2	2	2	3	3	4	3	2	3	3	0	2	2	2	2	3	3	4	3	2	3	3	0	2	2	2	2	3	3	4	3	2
sp|O95169|NDUB8_HUMAN	O95169	NDUB8_HUMAN	NDUFB8	186	Homo sapiens	1:Experimental evidence at protein level	NADH dehydrogenase [ubiquinone] 1 beta subcomplex subunit 8, mitochondrial	0.7135	0.9931	1	1	1	1	0	0	0	0	0	0	1	0	0	0	0	0	0	0	0	0	0	0	1	0	0	0	0	0	0	0	0	0	0	0	1	0	0	0	0	0
sp|O95199|RCBT2_HUMAN	O95199	RCBT2_HUMAN	RCBTB2	551	Homo sapiens	1:Experimental evidence at protein level	RCC1 and BTB domain-containing protein 2	0.8137	0.9961	1	3	3	3	0	1	0	0	0	0	0	1	0	0	1	0	0	1	0	0	0	0	0	1	0	0	1	0	0	1	0	0	0	0	0	1	0	0	1	0
sp|O95202|LETM1_HUMAN	O95202	LETM1_HUMAN	LETM1	739	Homo sapiens	1:Experimental evidence at protein level	Mitochondrial proton/calcium exchanger protein	0.9999	0.9989	2	2	2	2	0	0	0	0	0	0	0	0	0	1	1	0	0	0	0	0	0	0	0	0	0	1	1	0	0	0	0	0	0	0	0	0	0	1	1	0
sp|O95218|ZRAB2_HUMAN	O95218	ZRAB2_HUMAN	ZRANB2	330	Homo sapiens	1:Experimental evidence at protein level	Zinc finger Ran-binding domain-containing protein 2	1	0.999	6	21	21	21	3	0	0	1	0	1	1	2	1	4	4	4	3	0	0	1	0	1	1	2	1	4	4	4	3	0	0	1	0	1	1	2	1	4	4	4
sp|O95232|LC7L3_HUMAN	O95232	LC7L3_HUMAN	LUC7L3	432	Homo sapiens	1:Experimental evidence at protein level	Luc7-like protein 3	1	0.999	11	33	33	33	0	2	3	0	1	1	0	1	0	6	9	10	0	2	3	0	1	1	0	1	0	6	9	10	0	2	3	0	1	1	0	1	0	6	9	10
sp|O95239|KIF4A_HUMAN	O95239	KIF4A_HUMAN	KIF4A	1232	Homo sapiens	1:Experimental evidence at protein level	Chromosome-associated kinesin KIF4A	0.9999	0.9988	2	5	3	5	2	0	0	0	0	0	0	0	0	1	1	1	1	0	0	0	0	0	0	0	0	1	1	0	2	0	0	0	0	0	0	0	0	1	1	1
sp|O95248|MTMR5_HUMAN	O95248	MTMR5_HUMAN	SBF1	1868	Homo sapiens	1:Experimental evidence at protein level	Myotubularin-related protein 5	1	0.9969	4	6	6	6	2	0	0	0	0	1	1	0	1	1	0	0	2	0	0	0	0	1	1	0	1	1	0	0	2	0	0	0	0	1	1	0	1	1	0	0
sp|O95249|GOSR1_HUMAN	O95249	GOSR1_HUMAN	GOSR1	250	Homo sapiens	1:Experimental evidence at protein level	Golgi SNAP receptor complex member 1	0.9066	0.9982	1	1	1	1	0	0	0	0	0	0	0	0	1	0	0	0	0	0	0	0	0	0	0	0	1	0	0	0	0	0	0	0	0	0	0	0	1	0	0	0
sp|O95292|VAPB_HUMAN	O95292	VAPB_HUMAN	VAPB	243	Homo sapiens	1:Experimental evidence at protein level	Vesicle-associated membrane protein-associated protein B/C	1	0.9885	7	7	7	8	3	0	2	0	1	0	0	0	1	0	0	0	3	0	2	0	1	0	0	0	1	0	0	0	3	0	2	0	1	0	0	0	2	0	0	0
sp|O95299|NDUAA_HUMAN	O95299	NDUAA_HUMAN	NDUFA10	355	Homo sapiens	1:Experimental evidence at protein level	NADH dehydrogenase [ubiquinone] 1 alpha subcomplex subunit 10, mitochondrial	1	0.9966	4	5	5	5	0	0	1	0	1	0	0	0	2	0	0	1	0	0	1	0	1	0	0	0	2	0	0	1	0	0	1	0	1	0	0	0	2	0	0	1
sp|O95340|PAPS2_HUMAN	O95340	PAPS2_HUMAN	PAPSS2	614	Homo sapiens	1:Experimental evidence at protein level	Bifunctional 3'-phosphoadenosine 5'-phosphosulfate synthase 2	1	0.999	20	214	198	214	19	18	12	13	13	15	16	18	18	23	27	22	18	16	11	12	10	14	15	17	17	22	25	21	19	18	12	13	13	15	16	18	18	23	27	22
sp|O95347|SMC2_HUMAN	O95347	SMC2_HUMAN	SMC2	1197	Homo sapiens	1:Experimental evidence at protein level	Structural maintenance of chromosomes protein 2	1	0.999	28	112	112	112	6	6	7	5	2	7	11	10	9	20	13	16	6	6	7	5	2	7	11	10	9	20	13	16	6	6	7	5	2	7	11	10	9	20	13	16
sp|O95352|ATG7_HUMAN	O95352	ATG7_HUMAN	ATG7	703	Homo sapiens	1:Experimental evidence at protein level	Ubiquitin-like modifier-activating enzyme ATG7	1	0.9969	4	12	12	12	2	2	0	1	1	3	1	1	1	0	0	0	2	2	0	1	1	3	1	1	1	0	0	0	2	2	0	1	1	3	1	1	1	0	0	0
sp|O95361|TRI16_HUMAN	O95361	TRI16_HUMAN	TRIM16	564	Homo sapiens	1:Experimental evidence at protein level	Tripartite motif-containing protein 16	0.9993	0.999	2	7	7	7	0	1	1	0	0	1	1	1	1	0	0	1	0	1	1	0	0	1	1	1	1	0	0	1	0	1	1	0	0	1	1	1	1	0	0	1
sp|O95372|LYPA2_HUMAN	O95372	LYPA2_HUMAN	LYPLA2	231	Homo sapiens	1:Experimental evidence at protein level	Acyl-protein thioesterase 2	0.9357	0.9988	1	8	8	8	1	1	1	0	1	1	0	0	1	1	0	1	1	1	1	0	1	1	0	0	1	1	0	1	1	1	1	0	1	1	0	0	1	1	0	1
sp|O95373|IPO7_HUMAN	O95373	IPO7_HUMAN	IPO7	1038	Homo sapiens	1:Experimental evidence at protein level	Importin-7	1	0.999	20	101	99	101	7	6	3	3	5	5	13	10	13	11	12	13	7	6	3	3	5	5	13	10	12	11	11	13	7	6	3	3	5	5	13	10	13	11	12	13
sp|O95391|SLU7_HUMAN	O95391	SLU7_HUMAN	SLU7	586	Homo sapiens	1:Experimental evidence at protein level	Pre-mRNA-splicing factor SLU7	1	0.999	3	6	6	6	0	0	0	0	1	0	0	0	0	2	1	2	0	0	0	0	1	0	0	0	0	2	1	2	0	0	0	0	1	0	0	0	0	2	1	2
sp|O95394|AGM1_HUMAN	O95394	AGM1_HUMAN	PGM3	542	Homo sapiens	1:Experimental evidence at protein level	Phosphoacetylglucosamine mutase	1	0.999	5	10	10	10	1	1	1	0	0	0	0	1	0	4	1	1	1	1	1	0	0	0	0	1	0	4	1	1	1	1	1	0	0	0	0	1	0	4	1	1
sp|O95400|CD2B2_HUMAN	O95400	CD2B2_HUMAN	CD2BP2	341	Homo sapiens	1:Experimental evidence at protein level	CD2 antigen cytoplasmic tail-binding protein 2	1	0.999	3	5	5	5	0	0	0	0	0	0	0	0	0	1	2	2	0	0	0	0	0	0	0	0	0	1	2	2	0	0	0	0	0	0	0	0	0	1	2	2
sp|O95405|ZFYV9_HUMAN	O95405	ZFYV9_HUMAN	ZFYVE9	1425	Homo sapiens	1:Experimental evidence at protein level	Zinc finger FYVE domain-containing protein 9	0.9327	0.993	1	1	1	1	0	0	0	0	0	0	0	0	0	0	1	0	0	0	0	0	0	0	0	0	0	0	1	0	0	0	0	0	0	0	0	0	0	0	1	0
sp|O95425|SVIL_HUMAN	O95425	SVIL_HUMAN	SVIL	2214	Homo sapiens	1:Experimental evidence at protein level	Supervillin	1	0.999	15	27	27	27	2	5	2	2	3	3	1	0	4	1	2	2	2	5	2	2	3	3	1	0	4	1	2	2	2	5	2	2	3	3	1	0	4	1	2	2
sp|O95433|AHSA1_HUMAN	O95433	AHSA1_HUMAN	AHSA1	338	Homo sapiens	1:Experimental evidence at protein level	Activator of 90 kDa heat shock protein ATPase homolog 1	0.9979	0.9887	2	6	6	6	0	0	0	0	0	0	1	0	2	0	3	0	0	0	0	0	0	0	1	0	2	0	3	0	0	0	0	0	0	0	1	0	2	0	3	0
sp|O95453|PARN_HUMAN	O95453	PARN_HUMAN	PARN	639	Homo sapiens	1:Experimental evidence at protein level	Poly(A)-specific ribonuclease PARN	1	0.9976	4	12	12	12	3	1	3	0	0	0	1	1	0	1	1	1	3	1	3	0	0	0	1	1	0	1	1	1	3	1	3	0	0	0	1	1	0	1	1	1
sp|O95456|PSMG1_HUMAN	O95456	PSMG1_HUMAN	PSMG1	288	Homo sapiens	1:Experimental evidence at protein level	Proteasome assembly chaperone 1	1	0.999	4	18	18	18	2	2	2	0	1	1	2	1	2	2	2	1	2	2	2	0	1	1	2	1	2	2	2	1	2	2	2	0	1	1	2	1	2	2	2	1
sp|O95470|SGPL1_HUMAN	O95470	SGPL1_HUMAN	SGPL1	568	Homo sapiens	1:Experimental evidence at protein level	Sphingosine-1-phosphate lyase 1	1	0.999	11	45	45	45	2	4	4	2	3	4	7	5	6	5	1	2	2	4	4	2	3	4	7	5	6	5	1	2	2	4	4	2	3	4	7	5	6	5	1	2
sp|O95478|NSA2_HUMAN	O95478	NSA2_HUMAN	NSA2	260	Homo sapiens	1:Experimental evidence at protein level	Ribosome biogenesis protein NSA2 homolog	1	0.9987	2	4	4	4	2	1	1	0	0	0	0	0	0	0	0	0	2	1	1	0	0	0	0	0	0	0	0	0	2	1	1	0	0	0	0	0	0	0	0	0
sp|O95486|SC24A_HUMAN	O95486	SC24A_HUMAN	SEC24A	1093	Homo sapiens	1:Experimental evidence at protein level	Protein transport protein Sec24A	1	0.999	9	38	25	38	2	4	1	2	1	1	1	0	2	9	9	6	2	3	1	1	1	1	1	0	1	6	5	3	2	4	1	2	1	1	1	0	2	9	9	6
sp|O95487|SC24B_HUMAN	O95487	SC24B_HUMAN	SEC24B	1268	Homo sapiens	1:Experimental evidence at protein level	Protein transport protein Sec24B	1	0.999	7	25	25	38	2	0	2	1	1	2	1	4	3	2	4	3	2	0	2	1	1	2	1	4	3	2	4	3	2	1	2	2	1	2	1	4	4	5	8	6
sp|O95571|ETHE1_HUMAN	O95571	ETHE1_HUMAN	ETHE1	254	Homo sapiens	1:Experimental evidence at protein level	Persulfide dioxygenase ETHE1, mitochondrial	1	0.999	4	25	25	25	2	4	1	0	1	2	2	1	2	4	3	3	2	4	1	0	1	2	2	1	2	4	3	3	2	4	1	0	1	2	2	1	2	4	3	3
sp|O95573|ACSL3_HUMAN	O95573	ACSL3_HUMAN	ACSL3	720	Homo sapiens	1:Experimental evidence at protein level	Fatty acid CoA ligase Acsl3	1	0.999	21	149	133	149	11	18	9	8	13	8	18	13	17	10	11	13	10	15	8	8	13	8	16	11	15	9	9	11	11	18	9	8	13	8	18	13	17	10	11	13
sp|O95602|RPA1_HUMAN	O95602	RPA1_HUMAN	POLR1A	1720	Homo sapiens	1:Experimental evidence at protein level	DNA-directed RNA polymerase I subunit RPA1	1	0.9988	14	26	24	26	3	7	3	1	1	0	1	0	1	2	4	3	3	7	3	1	0	0	1	0	1	2	3	3	3	7	3	1	1	0	1	0	1	2	4	3
sp|O95630|STABP_HUMAN	O95630	STABP_HUMAN	STAMBP	424	Homo sapiens	1:Experimental evidence at protein level	STAM-binding protein	0.999	0.9876	3	5	5	5	1	0	0	0	1	1	2	0	0	0	0	0	1	0	0	0	1	1	2	0	0	0	0	0	1	0	0	0	1	1	2	0	0	0	0	0
sp|O95639|CPSF4_HUMAN	O95639	CPSF4_HUMAN	CPSF4	269	Homo sapiens	1:Experimental evidence at protein level	Cleavage and polyadenylation specificity factor subunit 4	0.9451	0.999	1	2	2	2	0	0	0	0	0	0	0	0	0	1	0	1	0	0	0	0	0	0	0	0	0	1	0	1	0	0	0	0	0	0	0	0	0	1	0	1
sp|O95678|K2C75_HUMAN	O95678	K2C75_HUMAN	KRT75	551	Homo sapiens	1:Experimental evidence at protein level	Keratin, type II cytoskeletal 75	1	0.999	16	2	2	111	0	0	1	0	1	0	0	0	0	0	0	0	0	0	1	0	1	0	0	0	0	0	0	0	11	6	6	11	9	9	10	8	6	9	8	18
sp|O95747|OXSR1_HUMAN	O95747	OXSR1_HUMAN	OXSR1	527	Homo sapiens	1:Experimental evidence at protein level	Serine/threonine-protein kinase OSR1	0.9999	0.9956	2	13	13	13	1	1	2	0	0	1	0	0	2	2	2	2	1	1	2	0	0	1	0	0	2	2	2	2	1	1	2	0	0	1	0	0	2	2	2	2
sp|O95757|HS74L_HUMAN	O95757	HS74L_HUMAN	HSPA4L	839	Homo sapiens	1:Experimental evidence at protein level	Heat shock 70 kDa protein 4L	1	0.9987	8	6	6	30	1	1	1	0	0	0	0	0	0	0	1	2	1	1	1	0	0	0	0	0	0	0	1	2	3	3	3	1	1	1	4	2	2	2	3	5
sp|O95759|TBCD8_HUMAN	O95759	TBCD8_HUMAN	TBC1D8	1140	Homo sapiens	1:Experimental evidence at protein level	TBC1 domain family member 8	0.964	0.9937	1	3	3	3	0	0	0	0	0	0	0	1	0	0	1	1	0	0	0	0	0	0	0	1	0	0	1	1	0	0	0	0	0	0	0	1	0	0	1	1
sp|O95777|LSM8_HUMAN	O95777	LSM8_HUMAN	LSM8	96	Homo sapiens	1:Experimental evidence at protein level	U6 snRNA-associated Sm-like protein LSm8	1	0.999	3	7	7	7	0	0	0	0	0	0	0	0	0	2	4	1	0	0	0	0	0	0	0	0	0	2	4	1	0	0	0	0	0	0	0	0	0	2	4	1
sp|O95782|AP2A1_HUMAN	O95782	AP2A1_HUMAN	AP2A1	977	Homo sapiens	1:Experimental evidence at protein level	AP-2 complex subunit alpha-1	1	0.999	40	298	242	298	31	31	21	10	15	22	28	25	30	30	29	26	28	25	18	7	11	17	21	22	23	26	23	21	31	31	21	10	15	22	28	25	30	30	29	26
sp|O95785|WIZ_HUMAN	O95785	WIZ_HUMAN	WIZ	1651	Homo sapiens	1:Experimental evidence at protein level	Protein Wiz	0.9367	0.9957	2	2	2	3	0	1	0	0	0	0	0	0	0	0	0	1	0	1	0	0	0	0	0	0	0	0	0	1	0	2	0	0	0	0	0	0	0	0	0	1
sp|O95793|STAU1_HUMAN	O95793	STAU1_HUMAN	STAU1	577	Homo sapiens	1:Experimental evidence at protein level	Double-stranded RNA-binding protein Staufen homolog 1	1	0.999	5	13	12	13	1	1	0	0	0	1	2	0	2	2	1	3	1	1	0	0	0	0	2	0	2	2	1	3	1	1	0	0	0	1	2	0	2	2	1	3
sp|O95801|TTC4_HUMAN	O95801	TTC4_HUMAN	TTC4	387	Homo sapiens	1:Experimental evidence at protein level	Tetratricopeptide repeat protein 4	0.8799	0.9976	1	2	2	2	0	0	0	1	1	0	0	0	0	0	0	0	0	0	0	1	1	0	0	0	0	0	0	0	0	0	0	1	1	0	0	0	0	0	0	0
sp|O95816|BAG2_HUMAN	O95816	BAG2_HUMAN	BAG2	211	Homo sapiens	1:Experimental evidence at protein level	BAG family molecular chaperone regulator 2	1	0.999	3	15	15	15	1	2	1	1	0	0	3	2	2	1	1	1	1	2	1	1	0	0	3	2	2	1	1	1	1	2	1	1	0	0	3	2	2	1	1	1
sp|O95817|BAG3_HUMAN	O95817	BAG3_HUMAN	BAG3	575	Homo sapiens	1:Experimental evidence at protein level	BAG family molecular chaperone regulator 3	1	0.999	9	46	46	46	5	4	4	2	1	3	9	5	4	3	2	4	5	4	4	2	1	3	9	5	4	3	2	4	5	4	4	2	1	3	9	5	4	3	2	4
sp|O95819|M4K4_HUMAN	O95819	M4K4_HUMAN	MAP4K4	1239	Homo sapiens	1:Experimental evidence at protein level	Mitogen-activated protein kinase kinase kinase kinase 4	1	0.9985	4	21	8	21	1	2	2	0	3	2	2	1	2	2	1	3	0	1	1	0	2	1	1	0	1	0	0	1	1	2	2	0	3	2	2	1	2	2	1	3
sp|O95831|AIFM1_HUMAN	O95831	AIFM1_HUMAN	AIFM1	613	Homo sapiens	1:Experimental evidence at protein level	Apoptosis-inducing factor 1, mitochondrial	1	0.999	5	14	14	14	3	1	0	3	1	2	1	1	1	0	1	0	3	1	0	3	1	2	1	1	1	0	1	0	3	1	0	3	1	2	1	1	1	0	1	0
sp|O95861|BPNT1_HUMAN	O95861	BPNT1_HUMAN	BPNT1	308	Homo sapiens	1:Experimental evidence at protein level	3'(2'),5'-bisphosphate nucleotidase 1	1	0.9976	3	10	10	10	1	1	1	0	0	0	0	1	2	2	1	1	1	1	1	0	0	0	0	1	2	2	1	1	1	1	1	0	0	0	0	1	2	2	1	1
sp|O95864|FADS2_HUMAN	O95864	FADS2_HUMAN	FADS2	444	Homo sapiens	1:Experimental evidence at protein level	Acyl-CoA 6-desaturase	1	0.999	3	21	21	21	1	3	0	0	1	2	2	3	3	2	3	1	1	3	0	0	1	2	2	3	3	2	3	1	1	3	0	0	1	2	2	3	3	2	3	1
sp|O95905|ECD_HUMAN	O95905	ECD_HUMAN	ECD	644	Homo sapiens	1:Experimental evidence at protein level	Protein ecdysoneless homolog	0.7512	0.9943	1	5	5	5	1	1	0	0	0	0	1	0	1	0	0	1	1	1	0	0	0	0	1	0	1	0	0	1	1	1	0	0	0	0	1	0	1	0	0	1
sp|O95977|S1PR4_HUMAN	O95977	S1PR4_HUMAN	S1PR4	384	Homo sapiens	1:Experimental evidence at protein level	Sphingosine 1-phosphate receptor 4	0.6449	0.9906	1	1	1	1	0	0	0	0	0	0	0	0	0	0	0	1	0	0	0	0	0	0	0	0	0	0	0	1	0	0	0	0	0	0	0	0	0	0	0	1
sp|O96005|CLPT1_HUMAN	O96005	CLPT1_HUMAN	CLPTM1	669	Homo sapiens	1:Experimental evidence at protein level	Putative lipid scramblase CLPTM1	1	0.999	7	26	26	26	2	3	2	2	3	1	2	1	4	1	3	2	2	3	2	2	3	1	2	1	4	1	3	2	2	3	2	2	3	1	2	1	4	1	3	2
sp|O96008|TOM40_HUMAN	O96008	TOM40_HUMAN	TOMM40	361	Homo sapiens	1:Experimental evidence at protein level	Mitochondrial import receptor subunit TOM40 homolog	1	0.999	4	30	30	30	3	3	3	0	3	3	1	3	3	2	3	3	3	3	3	0	3	3	1	3	3	2	3	3	3	3	3	0	3	3	1	3	3	2	3	3
sp|O96011|PX11B_HUMAN	O96011	PX11B_HUMAN	PEX11B	259	Homo sapiens	1:Experimental evidence at protein level	Peroxisomal membrane protein 11B	1	0.9985	3	12	12	12	1	1	0	2	3	1	1	0	1	1	0	1	1	1	0	2	3	1	1	0	1	1	0	1	1	1	0	2	3	1	1	0	1	1	0	1
sp|O96019|ACL6A_HUMAN	O96019	ACL6A_HUMAN	ACTL6A	429	Homo sapiens	1:Experimental evidence at protein level	Actin-like protein 6A	1	0.999	10	44	35	44	4	1	2	2	0	1	1	2	4	9	11	7	3	1	1	1	0	0	1	2	4	7	9	6	4	1	2	2	0	1	1	2	4	9	11	7
sp|O96028|NSD2_HUMAN	O96028	NSD2_HUMAN	NSD2	1365	Homo sapiens	1:Experimental evidence at protein level	Histone-lysine N-methyltransferase NSD2	0.9998	0.9961	2	3	3	3	0	1	1	0	0	0	0	0	0	1	0	0	0	1	1	0	0	0	0	0	0	1	0	0	0	1	1	0	0	0	0	0	0	1	0	0
sp|P00338|LDHA_HUMAN	P00338	LDHA_HUMAN	LDHA	332	Homo sapiens	1:Experimental evidence at protein level	L-lactate dehydrogenase A chain	1	0.999	20	236	213	236	20	19	17	14	15	15	20	24	20	25	26	21	18	18	15	11	13	13	18	22	17	23	25	20	20	19	17	14	15	15	20	24	20	25	26	21
sp|P00367|DHE3_HUMAN	P00367	DHE3_HUMAN	GLUD1	558	Homo sapiens	1:Experimental evidence at protein level	Glutamate dehydrogenase 1, mitochondrial	1	0.999	11	44	1	44	7	4	4	3	4	2	4	4	6	4	2	0	1	0	0	0	0	0	0	0	0	0	0	0	7	4	4	3	4	2	4	4	6	4	2	0
sp|P00387|NB5R3_HUMAN	P00387	NB5R3_HUMAN	CYB5R3	301	Homo sapiens	1:Experimental evidence at protein level	NADH-cytochrome b5 reductase 3	1	0.999	6	40	40	40	4	3	2	3	1	1	5	2	6	5	3	5	4	3	2	3	1	1	5	2	6	5	3	5	4	3	2	3	1	1	5	2	6	5	3	5
sp|P00390|GSHR_HUMAN	P00390	GSHR_HUMAN	GSR	522	Homo sapiens	1:Experimental evidence at protein level	Glutathione reductase, mitochondrial	1	0.999	7	36	36	36	2	3	2	2	2	4	2	3	2	5	4	5	2	3	2	2	2	4	2	3	2	5	4	5	2	3	2	2	2	4	2	3	2	5	4	5
sp|P00403|COX2_HUMAN	P00403	COX2_HUMAN	MT-CO2	227	Homo sapiens	1:Experimental evidence at protein level	Cytochrome c oxidase subunit 2	0.9995	0.999	2	12	12	12	1	1	1	0	2	1	1	1	1	1	1	1	1	1	1	0	2	1	1	1	1	1	1	1	1	1	1	0	2	1	1	1	1	1	1	1
sp|P00505|AATM_HUMAN	P00505	AATM_HUMAN	GOT2	430	Homo sapiens	1:Experimental evidence at protein level	Aspartate aminotransferase, mitochondrial	1	0.999	15	88	88	88	10	8	5	6	7	7	8	8	9	7	5	8	10	8	5	6	7	7	8	8	9	7	5	8	10	8	5	6	7	7	8	8	9	7	5	8
sp|P00533|EGFR_HUMAN	P00533	EGFR_HUMAN	EGFR	1210	Homo sapiens	1:Experimental evidence at protein level	Epidermal growth factor receptor	1	0.999	22	122	110	122	8	11	9	10	8	10	14	7	15	14	8	8	7	10	8	9	7	9	13	6	14	13	7	7	8	11	9	10	8	10	14	7	15	14	8	8
sp|P00558|PGK1_HUMAN	P00558	PGK1_HUMAN	PGK1	417	Homo sapiens	1:Experimental evidence at protein level	Phosphoglycerate kinase 1	1	0.999	29	358	302	358	32	32	31	18	18	24	28	28	42	38	30	37	28	27	26	14	15	20	23	23	37	33	25	31	32	32	31	18	18	24	28	28	42	38	30	37
sp|P00846|ATP6_HUMAN	P00846	ATP6_HUMAN	MT-ATP6	226	Homo sapiens	1:Experimental evidence at protein level	ATP synthase subunit a	0.9351	0.9988	1	11	11	11	1	2	1	0	0	0	0	1	2	1	1	2	1	2	1	0	0	0	0	1	2	1	1	2	1	2	1	0	0	0	0	1	2	1	1	2
sp|P01023|A2MG_HUMAN	P01023	A2MG_HUMAN	A2M	1474	Homo sapiens	1:Experimental evidence at protein level	Alpha-2-macroglobulin	1	0.999	7	57	35	57	5	7	4	4	6	7	4	5	2	6	4	3	3	3	3	3	4	5	3	3	1	3	3	1	5	7	4	4	6	7	4	5	2	6	4	3
sp|P01130|LDLR_HUMAN	P01130	LDLR_HUMAN	LDLR	860	Homo sapiens	1:Experimental evidence at protein level	Low-density lipoprotein receptor	1	0.999	6	17	17	17	3	3	2	1	0	1	2	2	1	0	1	1	3	3	2	1	0	1	2	2	1	0	1	1	3	3	2	1	0	1	2	2	1	0	1	1
sp|P01857|IGHG1_HUMAN	P01857	IGHG1_HUMAN	IGHG1	330	Homo sapiens	1:Experimental evidence at protein level	Immunoglobulin heavy constant gamma 1	0.999	0.998	2	25	0	25	2	2	2	1	3	3	2	2	2	2	2	2	0	0	0	0	0	0	0	0	0	0	0	0	2	2	2	1	3	3	2	2	2	2	2	2
sp|P02042|HBD_HUMAN	P02042	HBD_HUMAN	HBD	147	Homo sapiens	1:Experimental evidence at protein level	Hemoglobin subunit delta	0.9308	0.9987	1	7	0	7	1	1	0	0	0	1	0	0	1	1	1	1	0	0	0	0	0	0	0	0	0	0	0	0	1	1	0	0	0	1	0	0	1	1	1	1
sp|P02533|K1C14_HUMAN	P02533	K1C14_HUMAN	KRT14	472	Homo sapiens	1:Experimental evidence at protein level	Keratin, type I cytoskeletal 14	1	0.999	23	99	25	161	8	3	4	17	7	8	3	9	5	7	10	18	2	1	1	3	1	2	1	2	2	2	3	5	12	8	10	23	13	13	8	15	9	11	15	24
sp|P02538|K2C6A_HUMAN	P02538	K2C6A_HUMAN	KRT6A	564	Homo sapiens	1:Experimental evidence at protein level	Keratin, type II cytoskeletal 6A	1	0.999	38	68	8	243	4	0	2	14	1	3	7	2	0	7	8	20	1	0	1	1	0	1	1	0	0	1	1	1	20	11	12	29	15	15	23	16	12	22	23	45
sp|P02545|LMNA_HUMAN	P02545	LMNA_HUMAN	LMNA	664	Homo sapiens	1:Experimental evidence at protein level	Prelamin-A/C	1	0.999	90	1155	1124	1155	83	80	67	55	66	66	164	159	154	91	86	84	80	78	65	52	63	64	161	155	151	89	84	82	83	80	67	55	66	66	164	159	154	91	86	84
sp|P02751|FINC_HUMAN	P02751	FINC_HUMAN	FN1	2477	Homo sapiens	1:Experimental evidence at protein level	Fibronectin	1	0.999	70	676	676	676	55	60	55	37	43	49	65	50	57	67	63	75	55	60	55	37	43	49	65	50	57	67	63	75	55	60	55	37	43	49	65	50	57	67	63	75
sp|P02765|FETUA_HUMAN	P02765	FETUA_HUMAN	AHSG	367	Homo sapiens	1:Experimental evidence at protein level	Alpha-2-HS-glycoprotein	1	0.999	3	28	28	28	2	2	2	2	4	3	2	3	3	2	2	1	2	2	2	2	4	3	2	3	3	2	2	1	2	2	2	2	4	3	2	3	3	2	2	1
sp|P02768|ALBU_HUMAN	P02768	ALBU_HUMAN	ALB	609	Homo sapiens	1:Experimental evidence at protein level	Albumin	0.9994	0.9986	8	1	1	82	0	0	0	0	0	0	0	1	0	0	0	0	0	0	0	0	0	0	0	1	0	0	0	0	6	6	8	5	8	7	6	7	7	5	6	11
sp|P02786|TFR1_HUMAN	P02786	TFR1_HUMAN	TFRC	760	Homo sapiens	1:Experimental evidence at protein level	Transferrin receptor protein 1	1	0.999	7	27	27	27	3	1	3	0	2	1	1	0	6	5	3	2	3	1	3	0	2	1	1	0	6	5	3	2	3	1	3	0	2	1	1	0	6	5	3	2
sp|P02788|TRFL_HUMAN	P02788	TRFL_HUMAN	LTF	710	Homo sapiens	1:Experimental evidence at protein level	Lactotransferrin	0.9903	0.9987	1	7	7	7	1	0	1	1	0	1	1	0	0	1	0	1	1	0	1	1	0	1	1	0	0	1	0	1	1	0	1	1	0	1	1	0	0	1	0	1
sp|P02794|FRIH_HUMAN	P02794	FRIH_HUMAN	FTH1	183	Homo sapiens	1:Experimental evidence at protein level	Ferritin heavy chain	1	0.9984	3	16	16	16	2	1	1	1	1	2	3	1	1	1	1	1	2	1	1	1	1	2	3	1	1	1	1	1	2	1	1	1	1	2	3	1	1	1	1	1
sp|P02795|MT2_HUMAN	P02795	MT2_HUMAN	MT2A	61	Homo sapiens	1:Experimental evidence at protein level	Metallothionein-2	0.9992	0.999	3	33	0	33	3	3	3	3	2	2	2	3	3	3	3	3	0	0	0	0	0	0	0	0	0	0	0	0	3	3	3	3	2	2	2	3	3	3	3	3
sp|P04004|VTNC_HUMAN	P04004	VTNC_HUMAN	VTN	478	Homo sapiens	1:Experimental evidence at protein level	Vitronectin	0.9999	0.999	2	22	22	22	2	2	1	1	1	3	2	2	2	1	3	2	2	2	1	1	1	3	2	2	2	1	3	2	2	2	1	1	1	3	2	2	2	1	3	2
sp|P04040|CATA_HUMAN	P04040	CATA_HUMAN	CAT	527	Homo sapiens	1:Experimental evidence at protein level	Catalase	1	0.999	11	33	33	33	2	4	1	1	1	3	9	1	4	2	2	3	2	4	1	1	1	3	9	1	4	2	2	3	2	4	1	1	1	3	9	1	4	2	2	3
sp|P04049|RAF1_HUMAN	P04049	RAF1_HUMAN	RAF1	648	Homo sapiens	1:Experimental evidence at protein level	RAF proto-oncogene serine/threonine-protein kinase	0.9993	0.9985	1	4	0	4	0	0	0	0	0	0	1	1	1	1	0	0	0	0	0	0	0	0	0	0	0	0	0	0	0	0	0	0	0	0	1	1	1	1	0	0
sp|P04075|ALDOA_HUMAN	P04075	ALDOA_HUMAN	ALDOA	364	Homo sapiens	1:Experimental evidence at protein level	Fructose-bisphosphate aldolase A	1	0.999	32	490	105	490	41	43	37	28	31	34	47	41	44	49	48	47	9	11	8	5	3	5	8	10	11	15	10	10	41	43	37	28	31	34	47	41	44	49	48	47
sp|P04083|ANXA1_HUMAN	P04083	ANXA1_HUMAN	ANXA1	346	Homo sapiens	1:Experimental evidence at protein level	Annexin A1	1	0.999	24	246	246	246	26	24	13	7	12	13	25	22	20	28	25	31	26	24	13	7	12	13	25	22	20	28	25	31	26	24	13	7	12	13	25	22	20	28	25	31
sp|P04114|APOB_HUMAN	P04114	APOB_HUMAN	APOB	4563	Homo sapiens	1:Experimental evidence at protein level	Apolipoprotein B-100	1	0.9989	3	11	11	11	0	1	1	1	2	1	1	2	1	0	1	0	0	1	1	1	2	1	1	2	1	0	1	0	0	1	1	1	2	1	1	2	1	0	1	0
sp|P04150|GCR_HUMAN	P04150	GCR_HUMAN	NR3C1	777	Homo sapiens	1:Experimental evidence at protein level	Glucocorticoid receptor	0.9615	0.9945	1	1	1	1	0	0	0	0	0	0	0	0	0	1	0	0	0	0	0	0	0	0	0	0	0	1	0	0	0	0	0	0	0	0	0	0	0	1	0	0
sp|P04181|OAT_HUMAN	P04181	OAT_HUMAN	OAT	439	Homo sapiens	1:Experimental evidence at protein level	Ornithine aminotransferase, mitochondrial	1	0.999	12	60	60	60	6	5	6	1	5	3	7	4	9	6	4	4	6	5	6	1	5	3	7	4	9	6	4	4	6	5	6	1	5	3	7	4	9	6	4	4
sp|P04216|THY1_HUMAN	P04216	THY1_HUMAN	THY1	161	Homo sapiens	1:Experimental evidence at protein level	Thy-1 membrane glycoprotein	1	0.999	2	9	9	9	1	0	1	0	0	0	2	0	2	1	1	1	1	0	1	0	0	0	2	0	2	1	1	1	1	0	1	0	0	0	2	0	2	1	1	1
sp|P04259|K2C6B_HUMAN	P04259	K2C6B_HUMAN	KRT6B	564	Homo sapiens	1:Experimental evidence at protein level	Keratin, type II cytoskeletal 6B	1	0.999	35	5	2	226	0	0	0	1	0	0	0	0	0	0	2	2	0	0	0	0	0	0	0	0	0	0	1	1	18	12	11	27	15	13	21	15	12	22	22	38
sp|P04264|K2C1_HUMAN	P04264	K2C1_HUMAN	KRT1	644	Homo sapiens	1:Experimental evidence at protein level	Keratin, type II cytoskeletal 1	1	0.999	53	625	542	625	59	44	36	43	45	51	53	60	41	49	68	76	51	37	30	35	38	45	45	52	35	42	63	69	59	44	36	43	45	51	53	60	41	49	68	76
sp|P04279|SEMG1_HUMAN	P04279	SEMG1_HUMAN	SEMG1	462	Homo sapiens	1:Experimental evidence at protein level	Semenogelin-1	1	0.999	8	8	5	8	0	0	0	0	0	0	0	0	0	0	8	0	0	0	0	0	0	0	0	0	0	0	5	0	0	0	0	0	0	0	0	0	0	0	8	0
sp|P04406|G3P_HUMAN	P04406	G3P_HUMAN	GAPDH	335	Homo sapiens	1:Experimental evidence at protein level	Glyceraldehyde-3-phosphate dehydrogenase	1	0.999	25	402	382	402	30	36	23	17	18	22	40	40	37	46	46	47	28	34	22	16	17	21	38	38	35	44	44	45	30	36	23	17	18	22	40	40	37	46	46	47
sp|P04439|HLAA_HUMAN	P04439	HLAA_HUMAN	HLA-A	365	Homo sapiens	1:Experimental evidence at protein level	HLA class I histocompatibility antigen, A alpha chain	1	0.999	5	34	24	34	2	4	3	2	4	2	2	3	4	2	3	3	2	3	2	1	2	1	1	2	2	2	3	3	2	4	3	2	4	2	2	3	4	2	3	3
sp|P04632|CPNS1_HUMAN	P04632	CPNS1_HUMAN	CAPNS1	268	Homo sapiens	1:Experimental evidence at protein level	Calpain small subunit 1	1	0.999	4	29	19	29	3	3	3	2	2	1	1	3	3	3	2	3	2	2	3	1	1	1	0	2	2	2	1	2	3	3	3	2	2	1	1	3	3	3	2	3
sp|P04732|MT1E_HUMAN	P04732	MT1E_HUMAN	MT1E	61	Homo sapiens	1:Experimental evidence at protein level	Metallothionein-1E	0.859	0.99	3	1	0	22	0	1	0	0	0	0	0	0	0	0	0	0	0	0	0	0	0	0	0	0	0	0	0	0	2	3	2	2	1	1	1	2	2	2	2	2
sp|P04792|HSPB1_HUMAN	P04792	HSPB1_HUMAN	HSPB1	205	Homo sapiens	1:Experimental evidence at protein level	Heat shock protein beta-1	1	0.999	15	132	132	132	13	13	9	4	6	8	12	15	9	16	13	14	13	13	9	4	6	8	12	15	9	16	13	14	13	13	9	4	6	8	12	15	9	16	13	14
sp|P04843|RPN1_HUMAN	P04843	RPN1_HUMAN	RPN1	607	Homo sapiens	1:Experimental evidence at protein level	Dolichyl-diphosphooligosaccharide--protein glycosyltransferase subunit 1	1	0.999	35	330	330	330	26	24	26	15	26	26	33	28	34	29	31	32	26	24	26	15	26	26	33	28	34	29	31	32	26	24	26	15	26	26	33	28	34	29	31	32
sp|P04844|RPN2_HUMAN	P04844	RPN2_HUMAN	RPN2	631	Homo sapiens	1:Experimental evidence at protein level	Dolichyl-diphosphooligosaccharide--protein glycosyltransferase subunit 2	1	0.999	13	137	137	137	12	8	9	3	8	11	12	16	17	13	12	16	12	8	9	3	8	11	12	16	17	13	12	16	12	8	9	3	8	11	12	16	17	13	12	16
sp|P04899|GNAI2_HUMAN	P04899	GNAI2_HUMAN	GNAI2	355	Homo sapiens	1:Experimental evidence at protein level	Guanine nucleotide-binding protein G(i) subunit alpha-2	1	0.999	12	89	40	89	9	10	5	5	5	5	10	6	6	8	11	9	4	5	2	3	2	2	5	3	3	2	4	5	9	10	5	5	5	5	10	6	6	8	11	9
sp|P04908|H2A1B_HUMAN	P04908	H2A1B_HUMAN	H2AC8	130	Homo sapiens	1:Experimental evidence at protein level	Histone H2A type 1-B/E	1	0.999	7	62	0	75	5	6	5	2	2	2	8	3	7	7	9	6	0	0	0	0	0	0	0	0	0	0	0	0	6	7	6	4	3	3	9	4	8	8	10	7
sp|P05023|AT1A1_HUMAN	P05023	AT1A1_HUMAN	ATP1A1	1023	Homo sapiens	1:Experimental evidence at protein level	Sodium/potassium-transporting ATPase subunit alpha-1	1	0.999	34	251	120	251	24	24	25	12	19	22	25	22	26	21	13	18	12	10	12	6	9	12	13	10	13	10	5	8	24	24	25	12	19	22	25	22	26	21	13	18
sp|P05109|S10A8_HUMAN	P05109	S10A8_HUMAN	S100A8	93	Homo sapiens	1:Experimental evidence at protein level	Protein S100-A8	1	0.999	3	7	7	7	1	0	0	3	0	0	0	0	0	1	1	1	1	0	0	3	0	0	0	0	0	1	1	1	1	0	0	3	0	0	0	0	0	1	1	1
sp|P05114|HMGN1_HUMAN	P05114	HMGN1_HUMAN	HMGN1	100	Homo sapiens	1:Experimental evidence at protein level	Non-histone chromosomal protein HMG-14	0.9912	0.999	1	2	2	2	0	0	0	0	0	0	0	0	0	0	1	1	0	0	0	0	0	0	0	0	0	0	1	1	0	0	0	0	0	0	0	0	0	0	1	1
sp|P05121|PAI1_HUMAN	P05121	PAI1_HUMAN	SERPINE1	402	Homo sapiens	1:Experimental evidence at protein level	Plasminogen activator inhibitor 1	1	0.999	15	286	286	286	26	28	18	12	17	19	29	25	23	28	33	28	26	28	18	12	17	19	29	25	23	28	33	28	26	28	18	12	17	19	29	25	23	28	33	28
sp|P05141|ADT2_HUMAN	P05141	ADT2_HUMAN	SLC25A5	298	Homo sapiens	1:Experimental evidence at protein level	ADP/ATP translocase 2	1	0.999	20	107	57	226	9	10	10	6	9	4	11	8	10	9	11	10	5	5	7	4	6	3	5	5	6	3	4	4	19	22	18	16	19	15	22	16	19	19	23	18
sp|P05165|PCCA_HUMAN	P05165	PCCA_HUMAN	PCCA	728	Homo sapiens	1:Experimental evidence at protein level	Propionyl-CoA carboxylase alpha chain, mitochondrial	1	0.999	46	608	608	608	53	63	47	28	42	49	60	48	52	51	55	60	53	63	47	28	42	49	60	48	52	51	55	60	53	63	47	28	42	49	60	48	52	51	55	60
sp|P05198|IF2A_HUMAN	P05198	IF2A_HUMAN	EIF2S1	315	Homo sapiens	1:Experimental evidence at protein level	Eukaryotic translation initiation factor 2 subunit 1	1	0.999	14	86	86	86	6	7	5	6	5	3	9	7	8	12	10	8	6	7	5	6	5	3	9	7	8	12	10	8	6	7	5	6	5	3	9	7	8	12	10	8
sp|P05386|RLA1_HUMAN	P05386	RLA1_HUMAN	RPLP1	114	Homo sapiens	1:Experimental evidence at protein level	60S acidic ribosomal protein P1	0.9973	0.9881	2	3	3	3	0	0	0	0	0	1	0	0	0	0	1	1	0	0	0	0	0	1	0	0	0	0	1	1	0	0	0	0	0	1	0	0	0	0	1	1
sp|P05388|RLA0_HUMAN	P05388	RLA0_HUMAN	RPLP0	317	Homo sapiens	1:Experimental evidence at protein level	60S acidic ribosomal protein P0	1	0.999	7	43	4	43	5	3	4	2	2	2	8	1	5	4	5	2	1	0	0	0	0	0	1	0	1	1	0	0	5	3	4	2	2	2	8	1	5	4	5	2
sp|P05412|JUN_HUMAN	P05412	JUN_HUMAN	JUN	331	Homo sapiens	1:Experimental evidence at protein level	Transcription factor Jun	0.9972	0.9935	2	3	1	3	1	0	0	0	0	0	1	0	0	1	0	0	1	0	0	0	0	0	0	0	0	0	0	0	1	0	0	0	0	0	1	0	0	1	0	0
sp|P05455|LA_HUMAN	P05455	LA_HUMAN	SSB	408	Homo sapiens	1:Experimental evidence at protein level	Lupus La protein	1	0.999	7	18	18	18	2	2	2	0	0	0	0	1	1	2	3	5	2	2	2	0	0	0	0	1	1	2	3	5	2	2	2	0	0	0	0	1	1	2	3	5
sp|P05556|ITB1_HUMAN	P05556	ITB1_HUMAN	ITGB1	798	Homo sapiens	1:Experimental evidence at protein level	Integrin beta-1	1	0.999	29	283	269	283	26	27	19	18	21	21	26	24	27	24	24	26	25	26	18	16	20	19	25	23	26	23	23	25	26	27	19	18	21	21	26	24	27	24	24	26
sp|P05783|K1C18_HUMAN	P05783	K1C18_HUMAN	KRT18	430	Homo sapiens	1:Experimental evidence at protein level	Keratin, type I cytoskeletal 18	1	0.999	28	250	228	259	24	27	18	14	11	16	24	23	24	24	25	20	21	24	17	12	9	13	22	21	22	23	24	20	24	28	19	15	12	17	25	25	24	24	26	20
sp|P05787|K2C8_HUMAN	P05787	K2C8_HUMAN	KRT8	483	Homo sapiens	1:Experimental evidence at protein level	Keratin, type II cytoskeletal 8	1	0.999	35	211	185	311	20	16	17	17	9	19	20	18	15	24	18	18	17	13	15	14	8	17	18	16	13	22	16	16	30	24	23	25	18	26	29	27	24	32	26	27
sp|P06396|GELS_HUMAN	P06396	GELS_HUMAN	GSN	782	Homo sapiens	1:Experimental evidence at protein level	Gelsolin	1	0.999	15	73	73	73	7	4	7	4	5	4	5	3	7	10	11	6	7	4	7	4	5	4	5	3	7	10	11	6	7	4	7	4	5	4	5	3	7	10	11	6
sp|P06400|RB_HUMAN	P06400	RB_HUMAN	RB1	928	Homo sapiens	1:Experimental evidence at protein level	Retinoblastoma-associated protein	1	0.999	6	12	12	12	0	1	0	0	0	1	0	0	1	4	2	3	0	1	0	0	0	1	0	0	1	4	2	3	0	1	0	0	0	1	0	0	1	4	2	3
sp|P06454|PTMA_HUMAN	P06454	PTMA_HUMAN	PTMA	111	Homo sapiens	1:Experimental evidence at protein level	Prothymosin alpha	0.9452	0.999	1	4	4	4	0	0	0	0	0	0	2	2	0	0	0	0	0	0	0	0	0	0	2	2	0	0	0	0	0	0	0	0	0	0	2	2	0	0	0	0
sp|P06493|CDK1_HUMAN	P06493	CDK1_HUMAN	CDK1	297	Homo sapiens	1:Experimental evidence at protein level	Cyclin-dependent kinase 1	1	0.9988	5	41	13	41	4	4	2	3	3	4	3	2	2	5	6	3	1	1	1	0	1	2	0	1	0	2	3	1	4	4	2	3	3	4	3	2	2	5	6	3
sp|P06576|ATPB_HUMAN	P06576	ATPB_HUMAN	ATP5F1B	529	Homo sapiens	1:Experimental evidence at protein level	ATP synthase subunit beta, mitochondrial	1	0.999	22	324	324	324	25	33	27	15	18	31	32	25	28	31	29	30	25	33	27	15	18	31	32	25	28	31	29	30	25	33	27	15	18	31	32	25	28	31	29	30
sp|P06702|S10A9_HUMAN	P06702	S10A9_HUMAN	S100A9	114	Homo sapiens	1:Experimental evidence at protein level	Protein S100-A9	1	0.999	6	15	15	15	1	0	0	6	0	0	0	0	0	1	4	3	1	0	0	6	0	0	0	0	0	1	4	3	1	0	0	6	0	0	0	0	0	1	4	3
sp|P06703|S10A6_HUMAN	P06703	S10A6_HUMAN	S100A6	90	Homo sapiens	1:Experimental evidence at protein level	Protein S100-A6	0.9999	0.9989	2	15	15	15	1	1	1	1	1	1	1	1	1	3	1	2	1	1	1	1	1	1	1	1	1	3	1	2	1	1	1	1	1	1	1	1	1	3	1	2
sp|P06730|IF4E_HUMAN	P06730	IF4E_HUMAN	EIF4E	217	Homo sapiens	1:Experimental evidence at protein level	Eukaryotic translation initiation factor 4E	0.9999	0.9986	2	13	13	13	1	2	2	0	1	0	1	1	1	1	1	2	1	2	2	0	1	0	1	1	1	1	1	2	1	2	2	0	1	0	1	1	1	1	1	2
sp|P06733|ENOA_HUMAN	P06733	ENOA_HUMAN	ENO1	434	Homo sapiens	1:Experimental evidence at protein level	Alpha-enolase	1	0.999	29	310	280	310	22	28	23	17	21	22	31	27	24	34	29	32	19	24	20	16	20	21	28	24	21	31	26	30	22	28	23	17	21	22	31	27	24	34	29	32
sp|P06737|PYGL_HUMAN	P06737	PYGL_HUMAN	PYGL	847	Homo sapiens	1:Experimental evidence at protein level	Glycogen phosphorylase, liver form	1	0.9989	14	17	17	82	2	1	1	1	0	0	3	1	2	3	2	1	2	1	1	1	0	0	3	1	2	3	2	1	9	5	7	6	5	5	8	7	8	7	8	7
sp|P06744|G6PI_HUMAN	P06744	G6PI_HUMAN	GPI	558	Homo sapiens	1:Experimental evidence at protein level	Glucose-6-phosphate isomerase	1	0.999	13	99	88	99	9	9	7	6	7	6	8	8	8	11	12	8	8	8	6	5	6	5	7	8	7	10	11	7	9	9	7	6	7	6	8	8	8	11	12	8
sp|P06748|NPM_HUMAN	P06748	NPM_HUMAN	NPM1	294	Homo sapiens	1:Experimental evidence at protein level	Nucleophosmin	1	0.999	21	165	165	165	23	22	13	4	8	9	10	11	7	15	23	20	23	22	13	4	8	9	10	11	7	15	23	20	23	22	13	4	8	9	10	11	7	15	23	20
sp|P06753|TPM3_HUMAN	P06753	TPM3_HUMAN	TPM3	285	Homo sapiens	1:Experimental evidence at protein level	Tropomyosin alpha-3 chain	1	0.999	27	98	95	291	7	8	8	4	5	8	9	10	8	12	9	10	7	8	8	4	5	7	9	10	8	11	9	9	25	25	20	14	14	21	28	29	29	30	27	29
sp|P06756|ITAV_HUMAN	P06756	ITAV_HUMAN	ITGAV	1048	Homo sapiens	1:Experimental evidence at protein level	Integrin alpha-V	1	0.999	13	73	73	73	7	9	5	7	6	6	6	5	8	7	2	5	7	9	5	7	6	6	6	5	8	7	2	5	7	9	5	7	6	6	6	5	8	7	2	5
sp|P07195|LDHB_HUMAN	P07195	LDHB_HUMAN	LDHB	334	Homo sapiens	1:Experimental evidence at protein level	L-lactate dehydrogenase B chain	1	0.999	12	121	121	139	12	9	9	5	9	9	15	12	10	11	11	9	12	9	9	5	9	9	15	12	10	11	11	9	13	10	11	7	11	11	16	13	12	13	12	10
sp|P07199|CENPB_HUMAN	P07199	CENPB_HUMAN	CENPB	599	Homo sapiens	1:Experimental evidence at protein level	Major centromere autoantigen B	0.7163	0.9932	1	1	1	1	0	0	0	0	0	1	0	0	0	0	0	0	0	0	0	0	0	1	0	0	0	0	0	0	0	0	0	0	0	1	0	0	0	0	0	0
sp|P07237|PDIA1_HUMAN	P07237	PDIA1_HUMAN	P4HB	508	Homo sapiens	1:Experimental evidence at protein level	Protein disulfide-isomerase	1	0.999	33	276	276	276	27	25	20	14	16	16	29	27	29	27	22	24	27	25	20	14	16	16	29	27	29	27	22	24	27	25	20	14	16	16	29	27	29	27	22	24
sp|P07339|CATD_HUMAN	P07339	CATD_HUMAN	CTSD	412	Homo sapiens	1:Experimental evidence at protein level	Cathepsin D	1	0.999	11	99	99	99	9	10	7	4	8	8	8	9	6	9	10	11	9	10	7	4	8	8	8	9	6	9	10	11	9	10	7	4	8	8	8	9	6	9	10	11
sp|P07355|ANXA2_HUMAN	P07355	ANXA2_HUMAN	ANXA2	339	Homo sapiens	1:Experimental evidence at protein level	Annexin A2	1	0.999	37	607	114	607	50	60	45	28	35	41	60	51	60	60	58	59	11	13	7	5	5	6	13	13	11	10	9	11	50	60	45	28	35	41	60	51	60	60	58	59
sp|P07384|CAN1_HUMAN	P07384	CAN1_HUMAN	CAPN1	714	Homo sapiens	1:Experimental evidence at protein level	Calpain-1 catalytic subunit	1	0.999	11	67	67	67	6	7	7	4	3	5	7	5	10	5	5	3	6	7	7	4	3	5	7	5	10	5	5	3	6	7	7	4	3	5	7	5	10	5	5	3
sp|P07437|TBB5_HUMAN	P07437	TBB5_HUMAN	TUBB	444	Homo sapiens	1:Experimental evidence at protein level	Tubulin beta chain	1	0.999	33	1098	122	1098	93	97	78	59	72	76	97	99	90	107	103	127	13	8	7	5	7	7	10	11	10	12	14	18	93	97	78	59	72	76	97	99	90	107	103	127
sp|P07477|TRY1_HUMAN	P07477	TRY1_HUMAN	PRSS1	247	Homo sapiens	1:Experimental evidence at protein level	Serine protease 1	1	0.999	2	24	24	41	2	2	2	2	2	2	2	3	2	2	1	2	2	2	2	2	2	2	2	3	2	2	1	2	3	4	4	4	3	4	4	4	3	3	2	3
sp|P07737|PROF1_HUMAN	P07737	PROF1_HUMAN	PFN1	140	Homo sapiens	1:Experimental evidence at protein level	Profilin-1	1	0.999	12	144	144	144	14	12	13	6	6	7	18	13	15	13	13	14	14	12	13	6	6	7	18	13	15	13	13	14	14	12	13	6	6	7	18	13	15	13	13	14
sp|P07814|SYEP_HUMAN	P07814	SYEP_HUMAN	EPRS1	1512	Homo sapiens	1:Experimental evidence at protein level	Bifunctional glutamate/proline--tRNA ligase	1	0.999	71	547	547	547	46	51	38	20	36	49	46	48	52	59	51	51	46	51	38	20	36	49	46	48	52	59	51	51	46	51	38	20	36	49	46	48	52	59	51	51
sp|P07900|HS90A_HUMAN	P07900	HS90A_HUMAN	HSP90AA1	732	Homo sapiens	1:Experimental evidence at protein level	Heat shock protein HSP 90-alpha	1	0.999	48	610	318	610	46	52	39	27	35	31	60	49	57	70	71	73	23	28	18	11	16	15	32	26	32	38	38	41	46	52	39	27	35	31	60	49	57	70	71	73
sp|P07910|HNRPC_HUMAN	P07910	HNRPC_HUMAN	HNRNPC	306	Homo sapiens	1:Experimental evidence at protein level	Heterogeneous nuclear ribonucleoproteins C1/C2	1	0.999	18	149	93	149	9	12	9	7	7	9	10	11	9	23	21	22	7	7	6	5	6	7	8	8	5	11	12	11	9	12	9	7	7	9	10	11	9	23	21	22
sp|P07942|LAMB1_HUMAN	P07942	LAMB1_HUMAN	LAMB1	1786	Homo sapiens	1:Experimental evidence at protein level	Laminin subunit beta-1	1	0.999	27	145	145	145	15	14	11	4	5	11	15	15	12	17	12	14	15	14	11	4	5	11	15	15	12	17	12	14	15	14	11	4	5	11	15	15	12	17	12	14
sp|P07947|YES_HUMAN	P07947	YES_HUMAN	YES1	543	Homo sapiens	1:Experimental evidence at protein level	Tyrosine-protein kinase Yes	0.9999	0.9983	8	13	4	39	2	3	0	0	1	2	2	1	0	1	1	0	2	1	0	0	0	0	1	0	0	0	0	0	5	5	1	3	3	4	5	2	2	4	4	1
sp|P07951|TPM2_HUMAN	P07951	TPM2_HUMAN	TPM2	284	Homo sapiens	1:Experimental evidence at protein level	Tropomyosin beta chain	1	0.999	26	17	17	278	1	2	2	0	1	0	4	1	2	0	2	2	1	2	2	0	1	0	4	1	2	0	2	2	26	29	16	13	14	19	30	26	28	28	24	25
sp|P07954|FUMH_HUMAN	P07954	FUMH_HUMAN	FH	510	Homo sapiens	1:Experimental evidence at protein level	Fumarate hydratase, mitochondrial	1	0.999	8	31	31	31	2	2	2	2	2	2	5	1	2	3	3	5	2	2	2	2	2	2	5	1	2	3	3	5	2	2	2	2	2	2	5	1	2	3	3	5
sp|P07996|TSP1_HUMAN	P07996	TSP1_HUMAN	THBS1	1170	Homo sapiens	1:Experimental evidence at protein level	Thrombospondin-1	1	0.999	20	111	108	111	7	11	11	4	7	9	13	7	9	10	9	14	7	11	11	4	7	9	11	7	9	10	9	13	7	11	11	4	7	9	13	7	9	10	9	14
sp|P08133|ANXA6_HUMAN	P08133	ANXA6_HUMAN	ANXA6	673	Homo sapiens	1:Experimental evidence at protein level	Annexin A6	1	0.999	48	458	458	458	46	33	34	20	25	26	52	47	46	44	45	40	46	33	34	20	25	26	52	47	46	44	45	40	46	33	34	20	25	26	52	47	46	44	45	40
sp|P08134|RHOC_HUMAN	P08134	RHOC_HUMAN	RHOC	193	Homo sapiens	1:Experimental evidence at protein level	Rho-related GTP-binding protein RhoC	1	0.999	4	57	14	57	6	6	5	2	4	4	3	4	6	7	5	5	1	2	1	0	1	1	1	1	1	2	1	2	6	6	5	2	4	4	3	4	6	7	5	5
sp|P08195|4F2_HUMAN	P08195	4F2_HUMAN	SLC3A2	630	Homo sapiens	1:Experimental evidence at protein level	4F2 cell-surface antigen heavy chain	1	0.999	5	15	15	15	1	1	0	0	2	0	2	2	1	2	3	1	1	1	0	0	2	0	2	2	1	2	3	1	1	1	0	0	2	0	2	2	1	2	3	1
sp|P08237|PFKAM_HUMAN	P08237	PFKAM_HUMAN	PFKM	780	Homo sapiens	1:Experimental evidence at protein level	ATP-dependent 6-phosphofructokinase, muscle type	1	0.999	9	9	9	37	0	1	0	1	1	0	1	0	0	2	1	2	0	1	0	1	1	0	1	0	0	2	1	2	3	4	2	2	2	2	4	3	2	4	4	5
sp|P08238|HS90B_HUMAN	P08238	HS90B_HUMAN	HSP90AB1	724	Homo sapiens	1:Experimental evidence at protein level	Heat shock protein HSP 90-beta	1	0.999	47	348	188	581	28	30	24	14	21	20	38	27	34	41	36	35	14	16	12	7	9	8	26	13	19	23	20	21	47	49	39	24	35	33	59	46	55	68	63	63
sp|P08240|SRPRA_HUMAN	P08240	SRPRA_HUMAN	SRPRA	638	Homo sapiens	1:Experimental evidence at protein level	Signal recognition particle receptor subunit alpha	1	0.999	10	39	33	39	1	2	5	2	1	4	6	2	4	5	3	4	1	2	5	2	0	3	5	1	3	4	3	4	1	2	5	2	1	4	6	2	4	5	3	4
sp|P08243|ASNS_HUMAN	P08243	ASNS_HUMAN	ASNS	561	Homo sapiens	1:Experimental evidence at protein level	Asparagine synthetase [glutamine-hydrolyzing]	1	0.9989	5	13	13	13	0	2	0	0	0	0	1	2	2	3	2	1	0	2	0	0	0	0	1	2	2	3	2	1	0	2	0	0	0	0	1	2	2	3	2	1
sp|P08559|ODPA_HUMAN	P08559	ODPA_HUMAN	PDHA1	390	Homo sapiens	1:Experimental evidence at protein level	Pyruvate dehydrogenase E1 component subunit alpha, somatic form, mitochondrial	1	0.999	8	33	29	33	2	4	6	1	6	3	2	2	3	1	2	1	2	4	5	0	6	2	2	2	3	1	1	1	2	4	6	1	6	3	2	2	3	1	2	1
sp|P08572|CO4A2_HUMAN	P08572	CO4A2_HUMAN	COL4A2	1712	Homo sapiens	1:Experimental evidence at protein level	Collagen alpha-2(IV) chain	0.9992	0.999	2	13	13	13	1	1	1	1	1	1	2	1	1	1	1	1	1	1	1	1	1	1	2	1	1	1	1	1	1	1	1	1	1	1	2	1	1	1	1	1
sp|P08574|CY1_HUMAN	P08574	CY1_HUMAN	CYC1	325	Homo sapiens	1:Experimental evidence at protein level	Cytochrome c1, heme protein, mitochondrial	0.9997	0.9988	2	7	7	7	1	0	0	0	1	0	2	1	1	0	0	1	1	0	0	0	1	0	2	1	1	0	0	1	1	0	0	0	1	0	2	1	1	0	0	1
sp|P08579|RU2B_HUMAN	P08579	RU2B_HUMAN	SNRPB2	225	Homo sapiens	1:Experimental evidence at protein level	U2 small nuclear ribonucleoprotein B''	1	0.999	8	20	20	26	0	0	0	0	0	0	0	0	0	6	7	7	0	0	0	0	0	0	0	0	0	6	7	7	0	0	0	0	0	0	0	0	0	8	9	9
sp|P08581|MET_HUMAN	P08581	MET_HUMAN	MET	1390	Homo sapiens	1:Experimental evidence at protein level	Hepatocyte growth factor receptor	1	0.9984	4	14	6	14	0	0	1	3	2	3	1	1	0	0	2	1	0	0	0	2	1	2	0	0	0	0	1	0	0	0	1	3	2	3	1	1	0	0	2	1
sp|P08621|RU17_HUMAN	P08621	RU17_HUMAN	SNRNP70	437	Homo sapiens	1:Experimental evidence at protein level	U1 small nuclear ribonucleoprotein 70 kDa	1	0.999	20	119	119	119	7	7	10	4	4	6	3	7	4	22	23	22	7	7	10	4	4	6	3	7	4	22	23	22	7	7	10	4	4	6	3	7	4	22	23	22
sp|P08648|ITA5_HUMAN	P08648	ITA5_HUMAN	ITGA5	1049	Homo sapiens	1:Experimental evidence at protein level	Integrin alpha-5	1	0.999	19	166	166	166	15	15	12	10	13	15	14	14	16	14	13	15	15	15	12	10	13	15	14	14	16	14	13	15	15	15	12	10	13	15	14	14	16	14	13	15
sp|P08651|NFIC_HUMAN	P08651	NFIC_HUMAN	NFIC	508	Homo sapiens	1:Experimental evidence at protein level	Nuclear factor 1 C-type	0.9995	0.9989	4	11	4	11	0	1	0	0	0	1	0	1	1	2	3	2	0	0	0	0	0	0	0	0	0	1	2	1	0	1	0	0	0	1	0	1	1	2	3	2
sp|P08670|VIME_HUMAN	P08670	VIME_HUMAN	VIM	466	Homo sapiens	1:Experimental evidence at protein level	Vimentin	1	0.999	67	1297	1175	1297	105	112	96	71	96	102	113	104	123	124	132	119	97	105	85	63	84	91	102	95	112	114	120	107	105	112	96	71	96	102	113	104	123	124	132	119
sp|P08708|RS17_HUMAN	P08708	RS17_HUMAN	RPS17	135	Homo sapiens	1:Experimental evidence at protein level	40S ribosomal protein S17	1	0.999	4	19	19	19	1	2	2	1	0	1	3	1	3	4	1	0	1	2	2	1	0	1	3	1	3	4	1	0	1	2	2	1	0	1	3	1	3	4	1	0
sp|P08729|K2C7_HUMAN	P08729	K2C7_HUMAN	KRT7	469	Homo sapiens	1:Experimental evidence at protein level	Keratin, type II cytoskeletal 7	0.8585	0.999	9	2	1	63	0	0	2	0	0	0	0	0	0	0	0	0	0	0	1	0	0	0	0	0	0	0	0	0	5	4	7	4	5	6	5	5	6	5	6	5
sp|P08754|GNAI3_HUMAN	P08754	GNAI3_HUMAN	GNAI3	354	Homo sapiens	1:Experimental evidence at protein level	Guanine nucleotide-binding protein G(i) subunit alpha-3	1	0.9984	7	9	9	56	1	2	0	1	1	2	0	1	0	0	1	0	1	2	0	1	1	2	0	1	0	0	1	0	6	7	3	3	4	4	4	4	3	6	8	4
sp|P08758|ANXA5_HUMAN	P08758	ANXA5_HUMAN	ANXA5	320	Homo sapiens	1:Experimental evidence at protein level	Annexin A5	1	0.999	14	90	89	90	6	6	8	6	5	6	5	4	11	11	10	12	6	6	7	6	5	6	5	4	11	11	10	12	6	6	8	6	5	6	5	4	11	11	10	12
sp|P08779|K1C16_HUMAN	P08779	K1C16_HUMAN	KRT16	473	Homo sapiens	1:Experimental evidence at protein level	Keratin, type I cytoskeletal 16	1	0.999	26	32	32	150	2	0	2	5	0	1	4	0	0	1	7	10	2	0	2	5	0	1	4	0	0	1	7	10	10	7	10	22	11	10	11	11	5	9	17	27
sp|P08865|RSSA_HUMAN	P08865	RSSA_HUMAN	RPSA	295	Homo sapiens	1:Experimental evidence at protein level	40S ribosomal protein SA	1	0.999	12	110	110	110	8	11	6	3	6	4	11	8	11	14	14	14	8	11	6	3	6	4	11	8	11	14	14	14	8	11	6	3	6	4	11	8	11	14	14	14
sp|P09001|RM03_HUMAN	P09001	RM03_HUMAN	MRPL3	348	Homo sapiens	1:Experimental evidence at protein level	39S ribosomal protein L3, mitochondrial	0.9994	0.9913	3	4	4	4	0	0	0	0	0	2	1	0	1	0	0	0	0	0	0	0	0	2	1	0	1	0	0	0	0	0	0	0	0	2	1	0	1	0	0	0
sp|P09012|SNRPA_HUMAN	P09012	SNRPA_HUMAN	SNRPA	282	Homo sapiens	1:Experimental evidence at protein level	U1 small nuclear ribonucleoprotein A	1	0.999	11	38	32	38	0	0	0	0	0	0	0	0	0	14	12	12	0	0	0	0	0	0	0	0	0	12	10	10	0	0	0	0	0	0	0	0	0	14	12	12
sp|P09038|FGF2_HUMAN	P09038	FGF2_HUMAN	FGF2	288	Homo sapiens	1:Experimental evidence at protein level	Fibroblast growth factor 2	0.9996	0.9975	3	4	4	4	0	0	0	1	0	0	0	0	0	0	2	1	0	0	0	1	0	0	0	0	0	0	2	1	0	0	0	1	0	0	0	0	0	0	2	1
sp|P09110|THIK_HUMAN	P09110	THIK_HUMAN	ACAA1	424	Homo sapiens	1:Experimental evidence at protein level	3-ketoacyl-CoA thiolase, peroxisomal	1	0.999	3	5	5	5	0	0	0	0	1	0	0	0	0	0	2	2	0	0	0	0	1	0	0	0	0	0	2	2	0	0	0	0	1	0	0	0	0	0	2	2
sp|P09211|GSTP1_HUMAN	P09211	GSTP1_HUMAN	GSTP1	210	Homo sapiens	1:Experimental evidence at protein level	Glutathione S-transferase P	1	0.999	8	81	81	81	9	5	8	5	4	5	9	8	11	7	5	5	9	5	8	5	4	5	9	8	11	7	5	5	9	5	8	5	4	5	9	8	11	7	5	5
sp|P09234|RU1C_HUMAN	P09234	RU1C_HUMAN	SNRPC	159	Homo sapiens	1:Experimental evidence at protein level	U1 small nuclear ribonucleoprotein C	0.9318	0.9987	1	1	1	1	0	0	0	0	0	0	0	0	0	1	0	0	0	0	0	0	0	0	0	0	0	1	0	0	0	0	0	0	0	0	0	0	0	1	0	0
sp|P09382|LEG1_HUMAN	P09382	LEG1_HUMAN	LGALS1	135	Homo sapiens	1:Experimental evidence at protein level	Galectin-1	1	0.999	7	80	80	80	7	7	6	5	5	8	8	6	5	9	8	6	7	7	6	5	5	8	8	6	5	9	8	6	7	7	6	5	5	8	8	6	5	9	8	6
sp|P09429|HMGB1_HUMAN	P09429	HMGB1_HUMAN	HMGB1	215	Homo sapiens	1:Experimental evidence at protein level	High mobility group protein B1	1	0.999	18	159	37	159	17	20	16	3	2	7	12	10	11	22	18	21	5	5	3	0	0	0	4	3	2	5	4	6	17	20	16	3	2	7	12	10	11	22	18	21
sp|P09493|TPM1_HUMAN	P09493	TPM1_HUMAN	TPM1	284	Homo sapiens	1:Experimental evidence at protein level	Tropomyosin alpha-1 chain	1	0.999	32	223	115	345	17	19	16	12	17	20	26	20	19	22	16	19	9	8	10	4	10	11	14	11	10	10	9	9	31	30	23	17	22	27	37	33	33	34	28	30
sp|P09496|CLCA_HUMAN	P09496	CLCA_HUMAN	CLTA	248	Homo sapiens	1:Experimental evidence at protein level	Clathrin light chain A	1	0.9987	8	49	38	49	3	4	4	2	4	2	5	6	4	7	3	5	2	3	3	2	3	1	4	5	3	6	2	4	3	4	4	2	4	2	5	6	4	7	3	5
sp|P09525|ANXA4_HUMAN	P09525	ANXA4_HUMAN	ANXA4	319	Homo sapiens	1:Experimental evidence at protein level	Annexin A4	1	0.999	9	25	25	26	1	1	0	0	0	0	2	2	3	7	5	4	1	1	0	0	0	0	2	2	3	7	5	4	1	1	1	0	0	0	2	2	3	7	5	4
sp|P09543|CN37_HUMAN	P09543	CN37_HUMAN	CNP	421	Homo sapiens	1:Experimental evidence at protein level	2',3'-cyclic-nucleotide 3'-phosphodiesterase	1	0.9914	6	8	8	8	1	0	1	0	0	0	2	1	2	0	1	0	1	0	1	0	0	0	2	1	2	0	1	0	1	0	1	0	0	0	2	1	2	0	1	0
sp|P09622|DLDH_HUMAN	P09622	DLDH_HUMAN	DLD	509	Homo sapiens	1:Experimental evidence at protein level	Dihydrolipoyl dehydrogenase, mitochondrial	1	0.999	12	91	91	91	9	14	7	5	6	5	11	8	9	6	5	6	9	14	7	5	6	5	11	8	9	6	5	6	9	14	7	5	6	5	11	8	9	6	5	6
sp|P09651|ROA1_HUMAN	P09651	ROA1_HUMAN	HNRNPA1	372	Homo sapiens	1:Experimental evidence at protein level	Heterogeneous nuclear ribonucleoprotein A1	1	0.999	25	298	75	298	22	28	20	14	14	15	26	21	24	38	36	40	6	5	7	7	6	5	6	7	7	6	6	7	22	28	20	14	14	15	26	21	24	38	36	40
sp|P09661|RU2A_HUMAN	P09661	RU2A_HUMAN	SNRPA1	255	Homo sapiens	1:Experimental evidence at protein level	U2 small nuclear ribonucleoprotein A'	1	0.999	13	30	30	30	0	0	0	0	0	0	0	1	0	9	9	11	0	0	0	0	0	0	0	1	0	9	9	11	0	0	0	0	0	0	0	1	0	9	9	11
sp|P09669|COX6C_HUMAN	P09669	COX6C_HUMAN	COX6C	75	Homo sapiens	1:Experimental evidence at protein level	Cytochrome c oxidase subunit 6C	0.8488	0.9969	1	2	2	2	1	0	0	0	1	0	0	0	0	0	0	0	1	0	0	0	1	0	0	0	0	0	0	0	1	0	0	0	1	0	0	0	0	0	0	0
sp|P09874|PARP1_HUMAN	P09874	PARP1_HUMAN	PARP1	1014	Homo sapiens	1:Experimental evidence at protein level	Poly [ADP-ribose] polymerase 1	1	0.999	44	244	244	244	19	24	15	7	11	9	21	14	20	36	31	37	19	24	15	7	11	9	21	14	20	36	31	37	19	24	15	7	11	9	21	14	20	36	31	37
sp|P09884|DPOLA_HUMAN	P09884	DPOLA_HUMAN	POLA1	1462	Homo sapiens	1:Experimental evidence at protein level	DNA polymerase alpha catalytic subunit	1	0.999	4	15	15	15	1	1	1	1	1	1	1	1	1	3	1	2	1	1	1	1	1	1	1	1	1	3	1	2	1	1	1	1	1	1	1	1	1	3	1	2
sp|P09936|UCHL1_HUMAN	P09936	UCHL1_HUMAN	UCHL1	223	Homo sapiens	1:Experimental evidence at protein level	Ubiquitin carboxyl-terminal hydrolase isozyme L1	1	0.999	13	110	110	110	10	10	10	6	6	6	12	10	9	11	10	10	10	10	10	6	6	6	12	10	9	11	10	10	10	10	10	6	6	6	12	10	9	11	10	10
sp|P09960|LKHA4_HUMAN	P09960	LKHA4_HUMAN	LTA4H	611	Homo sapiens	1:Experimental evidence at protein level	Leukotriene A-4 hydrolase	1	0.999	12	42	42	42	6	4	3	0	0	0	5	3	5	6	9	1	6	4	3	0	0	0	5	3	5	6	9	1	6	4	3	0	0	0	5	3	5	6	9	1
sp|P09972|ALDOC_HUMAN	P09972	ALDOC_HUMAN	ALDOC	364	Homo sapiens	1:Experimental evidence at protein level	Fructose-bisphosphate aldolase C	1	0.999	7	52	52	101	4	3	5	0	2	6	7	5	4	4	6	6	4	3	5	0	2	6	7	5	4	4	6	6	8	8	8	4	5	9	13	10	8	8	10	10
sp|P0C0S5|H2AZ_HUMAN	P0C0S5	H2AZ_HUMAN	H2AZ1	128	Homo sapiens	1:Experimental evidence at protein level	Histone H2A.Z	1	0.999	4	31	0	43	3	3	4	3	2	2	2	3	2	3	2	2	0	0	0	0	0	0	0	0	0	0	0	0	4	4	5	4	3	3	3	4	3	4	3	3
sp|P0C0S8|H2A1_HUMAN	P0C0S8	H2A1_HUMAN	H2AC17	130	Homo sapiens	1:Experimental evidence at protein level	Histone H2A type 1	1	0.999	7	33	0	85	3	3	4	0	3	3	2	3	3	3	3	3	0	0	0	0	0	0	0	0	0	0	0	0	7	7	7	4	6	5	8	7	8	8	10	8
sp|P0C7H8|KRA23_HUMAN	P0C7H8	KRA23_HUMAN	KRTAP2-3	128	Homo sapiens	1:Experimental evidence at protein level	Keratin-associated protein 2-3	1	0.999	6	7	0	7	0	0	7	0	0	0	0	0	0	0	0	0	0	0	0	0	0	0	0	0	0	0	0	0	0	0	7	0	0	0	0	0	0	0	0	0
sp|P0C7P4|UCRIL_HUMAN	P0C7P4	UCRIL_HUMAN	UQCRFS1P1	283	Homo sapiens	5:Protein uncertain	Putative cytochrome b-c1 complex subunit Rieske-like protein 1	0.9936	0.9929	2	3	0	3	0	0	0	0	1	0	1	0	0	1	0	0	0	0	0	0	0	0	0	0	0	0	0	0	0	0	0	0	1	0	1	0	0	1	0	0
sp|P0DME0|SETLP_HUMAN	P0DME0	SETLP_HUMAN	SETSIP	302	Homo sapiens	1:Experimental evidence at protein level	Protein SETSIP	1	0.999	7	18	0	18	2	1	0	0	0	0	0	0	0	5	5	5	0	0	0	0	0	0	0	0	0	0	0	0	2	1	0	0	0	0	0	0	0	5	5	5
sp|P0DMV8|HS71A_HUMAN	P0DMV8	HS71A_HUMAN	HSPA1A	641	Homo sapiens	1:Experimental evidence at protein level	Heat shock 70 kDa protein 1A	1	0.999	36	240	0	307	22	24	14	9	12	11	28	22	20	26	26	26	0	0	0	0	0	0	0	0	0	0	0	0	29	29	20	15	14	15	33	27	26	33	32	34
sp|P0DP23|CALM1_HUMAN	P0DP23	CALM1_HUMAN	CALM1	149	Homo sapiens	1:Experimental evidence at protein level	Calmodulin-1	1	0.999	2	17	0	17	2	2	2	1	0	1	1	1	2	2	2	1	0	0	0	0	0	0	0	0	0	0	0	0	2	2	2	1	0	1	1	1	2	2	2	1
sp|P0DPA2|VSIG8_HUMAN	P0DPA2	VSIG8_HUMAN	VSIG8	414	Homo sapiens	2:Experimental evidence at transcript level	V-set and immunoglobulin domain-containing protein 8	1	0.999	5	9	9	9	0	0	9	0	0	0	0	0	0	0	0	0	0	0	9	0	0	0	0	0	0	0	0	0	0	0	9	0	0	0	0	0	0	0	0	0
sp|P10155|RO60_HUMAN	P10155	RO60_HUMAN	RO60	538	Homo sapiens	1:Experimental evidence at protein level	RNA-binding protein RO60	1	0.999	7	25	25	25	1	3	2	0	0	0	2	2	4	4	5	2	1	3	2	0	0	0	2	2	4	4	5	2	1	3	2	0	0	0	2	2	4	4	5	2
sp|P10321|HLAC_HUMAN	P10321	HLAC_HUMAN	HLA-C	366	Homo sapiens	1:Experimental evidence at protein level	HLA class I histocompatibility antigen, C alpha chain	1	0.999	5	26	14	32	2	2	2	2	2	2	4	3	2	2	2	1	1	1	1	1	1	1	2	2	1	1	1	1	2	3	3	2	3	2	5	4	3	2	2	1
sp|P10412|H14_HUMAN	P10412	H14_HUMAN	H1-4	219	Homo sapiens	1:Experimental evidence at protein level	Histone H1.4	1	0.999	15	39	39	171	3	4	4	3	3	3	2	5	4	3	3	2	3	4	4	3	3	3	2	5	4	3	3	2	15	15	16	12	14	12	14	17	17	15	13	11
sp|P10515|ODP2_HUMAN	P10515	ODP2_HUMAN	DLAT	647	Homo sapiens	1:Experimental evidence at protein level	Dihydrolipoyllysine-residue acetyltransferase component of pyruvate dehydrogenase complex, mitochondrial	1	0.999	8	62	62	62	8	5	5	3	4	4	6	3	6	8	6	4	8	5	5	3	4	4	6	3	6	8	6	4	8	5	5	3	4	4	6	3	6	8	6	4
sp|P10599|THIO_HUMAN	P10599	THIO_HUMAN	TXN	105	Homo sapiens	1:Experimental evidence at protein level	Thioredoxin	1	0.999	5	24	24	24	2	2	0	2	1	1	3	2	3	2	3	3	2	2	0	2	1	1	3	2	3	2	3	3	2	2	0	2	1	1	3	2	3	2	3	3
sp|P10606|COX5B_HUMAN	P10606	COX5B_HUMAN	COX5B	129	Homo sapiens	1:Experimental evidence at protein level	Cytochrome c oxidase subunit 5B, mitochondrial	1	0.999	3	27	27	27	2	4	3	1	1	3	4	3	1	3	1	1	2	4	3	1	1	3	4	3	1	3	1	1	2	4	3	1	1	3	4	3	1	3	1	1
sp|P10620|MGST1_HUMAN	P10620	MGST1_HUMAN	MGST1	155	Homo sapiens	1:Experimental evidence at protein level	Microsomal glutathione S-transferase 1	0.9765	0.9934	2	2	2	2	0	0	0	0	0	0	0	1	0	1	0	0	0	0	0	0	0	0	0	1	0	1	0	0	0	0	0	0	0	0	0	1	0	1	0	0
sp|P10644|KAP0_HUMAN	P10644	KAP0_HUMAN	PRKAR1A	381	Homo sapiens	1:Experimental evidence at protein level	cAMP-dependent protein kinase type I-alpha regulatory subunit	1	0.999	5	15	15	15	2	2	0	1	0	1	1	1	1	3	2	1	2	2	0	1	0	1	1	1	1	3	2	1	2	2	0	1	0	1	1	1	1	3	2	1
sp|P10768|ESTD_HUMAN	P10768	ESTD_HUMAN	ESD	282	Homo sapiens	1:Experimental evidence at protein level	S-formylglutathione hydrolase	1	0.999	8	65	65	65	6	5	5	2	3	4	6	8	5	9	6	6	6	5	5	2	3	4	6	8	5	9	6	6	6	5	5	2	3	4	6	8	5	9	6	6
sp|P10809|CH60_HUMAN	P10809	CH60_HUMAN	HSPD1	573	Homo sapiens	1:Experimental evidence at protein level	60 kDa heat shock protein, mitochondrial	1	0.999	29	228	228	228	21	17	21	12	15	16	30	19	27	19	15	16	21	17	21	12	15	16	30	19	27	19	15	16	21	17	21	12	15	16	30	19	27	19	15	16
sp|P11021|BIP_HUMAN	P11021	BIP_HUMAN	HSPA5	654	Homo sapiens	1:Experimental evidence at protein level	Endoplasmic reticulum chaperone BiP	1	0.999	43	444	432	477	38	31	34	17	25	26	45	53	50	42	44	39	37	30	33	16	24	25	44	52	49	41	43	38	42	33	37	18	26	28	48	56	54	45	47	43
sp|P11047|LAMC1_HUMAN	P11047	LAMC1_HUMAN	LAMC1	1609	Homo sapiens	1:Experimental evidence at protein level	Laminin subunit gamma-1	1	0.999	28	130	130	130	9	10	9	7	9	9	13	12	10	15	14	13	9	10	9	7	9	9	13	12	10	15	14	13	9	10	9	7	9	9	13	12	10	15	14	13
sp|P11142|HSP7C_HUMAN	P11142	HSP7C_HUMAN	HSPA8	646	Homo sapiens	1:Experimental evidence at protein level	Heat shock cognate 71 kDa protein	1	0.999	48	727	487	746	58	69	52	25	41	47	67	62	66	80	76	84	37	48	34	13	28	28	48	41	45	55	51	59	59	71	53	28	43	49	68	63	67	81	78	86
sp|P11166|GTR1_HUMAN	P11166	GTR1_HUMAN	SLC2A1	492	Homo sapiens	1:Experimental evidence at protein level	Solute carrier family 2, facilitated glucose transporter member 1	1	0.999	7	39	39	39	3	3	2	1	2	2	6	5	5	3	3	4	3	3	2	1	2	2	6	5	5	3	3	4	3	3	2	1	2	2	6	5	5	3	3	4
sp|P11177|ODPB_HUMAN	P11177	ODPB_HUMAN	PDHB	359	Homo sapiens	1:Experimental evidence at protein level	Pyruvate dehydrogenase E1 component subunit beta, mitochondrial	1	0.999	8	53	53	53	8	8	3	2	2	3	4	4	5	6	4	4	8	8	3	2	2	3	4	4	5	6	4	4	8	8	3	2	2	3	4	4	5	6	4	4
sp|P11182|ODB2_HUMAN	P11182	ODB2_HUMAN	DBT	482	Homo sapiens	1:Experimental evidence at protein level	Lipoamide acyltransferase component of branched-chain alpha-keto acid dehydrogenase complex, mitochondrial	0.9755	0.9962	2	3	3	3	0	0	0	0	1	0	0	0	0	1	1	0	0	0	0	0	1	0	0	0	0	1	1	0	0	0	0	0	1	0	0	0	0	1	1	0
sp|P11216|PYGB_HUMAN	P11216	PYGB_HUMAN	PYGB	843	Homo sapiens	1:Experimental evidence at protein level	Glycogen phosphorylase, brain form	1	0.999	43	419	346	419	36	36	26	16	26	27	43	38	45	46	40	40	28	30	20	11	21	22	38	32	38	41	32	33	36	36	26	16	26	27	43	38	45	46	40	40
sp|P11279|LAMP1_HUMAN	P11279	LAMP1_HUMAN	LAMP1	417	Homo sapiens	1:Experimental evidence at protein level	Lysosome-associated membrane glycoprotein 1	1	0.999	2	21	21	21	2	1	2	2	1	2	2	2	2	2	2	1	2	1	2	2	1	2	2	2	2	2	2	1	2	1	2	2	1	2	2	2	2	2	2	1
sp|P11387|TOP1_HUMAN	P11387	TOP1_HUMAN	TOP1	765	Homo sapiens	1:Experimental evidence at protein level	DNA topoisomerase 1	1	0.999	26	167	142	167	12	19	16	5	5	9	10	10	11	24	22	24	11	16	15	4	4	9	7	7	9	20	19	21	12	19	16	5	5	9	10	10	11	24	22	24
sp|P11388|TOP2A_HUMAN	P11388	TOP2A_HUMAN	TOP2A	1531	Homo sapiens	1:Experimental evidence at protein level	DNA topoisomerase 2-alpha	1	0.999	21	19	19	83	3	1	2	0	0	0	0	1	1	5	4	2	3	1	2	0	0	0	0	1	1	5	4	2	10	7	8	3	3	4	5	4	7	13	9	10
sp|P11413|G6PD_HUMAN	P11413	G6PD_HUMAN	G6PD	515	Homo sapiens	1:Experimental evidence at protein level	Glucose-6-phosphate 1-dehydrogenase	1	0.999	23	144	144	144	14	11	11	7	7	4	15	12	17	15	15	16	14	11	11	7	7	4	15	12	17	15	15	16	14	11	11	7	7	4	15	12	17	15	15	16
sp|P11498|PYC_HUMAN	P11498	PYC_HUMAN	PC	1178	Homo sapiens	1:Experimental evidence at protein level	Pyruvate carboxylase, mitochondrial	1	0.999	56	750	750	750	64	71	64	42	54	63	66	66	66	60	68	66	64	71	64	42	54	63	66	66	66	60	68	66	64	71	64	42	54	63	66	66	66	60	68	66
sp|P11586|C1TC_HUMAN	P11586	C1TC_HUMAN	MTHFD1	935	Homo sapiens	1:Experimental evidence at protein level	C-1-tetrahydrofolate synthase, cytoplasmic	1	0.999	45	321	318	321	28	27	27	22	21	24	29	24	27	30	32	30	28	26	27	22	21	24	28	24	26	30	32	30	28	27	27	22	21	24	29	24	27	30	32	30
sp|P11717|MPRI_HUMAN	P11717	MPRI_HUMAN	IGF2R	2491	Homo sapiens	1:Experimental evidence at protein level	Cation-independent mannose-6-phosphate receptor	1	0.999	37	194	194	194	17	27	14	10	13	17	17	13	17	17	10	22	17	27	14	10	13	17	17	13	17	17	10	22	17	27	14	10	13	17	17	13	17	17	10	22
sp|P11766|ADHX_HUMAN	P11766	ADHX_HUMAN	ADH5	374	Homo sapiens	1:Experimental evidence at protein level	Alcohol dehydrogenase class-3	1	0.999	7	40	40	40	4	5	3	2	2	1	5	4	6	3	2	3	4	5	3	2	2	1	5	4	6	3	2	3	4	5	3	2	2	1	5	4	6	3	2	3
sp|P11802|CDK4_HUMAN	P11802	CDK4_HUMAN	CDK4	303	Homo sapiens	1:Experimental evidence at protein level	Cyclin-dependent kinase 4	0.9187	0.9944	2	1	1	27	0	0	0	0	0	0	0	0	0	1	0	0	0	0	0	0	0	0	0	0	0	1	0	0	3	2	1	3	2	2	3	1	2	4	3	1
sp|P11940|PABP1_HUMAN	P11940	PABP1_HUMAN	PABPC1	636	Homo sapiens	1:Experimental evidence at protein level	Polyadenylate-binding protein 1	1	0.999	32	283	48	283	23	17	20	7	19	16	32	29	28	32	29	31	3	2	2	1	3	2	6	7	6	5	5	6	23	17	20	7	19	16	32	29	28	32	29	31
sp|P12004|PCNA_HUMAN	P12004	PCNA_HUMAN	PCNA	261	Homo sapiens	1:Experimental evidence at protein level	Proliferating cell nuclear antigen	1	0.999	11	79	79	79	6	8	7	2	2	3	7	5	5	11	11	12	6	8	7	2	2	3	7	5	5	11	11	12	6	8	7	2	2	3	7	5	5	11	11	12
sp|P12081|HARS1_HUMAN	P12081	HARS1_HUMAN	HARS1	509	Homo sapiens	1:Experimental evidence at protein level	Histidine--tRNA ligase, cytoplasmic	1	0.999	6	25	24	25	3	4	1	1	2	2	3	2	3	1	1	2	3	4	1	1	2	1	3	2	3	1	1	2	3	4	1	1	2	2	3	2	3	1	1	2
sp|P12235|ADT1_HUMAN	P12235	ADT1_HUMAN	SLC25A4	298	Homo sapiens	1:Experimental evidence at protein level	ADP/ATP translocase 1	0.991	0.99	15	4	4	159	1	0	0	0	0	1	0	1	1	0	0	0	1	0	0	0	0	1	0	1	1	0	0	0	15	15	10	10	11	12	18	10	13	14	17	14
sp|P12236|ADT3_HUMAN	P12236	ADT3_HUMAN	SLC25A6	298	Homo sapiens	1:Experimental evidence at protein level	ADP/ATP translocase 3	1	0.999	22	184	42	234	18	17	14	14	15	16	18	13	14	14	17	14	5	3	4	3	4	3	3	4	3	3	4	3	22	22	17	16	18	17	24	16	18	20	24	20
sp|P12268|IMDH2_HUMAN	P12268	IMDH2_HUMAN	IMPDH2	514	Homo sapiens	1:Experimental evidence at protein level	Inosine-5'-monophosphate dehydrogenase 2	1	0.999	10	79	75	79	8	3	8	3	3	5	11	6	9	10	6	7	8	3	8	2	3	5	10	6	9	9	5	7	8	3	8	3	3	5	11	6	9	10	6	7
sp|P12270|TPR_HUMAN	P12270	TPR_HUMAN	TPR	2363	Homo sapiens	1:Experimental evidence at protein level	Nucleoprotein TPR	1	0.999	154	738	733	738	26	34	25	6	5	8	183	161	161	47	41	41	26	34	24	6	5	8	182	161	160	46	40	41	26	34	25	6	5	8	183	161	161	47	41	41
sp|P12277|KCRB_HUMAN	P12277	KCRB_HUMAN	CKB	381	Homo sapiens	1:Experimental evidence at protein level	Creatine kinase B-type	0.9452	0.999	1	2	2	2	0	0	0	0	0	0	1	1	0	0	0	0	0	0	0	0	0	0	1	1	0	0	0	0	0	0	0	0	0	0	1	1	0	0	0	0
sp|P12429|ANXA3_HUMAN	P12429	ANXA3_HUMAN	ANXA3	323	Homo sapiens	1:Experimental evidence at protein level	Annexin A3	1	0.999	8	23	23	23	1	2	1	0	0	0	1	1	2	7	5	3	1	2	1	0	0	0	1	1	2	7	5	3	1	2	1	0	0	0	1	1	2	7	5	3
sp|P12814|ACTN1_HUMAN	P12814	ACTN1_HUMAN	ACTN1	892	Homo sapiens	1:Experimental evidence at protein level	Alpha-actinin-1	1	0.999	80	872	818	1475	84	78	58	26	42	47	98	71	87	87	92	102	79	72	55	24	40	44	90	67	83	82	86	96	135	124	105	59	79	95	155	125	146	146	148	158
sp|P12956|XRCC6_HUMAN	P12956	XRCC6_HUMAN	XRCC6	609	Homo sapiens	1:Experimental evidence at protein level	X-ray repair cross-complementing protein 6	1	0.999	35	334	334	334	27	31	28	11	11	16	27	22	26	45	44	46	27	31	28	11	11	16	27	22	26	45	44	46	27	31	28	11	11	16	27	22	26	45	44	46
sp|P13010|XRCC5_HUMAN	P13010	XRCC5_HUMAN	XRCC5	732	Homo sapiens	1:Experimental evidence at protein level	X-ray repair cross-complementing protein 5	1	0.999	41	357	357	357	33	34	28	11	14	18	25	24	29	47	48	46	33	34	28	11	14	18	25	24	29	47	48	46	33	34	28	11	14	18	25	24	29	47	48	46
sp|P13073|COX41_HUMAN	P13073	COX41_HUMAN	COX4I1	169	Homo sapiens	1:Experimental evidence at protein level	Cytochrome c oxidase subunit 4 isoform 1, mitochondrial	1	0.999	4	25	25	25	2	2	4	1	1	3	2	2	2	2	1	3	2	2	4	1	1	3	2	2	2	2	1	3	2	2	4	1	1	3	2	2	2	2	1	3
sp|P13489|RINI_HUMAN	P13489	RINI_HUMAN	RNH1	461	Homo sapiens	1:Experimental evidence at protein level	Ribonuclease inhibitor	1	0.999	23	228	228	228	19	23	17	11	15	15	19	18	19	25	26	21	19	23	17	11	15	15	19	18	19	25	26	21	19	23	17	11	15	15	19	18	19	25	26	21
sp|P13611|CSPG2_HUMAN	P13611	CSPG2_HUMAN	VCAN	3396	Homo sapiens	1:Experimental evidence at protein level	Versican core protein	1	0.999	11	61	61	61	8	5	4	4	4	5	6	3	7	6	4	5	8	5	4	4	4	5	6	3	7	6	4	5	8	5	4	4	4	5	6	3	7	6	4	5
sp|P13639|EF2_HUMAN	P13639	EF2_HUMAN	EEF2	858	Homo sapiens	1:Experimental evidence at protein level	Elongation factor 2	1	0.999	59	1148	1135	1148	101	111	85	64	78	81	111	95	96	109	110	107	100	110	84	62	77	80	110	94	95	108	109	106	101	111	85	64	78	81	111	95	96	109	110	107
sp|P13645|K1C10_HUMAN	P13645	K1C10_HUMAN	KRT10	584	Homo sapiens	1:Experimental evidence at protein level	Keratin, type I cytoskeletal 10	1	0.999	32	403	272	414	33	32	28	28	31	33	42	43	27	30	38	38	24	22	17	17	18	22	31	27	17	22	29	26	34	33	29	29	32	34	43	44	27	31	39	39
sp|P13647|K2C5_HUMAN	P13647	K2C5_HUMAN	KRT5	590	Homo sapiens	1:Experimental evidence at protein level	Keratin, type II cytoskeletal 5	1	0.999	34	144	96	249	12	8	8	15	11	14	6	14	8	12	16	20	9	6	5	11	8	10	3	11	5	8	10	10	23	15	13	24	21	21	17	23	15	21	23	33
sp|P13667|PDIA4_HUMAN	P13667	PDIA4_HUMAN	PDIA4	645	Homo sapiens	1:Experimental evidence at protein level	Protein disulfide-isomerase A4	1	0.999	22	82	82	82	8	5	6	6	6	7	11	9	10	6	4	4	8	5	6	6	6	7	11	9	10	6	4	4	8	5	6	6	6	7	11	9	10	6	4	4
sp|P13674|P4HA1_HUMAN	P13674	P4HA1_HUMAN	P4HA1	534	Homo sapiens	1:Experimental evidence at protein level	Prolyl 4-hydroxylase subunit alpha-1	1	0.999	4	26	26	26	3	2	3	1	1	3	2	2	4	2	2	1	3	2	3	1	1	3	2	2	4	2	2	1	3	2	3	1	1	3	2	2	4	2	2	1
sp|P13693|TCTP_HUMAN	P13693	TCTP_HUMAN	TPT1	172	Homo sapiens	1:Experimental evidence at protein level	Translationally-controlled tumor protein	1	0.999	4	19	13	19	1	4	1	0	0	1	2	2	1	2	2	3	1	2	1	0	0	1	1	2	1	1	1	2	1	4	1	0	0	1	2	2	1	2	2	3
sp|P13797|PLST_HUMAN	P13797	PLST_HUMAN	PLS3	630	Homo sapiens	1:Experimental evidence at protein level	Plastin-3	1	0.999	19	145	92	145	11	11	13	7	7	11	17	15	15	17	9	12	7	7	10	5	5	7	11	7	9	10	6	8	11	11	13	7	7	11	17	15	15	17	9	12
sp|P13798|ACPH_HUMAN	P13798	ACPH_HUMAN	APEH	732	Homo sapiens	1:Experimental evidence at protein level	Acylamino-acid-releasing enzyme	1	0.9986	5	11	11	11	1	0	0	0	0	0	2	1	1	4	2	0	1	0	0	0	0	0	2	1	1	4	2	0	1	0	0	0	0	0	2	1	1	4	2	0
sp|P13804|ETFA_HUMAN	P13804	ETFA_HUMAN	ETFA	333	Homo sapiens	1:Experimental evidence at protein level	Electron transfer flavoprotein subunit alpha, mitochondrial	0.9999	0.9979	2	5	5	5	2	1	0	0	0	0	0	0	2	0	0	0	2	1	0	0	0	0	0	0	2	0	0	0	2	1	0	0	0	0	0	0	2	0	0	0
sp|P13807|GYS1_HUMAN	P13807	GYS1_HUMAN	GYS1	737	Homo sapiens	1:Experimental evidence at protein level	Glycogen [starch] synthase, muscle	1	0.999	5	18	17	18	2	3	0	1	2	2	0	0	1	2	3	2	2	3	0	1	2	2	0	0	1	2	2	2	2	3	0	1	2	2	0	0	1	2	3	2
sp|P13861|KAP2_HUMAN	P13861	KAP2_HUMAN	PRKAR2A	404	Homo sapiens	1:Experimental evidence at protein level	cAMP-dependent protein kinase type II-alpha regulatory subunit	1	0.999	7	35	32	35	3	2	4	3	2	1	5	3	3	3	2	4	3	2	4	3	2	1	4	2	3	2	2	4	3	2	4	3	2	1	5	3	3	3	2	4
sp|P13984|T2FB_HUMAN	P13984	T2FB_HUMAN	GTF2F2	249	Homo sapiens	1:Experimental evidence at protein level	General transcription factor IIF subunit 2	1	0.9987	3	7	7	7	1	0	0	0	0	0	0	0	0	2	2	2	1	0	0	0	0	0	0	0	0	2	2	2	1	0	0	0	0	0	0	0	0	2	2	2
sp|P13987|CD59_HUMAN	P13987	CD59_HUMAN	CD59	128	Homo sapiens	1:Experimental evidence at protein level	CD59 glycoprotein	1	0.999	3	27	27	27	3	3	3	3	2	1	3	2	2	2	2	1	3	3	3	3	2	1	3	2	2	2	2	1	3	3	3	3	2	1	3	2	2	2	2	1
sp|P14174|MIF_HUMAN	P14174	MIF_HUMAN	MIF	115	Homo sapiens	1:Experimental evidence at protein level	Macrophage migration inhibitory factor	1	0.999	2	14	14	14	1	2	1	0	0	1	1	2	1	2	1	2	1	2	1	0	0	1	1	2	1	2	1	2	1	2	1	0	0	1	1	2	1	2	1	2
sp|P14314|GLU2B_HUMAN	P14314	GLU2B_HUMAN	PRKCSH	528	Homo sapiens	1:Experimental evidence at protein level	Glucosidase 2 subunit beta	1	0.999	9	38	38	38	0	2	3	1	3	3	5	7	7	4	1	2	0	2	3	1	3	3	5	7	7	4	1	2	0	2	3	1	3	3	5	7	7	4	1	2
sp|P14373|TRI27_HUMAN	P14373	TRI27_HUMAN	TRIM27	513	Homo sapiens	1:Experimental evidence at protein level	Zinc finger protein RFP	0.9672	0.9952	2	3	3	3	1	0	0	0	0	0	0	1	0	0	0	1	1	0	0	0	0	0	0	1	0	0	0	1	1	0	0	0	0	0	0	1	0	0	0	1
sp|P14550|AK1A1_HUMAN	P14550	AK1A1_HUMAN	AKR1A1	325	Homo sapiens	1:Experimental evidence at protein level	Aldo-keto reductase family 1 member A1	1	0.999	11	38	36	52	3	2	3	2	3	1	3	2	5	4	4	6	3	2	3	2	3	1	3	1	5	4	4	5	3	3	5	2	3	1	5	2	6	8	7	7
sp|P14618|KPYM_HUMAN	P14618	KPYM_HUMAN	PKM	531	Homo sapiens	1:Experimental evidence at protein level	Pyruvate kinase PKM	1	0.999	47	764	730	764	64	67	49	31	35	39	77	71	78	80	92	81	61	63	46	30	34	38	74	69	75	76	87	77	64	67	49	31	35	39	77	71	78	80	92	81
sp|P14625|ENPL_HUMAN	P14625	ENPL_HUMAN	HSP90B1	803	Homo sapiens	1:Experimental evidence at protein level	Endoplasmin	1	0.999	37	266	210	298	25	21	20	19	21	16	26	18	30	25	21	24	18	17	16	12	16	12	21	14	26	21	17	20	28	24	23	20	22	19	29	21	33	28	24	27
sp|P14678|RSMB_HUMAN	P14678	RSMB_HUMAN	SNRPB	240	Homo sapiens	1:Experimental evidence at protein level	Small nuclear ribonucleoprotein-associated proteins B and B'	1	0.999	5	35	0	35	3	2	1	1	1	1	1	1	2	7	8	7	0	0	0	0	0	0	0	0	0	0	0	0	3	2	1	1	1	1	1	1	2	7	8	7
sp|P14735|IDE_HUMAN	P14735	IDE_HUMAN	IDE	1019	Homo sapiens	1:Experimental evidence at protein level	Insulin-degrading enzyme	1	0.999	6	24	24	24	2	2	0	0	0	0	3	3	3	5	3	3	2	2	0	0	0	0	3	3	3	5	3	3	2	2	0	0	0	0	3	3	3	5	3	3
sp|P14866|HNRPL_HUMAN	P14866	HNRPL_HUMAN	HNRNPL	589	Homo sapiens	1:Experimental evidence at protein level	Heterogeneous nuclear ribonucleoprotein L	1	0.999	23	291	282	291	22	28	18	11	14	20	31	23	25	30	32	37	22	28	17	11	12	19	30	22	25	29	31	36	22	28	18	11	14	20	31	23	25	30	32	37
sp|P14868|SYDC_HUMAN	P14868	SYDC_HUMAN	DARS1	501	Homo sapiens	1:Experimental evidence at protein level	Aspartate--tRNA ligase, cytoplasmic	1	0.999	25	163	163	163	13	14	12	5	11	10	16	13	17	19	17	16	13	14	12	5	11	10	16	13	17	19	17	16	13	14	12	5	11	10	16	13	17	19	17	16
sp|P14923|PLAK_HUMAN	P14923	PLAK_HUMAN	JUP	745	Homo sapiens	1:Experimental evidence at protein level	Junction plakoglobin	1	0.999	19	54	54	95	5	2	6	6	2	5	8	5	3	2	5	5	5	2	6	6	2	5	8	5	3	2	5	5	9	4	8	6	6	9	13	7	6	6	10	11
sp|P15104|GLNA_HUMAN	P15104	GLNA_HUMAN	GLUL	373	Homo sapiens	1:Experimental evidence at protein level	Glutamine synthetase	0.9983	0.999	1	2	2	2	0	1	0	0	0	0	0	1	0	0	0	0	0	1	0	0	0	0	0	1	0	0	0	0	0	1	0	0	0	0	0	1	0	0	0	0
sp|P15121|ALDR_HUMAN	P15121	ALDR_HUMAN	AKR1B1	316	Homo sapiens	1:Experimental evidence at protein level	Aldo-keto reductase family 1 member B1	1	0.999	14	102	75	102	8	9	8	7	4	6	12	8	8	13	12	7	7	7	5	6	3	5	9	7	6	8	7	5	8	9	8	7	4	6	12	8	8	13	12	7
sp|P15170|ERF3A_HUMAN	P15170	ERF3A_HUMAN	GSPT1	499	Homo sapiens	1:Experimental evidence at protein level	Eukaryotic peptide chain release factor GTP-binding subunit ERF3A	1	0.999	14	79	25	79	10	6	8	3	6	6	8	5	6	5	10	6	2	2	2	2	2	2	1	2	2	2	4	2	10	6	8	3	6	6	8	5	6	5	10	6
sp|P15311|EZRI_HUMAN	P15311	EZRI_HUMAN	EZR	586	Homo sapiens	1:Experimental evidence at protein level	Ezrin	1	0.999	45	289	262	437	23	20	28	15	24	21	27	21	24	30	30	26	21	19	26	13	22	20	23	19	22	25	28	24	34	33	42	24	37	35	40	33	34	45	43	37
sp|P15374|UCHL3_HUMAN	P15374	UCHL3_HUMAN	UCHL3	230	Homo sapiens	1:Experimental evidence at protein level	Ubiquitin carboxyl-terminal hydrolase isozyme L3	0.9375	0.9989	1	1	1	1	0	0	0	0	0	0	1	0	0	0	0	0	0	0	0	0	0	0	1	0	0	0	0	0	0	0	0	0	0	0	1	0	0	0	0	0
sp|P15407|FOSL1_HUMAN	P15407	FOSL1_HUMAN	FOSL1	271	Homo sapiens	1:Experimental evidence at protein level	Fos-related antigen 1	0.9532	0.9883	2	4	4	4	0	1	0	0	0	0	0	0	0	1	2	0	0	1	0	0	0	0	0	0	0	1	2	0	0	1	0	0	0	0	0	0	0	1	2	0
sp|P15531|NDKA_HUMAN	P15531	NDKA_HUMAN	NME1	152	Homo sapiens	1:Experimental evidence at protein level	Nucleoside diphosphate kinase A	1	0.999	9	117	19	117	7	10	8	5	8	8	14	10	13	12	13	9	0	2	1	0	2	0	3	1	3	2	4	1	7	10	8	5	8	8	14	10	13	12	13	9
sp|P15559|NQO1_HUMAN	P15559	NQO1_HUMAN	NQO1	274	Homo sapiens	1:Experimental evidence at protein level	NAD(P)H dehydrogenase [quinone] 1	1	0.9979	3	9	9	9	1	1	1	0	0	0	1	1	2	1	0	1	1	1	1	0	0	0	1	1	2	1	0	1	1	1	1	0	0	0	1	1	2	1	0	1
sp|P15880|RS2_HUMAN	P15880	RS2_HUMAN	RPS2	293	Homo sapiens	1:Experimental evidence at protein level	40S ribosomal protein S2	1	0.999	17	179	179	179	17	12	13	13	15	18	14	17	13	16	14	17	17	12	13	13	15	18	14	17	13	16	14	17	17	12	13	13	15	18	14	17	13	16	14	17
sp|P15924|DESP_HUMAN	P15924	DESP_HUMAN	DSP	2871	Homo sapiens	1:Experimental evidence at protein level	Desmoplakin	1	0.999	145	930	930	930	78	83	83	63	60	75	78	66	79	86	83	96	78	83	83	63	60	75	78	66	79	86	83	96	78	83	83	63	60	75	78	66	79	86	83	96
sp|P15927|RFA2_HUMAN	P15927	RFA2_HUMAN	RPA2	270	Homo sapiens	1:Experimental evidence at protein level	Replication protein A 32 kDa subunit	0.9912	0.999	1	7	7	7	0	1	1	0	0	0	2	0	0	1	1	1	0	1	1	0	0	0	2	0	0	1	1	1	0	1	1	0	0	0	2	0	0	1	1	1
sp|P16070|CD44_HUMAN	P16070	CD44_HUMAN	CD44	742	Homo sapiens	1:Experimental evidence at protein level	CD44 antigen	1	0.999	9	72	72	72	7	5	5	6	7	6	8	8	7	3	5	5	7	5	5	6	7	6	8	8	7	3	5	5	7	5	5	6	7	6	8	8	7	3	5	5
sp|P16152|CBR1_HUMAN	P16152	CBR1_HUMAN	CBR1	277	Homo sapiens	1:Experimental evidence at protein level	Carbonyl reductase [NADPH] 1	1	0.999	10	37	24	37	3	2	2	1	3	2	5	1	4	6	5	3	1	2	2	0	2	1	2	1	2	5	4	2	3	2	2	1	3	2	5	1	4	6	5	3
sp|P16298|PP2BB_HUMAN	P16298	PP2BB_HUMAN	PPP3CB	524	Homo sapiens	1:Experimental evidence at protein level	Serine/threonine-protein phosphatase 2B catalytic subunit beta isoform	0.9983	0.9969	5	3	3	27	0	0	0	1	0	0	1	0	0	0	0	1	0	0	0	1	0	0	1	0	0	0	0	1	3	2	2	2	1	3	4	2	3	2	1	2
sp|P16401|H15_HUMAN	P16401	H15_HUMAN	H1-5	226	Homo sapiens	1:Experimental evidence at protein level	Histone H1.5	1	0.999	10	88	71	88	10	6	9	6	6	5	6	6	6	11	7	10	8	4	7	5	5	4	5	4	5	10	6	8	10	6	9	6	6	5	6	6	6	11	7	10
sp|P16403|H12_HUMAN	P16403	H12_HUMAN	H1-2	213	Homo sapiens	1:Experimental evidence at protein level	Histone H1.2	1	0.999	15	166	51	183	14	13	15	12	15	12	13	14	16	16	14	12	4	4	5	4	5	4	2	4	4	5	5	5	16	15	17	13	16	13	14	16	17	17	15	14
sp|P16435|NCPR_HUMAN	P16435	NCPR_HUMAN	POR	677	Homo sapiens	1:Experimental evidence at protein level	NADPH--cytochrome P450 reductase	1	0.9982	3	10	10	10	2	1	1	0	0	0	2	1	1	0	1	1	2	1	1	0	0	0	2	1	1	0	1	1	2	1	1	0	0	0	2	1	1	0	1	1
sp|P16615|AT2A2_HUMAN	P16615	AT2A2_HUMAN	ATP2A2	1042	Homo sapiens	1:Experimental evidence at protein level	Sarcoplasmic/endoplasmic reticulum calcium ATPase 2	1	0.999	30	299	191	299	21	27	20	19	22	23	35	27	31	24	24	26	12	15	13	16	14	14	24	15	19	15	16	18	21	27	20	19	22	23	35	27	31	24	24	26
sp|P16949|STMN1_HUMAN	P16949	STMN1_HUMAN	STMN1	149	Homo sapiens	1:Experimental evidence at protein level	Stathmin	1	0.999	7	38	18	38	4	4	3	1	1	3	4	4	4	4	2	4	2	2	1	0	1	1	1	2	2	3	1	2	4	4	3	1	1	3	4	4	4	4	2	4
sp|P17096|HMGA1_HUMAN	P17096	HMGA1_HUMAN	HMGA1	107	Homo sapiens	1:Experimental evidence at protein level	High mobility group protein HMG-I/HMG-Y	1	0.999	3	21	21	21	3	4	3	0	0	0	1	1	2	3	1	3	3	4	3	0	0	0	1	1	2	3	1	3	3	4	3	0	0	0	1	1	2	3	1	3
sp|P17252|KPCA_HUMAN	P17252	KPCA_HUMAN	PRKCA	672	Homo sapiens	1:Experimental evidence at protein level	Protein kinase C alpha type	1	0.999	9	75	55	75	7	10	7	3	5	5	7	6	8	5	6	6	5	7	4	2	3	4	5	6	6	4	5	4	7	10	7	3	5	5	7	6	8	5	6	6
sp|P17301|ITA2_HUMAN	P17301	ITA2_HUMAN	ITGA2	1181	Homo sapiens	1:Experimental evidence at protein level	Integrin alpha-2	1	0.999	4	21	21	21	2	4	1	1	1	2	3	1	2	2	1	1	2	4	1	1	1	2	3	1	2	2	1	1	2	4	1	1	1	2	3	1	2	2	1	1
sp|P17302|CXA1_HUMAN	P17302	CXA1_HUMAN	GJA1	382	Homo sapiens	1:Experimental evidence at protein level	Gap junction alpha-1 protein	1	0.9989	6	29	29	29	3	1	3	3	4	2	3	1	4	2	1	2	3	1	3	3	4	2	3	1	4	2	1	2	3	1	3	3	4	2	3	1	4	2	1	2
sp|P17480|UBF1_HUMAN	P17480	UBF1_HUMAN	UBTF	764	Homo sapiens	1:Experimental evidence at protein level	Nucleolar transcription factor 1	1	0.999	17	45	45	45	10	9	4	0	1	2	1	1	0	6	7	4	10	9	4	0	1	2	1	1	0	6	7	4	10	9	4	0	1	2	1	1	0	6	7	4
sp|P17655|CAN2_HUMAN	P17655	CAN2_HUMAN	CAPN2	700	Homo sapiens	1:Experimental evidence at protein level	Calpain-2 catalytic subunit	1	0.999	20	161	161	161	15	15	12	8	10	12	16	15	17	14	16	11	15	15	12	8	10	12	16	15	17	14	16	11	15	15	12	8	10	12	16	15	17	14	16	11
sp|P17812|PYRG1_HUMAN	P17812	PYRG1_HUMAN	CTPS1	591	Homo sapiens	1:Experimental evidence at protein level	CTP synthase 1	1	0.999	12	48	45	48	6	4	6	2	2	3	6	4	6	2	2	5	5	3	6	2	2	3	6	4	6	2	2	4	6	4	6	2	2	3	6	4	6	2	2	5
sp|P17844|DDX5_HUMAN	P17844	DDX5_HUMAN	DDX5	614	Homo sapiens	1:Experimental evidence at protein level	Probable ATP-dependent RNA helicase DDX5	1	0.999	47	461	326	461	42	38	32	19	23	28	37	33	36	58	54	61	31	27	22	14	15	18	28	21	25	42	38	45	42	38	32	19	23	28	37	33	36	58	54	61
sp|P17858|PFKAL_HUMAN	P17858	PFKAL_HUMAN	PFKL	780	Homo sapiens	1:Experimental evidence at protein level	ATP-dependent 6-phosphofructokinase, liver type	1	0.999	22	102	95	147	11	9	8	5	2	5	8	9	13	10	10	12	10	9	7	5	2	5	7	8	13	9	9	11	15	14	11	7	5	9	12	13	17	13	15	16
sp|P17931|LEG3_HUMAN	P17931	LEG3_HUMAN	LGALS3	250	Homo sapiens	1:Experimental evidence at protein level	Galectin-3	1	0.9989	2	4	4	4	0	0	2	0	0	0	0	1	0	0	0	1	0	0	2	0	0	0	0	1	0	0	0	1	0	0	2	0	0	0	0	1	0	0	0	1
sp|P17980|PRS6A_HUMAN	P17980	PRS6A_HUMAN	PSMC3	439	Homo sapiens	1:Experimental evidence at protein level	26S proteasome regulatory subunit 6A	1	0.999	13	41	41	41	1	2	1	1	1	0	5	0	0	10	9	11	1	2	1	1	1	0	5	0	0	10	9	11	1	2	1	1	1	0	5	0	0	10	9	11
sp|P17987|TCPA_HUMAN	P17987	TCPA_HUMAN	TCP1	556	Homo sapiens	1:Experimental evidence at protein level	T-complex protein 1 subunit alpha	1	0.999	21	190	190	190	15	15	15	8	11	16	18	14	16	23	21	18	15	15	15	8	11	16	18	14	16	23	21	18	15	15	15	8	11	16	18	14	16	23	21	18
sp|P18031|PTN1_HUMAN	P18031	PTN1_HUMAN	PTPN1	435	Homo sapiens	1:Experimental evidence at protein level	Tyrosine-protein phosphatase non-receptor type 1	1	0.999	15	96	96	96	8	11	7	4	8	8	10	10	9	8	6	7	8	11	7	4	8	8	10	10	9	8	6	7	8	11	7	4	8	8	10	10	9	8	6	7
sp|P18074|ERCC2_HUMAN	P18074	ERCC2_HUMAN	ERCC2	760	Homo sapiens	1:Experimental evidence at protein level	General transcription and DNA repair factor IIH helicase subunit XPD	1	0.998	4	5	5	5	0	0	0	0	0	0	1	0	0	0	2	2	0	0	0	0	0	0	1	0	0	0	2	2	0	0	0	0	0	0	1	0	0	0	2	2
sp|P18077|RL35A_HUMAN	P18077	RL35A_HUMAN	RPL35A	110	Homo sapiens	1:Experimental evidence at protein level	60S ribosomal protein L35a	1	0.9987	8	55	55	55	8	6	7	4	2	2	1	5	2	7	6	5	8	6	7	4	2	2	1	5	2	7	6	5	8	6	7	4	2	2	1	5	2	7	6	5
sp|P18084|ITB5_HUMAN	P18084	ITB5_HUMAN	ITGB5	799	Homo sapiens	1:Experimental evidence at protein level	Integrin beta-5	1	0.999	10	24	24	24	3	4	1	3	4	3	1	0	1	2	0	2	3	4	1	3	4	3	1	0	1	2	0	2	3	4	1	3	4	3	1	0	1	2	0	2
sp|P18085|ARF4_HUMAN	P18085	ARF4_HUMAN	ARF4	180	Homo sapiens	1:Experimental evidence at protein level	ADP-ribosylation factor 4	1	0.999	6	42	29	42	3	3	3	1	2	3	2	3	7	5	5	5	2	2	2	1	1	2	0	3	5	3	4	4	3	3	3	1	2	3	2	3	7	5	5	5
sp|P18124|RL7_HUMAN	P18124	RL7_HUMAN	RPL7	248	Homo sapiens	1:Experimental evidence at protein level	60S ribosomal protein L7	1	0.999	29	397	397	397	34	38	25	26	35	34	35	33	26	38	39	34	34	38	25	26	35	34	35	33	26	38	39	34	34	38	25	26	35	34	35	33	26	38	39	34
sp|P18206|VINC_HUMAN	P18206	VINC_HUMAN	VCL	1134	Homo sapiens	1:Experimental evidence at protein level	Vinculin	1	0.999	93	1114	1114	1114	98	103	84	48	69	75	104	98	104	113	113	105	98	103	84	48	69	75	104	98	104	113	113	105	98	103	84	48	69	75	104	98	104	113	113	105
sp|P18583|SON_HUMAN	P18583	SON_HUMAN	SON	2426	Homo sapiens	1:Experimental evidence at protein level	Protein SON	1	0.999	38	128	128	128	1	1	1	0	1	1	1	1	1	35	42	43	1	1	1	0	1	1	1	1	1	35	42	43	1	1	1	0	1	1	1	1	1	35	42	43
sp|P18621|RL17_HUMAN	P18621	RL17_HUMAN	RPL17	184	Homo sapiens	1:Experimental evidence at protein level	60S ribosomal protein L17	1	0.999	11	83	77	83	5	9	3	5	6	5	10	7	8	9	10	6	5	8	2	5	5	5	10	7	8	8	9	5	5	9	3	5	6	5	10	7	8	9	10	6
sp|P18669|PGAM1_HUMAN	P18669	PGAM1_HUMAN	PGAM1	254	Homo sapiens	1:Experimental evidence at protein level	Phosphoglycerate mutase 1	1	0.999	6	24	1	24	2	2	2	0	0	0	2	2	4	5	4	1	0	0	0	0	0	0	0	0	0	0	1	0	2	2	2	0	0	0	2	2	4	5	4	1
sp|P18754|RCC1_HUMAN	P18754	RCC1_HUMAN	RCC1	421	Homo sapiens	1:Experimental evidence at protein level	Regulator of chromosome condensation	1	0.999	8	19	19	19	1	0	1	1	0	1	1	1	1	7	3	2	1	0	1	1	0	1	1	1	1	7	3	2	1	0	1	1	0	1	1	1	1	7	3	2
sp|P18858|DNLI1_HUMAN	P18858	DNLI1_HUMAN	LIG1	919	Homo sapiens	1:Experimental evidence at protein level	DNA ligase 1	0.9941	0.9971	1	1	1	1	0	0	0	0	0	0	0	0	0	0	0	1	0	0	0	0	0	0	0	0	0	0	0	1	0	0	0	0	0	0	0	0	0	0	0	1
sp|P18887|XRCC1_HUMAN	P18887	XRCC1_HUMAN	XRCC1	633	Homo sapiens	1:Experimental evidence at protein level	DNA repair protein XRCC1	1	0.9987	2	6	6	6	2	0	1	1	0	0	0	0	0	0	2	0	2	0	1	1	0	0	0	0	0	0	2	0	2	0	1	1	0	0	0	0	0	0	2	0
sp|P19022|CADH2_HUMAN	P19022	CADH2_HUMAN	CDH2	906	Homo sapiens	1:Experimental evidence at protein level	Cadherin-2	1	0.999	5	13	13	13	1	0	0	0	0	2	1	3	1	1	2	2	1	0	0	0	0	2	1	3	1	1	2	2	1	0	0	0	0	2	1	3	1	1	2	2
sp|P19174|PLCG1_HUMAN	P19174	PLCG1_HUMAN	PLCG1	1290	Homo sapiens	1:Experimental evidence at protein level	1-phosphatidylinositol 4,5-bisphosphate phosphodiesterase gamma-1	1	0.999	9	32	32	32	3	3	0	3	1	2	2	4	3	5	6	0	3	3	0	3	1	2	2	4	3	5	6	0	3	3	0	3	1	2	2	4	3	5	6	0
sp|P19338|NUCL_HUMAN	P19338	NUCL_HUMAN	NCL	710	Homo sapiens	1:Experimental evidence at protein level	Nucleolin	1	0.999	30	236	236	236	26	30	25	14	11	16	19	14	15	25	20	21	26	30	25	14	11	16	19	14	15	25	20	21	26	30	25	14	11	16	19	14	15	25	20	21
sp|P19367|HXK1_HUMAN	P19367	HXK1_HUMAN	HK1	917	Homo sapiens	1:Experimental evidence at protein level	Hexokinase-1	1	0.999	53	563	452	563	41	54	43	28	42	43	51	41	53	54	60	53	33	42	37	22	34	36	40	32	43	45	46	42	41	54	43	28	42	43	51	41	53	54	60	53
sp|P19387|RPB3_HUMAN	P19387	RPB3_HUMAN	POLR2C	275	Homo sapiens	1:Experimental evidence at protein level	DNA-directed RNA polymerase II subunit RPB3	0.9986	0.9987	2	2	2	2	0	1	0	0	0	0	0	0	0	1	0	0	0	1	0	0	0	0	0	0	0	1	0	0	0	1	0	0	0	0	0	0	0	1	0	0
sp|P19447|ERCC3_HUMAN	P19447	ERCC3_HUMAN	ERCC3	782	Homo sapiens	1:Experimental evidence at protein level	General transcription and DNA repair factor IIH helicase subunit XPB	0.9996	0.9974	2	2	2	2	1	0	0	0	0	0	0	0	0	0	1	0	1	0	0	0	0	0	0	0	0	0	1	0	1	0	0	0	0	0	0	0	0	0	1	0
sp|P19474|RO52_HUMAN	P19474	RO52_HUMAN	TRIM21	475	Homo sapiens	1:Experimental evidence at protein level	E3 ubiquitin-protein ligase TRIM21	1	0.999	10	36	36	36	2	4	3	1	0	0	6	3	2	5	3	7	2	4	3	1	0	0	6	3	2	5	3	7	2	4	3	1	0	0	6	3	2	5	3	7
sp|P19525|E2AK2_HUMAN	P19525	E2AK2_HUMAN	EIF2AK2	551	Homo sapiens	1:Experimental evidence at protein level	Interferon-induced, double-stranded RNA-activated protein kinase	1	0.999	4	19	19	19	1	1	2	1	1	1	1	2	3	3	1	2	1	1	2	1	1	1	1	2	3	3	1	2	1	1	2	1	1	1	1	2	3	3	1	2
sp|P19623|SPEE_HUMAN	P19623	SPEE_HUMAN	SRM	302	Homo sapiens	1:Experimental evidence at protein level	Spermidine synthase	1	0.9989	3	13	13	13	1	2	0	0	1	1	1	2	1	2	1	1	1	2	0	0	1	1	1	2	1	2	1	1	1	2	0	0	1	1	1	2	1	2	1	1
sp|P19784|CSK22_HUMAN	P19784	CSK22_HUMAN	CSNK2A2	350	Homo sapiens	1:Experimental evidence at protein level	Casein kinase II subunit alpha'	1	0.999	6	17	17	22	2	1	0	1	0	0	1	2	1	3	3	3	2	1	0	1	0	0	1	2	1	3	3	3	2	1	0	1	0	0	1	2	1	5	5	4
sp|P19823|ITIH2_HUMAN	P19823	ITIH2_HUMAN	ITIH2	946	Homo sapiens	1:Experimental evidence at protein level	Inter-alpha-trypsin inhibitor heavy chain H2	1	0.9989	4	8	8	8	1	1	1	1	1	2	0	0	0	1	0	0	1	1	1	1	1	2	0	0	0	1	0	0	1	1	1	1	1	2	0	0	0	1	0	0
sp|P19838|NFKB1_HUMAN	P19838	NFKB1_HUMAN	NFKB1	968	Homo sapiens	1:Experimental evidence at protein level	Nuclear factor NF-kappa-B p105 subunit	0.9994	0.9963	1	2	2	2	0	0	0	0	0	0	1	0	0	0	0	1	0	0	0	0	0	0	1	0	0	0	0	1	0	0	0	0	0	0	1	0	0	0	0	1
sp|P20042|IF2B_HUMAN	P20042	IF2B_HUMAN	EIF2S2	333	Homo sapiens	1:Experimental evidence at protein level	Eukaryotic translation initiation factor 2 subunit 2	1	0.999	5	22	22	22	1	3	3	1	3	2	2	1	2	2	0	2	1	3	3	1	3	2	2	1	2	2	0	2	1	3	3	1	3	2	2	1	2	2	0	2
sp|P20073|ANXA7_HUMAN	P20073	ANXA7_HUMAN	ANXA7	488	Homo sapiens	1:Experimental evidence at protein level	Annexin A7	1	0.999	11	40	40	40	2	5	4	2	4	1	4	4	4	5	2	3	2	5	4	2	4	1	4	4	4	5	2	3	2	5	4	2	4	1	4	4	4	5	2	3
sp|P20226|TBP_HUMAN	P20226	TBP_HUMAN	TBP	339	Homo sapiens	1:Experimental evidence at protein level	TATA-box-binding protein	0.6735	0.9917	1	1	0	1	0	0	0	0	0	0	0	0	0	0	1	0	0	0	0	0	0	0	0	0	0	0	0	0	0	0	0	0	0	0	0	0	0	0	1	0
sp|P20290|BTF3_HUMAN	P20290	BTF3_HUMAN	BTF3	206	Homo sapiens	1:Experimental evidence at protein level	Transcription factor BTF3	0.9849	0.9983	1	1	1	1	0	0	0	0	0	0	0	1	0	0	0	0	0	0	0	0	0	0	0	1	0	0	0	0	0	0	0	0	0	0	0	1	0	0	0	0
sp|P20585|MSH3_HUMAN	P20585	MSH3_HUMAN	MSH3	1137	Homo sapiens	1:Experimental evidence at protein level	DNA mismatch repair protein Msh3	0.9662	0.9961	1	1	1	1	0	0	0	0	0	0	0	0	0	1	0	0	0	0	0	0	0	0	0	0	0	1	0	0	0	0	0	0	0	0	0	0	0	1	0	0
sp|P20618|PSB1_HUMAN	P20618	PSB1_HUMAN	PSMB1	241	Homo sapiens	1:Experimental evidence at protein level	Proteasome subunit beta type-1	1	0.999	8	36	36	36	2	1	1	1	1	1	1	1	1	10	8	8	2	1	1	1	1	1	1	1	1	10	8	8	2	1	1	1	1	1	1	1	1	10	8	8
sp|P20700|LMNB1_HUMAN	P20700	LMNB1_HUMAN	LMNB1	586	Homo sapiens	1:Experimental evidence at protein level	Lamin-B1	1	0.999	54	398	357	429	28	26	27	22	26	22	70	57	52	26	27	15	24	24	23	19	22	19	67	52	47	23	24	13	31	28	29	25	29	24	73	61	55	28	29	17
sp|P20742|PZP_HUMAN	P20742	PZP_HUMAN	PZP	1482	Homo sapiens	1:Experimental evidence at protein level	Pregnancy zone protein	0.9962	0.9989	3	3	3	25	0	1	0	0	0	0	1	0	0	1	0	0	0	1	0	0	0	0	1	0	0	1	0	0	2	5	1	1	2	2	2	2	1	4	1	2
sp|P20810|ICAL_HUMAN	P20810	ICAL_HUMAN	CAST	708	Homo sapiens	1:Experimental evidence at protein level	Calpastatin	0.8743	0.9975	1	1	1	1	0	0	0	0	0	0	0	0	0	0	1	0	0	0	0	0	0	0	0	0	0	0	1	0	0	0	0	0	0	0	0	0	0	0	1	0
sp|P20930|FILA_HUMAN	P20930	FILA_HUMAN	FLG	4061	Homo sapiens	1:Experimental evidence at protein level	Filaggrin	0.9886	0.9932	1	1	1	1	0	0	0	1	0	0	0	0	0	0	0	0	0	0	0	1	0	0	0	0	0	0	0	0	0	0	0	1	0	0	0	0	0	0	0	0
sp|P20936|RASA1_HUMAN	P20936	RASA1_HUMAN	RASA1	1047	Homo sapiens	1:Experimental evidence at protein level	Ras GTPase-activating protein 1	1	0.999	3	14	14	14	1	0	0	1	1	1	1	2	3	2	1	1	1	0	0	1	1	1	1	2	3	2	1	1	1	0	0	1	1	1	1	2	3	2	1	1
sp|P21127|CD11B_HUMAN	P21127	CD11B_HUMAN	CDK11B	795	Homo sapiens	1:Experimental evidence at protein level	Cyclin-dependent kinase 11B	1	0.999	12	29	0	29	0	0	0	1	0	0	0	0	0	6	9	13	0	0	0	0	0	0	0	0	0	0	0	0	0	0	0	1	0	0	0	0	0	6	9	13
sp|P21281|VATB2_HUMAN	P21281	VATB2_HUMAN	ATP6V1B2	511	Homo sapiens	1:Experimental evidence at protein level	V-type proton ATPase subunit B, brain isoform	1	0.999	13	75	50	75	8	6	5	6	5	2	9	8	8	9	5	4	6	5	3	4	3	2	7	5	5	7	3	0	8	6	5	6	5	2	9	8	8	9	5	4
sp|P21283|VATC1_HUMAN	P21283	VATC1_HUMAN	ATP6V1C1	382	Homo sapiens	1:Experimental evidence at protein level	V-type proton ATPase subunit C 1	0.9999	0.9985	2	3	3	3	0	0	0	0	0	0	1	0	0	1	1	0	0	0	0	0	0	0	1	0	0	1	1	0	0	0	0	0	0	0	1	0	0	1	1	0
sp|P21291|CSRP1_HUMAN	P21291	CSRP1_HUMAN	CSRP1	193	Homo sapiens	1:Experimental evidence at protein level	Cysteine and glycine-rich protein 1	1	0.999	10	147	147	147	14	17	12	4	9	14	12	13	12	15	12	13	14	17	12	4	9	14	12	13	12	15	12	13	14	17	12	4	9	14	12	13	12	15	12	13
sp|P21333|FLNA_HUMAN	P21333	FLNA_HUMAN	FLNA	2647	Homo sapiens	1:Experimental evidence at protein level	Filamin-A	1	0.999	192	3888	3608	3888	316	337	294	205	274	315	347	338	341	360	376	385	296	309	273	184	250	291	324	315	315	338	353	360	316	337	294	205	274	315	347	338	341	360	376	385
sp|P21359|NF1_HUMAN	P21359	NF1_HUMAN	NF1	2839	Homo sapiens	1:Experimental evidence at protein level	Neurofibromin	0.9996	0.988	3	4	4	4	0	1	0	0	1	0	0	0	0	1	1	0	0	1	0	0	1	0	0	0	0	1	1	0	0	1	0	0	1	0	0	0	0	1	1	0
sp|P21399|ACOHC_HUMAN	P21399	ACOHC_HUMAN	ACO1	889	Homo sapiens	1:Experimental evidence at protein level	Cytoplasmic aconitate hydratase	1	0.9975	7	14	14	14	1	0	0	0	0	0	3	0	1	6	2	1	1	0	0	0	0	0	3	0	1	6	2	1	1	0	0	0	0	0	3	0	1	6	2	1
sp|P21589|5NTD_HUMAN	P21589	5NTD_HUMAN	NT5E	574	Homo sapiens	1:Experimental evidence at protein level	5'-nucleotidase	1	0.999	15	102	102	102	11	8	10	3	4	6	11	7	11	10	11	10	11	8	10	3	4	6	11	7	11	10	11	10	11	8	10	3	4	6	11	7	11	10	11	10
sp|P21796|VDAC1_HUMAN	P21796	VDAC1_HUMAN	VDAC1	283	Homo sapiens	1:Experimental evidence at protein level	Voltage-dependent anion-selective channel protein 1	1	0.999	9	54	54	70	4	4	5	5	5	3	5	4	7	3	6	3	4	4	5	5	5	3	5	4	7	3	6	3	5	6	7	5	5	3	7	6	9	5	7	5
sp|P21912|SDHB_HUMAN	P21912	SDHB_HUMAN	SDHB	280	Homo sapiens	1:Experimental evidence at protein level	Succinate dehydrogenase [ubiquinone] iron-sulfur subunit, mitochondrial	1	0.999	6	32	32	32	4	6	3	0	4	2	3	1	3	2	2	2	4	6	3	0	4	2	3	1	3	2	2	2	4	6	3	0	4	2	3	1	3	2	2	2
sp|P21926|CD9_HUMAN	P21926	CD9_HUMAN	CD9	228	Homo sapiens	1:Experimental evidence at protein level	CD9 antigen	0.9432	0.999	1	5	5	5	1	0	0	0	1	0	0	1	1	0	1	0	1	0	0	0	1	0	0	1	1	0	1	0	1	0	0	0	1	0	0	1	1	0	1	0
sp|P21964|COMT_HUMAN	P21964	COMT_HUMAN	COMT	271	Homo sapiens	1:Experimental evidence at protein level	Catechol O-methyltransferase	0.9988	0.997	2	10	10	10	0	0	2	1	0	0	2	2	1	1	1	0	0	0	2	1	0	0	2	2	1	1	1	0	0	0	2	1	0	0	2	2	1	1	1	0
sp|P21980|TGM2_HUMAN	P21980	TGM2_HUMAN	TGM2	687	Homo sapiens	1:Experimental evidence at protein level	Protein-glutamine gamma-glutamyltransferase 2	1	0.999	32	500	478	500	44	46	39	26	31	36	47	42	44	53	46	46	42	44	37	25	29	35	45	40	42	51	44	44	44	46	39	26	31	36	47	42	44	53	46	46
sp|P22059|OSBP1_HUMAN	P22059	OSBP1_HUMAN	OSBP	807	Homo sapiens	1:Experimental evidence at protein level	Oxysterol-binding protein 1	1	0.999	4	9	8	9	0	1	1	0	1	1	2	0	1	1	1	0	0	0	1	0	1	1	2	0	1	1	1	0	0	1	1	0	1	1	2	0	1	1	1	0
sp|P22061|PIMT_HUMAN	P22061	PIMT_HUMAN	PCMT1	227	Homo sapiens	1:Experimental evidence at protein level	Protein-L-isoaspartate(D-aspartate) O-methyltransferase	0.9999	0.999	2	3	3	3	1	0	0	0	0	0	0	0	0	1	0	1	1	0	0	0	0	0	0	0	0	1	0	1	1	0	0	0	0	0	0	0	0	1	0	1
sp|P22087|FBRL_HUMAN	P22087	FBRL_HUMAN	FBL	321	Homo sapiens	1:Experimental evidence at protein level	rRNA 2'-O-methyltransferase fibrillarin	1	0.999	10	50	39	50	8	8	8	3	2	4	3	2	1	2	4	5	6	8	7	3	1	2	2	1	0	2	4	3	8	8	8	3	2	4	3	2	1	2	4	5
sp|P22102|PUR2_HUMAN	P22102	PUR2_HUMAN	GART	1010	Homo sapiens	1:Experimental evidence at protein level	Trifunctional purine biosynthetic protein adenosine-3	1	0.999	25	145	145	145	16	15	10	7	11	12	12	9	12	13	14	14	16	15	10	7	11	12	12	9	12	13	14	14	16	15	10	7	11	12	12	9	12	13	14	14
sp|P22234|PUR6_HUMAN	P22234	PUR6_HUMAN	PAICS	425	Homo sapiens	1:Experimental evidence at protein level	Bifunctional phosphoribosylaminoimidazole carboxylase/phosphoribosylaminoimidazole succinocarboxamide synthetase	1	0.999	21	161	161	161	15	13	11	6	9	12	16	9	18	17	17	18	15	13	11	6	9	12	16	9	18	17	17	18	15	13	11	6	9	12	16	9	18	17	17	18
sp|P22307|SCP2_HUMAN	P22307	SCP2_HUMAN	SCP2	547	Homo sapiens	1:Experimental evidence at protein level	Sterol carrier protein 2	1	0.9987	3	9	9	9	2	1	2	0	0	1	2	0	1	0	0	0	2	1	2	0	0	1	2	0	1	0	0	0	2	1	2	0	0	1	2	0	1	0	0	0
sp|P22314|UBA1_HUMAN	P22314	UBA1_HUMAN	UBA1	1058	Homo sapiens	1:Experimental evidence at protein level	Ubiquitin-like modifier-activating enzyme 1	1	0.999	31	294	294	294	24	32	22	13	14	14	23	22	25	35	34	36	24	32	22	13	14	14	23	22	25	35	34	36	24	32	22	13	14	14	23	22	25	35	34	36
sp|P22392|NDKB_HUMAN	P22392	NDKB_HUMAN	NME2	152	Homo sapiens	1:Experimental evidence at protein level	Nucleoside diphosphate kinase B	1	0.999	9	40	1	138	3	3	2	2	5	4	3	4	3	4	4	3	0	1	0	0	0	0	0	0	0	0	0	0	10	11	9	7	11	12	14	13	13	14	13	11
sp|P22626|ROA2_HUMAN	P22626	ROA2_HUMAN	HNRNPA2B1	353	Homo sapiens	1:Experimental evidence at protein level	Heterogeneous nuclear ribonucleoproteins A2/B1	1	0.999	29	237	237	293	15	15	15	15	10	10	19	16	18	34	37	33	15	15	15	15	10	10	19	16	18	34	37	33	20	21	15	17	12	13	24	19	24	43	44	41
sp|P22681|CBL_HUMAN	P22681	CBL_HUMAN	CBL	906	Homo sapiens	1:Experimental evidence at protein level	E3 ubiquitin-protein ligase CBL	0.9235	0.9986	1	2	2	2	0	2	0	0	0	0	0	0	0	0	0	0	0	2	0	0	0	0	0	0	0	0	0	0	0	2	0	0	0	0	0	0	0	0	0	0
sp|P22695|QCR2_HUMAN	P22695	QCR2_HUMAN	UQCRC2	453	Homo sapiens	1:Experimental evidence at protein level	Cytochrome b-c1 complex subunit 2, mitochondrial	1	0.999	13	77	77	77	7	7	6	5	9	9	7	4	6	6	6	5	7	7	6	5	9	9	7	4	6	6	6	5	7	7	6	5	9	9	7	4	6	6	6	5
sp|P23142|FBLN1_HUMAN	P23142	FBLN1_HUMAN	FBLN1	703	Homo sapiens	1:Experimental evidence at protein level	Fibulin-1	1	0.999	4	19	19	19	3	1	1	0	0	0	4	0	3	2	3	2	3	1	1	0	0	0	4	0	3	2	3	2	3	1	1	0	0	0	4	0	3	2	3	2
sp|P23193|TCEA1_HUMAN	P23193	TCEA1_HUMAN	TCEA1	301	Homo sapiens	1:Experimental evidence at protein level	Transcription elongation factor A protein 1	1	0.999	9	30	24	30	2	5	4	1	3	2	1	1	1	4	2	4	2	3	2	1	3	2	1	1	1	3	2	3	2	5	4	1	3	2	1	1	1	4	2	4
sp|P23229|ITA6_HUMAN	P23229	ITA6_HUMAN	ITGA6	1130	Homo sapiens	1:Experimental evidence at protein level	Integrin alpha-6	0.9859	0.9985	1	1	1	1	0	0	0	0	0	0	1	0	0	0	0	0	0	0	0	0	0	0	1	0	0	0	0	0	0	0	0	0	0	0	1	0	0	0	0	0
sp|P23246|SFPQ_HUMAN	P23246	SFPQ_HUMAN	SFPQ	707	Homo sapiens	1:Experimental evidence at protein level	Splicing factor, proline- and glutamine-rich	1	0.999	29	262	254	262	23	18	22	12	9	12	15	10	14	45	41	41	23	18	21	11	8	11	15	10	14	44	40	39	23	18	22	12	9	12	15	10	14	45	41	41
sp|P23258|TBG1_HUMAN	P23258	TBG1_HUMAN	TUBG1	451	Homo sapiens	1:Experimental evidence at protein level	Tubulin gamma-1 chain	0.9999	0.9983	2	4	0	4	0	0	1	0	1	0	1	0	1	0	0	0	0	0	0	0	0	0	0	0	0	0	0	0	0	0	1	0	1	0	1	0	1	0	0	0
sp|P23284|PPIB_HUMAN	P23284	PPIB_HUMAN	PPIB	216	Homo sapiens	1:Experimental evidence at protein level	Peptidyl-prolyl cis-trans isomerase B	1	0.999	8	40	40	40	3	3	2	3	3	2	8	3	4	3	2	4	3	3	2	3	3	2	8	3	4	3	2	4	3	3	2	3	3	2	8	3	4	3	2	4
sp|P23368|MAOM_HUMAN	P23368	MAOM_HUMAN	ME2	584	Homo sapiens	1:Experimental evidence at protein level	NAD-dependent malic enzyme, mitochondrial	1	0.999	4	12	12	12	1	1	2	0	1	2	1	1	2	0	0	1	1	1	2	0	1	2	1	1	2	0	0	1	1	1	2	0	1	2	1	1	2	0	0	1
sp|P23381|SYWC_HUMAN	P23381	SYWC_HUMAN	WARS1	471	Homo sapiens	1:Experimental evidence at protein level	Tryptophan--tRNA ligase, cytoplasmic	0.9878	0.9984	1	2	2	2	0	1	0	0	0	0	0	0	0	1	0	0	0	1	0	0	0	0	0	0	0	1	0	0	0	1	0	0	0	0	0	0	0	1	0	0
sp|P23396|RS3_HUMAN	P23396	RS3_HUMAN	RPS3	243	Homo sapiens	1:Experimental evidence at protein level	40S ribosomal protein S3	1	0.999	23	218	218	218	20	19	15	10	14	16	21	24	21	19	20	19	20	19	15	10	14	16	21	24	21	19	20	19	20	19	15	10	14	16	21	24	21	19	20	19
sp|P23458|JAK1_HUMAN	P23458	JAK1_HUMAN	JAK1	1154	Homo sapiens	1:Experimental evidence at protein level	Tyrosine-protein kinase JAK1	1	0.9989	3	7	7	7	1	1	1	0	0	0	0	0	1	1	0	2	1	1	1	0	0	0	0	0	1	1	0	2	1	1	1	0	0	0	0	0	1	1	0	2
sp|P23497|SP100_HUMAN	P23497	SP100_HUMAN	SP100	879	Homo sapiens	1:Experimental evidence at protein level	Nuclear autoantigen Sp-100	1	0.9988	7	12	3	46	1	2	1	0	0	1	1	1	1	2	1	1	0	1	0	0	0	0	0	0	0	1	1	0	5	7	4	2	1	4	3	3	3	7	4	3
sp|P23526|SAHH_HUMAN	P23526	SAHH_HUMAN	AHCY	432	Homo sapiens	1:Experimental evidence at protein level	Adenosylhomocysteinase	1	0.999	20	198	190	198	17	18	16	15	17	16	14	16	14	19	19	17	15	17	16	14	15	16	14	16	13	19	19	16	17	18	16	15	17	16	14	16	14	19	19	17
sp|P23528|COF1_HUMAN	P23528	COF1_HUMAN	CFL1	166	Homo sapiens	1:Experimental evidence at protein level	Cofilin-1	1	0.999	17	168	133	168	14	17	13	8	10	13	15	15	18	15	16	14	10	15	10	5	8	11	13	12	13	12	13	11	14	17	13	8	10	13	15	15	18	15	16	14
sp|P23588|IF4B_HUMAN	P23588	IF4B_HUMAN	EIF4B	611	Homo sapiens	1:Experimental evidence at protein level	Eukaryotic translation initiation factor 4B	1	0.999	7	26	26	26	3	3	1	1	0	0	2	2	2	6	3	3	3	3	1	1	0	0	2	2	2	6	3	3	3	3	1	1	0	0	2	2	2	6	3	3
sp|P23610|HAP40_HUMAN	P23610	HAP40_HUMAN	F8A3	371	Homo sapiens	1:Experimental evidence at protein level	40-kDa huntingtin-associated protein	0.9449	0.999	1	1	1	1	0	1	0	0	0	0	0	0	0	0	0	0	0	1	0	0	0	0	0	0	0	0	0	0	0	1	0	0	0	0	0	0	0	0	0	0
sp|P23634|AT2B4_HUMAN	P23634	AT2B4_HUMAN	ATP2B4	1241	Homo sapiens	1:Experimental evidence at protein level	Plasma membrane calcium-transporting ATPase 4	1	0.999	24	121	69	121	8	12	9	8	9	9	9	15	16	11	10	5	5	7	6	4	6	5	5	8	9	5	6	3	8	12	9	8	9	9	9	15	16	11	10	5
sp|P23743|DGKA_HUMAN	P23743	DGKA_HUMAN	DGKA	735	Homo sapiens	1:Experimental evidence at protein level	Diacylglycerol kinase alpha	1	0.999	10	50	50	50	4	6	4	6	3	1	4	4	4	5	4	5	4	6	4	6	3	1	4	4	4	5	4	5	4	6	4	6	3	1	4	4	4	5	4	5
sp|P23786|CPT2_HUMAN	P23786	CPT2_HUMAN	CPT2	658	Homo sapiens	1:Experimental evidence at protein level	Carnitine O-palmitoyltransferase 2, mitochondrial	0.9407	0.9947	1	1	1	1	0	1	0	0	0	0	0	0	0	0	0	0	0	1	0	0	0	0	0	0	0	0	0	0	0	1	0	0	0	0	0	0	0	0	0	0
sp|P23919|KTHY_HUMAN	P23919	KTHY_HUMAN	DTYMK	212	Homo sapiens	1:Experimental evidence at protein level	Thymidylate kinase	0.9998	0.9944	3	11	11	11	0	1	1	1	0	0	2	0	2	1	1	2	0	1	1	1	0	0	2	0	2	1	1	2	0	1	1	1	0	0	2	0	2	1	1	2
sp|P23921|RIR1_HUMAN	P23921	RIR1_HUMAN	RRM1	792	Homo sapiens	1:Experimental evidence at protein level	Ribonucleoside-diphosphate reductase large subunit	1	0.999	16	49	49	49	5	5	3	2	2	2	8	3	6	6	3	4	5	5	3	2	2	2	8	3	6	6	3	4	5	5	3	2	2	2	8	3	6	6	3	4
sp|P24468|COT2_HUMAN	P24468	COT2_HUMAN	NR2F2	414	Homo sapiens	1:Experimental evidence at protein level	COUP transcription factor 2	1	0.9986	5	13	1	13	0	0	1	0	0	0	0	2	1	4	1	4	0	0	0	0	0	0	0	0	0	1	0	0	0	0	1	0	0	0	0	2	1	4	1	4
sp|P24534|EF1B_HUMAN	P24534	EF1B_HUMAN	EEF1B2	225	Homo sapiens	1:Experimental evidence at protein level	Elongation factor 1-beta	1	0.999	7	54	54	56	5	6	4	3	3	4	5	5	5	4	5	5	5	6	4	3	3	4	5	5	5	4	5	5	6	6	4	3	3	4	5	5	5	4	5	6
sp|P24666|PPAC_HUMAN	P24666	PPAC_HUMAN	ACP1	158	Homo sapiens	1:Experimental evidence at protein level	Low molecular weight phosphotyrosine protein phosphatase	1	0.9986	2	19	19	19	1	2	2	1	3	2	1	1	1	1	2	2	1	2	2	1	3	2	1	1	1	1	2	2	1	2	2	1	3	2	1	1	1	1	2	2
sp|P24752|THIL_HUMAN	P24752	THIL_HUMAN	ACAT1	427	Homo sapiens	1:Experimental evidence at protein level	Acetyl-CoA acetyltransferase, mitochondrial	1	0.999	7	17	17	17	0	3	1	4	0	2	2	2	1	1	0	1	0	3	1	4	0	2	2	2	1	1	0	1	0	3	1	4	0	2	2	2	1	1	0	1
sp|P24821|TENA_HUMAN	P24821	TENA_HUMAN	TNC	2201	Homo sapiens	1:Experimental evidence at protein level	Tenascin	1	0.999	42	312	312	312	31	28	22	21	23	29	28	19	29	31	23	28	31	28	22	21	23	29	28	19	29	31	23	28	31	28	22	21	23	29	28	19	29	31	23	28
sp|P24844|MYL9_HUMAN	P24844	MYL9_HUMAN	MYL9	172	Homo sapiens	1:Experimental evidence at protein level	Myosin regulatory light polypeptide 9	0.9991	0.999	6	12	12	48	1	1	1	1	1	1	1	1	1	1	1	1	1	1	1	1	1	1	1	1	1	1	1	1	2	3	3	4	4	2	5	4	4	5	6	6
sp|P24928|RPB1_HUMAN	P24928	RPB1_HUMAN	POLR2A	1970	Homo sapiens	1:Experimental evidence at protein level	DNA-directed RNA polymerase II subunit RPB1	1	0.999	22	72	72	72	5	8	5	0	1	1	1	2	2	17	12	18	5	8	5	0	1	1	1	2	2	17	12	18	5	8	5	0	1	1	1	2	2	17	12	18
sp|P25054|APC_HUMAN	P25054	APC_HUMAN	APC	2843	Homo sapiens	1:Experimental evidence at protein level	Adenomatous polyposis coli protein	0.728	0.9936	1	9	9	9	1	0	1	1	1	0	1	0	0	1	1	2	1	0	1	1	1	0	1	0	0	1	1	2	1	0	1	1	1	0	1	0	0	1	1	2
sp|P25205|MCM3_HUMAN	P25205	MCM3_HUMAN	MCM3	808	Homo sapiens	1:Experimental evidence at protein level	DNA replication licensing factor MCM3	1	0.999	33	205	205	205	15	20	16	8	7	9	18	14	17	24	25	32	15	20	16	8	7	9	18	14	17	24	25	32	15	20	16	8	7	9	18	14	17	24	25	32
sp|P25311|ZA2G_HUMAN	P25311	ZA2G_HUMAN	AZGP1	298	Homo sapiens	1:Experimental evidence at protein level	Zinc-alpha-2-glycoprotein	0.8494	0.9969	1	2	2	2	0	0	0	0	0	0	0	1	0	0	1	0	0	0	0	0	0	0	0	1	0	0	1	0	0	0	0	0	0	0	0	1	0	0	1	0
sp|P25325|THTM_HUMAN	P25325	THTM_HUMAN	MPST	297	Homo sapiens	1:Experimental evidence at protein level	3-mercaptopyruvate sulfurtransferase	0.581	0.9877	1	4	4	4	0	0	0	1	1	1	0	1	0	0	0	0	0	0	0	1	1	1	0	1	0	0	0	0	0	0	0	1	1	1	0	1	0	0	0	0
sp|P25398|RS12_HUMAN	P25398	RS12_HUMAN	RPS12	132	Homo sapiens	1:Experimental evidence at protein level	40S ribosomal protein S12	1	0.999	6	33	33	33	1	3	3	2	3	3	5	4	2	2	2	3	1	3	3	2	3	3	5	4	2	2	2	3	1	3	3	2	3	3	5	4	2	2	2	3
sp|P25490|TYY1_HUMAN	P25490	TYY1_HUMAN	YY1	414	Homo sapiens	1:Experimental evidence at protein level	Transcriptional repressor protein YY1	1	0.9987	4	8	1	8	0	1	0	0	0	0	0	0	0	1	3	3	0	0	0	0	0	0	0	0	0	0	1	0	0	1	0	0	0	0	0	0	0	1	3	3
sp|P25685|DNJB1_HUMAN	P25685	DNJB1_HUMAN	DNAJB1	340	Homo sapiens	1:Experimental evidence at protein level	DnaJ homolog subfamily B member 1	1	0.999	5	13	13	13	1	1	0	0	0	0	2	1	0	4	2	2	1	1	0	0	0	0	2	1	0	4	2	2	1	1	0	0	0	0	2	1	0	4	2	2
sp|P25705|ATPA_HUMAN	P25705	ATPA_HUMAN	ATP5F1A	553	Homo sapiens	1:Experimental evidence at protein level	ATP synthase subunit alpha, mitochondrial	1	0.999	22	191	191	191	12	19	18	11	13	18	17	15	17	16	19	16	12	19	18	11	13	18	17	15	17	16	19	16	12	19	18	11	13	18	17	15	17	16	19	16
sp|P25786|PSA1_HUMAN	P25786	PSA1_HUMAN	PSMA1	263	Homo sapiens	1:Experimental evidence at protein level	Proteasome subunit alpha type-1	1	0.999	14	73	73	73	5	4	7	2	3	4	4	5	6	13	9	11	5	4	7	2	3	4	4	5	6	13	9	11	5	4	7	2	3	4	4	5	6	13	9	11
sp|P25787|PSA2_HUMAN	P25787	PSA2_HUMAN	PSMA2	234	Homo sapiens	1:Experimental evidence at protein level	Proteasome subunit alpha type-2	1	0.9989	4	11	11	11	0	1	1	0	0	0	1	0	0	3	3	2	0	1	1	0	0	0	1	0	0	3	3	2	0	1	1	0	0	0	1	0	0	3	3	2
sp|P25788|PSA3_HUMAN	P25788	PSA3_HUMAN	PSMA3	255	Homo sapiens	1:Experimental evidence at protein level	Proteasome subunit alpha type-3	1	0.999	4	11	11	11	0	1	2	0	0	0	1	1	1	2	2	1	0	1	2	0	0	0	1	1	1	2	2	1	0	1	2	0	0	0	1	1	1	2	2	1
sp|P25789|PSA4_HUMAN	P25789	PSA4_HUMAN	PSMA4	261	Homo sapiens	1:Experimental evidence at protein level	Proteasome subunit alpha type-4	1	0.999	9	47	47	47	3	4	2	1	3	2	4	2	3	5	9	9	3	4	2	1	3	2	4	2	3	5	9	9	3	4	2	1	3	2	4	2	3	5	9	9
sp|P26006|ITA3_HUMAN	P26006	ITA3_HUMAN	ITGA3	1051	Homo sapiens	1:Experimental evidence at protein level	Integrin alpha-3	1	0.999	25	228	228	228	19	21	19	14	11	20	25	18	20	20	19	22	19	21	19	14	11	20	25	18	20	20	19	22	19	21	19	14	11	20	25	18	20	20	19	22
sp|P26022|PTX3_HUMAN	P26022	PTX3_HUMAN	PTX3	381	Homo sapiens	1:Experimental evidence at protein level	Pentraxin-related protein PTX3	1	0.999	7	22	22	22	1	2	0	0	1	1	3	2	4	2	2	4	1	2	0	0	1	1	3	2	4	2	2	4	1	2	0	0	1	1	3	2	4	2	2	4
sp|P26038|MOES_HUMAN	P26038	MOES_HUMAN	MSN	577	Homo sapiens	1:Experimental evidence at protein level	Moesin	1	0.999	62	671	502	671	63	60	60	32	44	48	64	51	61	67	64	57	50	45	45	22	30	33	47	38	50	50	47	45	63	60	60	32	44	48	64	51	61	67	64	57
sp|P26196|DDX6_HUMAN	P26196	DDX6_HUMAN	DDX6	483	Homo sapiens	1:Experimental evidence at protein level	Probable ATP-dependent RNA helicase DDX6	1	0.999	9	40	40	40	4	4	2	0	1	1	5	2	5	5	6	5	4	4	2	0	1	1	5	2	5	5	6	5	4	4	2	0	1	1	5	2	5	5	6	5
sp|P26232|CTNA2_HUMAN	P26232	CTNA2_HUMAN	CTNNA2	953	Homo sapiens	1:Experimental evidence at protein level	Catenin alpha-2	0.9999	0.9967	12	3	3	55	0	0	0	0	0	0	0	0	0	0	2	1	0	0	0	0	0	0	0	0	0	0	2	1	6	4	3	3	2	5	4	4	8	5	6	5
sp|P26358|DNMT1_HUMAN	P26358	DNMT1_HUMAN	DNMT1	1616	Homo sapiens	1:Experimental evidence at protein level	DNA (cytosine-5)-methyltransferase 1	1	0.999	31	138	138	138	13	14	11	8	8	10	11	9	10	19	15	10	13	14	11	8	8	10	11	9	10	19	15	10	13	14	11	8	8	10	11	9	10	19	15	10
sp|P26368|U2AF2_HUMAN	P26368	U2AF2_HUMAN	U2AF2	475	Homo sapiens	1:Experimental evidence at protein level	Splicing factor U2AF 65 kDa subunit	1	0.999	15	79	79	79	3	5	3	1	2	2	3	3	4	15	17	21	3	5	3	1	2	2	3	3	4	15	17	21	3	5	3	1	2	2	3	3	4	15	17	21
sp|P26373|RL13_HUMAN	P26373	RL13_HUMAN	RPL13	211	Homo sapiens	1:Experimental evidence at protein level	60S ribosomal protein L13	1	0.999	27	324	324	324	30	26	27	27	25	27	25	25	22	28	29	33	30	26	27	27	25	27	25	25	22	28	29	33	30	26	27	27	25	27	25	25	22	28	29	33
sp|P26440|IVD_HUMAN	P26440	IVD_HUMAN	IVD	426	Homo sapiens	1:Experimental evidence at protein level	Isovaleryl-CoA dehydrogenase, mitochondrial	1	0.999	2	9	9	9	3	0	0	0	2	0	0	0	1	1	1	1	3	0	0	0	2	0	0	0	1	1	1	1	3	0	0	0	2	0	0	0	1	1	1	1
sp|P26572|MGAT1_HUMAN	P26572	MGAT1_HUMAN	MGAT1	445	Homo sapiens	1:Experimental evidence at protein level	Alpha-1,3-mannosyl-glycoprotein 2-beta-N-acetylglucosaminyltransferase	0.9985	0.9961	2	2	2	2	0	0	0	0	0	0	0	0	1	0	1	0	0	0	0	0	0	0	0	0	1	0	1	0	0	0	0	0	0	0	0	0	1	0	1	0
sp|P26583|HMGB2_HUMAN	P26583	HMGB2_HUMAN	HMGB2	209	Homo sapiens	1:Experimental evidence at protein level	High mobility group protein B2	1	0.999	11	21	21	56	3	3	1	0	0	0	0	1	1	3	6	3	3	3	1	0	0	0	0	1	1	3	6	3	7	7	5	0	0	1	3	3	4	7	10	9
sp|P26599|PTBP1_HUMAN	P26599	PTBP1_HUMAN	PTBP1	557	Homo sapiens	1:Experimental evidence at protein level	Polypyrimidine tract-binding protein 1	1	0.999	19	186	140	186	21	19	14	6	9	8	15	11	13	24	23	23	16	14	10	3	4	5	12	8	10	19	20	19	21	19	14	6	9	8	15	11	13	24	23	23
sp|P26639|SYTC_HUMAN	P26639	SYTC_HUMAN	TARS1	723	Homo sapiens	1:Experimental evidence at protein level	Threonine--tRNA ligase 1, cytoplasmic	1	0.999	12	49	49	49	6	5	4	2	3	2	7	2	6	4	6	2	6	5	4	2	3	2	7	2	6	4	6	2	6	5	4	2	3	2	7	2	6	4	6	2
sp|P26640|SYVC_HUMAN	P26640	SYVC_HUMAN	VARS1	1264	Homo sapiens	1:Experimental evidence at protein level	Valine--tRNA ligase	1	0.999	38	320	320	320	26	26	25	9	26	24	30	27	29	31	33	34	26	26	25	9	26	24	30	27	29	31	33	34	26	26	25	9	26	24	30	27	29	31	33	34
sp|P26641|EF1G_HUMAN	P26641	EF1G_HUMAN	EEF1G	437	Homo sapiens	1:Experimental evidence at protein level	Elongation factor 1-gamma	1	0.999	23	258	258	258	21	25	22	17	21	19	25	20	22	26	19	21	21	25	22	17	21	19	25	20	22	26	19	21	21	25	22	17	21	19	25	20	22	26	19	21
sp|P27105|STOM_HUMAN	P27105	STOM_HUMAN	STOM	288	Homo sapiens	1:Experimental evidence at protein level	Stomatin	0.9996	0.9985	2	10	8	10	0	1	1	2	1	1	1	1	0	0	1	1	0	1	1	1	0	1	1	1	0	0	1	1	0	1	1	2	1	1	1	1	0	0	1	1
sp|P27348|1433T_HUMAN	P27348	1433T_HUMAN	YWHAQ	245	Homo sapiens	1:Experimental evidence at protein level	14-3-3 protein theta	1	0.999	16	74	60	124	5	5	5	5	6	6	7	7	7	6	8	7	4	4	4	4	5	4	6	6	6	5	7	5	11	9	8	8	8	9	13	11	13	10	12	12
sp|P27361|MK03_HUMAN	P27361	MK03_HUMAN	MAPK3	379	Homo sapiens	1:Experimental evidence at protein level	Mitogen-activated protein kinase 3	1	0.999	8	12	10	38	2	0	2	0	1	1	1	1	2	1	1	0	1	0	2	0	1	1	1	1	2	1	0	0	4	4	3	2	2	3	4	3	5	3	3	2
sp|P27635|RL10_HUMAN	P27635	RL10_HUMAN	RPL10	214	Homo sapiens	1:Experimental evidence at protein level	60S ribosomal protein L10	1	0.999	15	164	80	164	11	15	11	9	10	12	20	11	15	15	18	17	6	6	6	5	6	8	9	5	5	5	9	10	11	15	11	9	10	12	20	11	15	15	18	17
sp|P27694|RFA1_HUMAN	P27694	RFA1_HUMAN	RPA1	616	Homo sapiens	1:Experimental evidence at protein level	Replication protein A 70 kDa DNA-binding subunit	1	0.999	12	52	52	52	3	2	3	2	3	2	3	4	5	8	8	9	3	2	3	2	3	2	3	4	5	8	8	9	3	2	3	2	3	2	3	4	5	8	8	9
sp|P27695|APEX1_HUMAN	P27695	APEX1_HUMAN	APEX1	318	Homo sapiens	1:Experimental evidence at protein level	DNA-(apurinic or apyrimidinic site) endonuclease	1	0.999	7	48	48	48	4	5	4	4	2	4	5	2	2	5	6	5	4	5	4	4	2	4	5	2	2	5	6	5	4	5	4	4	2	4	5	2	2	5	6	5
sp|P27708|PYR1_HUMAN	P27708	PYR1_HUMAN	CAD	2225	Homo sapiens	1:Experimental evidence at protein level	CAD protein	1	0.999	43	248	235	248	21	24	21	13	14	12	25	25	24	24	17	28	20	23	20	13	13	11	24	23	23	23	17	25	21	24	21	13	14	12	25	25	24	24	17	28
sp|P27797|CALR_HUMAN	P27797	CALR_HUMAN	CALR	417	Homo sapiens	1:Experimental evidence at protein level	Calreticulin	1	0.999	5	23	23	23	2	2	1	1	1	1	4	5	2	2	2	0	2	2	1	1	1	1	4	5	2	2	2	0	2	2	1	1	1	1	4	5	2	2	2	0
sp|P27816|MAP4_HUMAN	P27816	MAP4_HUMAN	MAP4	1152	Homo sapiens	1:Experimental evidence at protein level	Microtubule-associated protein 4	1	0.999	45	350	350	350	29	35	25	20	24	27	33	29	33	35	32	28	29	35	25	20	24	27	33	29	33	35	32	28	29	35	25	20	24	27	33	29	33	35	32	28
sp|P27824|CALX_HUMAN	P27824	CALX_HUMAN	CANX	592	Homo sapiens	1:Experimental evidence at protein level	Calnexin	1	0.999	10	49	49	49	3	7	4	2	2	2	6	6	6	4	3	4	3	7	4	2	2	2	6	6	6	4	3	4	3	7	4	2	2	2	6	6	6	4	3	4
sp|P28062|PSB8_HUMAN	P28062	PSB8_HUMAN	PSMB8	276	Homo sapiens	1:Experimental evidence at protein level	Proteasome subunit beta type-8	1	0.999	4	8	8	8	1	0	1	0	0	0	1	0	0	2	1	2	1	0	1	0	0	0	1	0	0	2	1	2	1	0	1	0	0	0	1	0	0	2	1	2
sp|P28066|PSA5_HUMAN	P28066	PSA5_HUMAN	PSMA5	241	Homo sapiens	1:Experimental evidence at protein level	Proteasome subunit alpha type-5	1	0.999	4	15	15	15	1	0	0	0	2	0	1	1	2	3	2	3	1	0	0	0	2	0	1	1	2	3	2	3	1	0	0	0	2	0	1	1	2	3	2	3
sp|P28070|PSB4_HUMAN	P28070	PSB4_HUMAN	PSMB4	264	Homo sapiens	1:Experimental evidence at protein level	Proteasome subunit beta type-4	0.938	0.9989	1	2	2	2	0	0	0	0	0	0	0	0	0	1	0	1	0	0	0	0	0	0	0	0	0	1	0	1	0	0	0	0	0	0	0	0	0	1	0	1
sp|P28072|PSB6_HUMAN	P28072	PSB6_HUMAN	PSMB6	239	Homo sapiens	1:Experimental evidence at protein level	Proteasome subunit beta type-6	1	0.999	3	23	23	23	1	2	3	1	2	1	1	2	1	3	3	3	1	2	3	1	2	1	1	2	1	3	3	3	1	2	3	1	2	1	1	2	1	3	3	3
sp|P28074|PSB5_HUMAN	P28074	PSB5_HUMAN	PSMB5	263	Homo sapiens	1:Experimental evidence at protein level	Proteasome subunit beta type-5	1	0.999	8	21	21	21	1	0	3	1	0	0	0	0	0	6	5	5	1	0	3	1	0	0	0	0	0	6	5	5	1	0	3	1	0	0	0	0	0	6	5	5
sp|P28288|ABCD3_HUMAN	P28288	ABCD3_HUMAN	ABCD3	659	Homo sapiens	1:Experimental evidence at protein level	ATP-binding cassette sub-family D member 3	1	0.999	14	36	36	36	2	2	4	2	2	3	5	4	2	4	4	2	2	2	4	2	2	3	5	4	2	4	4	2	2	2	4	2	2	3	5	4	2	4	4	2
sp|P28290|ITPI2_HUMAN	P28290	ITPI2_HUMAN	ITPRID2	1259	Homo sapiens	1:Experimental evidence at protein level	Protein ITPRID2	1	0.9987	6	11	11	11	0	0	3	1	0	2	0	0	1	2	1	1	0	0	3	1	0	2	0	0	1	2	1	1	0	0	3	1	0	2	0	0	1	2	1	1
sp|P28300|LYOX_HUMAN	P28300	LYOX_HUMAN	LOX	417	Homo sapiens	1:Experimental evidence at protein level	Protein-lysine 6-oxidase	0.9896	0.9985	1	5	5	5	1	0	0	0	1	0	0	1	1	1	0	0	1	0	0	0	1	0	0	1	1	1	0	0	1	0	0	0	1	0	0	1	1	1	0	0
sp|P28331|NDUS1_HUMAN	P28331	NDUS1_HUMAN	NDUFS1	727	Homo sapiens	1:Experimental evidence at protein level	NADH-ubiquinone oxidoreductase 75 kDa subunit, mitochondrial	1	0.999	17	65	65	65	11	7	5	4	4	5	7	3	5	4	6	4	11	7	5	4	4	5	7	3	5	4	6	4	11	7	5	4	4	5	7	3	5	4	6	4
sp|P28340|DPOD1_HUMAN	P28340	DPOD1_HUMAN	POLD1	1107	Homo sapiens	1:Experimental evidence at protein level	DNA polymerase delta catalytic subunit	1	0.999	17	42	42	44	3	2	3	1	1	0	1	1	3	12	8	7	3	2	3	1	1	0	1	1	3	12	8	7	4	2	3	1	1	0	1	1	3	12	8	8
sp|P28370|SMCA1_HUMAN	P28370	SMCA1_HUMAN	SMARCA1	1054	Homo sapiens	1:Experimental evidence at protein level	Probable global transcription activator SNF2L1	1	0.999	22	16	16	85	1	2	0	0	0	0	0	1	0	5	3	4	1	2	0	0	0	0	0	1	0	5	3	4	6	10	5	1	3	5	4	5	3	16	14	13
sp|P28482|MK01_HUMAN	P28482	MK01_HUMAN	MAPK1	360	Homo sapiens	1:Experimental evidence at protein level	Mitogen-activated protein kinase 1	1	0.999	11	85	59	85	6	11	6	4	8	5	8	6	8	8	8	7	4	7	5	2	7	3	5	4	5	6	6	5	6	11	6	4	8	5	8	6	8	8	8	7
sp|P28702|RXRB_HUMAN	P28702	RXRB_HUMAN	RXRB	533	Homo sapiens	1:Experimental evidence at protein level	Retinoic acid receptor RXR-beta	0.9544	0.9956	1	5	5	5	1	1	0	0	0	0	0	0	0	1	0	2	1	1	0	0	0	0	0	0	0	1	0	2	1	1	0	0	0	0	0	0	0	1	0	2
sp|P28799|GRN_HUMAN	P28799	GRN_HUMAN	GRN	593	Homo sapiens	1:Experimental evidence at protein level	Progranulin	0.9875	0.9965	2	11	11	11	0	1	1	0	0	1	2	0	0	3	1	2	0	1	1	0	0	1	2	0	0	3	1	2	0	1	1	0	0	1	2	0	0	3	1	2
sp|P29083|T2EA_HUMAN	P29083	T2EA_HUMAN	GTF2E1	439	Homo sapiens	1:Experimental evidence at protein level	General transcription factor IIE subunit 1	0.9999	0.999	2	4	4	4	0	1	0	0	0	0	0	0	0	1	1	1	0	1	0	0	0	0	0	0	0	1	1	1	0	1	0	0	0	0	0	0	0	1	1	1
sp|P29144|TPP2_HUMAN	P29144	TPP2_HUMAN	TPP2	1249	Homo sapiens	1:Experimental evidence at protein level	Tripeptidyl-peptidase 2	1	0.999	6	14	14	14	1	3	1	0	0	0	4	0	3	1	1	0	1	3	1	0	0	0	4	0	3	1	1	0	1	3	1	0	0	0	4	0	3	1	1	0
sp|P29317|EPHA2_HUMAN	P29317	EPHA2_HUMAN	EPHA2	976	Homo sapiens	1:Experimental evidence at protein level	Ephrin type-A receptor 2	1	0.999	27	199	186	199	14	21	15	12	17	19	18	17	22	17	13	14	13	20	14	11	15	18	17	16	20	16	12	14	14	21	15	12	17	19	18	17	22	17	13	14
sp|P29353|SHC1_HUMAN	P29353	SHC1_HUMAN	SHC1	583	Homo sapiens	1:Experimental evidence at protein level	SHC-transforming protein 1	0.9998	0.9965	2	6	6	6	0	1	0	0	1	1	1	0	0	0	1	1	0	1	0	0	1	1	1	0	0	0	1	1	0	1	0	0	1	1	1	0	0	0	1	1
sp|P29401|TKT_HUMAN	P29401	TKT_HUMAN	TKT	623	Homo sapiens	1:Experimental evidence at protein level	Transketolase	1	0.999	38	573	573	573	52	55	41	24	37	40	47	45	47	62	62	61	52	55	41	24	37	40	47	45	47	62	62	61	52	55	41	24	37	40	47	45	47	62	62	61
sp|P29536|LMOD1_HUMAN	P29536	LMOD1_HUMAN	LMOD1	600	Homo sapiens	1:Experimental evidence at protein level	Leiomodin-1	1	0.9929	5	7	7	7	0	0	1	0	0	1	0	0	1	2	1	1	0	0	1	0	0	1	0	0	1	2	1	1	0	0	1	0	0	1	0	0	1	2	1	1
sp|P29590|PML_HUMAN	P29590	PML_HUMAN	PML	882	Homo sapiens	1:Experimental evidence at protein level	Protein PML	1	0.999	23	125	125	125	9	9	7	8	6	9	12	8	7	22	14	14	9	9	7	8	6	9	12	8	7	22	14	14	9	9	7	8	6	9	12	8	7	22	14	14
sp|P29692|EF1D_HUMAN	P29692	EF1D_HUMAN	EEF1D	281	Homo sapiens	1:Experimental evidence at protein level	Elongation factor 1-delta	1	0.999	10	110	108	110	12	7	8	8	6	8	9	8	11	13	9	11	11	7	8	8	6	8	9	8	11	13	9	10	12	7	8	8	6	8	9	8	11	13	9	11
sp|P29966|MARCS_HUMAN	P29966	MARCS_HUMAN	MARCKS	332	Homo sapiens	1:Experimental evidence at protein level	Myristoylated alanine-rich C-kinase substrate	1	0.999	2	11	11	11	1	3	1	0	0	2	1	0	0	1	0	2	1	3	1	0	0	2	1	0	0	1	0	2	1	3	1	0	0	2	1	0	0	1	0	2
sp|P29973|CNGA1_HUMAN	P29973	CNGA1_HUMAN	CNGA1	686	Homo sapiens	1:Experimental evidence at protein level	cGMP-gated cation channel alpha-1	0.8096	0.996	1	6	6	6	1	0	1	0	0	0	1	1	1	1	0	0	1	0	1	0	0	0	1	1	1	1	0	0	1	0	1	0	0	0	1	1	1	1	0	0
sp|P30040|ERP29_HUMAN	P30040	ERP29_HUMAN	ERP29	261	Homo sapiens	1:Experimental evidence at protein level	Endoplasmic reticulum resident protein 29	0.9417	0.9989	1	1	1	1	0	0	0	0	0	0	1	0	0	0	0	0	0	0	0	0	0	0	1	0	0	0	0	0	0	0	0	0	0	0	1	0	0	0	0	0
sp|P30041|PRDX6_HUMAN	P30041	PRDX6_HUMAN	PRDX6	224	Homo sapiens	1:Experimental evidence at protein level	Peroxiredoxin-6	1	0.999	3	14	14	14	0	2	2	1	1	3	1	0	1	2	1	0	0	2	2	1	1	3	1	0	1	2	1	0	0	2	2	1	1	3	1	0	1	2	1	0
sp|P30044|PRDX5_HUMAN	P30044	PRDX5_HUMAN	PRDX5	214	Homo sapiens	1:Experimental evidence at protein level	Peroxiredoxin-5, mitochondrial	1	0.999	3	6	6	6	0	2	0	1	1	0	1	0	0	1	0	0	0	2	0	1	1	0	1	0	0	1	0	0	0	2	0	1	1	0	1	0	0	1	0	0
sp|P30048|PRDX3_HUMAN	P30048	PRDX3_HUMAN	PRDX3	256	Homo sapiens	1:Experimental evidence at protein level	Thioredoxin-dependent peroxide reductase, mitochondrial	1	0.999	7	69	69	69	6	5	4	3	6	6	7	6	6	8	6	6	6	5	4	3	6	6	7	6	6	8	6	6	6	5	4	3	6	6	7	6	6	8	6	6
sp|P30050|RL12_HUMAN	P30050	RL12_HUMAN	RPL12	165	Homo sapiens	1:Experimental evidence at protein level	60S ribosomal protein L12	1	0.999	7	58	58	58	5	5	4	3	3	5	6	5	5	6	5	6	5	5	4	3	3	5	6	5	5	6	5	6	5	5	4	3	3	5	6	5	5	6	5	6
sp|P30085|KCY_HUMAN	P30085	KCY_HUMAN	CMPK1	196	Homo sapiens	1:Experimental evidence at protein level	UMP-CMP kinase	0.8123	0.996	1	4	4	4	0	0	0	0	0	0	0	1	0	1	1	1	0	0	0	0	0	0	0	1	0	1	1	1	0	0	0	0	0	0	0	1	0	1	1	1
sp|P30086|PEBP1_HUMAN	P30086	PEBP1_HUMAN	PEBP1	187	Homo sapiens	1:Experimental evidence at protein level	Phosphatidylethanolamine-binding protein 1	1	0.999	6	33	33	33	2	2	3	1	1	2	3	2	4	3	5	5	2	2	3	1	1	2	3	2	4	3	5	5	2	2	3	1	1	2	3	2	4	3	5	5
sp|P30101|PDIA3_HUMAN	P30101	PDIA3_HUMAN	PDIA3	505	Homo sapiens	1:Experimental evidence at protein level	Protein disulfide-isomerase A3	1	0.999	25	202	202	202	17	19	18	6	11	13	24	24	21	17	17	15	17	19	18	6	11	13	24	24	21	17	17	15	17	19	18	6	11	13	24	24	21	17	17	15
sp|P30153|2AAA_HUMAN	P30153	2AAA_HUMAN	PPP2R1A	589	Homo sapiens	1:Experimental evidence at protein level	Serine/threonine-protein phosphatase 2A 65 kDa regulatory subunit A alpha isoform	1	0.999	25	231	189	231	20	20	15	9	14	13	28	22	22	24	22	22	16	18	11	7	10	9	24	19	20	20	17	18	20	20	15	9	14	13	28	22	22	24	22	22
sp|P30154|2AAB_HUMAN	P30154	2AAB_HUMAN	PPP2R1B	601	Homo sapiens	1:Experimental evidence at protein level	Serine/threonine-protein phosphatase 2A 65 kDa regulatory subunit A beta isoform	0.9855	0.9959	6	1	1	43	0	0	0	0	0	0	0	0	0	1	0	0	0	0	0	0	0	0	0	0	0	1	0	0	4	2	4	2	4	4	4	3	2	5	5	4
sp|P30260|CDC27_HUMAN	P30260	CDC27_HUMAN	CDC27	824	Homo sapiens	1:Experimental evidence at protein level	Cell division cycle protein 27 homolog	1	0.999	5	15	15	15	2	1	0	1	1	1	1	1	1	3	2	1	2	1	0	1	1	1	1	1	1	3	2	1	2	1	0	1	1	1	1	1	1	3	2	1
sp|P30405|PPIF_HUMAN	P30405	PPIF_HUMAN	PPIF	207	Homo sapiens	1:Experimental evidence at protein level	Peptidyl-prolyl cis-trans isomerase F, mitochondrial	0.8749	0.9909	2	5	5	11	0	1	0	0	0	1	1	1	0	1	0	0	0	1	0	0	0	1	1	1	0	1	0	0	0	2	0	0	0	1	2	2	1	2	0	1
sp|P30414|NKTR_HUMAN	P30414	NKTR_HUMAN	NKTR	1462	Homo sapiens	1:Experimental evidence at protein level	NK-tumor recognition protein	0.9896	0.999	1	1	1	1	0	0	0	0	0	0	0	0	0	0	0	1	0	0	0	0	0	0	0	0	0	0	0	1	0	0	0	0	0	0	0	0	0	0	0	1
sp|P30419|NMT1_HUMAN	P30419	NMT1_HUMAN	NMT1	496	Homo sapiens	1:Experimental evidence at protein level	Glycylpeptide N-tetradecanoyltransferase 1	0.9999	0.999	2	11	2	11	1	1	1	1	1	1	0	1	1	1	1	1	0	0	0	0	0	1	0	0	0	0	0	1	1	1	1	1	1	1	0	1	1	1	1	1
sp|P30520|PURA2_HUMAN	P30520	PURA2_HUMAN	ADSS2	456	Homo sapiens	1:Experimental evidence at protein level	Adenylosuccinate synthetase isozyme 2	1	0.999	7	46	46	46	4	4	3	0	3	5	5	5	4	5	4	4	4	4	3	0	3	5	5	5	4	5	4	4	4	4	3	0	3	5	5	5	4	5	4	4
sp|P30530|UFO_HUMAN	P30530	UFO_HUMAN	AXL	894	Homo sapiens	1:Experimental evidence at protein level	Tyrosine-protein kinase receptor UFO	1	0.999	9	44	43	44	2	4	5	3	2	4	2	4	5	4	5	4	2	4	5	3	2	4	2	4	4	4	5	4	2	4	5	3	2	4	2	4	5	4	5	4
sp|P30533|AMRP_HUMAN	P30533	AMRP_HUMAN	LRPAP1	357	Homo sapiens	1:Experimental evidence at protein level	Alpha-2-macroglobulin receptor-associated protein	1	0.997	5	6	6	6	0	0	0	0	2	0	1	0	1	1	0	1	0	0	0	0	2	0	1	0	1	1	0	1	0	0	0	0	2	0	1	0	1	1	0	1
sp|P30536|TSPO_HUMAN	P30536	TSPO_HUMAN	TSPO	169	Homo sapiens	1:Experimental evidence at protein level	Translocator protein	0.9206	0.9985	1	5	5	5	0	1	0	1	0	1	0	0	0	0	1	1	0	1	0	1	0	1	0	0	0	0	1	1	0	1	0	1	0	1	0	0	0	0	1	1
sp|P30566|PUR8_HUMAN	P30566	PUR8_HUMAN	ADSL	484	Homo sapiens	1:Experimental evidence at protein level	Adenylosuccinate lyase	1	0.999	8	41	41	41	2	3	4	4	4	2	4	5	5	1	3	4	2	3	4	4	4	2	4	5	5	1	3	4	2	3	4	4	4	2	4	5	5	1	3	4
sp|P30622|CLIP1_HUMAN	P30622	CLIP1_HUMAN	CLIP1	1438	Homo sapiens	1:Experimental evidence at protein level	CAP-Gly domain-containing linker protein 1	1	0.999	24	79	76	79	6	8	1	7	2	1	11	8	14	9	3	9	6	8	1	7	2	1	10	8	13	8	3	9	6	8	1	7	2	1	11	8	14	9	3	9
sp|P30626|SORCN_HUMAN	P30626	SORCN_HUMAN	SRI	198	Homo sapiens	1:Experimental evidence at protein level	Sorcin	1	0.9986	4	12	12	12	1	1	1	0	1	0	1	0	3	1	2	1	1	1	1	0	1	0	1	0	3	1	2	1	1	1	1	0	1	0	1	0	3	1	2	1
sp|P30837|AL1B1_HUMAN	P30837	AL1B1_HUMAN	ALDH1B1	517	Homo sapiens	1:Experimental evidence at protein level	Aldehyde dehydrogenase X, mitochondrial	1	0.999	6	14	12	16	2	2	2	0	0	1	2	1	2	0	1	1	2	1	1	0	0	1	2	1	2	0	1	1	2	3	2	0	0	1	2	1	2	0	2	1
sp|P30876|RPB2_HUMAN	P30876	RPB2_HUMAN	POLR2B	1174	Homo sapiens	1:Experimental evidence at protein level	DNA-directed RNA polymerase II subunit RPB2	1	0.999	20	83	83	83	6	9	2	2	2	3	7	7	9	10	14	12	6	9	2	2	2	3	7	7	9	10	14	12	6	9	2	2	2	3	7	7	9	10	14	12
sp|P31025|LCN1_HUMAN	P31025	LCN1_HUMAN	LCN1	176	Homo sapiens	1:Experimental evidence at protein level	Lipocalin-1	0.9416	0.9989	1	2	0	2	0	0	0	0	0	0	0	0	0	2	0	0	0	0	0	0	0	0	0	0	0	0	0	0	0	0	0	0	0	0	0	0	0	2	0	0
sp|P31040|SDHA_HUMAN	P31040	SDHA_HUMAN	SDHA	664	Homo sapiens	1:Experimental evidence at protein level	Succinate dehydrogenase [ubiquinone] flavoprotein subunit, mitochondrial	1	0.999	23	209	209	209	21	20	14	11	17	16	25	15	17	20	17	16	21	20	14	11	17	16	25	15	17	20	17	16	21	20	14	11	17	16	25	15	17	20	17	16
sp|P31151|S10A7_HUMAN	P31151	S10A7_HUMAN	S100A7	101	Homo sapiens	1:Experimental evidence at protein level	Protein S100-A7	0.9998	0.9983	2	3	2	3	2	0	0	0	0	0	0	0	0	0	1	0	1	0	0	0	0	0	0	0	0	0	1	0	2	0	0	0	0	0	0	0	0	0	1	0
sp|P31153|METK2_HUMAN	P31153	METK2_HUMAN	MAT2A	395	Homo sapiens	1:Experimental evidence at protein level	S-adenosylmethionine synthase isoform type-2	1	0.999	11	64	59	64	5	4	6	2	2	3	6	6	6	10	8	6	4	4	6	2	2	3	5	6	4	9	8	6	5	4	6	2	2	3	6	6	6	10	8	6
sp|P31350|RIR2_HUMAN	P31350	RIR2_HUMAN	RRM2	389	Homo sapiens	1:Experimental evidence at protein level	Ribonucleoside-diphosphate reductase subunit M2	1	0.999	9	32	32	32	5	1	1	1	0	2	2	4	5	5	3	3	5	1	1	1	0	2	2	4	5	5	3	3	5	1	1	1	0	2	2	4	5	5	3	3
sp|P31483|TIA1_HUMAN	P31483	TIA1_HUMAN	TIA1	386	Homo sapiens	1:Experimental evidence at protein level	Cytotoxic granule associated RNA binding protein TIA1	0.9887	0.9968	4	9	9	28	1	0	0	2	1	1	0	1	1	1	1	0	1	0	0	2	1	1	0	1	1	1	1	0	2	2	2	2	1	2	2	2	3	3	4	3
sp|P31689|DNJA1_HUMAN	P31689	DNJA1_HUMAN	DNAJA1	397	Homo sapiens	1:Experimental evidence at protein level	DnaJ homolog subfamily A member 1	1	0.999	15	151	151	151	10	15	13	11	8	14	13	13	13	12	12	17	10	15	13	11	8	14	13	13	13	12	12	17	10	15	13	11	8	14	13	13	13	12	12	17
sp|P31749|AKT1_HUMAN	P31749	AKT1_HUMAN	AKT1	480	Homo sapiens	1:Experimental evidence at protein level	RAC-alpha serine/threonine-protein kinase	1	0.999	3	13	2	13	0	1	0	1	2	1	1	1	2	1	1	2	0	0	0	0	0	0	0	0	1	0	0	1	0	1	0	1	2	1	1	1	2	1	1	2
sp|P31930|QCR1_HUMAN	P31930	QCR1_HUMAN	UQCRC1	480	Homo sapiens	1:Experimental evidence at protein level	Cytochrome b-c1 complex subunit 1, mitochondrial	1	0.999	15	93	92	93	9	8	7	4	5	6	14	7	10	8	7	8	8	8	7	4	5	6	14	7	10	8	7	8	9	8	7	4	5	6	14	7	10	8	7	8
sp|P31937|3HIDH_HUMAN	P31937	3HIDH_HUMAN	HIBADH	336	Homo sapiens	1:Experimental evidence at protein level	3-hydroxyisobutyrate dehydrogenase, mitochondrial	0.9995	0.9943	2	2	2	2	0	0	0	0	0	0	1	0	1	0	0	0	0	0	0	0	0	0	1	0	1	0	0	0	0	0	0	0	0	0	1	0	1	0	0	0
sp|P31939|PUR9_HUMAN	P31939	PUR9_HUMAN	ATIC	592	Homo sapiens	1:Experimental evidence at protein level	Bifunctional purine biosynthesis protein ATIC	1	0.999	12	45	45	45	4	3	6	2	3	3	8	3	3	4	4	2	4	3	6	2	3	3	8	3	3	4	4	2	4	3	6	2	3	3	8	3	3	4	4	2
sp|P31942|HNRH3_HUMAN	P31942	HNRH3_HUMAN	HNRNPH3	346	Homo sapiens	1:Experimental evidence at protein level	Heterogeneous nuclear ribonucleoprotein H3	1	0.999	9	41	41	53	2	2	1	1	1	2	2	2	2	9	9	8	2	2	1	1	1	2	2	2	2	9	9	8	3	3	2	2	1	3	3	2	2	11	11	10
sp|P31943|HNRH1_HUMAN	P31943	HNRH1_HUMAN	HNRNPH1	449	Homo sapiens	1:Experimental evidence at protein level	Heterogeneous nuclear ribonucleoprotein H	1	0.999	18	211	92	211	15	14	17	8	9	12	19	14	14	28	32	29	5	6	7	3	6	5	8	6	6	11	18	11	15	14	17	8	9	12	19	14	14	28	32	29
sp|P31946|1433B_HUMAN	P31946	1433B_HUMAN	YWHAB	246	Homo sapiens	1:Experimental evidence at protein level	14-3-3 protein beta/alpha	1	0.999	11	12	12	87	1	1	0	1	0	1	3	1	1	2	1	0	1	1	0	1	0	1	3	1	1	2	1	0	8	7	5	6	3	7	10	8	9	9	7	8
sp|P31948|STIP1_HUMAN	P31948	STIP1_HUMAN	STIP1	543	Homo sapiens	1:Experimental evidence at protein level	Stress-induced-phosphoprotein 1	1	0.999	48	319	319	319	20	23	23	21	21	22	24	31	33	37	36	28	20	23	23	21	21	22	24	31	33	37	36	28	20	23	23	21	21	22	24	31	33	37	36	28
sp|P31949|S10AB_HUMAN	P31949	S10AB_HUMAN	S100A11	105	Homo sapiens	1:Experimental evidence at protein level	Protein S100-A11	0.9999	0.9978	2	9	9	9	2	1	1	1	0	0	1	1	0	1	1	0	2	1	1	1	0	0	1	1	0	1	1	0	2	1	1	1	0	0	1	1	0	1	1	0
sp|P32119|PRDX2_HUMAN	P32119	PRDX2_HUMAN	PRDX2	198	Homo sapiens	1:Experimental evidence at protein level	Peroxiredoxin-2	1	0.999	8	43	43	55	4	2	3	5	4	2	4	3	3	5	4	4	4	2	3	5	4	2	4	3	3	5	4	4	5	3	4	6	5	2	5	5	4	6	5	5
sp|P32322|P5CR1_HUMAN	P32322	P5CR1_HUMAN	PYCR1	319	Homo sapiens	1:Experimental evidence at protein level	Pyrroline-5-carboxylate reductase 1, mitochondrial	1	0.999	3	11	10	11	1	1	1	0	0	1	1	0	2	1	2	1	1	1	1	0	0	1	1	0	2	1	1	1	1	1	1	0	0	1	1	0	2	1	2	1
sp|P32455|GBP1_HUMAN	P32455	GBP1_HUMAN	GBP1	592	Homo sapiens	1:Experimental evidence at protein level	Guanylate-binding protein 1	1	0.9988	5	6	5	6	0	0	1	2	0	0	0	0	2	0	1	0	0	0	1	1	0	0	0	0	2	0	1	0	0	0	1	2	0	0	0	0	2	0	1	0
sp|P32969|RL9_HUMAN	P32969	RL9_HUMAN	RPL9P9	192	Homo sapiens	1:Experimental evidence at protein level	60S ribosomal protein L9	1	0.999	7	62	62	62	6	5	6	3	5	5	7	4	6	5	6	4	6	5	6	3	5	5	7	4	6	5	6	4	6	5	6	3	5	5	7	4	6	5	6	4
sp|P33176|KINH_HUMAN	P33176	KINH_HUMAN	KIF5B	963	Homo sapiens	1:Experimental evidence at protein level	Kinesin-1 heavy chain	1	0.999	37	281	218	281	24	31	24	11	19	22	22	22	25	24	29	28	16	26	20	7	14	18	18	16	21	17	24	21	24	31	24	11	19	22	22	22	25	24	29	28
sp|P33240|CSTF2_HUMAN	P33240	CSTF2_HUMAN	CSTF2	577	Homo sapiens	1:Experimental evidence at protein level	Cleavage stimulation factor subunit 2	1	0.999	6	15	7	15	0	1	0	0	0	0	0	0	0	6	5	3	0	1	0	0	0	0	0	0	0	3	2	1	0	1	0	0	0	0	0	0	0	6	5	3
sp|P33527|MRP1_HUMAN	P33527	MRP1_HUMAN	ABCC1	1531	Homo sapiens	1:Experimental evidence at protein level	Multidrug resistance-associated protein 1	0.9994	0.9989	1	9	9	9	1	1	0	0	1	1	1	1	1	1	1	0	1	1	0	0	1	1	1	1	1	1	1	0	1	1	0	0	1	1	1	1	1	1	1	0
sp|P33991|MCM4_HUMAN	P33991	MCM4_HUMAN	MCM4	863	Homo sapiens	1:Experimental evidence at protein level	DNA replication licensing factor MCM4	1	0.999	24	113	111	113	9	10	10	4	5	4	5	3	5	18	18	22	9	10	10	4	5	4	5	3	5	18	17	21	9	10	10	4	5	4	5	3	5	18	18	22
sp|P33992|MCM5_HUMAN	P33992	MCM5_HUMAN	MCM5	734	Homo sapiens	1:Experimental evidence at protein level	DNA replication licensing factor MCM5	1	0.999	33	196	196	196	17	18	19	4	10	10	10	13	16	27	24	28	17	18	19	4	10	10	10	13	16	27	24	28	17	18	19	4	10	10	10	13	16	27	24	28
sp|P33993|MCM7_HUMAN	P33993	MCM7_HUMAN	MCM7	719	Homo sapiens	1:Experimental evidence at protein level	DNA replication licensing factor MCM7	1	0.999	30	162	162	162	9	16	12	3	5	2	11	8	16	20	29	31	9	16	12	3	5	2	11	8	16	20	29	31	9	16	12	3	5	2	11	8	16	20	29	31
sp|P34897|GLYM_HUMAN	P34897	GLYM_HUMAN	SHMT2	504	Homo sapiens	1:Experimental evidence at protein level	Serine hydroxymethyltransferase, mitochondrial	1	0.999	14	130	124	130	10	11	13	8	6	10	10	11	12	15	15	9	9	10	13	8	6	10	10	10	12	14	14	8	10	11	13	8	6	10	10	11	12	15	15	9
sp|P34931|HS71L_HUMAN	P34931	HS71L_HUMAN	HSPA1L	641	Homo sapiens	1:Experimental evidence at protein level	Heat shock 70 kDa protein 1-like	1	0.9987	16	10	10	156	0	1	1	0	0	0	1	2	1	2	1	1	0	1	1	0	0	0	1	2	1	2	1	1	14	13	11	8	7	8	13	15	17	17	16	17
sp|P34932|HSP74_HUMAN	P34932	HSP74_HUMAN	HSPA4	840	Homo sapiens	1:Experimental evidence at protein level	Heat shock 70 kDa protein 4	1	0.999	24	72	72	92	7	4	6	2	2	5	7	5	5	12	10	7	7	4	6	2	2	5	7	5	5	12	10	7	9	6	7	2	4	6	10	7	7	14	12	8
sp|P35080|PROF2_HUMAN	P35080	PROF2_HUMAN	PFN2	140	Homo sapiens	1:Experimental evidence at protein level	Profilin-2	0.9998	0.999	2	9	9	9	0	2	1	1	1	1	0	0	0	1	1	1	0	2	1	1	1	1	0	0	0	1	1	1	0	2	1	1	1	1	0	0	0	1	1	1
sp|P35221|CTNA1_HUMAN	P35221	CTNA1_HUMAN	CTNNA1	906	Homo sapiens	1:Experimental evidence at protein level	Catenin alpha-1	1	0.999	36	203	143	203	16	20	16	13	10	13	19	13	24	22	21	16	9	16	12	10	8	7	15	8	15	16	16	11	16	20	16	13	10	13	19	13	24	22	21	16
sp|P35222|CTNB1_HUMAN	P35222	CTNB1_HUMAN	CTNNB1	781	Homo sapiens	1:Experimental evidence at protein level	Catenin beta-1	1	0.999	26	195	154	195	16	18	13	9	13	15	27	17	16	18	18	15	12	16	11	9	9	11	22	15	13	14	13	9	16	18	13	9	13	15	27	17	16	18	18	15
sp|P35232|PHB1_HUMAN	P35232	PHB1_HUMAN	PHB1	272	Homo sapiens	1:Experimental evidence at protein level	Prohibitin 1	1	0.999	14	122	122	122	12	10	9	4	10	9	13	7	11	11	13	13	12	10	9	4	10	9	13	7	11	11	13	13	12	10	9	4	10	9	13	7	11	11	13	13
sp|P35237|SPB6_HUMAN	P35237	SPB6_HUMAN	SERPINB6	376	Homo sapiens	1:Experimental evidence at protein level	Serpin B6	0.996	0.9977	2	3	3	5	0	0	0	0	0	0	1	1	0	1	0	0	0	0	0	0	0	0	1	1	0	1	0	0	0	0	0	0	0	1	1	1	0	1	1	0
sp|P35240|MERL_HUMAN	P35240	MERL_HUMAN	NF2	595	Homo sapiens	1:Experimental evidence at protein level	Merlin	1	0.999	3	8	8	8	0	1	1	0	1	1	1	0	1	2	0	0	0	1	1	0	1	1	1	0	1	2	0	0	0	1	1	0	1	1	1	0	1	2	0	0
sp|P35241|RADI_HUMAN	P35241	RADI_HUMAN	RDX	583	Homo sapiens	1:Experimental evidence at protein level	Radixin	1	0.9953	21	11	11	195	2	1	1	0	1	1	1	1	2	0	0	1	2	1	1	0	1	1	1	1	2	0	0	1	16	16	17	11	16	16	21	15	14	21	18	14
sp|P35249|RFC4_HUMAN	P35249	RFC4_HUMAN	RFC4	363	Homo sapiens	1:Experimental evidence at protein level	Replication factor C subunit 4	1	0.9977	3	5	5	5	0	0	0	1	0	0	0	0	1	2	0	1	0	0	0	1	0	0	0	0	1	2	0	1	0	0	0	1	0	0	0	0	1	2	0	1
sp|P35250|RFC2_HUMAN	P35250	RFC2_HUMAN	RFC2	354	Homo sapiens	1:Experimental evidence at protein level	Replication factor C subunit 2	1	0.999	5	19	19	19	1	0	2	1	1	0	0	0	0	4	6	4	1	0	2	1	1	0	0	0	0	4	6	4	1	0	2	1	1	0	0	0	0	4	6	4
sp|P35251|RFC1_HUMAN	P35251	RFC1_HUMAN	RFC1	1148	Homo sapiens	1:Experimental evidence at protein level	Replication factor C subunit 1	0.9998	0.9978	2	2	2	2	0	0	0	0	0	0	0	0	0	0	0	2	0	0	0	0	0	0	0	0	0	0	0	2	0	0	0	0	0	0	0	0	0	0	0	2
sp|P35268|RL22_HUMAN	P35268	RL22_HUMAN	RPL22	128	Homo sapiens	1:Experimental evidence at protein level	60S ribosomal protein L22	1	0.999	3	16	16	16	1	1	2	0	1	2	1	2	1	3	1	1	1	1	2	0	1	2	1	2	1	3	1	1	1	1	2	0	1	2	1	2	1	3	1	1
sp|P35269|T2FA_HUMAN	P35269	T2FA_HUMAN	GTF2F1	517	Homo sapiens	1:Experimental evidence at protein level	General transcription factor IIF subunit 1	1	0.999	5	16	16	16	1	1	1	0	0	1	0	1	1	4	3	3	1	1	1	0	0	1	0	1	1	4	3	3	1	1	1	0	0	1	0	1	1	4	3	3
sp|P35527|K1C9_HUMAN	P35527	K1C9_HUMAN	KRT9	623	Homo sapiens	1:Experimental evidence at protein level	Keratin, type I cytoskeletal 9	1	0.999	34	372	361	372	35	36	19	21	27	34	30	29	24	36	38	43	34	35	18	20	26	33	29	28	24	35	37	42	35	36	19	21	27	34	30	29	24	36	38	43
sp|P35555|FBN1_HUMAN	P35555	FBN1_HUMAN	FBN1	2871	Homo sapiens	1:Experimental evidence at protein level	Fibrillin-1	1	0.9984	9	38	27	38	5	2	2	1	3	3	5	4	6	2	3	2	4	1	1	1	2	2	4	3	5	1	2	1	5	2	2	1	3	3	5	4	6	2	3	2
sp|P35573|GDE_HUMAN	P35573	GDE_HUMAN	AGL	1532	Homo sapiens	1:Experimental evidence at protein level	Glycogen debranching enzyme	1	0.9985	8	19	19	19	1	3	0	1	0	2	2	1	4	0	2	3	1	3	0	1	0	2	2	1	4	0	2	3	1	3	0	1	0	2	2	1	4	0	2	3
sp|P35579|MYH9_HUMAN	P35579	MYH9_HUMAN	MYH9	1960	Homo sapiens	1:Experimental evidence at protein level	Myosin-9	1	0.999	227	4388	3650	4388	365	420	336	222	289	311	405	368	401	419	427	425	299	347	278	190	238	262	338	307	333	349	358	351	365	420	336	222	289	311	405	368	401	419	427	425
sp|P35580|MYH10_HUMAN	P35580	MYH10_HUMAN	MYH10	1976	Homo sapiens	1:Experimental evidence at protein level	Myosin-10	1	0.999	95	329	277	848	25	30	20	20	18	18	43	34	32	31	30	28	21	24	16	17	15	15	35	28	27	27	26	26	69	83	63	42	53	51	91	76	82	79	79	80
sp|P35606|COPB2_HUMAN	P35606	COPB2_HUMAN	COPB2	906	Homo sapiens	1:Experimental evidence at protein level	Coatomer subunit beta'	1	0.999	41	361	361	361	31	32	27	14	20	27	33	31	37	38	38	33	31	32	27	14	20	27	33	31	37	38	38	33	31	32	27	14	20	27	33	31	37	38	38	33
sp|P35609|ACTN2_HUMAN	P35609	ACTN2_HUMAN	ACTN2	894	Homo sapiens	1:Experimental evidence at protein level	Alpha-actinin-2	1	0.9907	26	3	2	361	0	1	1	0	1	0	0	0	0	0	0	0	0	0	1	0	1	0	0	0	0	0	0	0	32	30	28	21	26	27	36	33	32	31	34	31
sp|P35610|SOAT1_HUMAN	P35610	SOAT1_HUMAN	SOAT1	550	Homo sapiens	1:Experimental evidence at protein level	Sterol O-acyltransferase 1	1	0.999	2	13	13	13	2	2	0	0	0	0	2	1	2	2	1	1	2	2	0	0	0	0	2	1	2	2	1	1	2	2	0	0	0	0	2	1	2	2	1	1
sp|P35611|ADDA_HUMAN	P35611	ADDA_HUMAN	ADD1	737	Homo sapiens	1:Experimental evidence at protein level	Alpha-adducin	1	0.999	9	36	36	36	1	1	1	1	5	4	5	5	2	3	5	3	1	1	1	1	5	4	5	5	2	3	5	3	1	1	1	1	5	4	5	5	2	3	5	3
sp|P35613|BASI_HUMAN	P35613	BASI_HUMAN	BSG	385	Homo sapiens	1:Experimental evidence at protein level	Basigin	1	0.999	3	18	18	18	2	1	1	0	2	2	2	1	3	2	2	0	2	1	1	0	2	2	2	1	3	2	2	0	2	1	1	0	2	2	2	1	3	2	2	0
sp|P35637|FUS_HUMAN	P35637	FUS_HUMAN	FUS	526	Homo sapiens	1:Experimental evidence at protein level	RNA-binding protein FUS	1	0.999	8	71	36	71	8	6	4	2	5	3	6	5	5	7	8	12	5	3	1	0	1	1	4	2	2	4	4	9	8	6	4	2	5	3	6	5	5	7	8	12
sp|P35658|NU214_HUMAN	P35658	NU214_HUMAN	NUP214	2090	Homo sapiens	1:Experimental evidence at protein level	Nuclear pore complex protein Nup214	1	0.999	44	137	137	137	2	1	0	0	2	0	46	46	38	2	0	0	2	1	0	0	2	0	46	46	38	2	0	0	2	1	0	0	2	0	46	46	38	2	0	0
sp|P35659|DEK_HUMAN	P35659	DEK_HUMAN	DEK	375	Homo sapiens	1:Experimental evidence at protein level	Protein DEK	1	0.999	9	50	50	50	5	3	6	0	3	2	2	1	4	7	9	8	5	3	6	0	3	2	2	1	4	7	9	8	5	3	6	0	3	2	2	1	4	7	9	8
sp|P35908|K22E_HUMAN	P35908	K22E_HUMAN	KRT2	639	Homo sapiens	1:Experimental evidence at protein level	Keratin, type II cytoskeletal 2 epidermal	1	0.999	45	352	261	393	26	23	18	24	25	30	43	44	28	23	31	37	18	18	14	16	18	23	34	35	22	16	22	25	30	26	21	28	28	34	47	48	31	26	34	40
sp|P35914|HMGCL_HUMAN	P35914	HMGCL_HUMAN	HMGCL	325	Homo sapiens	1:Experimental evidence at protein level	Hydroxymethylglutaryl-CoA lyase, mitochondrial	0.9999	0.9989	3	8	4	8	1	1	1	0	1	0	1	0	1	0	0	2	1	0	0	0	0	0	0	0	1	0	0	2	1	1	1	0	1	0	1	0	1	0	0	2
sp|P35998|PRS7_HUMAN	P35998	PRS7_HUMAN	PSMC2	433	Homo sapiens	1:Experimental evidence at protein level	26S proteasome regulatory subunit 7	1	0.999	20	91	90	91	6	6	7	4	3	3	9	7	8	14	13	11	6	6	7	4	3	3	9	7	8	14	13	10	6	6	7	4	3	3	9	7	8	14	13	11
sp|P36405|ARL3_HUMAN	P36405	ARL3_HUMAN	ARL3	182	Homo sapiens	1:Experimental evidence at protein level	ADP-ribosylation factor-like protein 3	0.9992	0.999	2	8	8	8	1	2	0	0	0	0	1	1	1	0	1	1	1	2	0	0	0	0	1	1	1	0	1	1	1	2	0	0	0	0	1	1	1	0	1	1
sp|P36542|ATPG_HUMAN	P36542	ATPG_HUMAN	ATP5F1C	298	Homo sapiens	1:Experimental evidence at protein level	ATP synthase subunit gamma, mitochondrial	1	0.999	4	20	20	20	2	2	1	1	1	1	4	2	2	1	1	2	2	2	1	1	1	1	4	2	2	1	1	2	2	2	1	1	1	1	4	2	2	1	1	2
sp|P36543|VATE1_HUMAN	P36543	VATE1_HUMAN	ATP6V1E1	226	Homo sapiens	1:Experimental evidence at protein level	V-type proton ATPase subunit E 1	0.8262	0.9964	1	4	0	4	1	0	1	0	0	0	0	0	1	0	0	1	0	0	0	0	0	0	0	0	0	0	0	0	1	0	1	0	0	0	0	0	1	0	0	1
sp|P36551|HEM6_HUMAN	P36551	HEM6_HUMAN	CPOX	454	Homo sapiens	1:Experimental evidence at protein level	Oxygen-dependent coproporphyrinogen-III oxidase, mitochondrial	1	0.999	6	26	26	26	1	3	4	1	3	2	2	2	2	3	2	1	1	3	4	1	3	2	2	2	2	3	2	1	1	3	4	1	3	2	2	2	2	3	2	1
sp|P36578|RL4_HUMAN	P36578	RL4_HUMAN	RPL4	427	Homo sapiens	1:Experimental evidence at protein level	60S ribosomal protein L4	1	0.999	40	555	555	555	51	49	47	32	34	40	48	46	51	52	50	55	51	49	47	32	34	40	48	46	51	52	50	55	51	49	47	32	34	40	48	46	51	52	50	55
sp|P36776|LONM_HUMAN	P36776	LONM_HUMAN	LONP1	959	Homo sapiens	1:Experimental evidence at protein level	Lon protease homolog, mitochondrial	1	0.999	19	109	109	109	12	10	7	6	8	7	13	5	9	10	12	10	12	10	7	6	8	7	13	5	9	10	12	10	12	10	7	6	8	7	13	5	9	10	12	10
sp|P36873|PP1G_HUMAN	P36873	PP1G_HUMAN	PPP1CC	323	Homo sapiens	1:Experimental evidence at protein level	Serine/threonine-protein phosphatase PP1-gamma catalytic subunit	1	0.999	13	19	19	130	1	3	2	1	0	1	2	1	2	2	2	2	1	3	2	1	0	1	2	1	2	2	2	2	8	18	6	6	4	8	17	11	10	12	17	13
sp|P36915|GNL1_HUMAN	P36915	GNL1_HUMAN	GNL1	607	Homo sapiens	1:Experimental evidence at protein level	Guanine nucleotide-binding protein-like 1	1	0.9989	5	13	13	13	1	1	1	1	2	2	2	0	0	0	2	1	1	1	1	1	2	2	2	0	0	0	2	1	1	1	1	1	2	2	2	0	0	0	2	1
sp|P36957|ODO2_HUMAN	P36957	ODO2_HUMAN	DLST	453	Homo sapiens	1:Experimental evidence at protein level	Dihydrolipoyllysine-residue succinyltransferase component of 2-oxoglutarate dehydrogenase complex, mitochondrial	1	0.999	9	82	82	82	5	6	9	5	9	7	8	5	8	8	6	6	5	6	9	5	9	7	8	5	8	8	6	6	5	6	9	5	9	7	8	5	8	8	6	6
sp|P37108|SRP14_HUMAN	P37108	SRP14_HUMAN	SRP14	136	Homo sapiens	1:Experimental evidence at protein level	Signal recognition particle 14 kDa protein	1	0.999	4	11	11	11	0	1	0	1	0	0	0	0	1	3	3	2	0	1	0	1	0	0	0	0	1	3	3	2	0	1	0	1	0	0	0	0	1	3	3	2
sp|P37198|NUP62_HUMAN	P37198	NUP62_HUMAN	NUP62	522	Homo sapiens	1:Experimental evidence at protein level	Nuclear pore glycoprotein p62	1	0.999	11	33	33	33	0	0	0	0	0	0	12	11	10	0	0	0	0	0	0	0	0	0	12	11	10	0	0	0	0	0	0	0	0	0	12	11	10	0	0	0
sp|P37235|HPCL1_HUMAN	P37235	HPCL1_HUMAN	HPCAL1	193	Homo sapiens	1:Experimental evidence at protein level	Hippocalcin-like protein 1	1	0.9982	6	14	3	14	0	1	0	0	1	0	1	3	1	2	1	4	0	0	0	0	0	0	0	0	0	1	0	2	0	1	0	0	1	0	1	3	1	2	1	4
sp|P37802|TAGL2_HUMAN	P37802	TAGL2_HUMAN	TAGLN2	199	Homo sapiens	1:Experimental evidence at protein level	Transgelin-2	1	0.999	12	116	109	116	13	11	9	5	7	8	8	12	13	9	9	12	12	11	8	4	6	7	8	11	12	9	9	12	13	11	9	5	7	8	8	12	13	9	9	12
sp|P37837|TALDO_HUMAN	P37837	TALDO_HUMAN	TALDO1	337	Homo sapiens	1:Experimental evidence at protein level	Transaldolase	1	0.999	17	70	70	70	7	5	7	0	1	2	6	5	5	8	11	13	7	5	7	0	1	2	6	5	5	8	11	13	7	5	7	0	1	2	6	5	5	8	11	13
sp|P38159|RBMX_HUMAN	P38159	RBMX_HUMAN	RBMX	391	Homo sapiens	1:Experimental evidence at protein level	RNA-binding motif protein, X chromosome	1	0.999	19	75	24	75	6	3	4	4	1	3	3	2	1	13	17	18	2	0	0	2	0	0	0	0	0	4	9	7	6	3	4	4	1	3	3	2	1	13	17	18
sp|P38432|COIL_HUMAN	P38432	COIL_HUMAN	COIL	576	Homo sapiens	1:Experimental evidence at protein level	Coilin	0.9976	0.9908	2	2	2	2	0	0	0	0	0	0	0	0	0	0	0	2	0	0	0	0	0	0	0	0	0	0	0	2	0	0	0	0	0	0	0	0	0	0	0	2
sp|P38435|VKGC_HUMAN	P38435	VKGC_HUMAN	GGCX	758	Homo sapiens	1:Experimental evidence at protein level	Vitamin K-dependent gamma-carboxylase	0.9994	0.9987	2	2	2	2	0	0	0	0	0	0	1	1	0	0	0	0	0	0	0	0	0	0	1	1	0	0	0	0	0	0	0	0	0	0	1	1	0	0	0	0
sp|P38606|VATA_HUMAN	P38606	VATA_HUMAN	ATP6V1A	617	Homo sapiens	1:Experimental evidence at protein level	V-type proton ATPase catalytic subunit A	1	0.999	20	155	155	155	13	11	10	8	10	10	18	12	14	15	14	20	13	11	10	8	10	10	18	12	14	15	14	20	13	11	10	8	10	10	18	12	14	15	14	20
sp|P38646|GRP75_HUMAN	P38646	GRP75_HUMAN	HSPA9	679	Homo sapiens	1:Experimental evidence at protein level	Stress-70 protein, mitochondrial	1	0.999	37	330	330	332	34	29	25	21	21	21	32	28	33	33	27	26	34	29	25	21	21	21	32	28	33	33	27	26	34	30	25	21	21	21	32	29	33	33	27	26
sp|P38919|IF4A3_HUMAN	P38919	IF4A3_HUMAN	EIF4A3	411	Homo sapiens	1:Experimental evidence at protein level	Eukaryotic initiation factor 4A-III	1	0.999	19	103	103	147	7	7	6	6	4	5	8	7	7	16	16	14	7	7	6	6	4	5	8	7	7	16	16	14	10	11	11	9	8	8	11	11	11	20	21	16
sp|P39019|RS19_HUMAN	P39019	RS19_HUMAN	RPS19	145	Homo sapiens	1:Experimental evidence at protein level	40S ribosomal protein S19	1	0.999	15	129	129	129	13	14	7	5	10	14	10	12	12	9	12	11	13	14	7	5	10	14	10	12	12	9	12	11	13	14	7	5	10	14	10	12	12	9	12	11
sp|P39023|RL3_HUMAN	P39023	RL3_HUMAN	RPL3	403	Homo sapiens	1:Experimental evidence at protein level	60S ribosomal protein L3	1	0.999	27	297	269	297	27	26	23	16	21	20	24	22	24	33	33	28	25	23	20	14	18	17	22	20	22	31	31	26	27	26	23	16	21	20	24	22	24	33	33	28
sp|P39656|OST48_HUMAN	P39656	OST48_HUMAN	DDOST	456	Homo sapiens	1:Experimental evidence at protein level	Dolichyl-diphosphooligosaccharide--protein glycosyltransferase 48 kDa subunit	1	0.999	9	51	51	51	3	3	2	3	4	3	5	6	7	4	4	7	3	3	2	3	4	3	5	6	7	4	4	7	3	3	2	3	4	3	5	6	7	4	4	7
sp|P39687|AN32A_HUMAN	P39687	AN32A_HUMAN	ANP32A	249	Homo sapiens	1:Experimental evidence at protein level	Acidic leucine-rich nuclear phosphoprotein 32 family member A	0.9997	0.9986	3	2	1	5	0	0	0	0	0	0	0	0	0	1	1	0	0	0	0	0	0	0	0	0	0	0	1	0	0	0	0	0	0	0	0	0	0	1	3	1
sp|P39748|FEN1_HUMAN	P39748	FEN1_HUMAN	FEN1	380	Homo sapiens	1:Experimental evidence at protein level	Flap endonuclease 1	1	0.999	10	65	65	65	7	4	6	3	4	5	5	4	4	8	7	8	7	4	6	3	4	5	5	4	4	8	7	8	7	4	6	3	4	5	5	4	4	8	7	8
sp|P39880|CUX1_HUMAN	P39880	CUX1_HUMAN	CUX1	1505	Homo sapiens	1:Experimental evidence at protein level	Homeobox protein cut-like 1	1	0.9907	4	4	0	4	0	1	0	0	0	0	0	0	0	2	0	1	0	0	0	0	0	0	0	0	0	0	0	0	0	1	0	0	0	0	0	0	0	2	0	1
sp|P40123|CAP2_HUMAN	P40123	CAP2_HUMAN	CAP2	477	Homo sapiens	1:Experimental evidence at protein level	Adenylyl cyclase-associated protein 2	0.9975	0.997	3	2	2	11	0	0	0	0	0	0	1	0	0	0	0	1	0	0	0	0	0	0	1	0	0	0	0	1	1	1	1	1	0	0	2	0	1	1	1	2
sp|P40222|TXLNA_HUMAN	P40222	TXLNA_HUMAN	TXLNA	546	Homo sapiens	1:Experimental evidence at protein level	Alpha-taxilin	1	0.999	12	58	53	58	4	3	3	3	3	7	5	8	5	6	5	6	4	3	2	3	3	7	5	6	4	6	4	6	4	3	3	3	3	7	5	8	5	6	5	6
sp|P40227|TCPZ_HUMAN	P40227	TCPZ_HUMAN	CCT6A	531	Homo sapiens	1:Experimental evidence at protein level	T-complex protein 1 subunit zeta	1	0.999	27	186	157	186	11	13	16	11	12	15	15	16	17	17	17	26	10	12	14	7	10	14	14	14	12	14	15	21	11	13	16	11	12	15	15	16	17	17	17	26
sp|P40429|RL13A_HUMAN	P40429	RL13A_HUMAN	RPL13A	203	Homo sapiens	1:Experimental evidence at protein level	60S ribosomal protein L13a	1	0.999	26	636	341	636	59	65	44	46	52	59	52	60	55	49	52	43	32	38	24	19	28	31	28	33	30	27	26	25	59	65	44	46	52	59	52	60	55	49	52	43
sp|P40692|MLH1_HUMAN	P40692	MLH1_HUMAN	MLH1	756	Homo sapiens	1:Experimental evidence at protein level	DNA mismatch repair protein Mlh1	0.997	0.992	2	3	3	3	0	0	0	0	0	0	0	0	0	1	1	1	0	0	0	0	0	0	0	0	0	1	1	1	0	0	0	0	0	0	0	0	0	1	1	1
sp|P40763|STAT3_HUMAN	P40763	STAT3_HUMAN	STAT3	770	Homo sapiens	1:Experimental evidence at protein level	Signal transducer and activator of transcription 3	1	0.999	14	61	61	61	4	7	2	3	2	3	6	5	7	11	5	6	4	7	2	3	2	3	6	5	7	11	5	6	4	7	2	3	2	3	6	5	7	11	5	6
sp|P40818|UBP8_HUMAN	P40818	UBP8_HUMAN	USP8	1118	Homo sapiens	1:Experimental evidence at protein level	Ubiquitin carboxyl-terminal hydrolase 8	1	0.9968	3	8	8	8	1	2	1	0	1	0	0	0	2	0	0	1	1	2	1	0	1	0	0	0	2	0	0	1	1	2	1	0	1	0	0	0	2	0	0	1
sp|P40925|MDHC_HUMAN	P40925	MDHC_HUMAN	MDH1	334	Homo sapiens	1:Experimental evidence at protein level	Malate dehydrogenase, cytoplasmic	0.9999	0.9973	3	3	3	3	1	0	0	0	0	0	0	0	0	1	1	0	1	0	0	0	0	0	0	0	0	1	1	0	1	0	0	0	0	0	0	0	0	1	1	0
sp|P40926|MDHM_HUMAN	P40926	MDHM_HUMAN	MDH2	338	Homo sapiens	1:Experimental evidence at protein level	Malate dehydrogenase, mitochondrial	1	0.999	20	170	170	170	15	17	15	9	12	10	18	12	16	14	16	16	15	17	15	9	12	10	18	12	16	14	16	16	15	17	15	9	12	10	18	12	16	14	16	16
sp|P40937|RFC5_HUMAN	P40937	RFC5_HUMAN	RFC5	340	Homo sapiens	1:Experimental evidence at protein level	Replication factor C subunit 5	1	0.9989	6	14	14	14	1	0	0	0	0	0	2	0	1	5	2	3	1	0	0	0	0	0	2	0	1	5	2	3	1	0	0	0	0	0	2	0	1	5	2	3
sp|P40938|RFC3_HUMAN	P40938	RFC3_HUMAN	RFC3	356	Homo sapiens	1:Experimental evidence at protein level	Replication factor C subunit 3	1	0.999	7	34	34	34	2	3	2	2	1	1	4	2	5	5	2	5	2	3	2	2	1	1	4	2	5	5	2	5	2	3	2	2	1	1	4	2	5	5	2	5
sp|P40939|ECHA_HUMAN	P40939	ECHA_HUMAN	HADHA	763	Homo sapiens	1:Experimental evidence at protein level	Trifunctional enzyme subunit alpha, mitochondrial	1	0.999	30	201	201	201	19	20	15	11	14	10	25	17	22	18	16	14	19	20	15	11	14	10	25	17	22	18	16	14	19	20	15	11	14	10	25	17	22	18	16	14
sp|P41091|IF2G_HUMAN	P41091	IF2G_HUMAN	EIF2S3	472	Homo sapiens	1:Experimental evidence at protein level	Eukaryotic translation initiation factor 2 subunit 3	1	0.999	18	128	36	128	10	12	9	5	10	12	13	11	11	11	13	11	3	4	2	0	2	4	5	3	3	3	4	3	10	12	9	5	10	12	13	11	11	11	13	11
sp|P41223|BUD31_HUMAN	P41223	BUD31_HUMAN	BUD31	144	Homo sapiens	1:Experimental evidence at protein level	Protein BUD31 homolog	0.9992	0.9989	2	4	4	4	0	1	0	0	0	0	0	0	0	1	1	1	0	1	0	0	0	0	0	0	0	1	1	1	0	1	0	0	0	0	0	0	0	1	1	1
sp|P41226|UBA7_HUMAN	P41226	UBA7_HUMAN	UBA7	1012	Homo sapiens	1:Experimental evidence at protein level	Ubiquitin-like modifier-activating enzyme 7	0.9743	0.9926	2	2	2	2	0	0	0	0	0	0	0	0	0	2	0	0	0	0	0	0	0	0	0	0	0	2	0	0	0	0	0	0	0	0	0	0	0	2	0	0
sp|P41240|CSK_HUMAN	P41240	CSK_HUMAN	CSK	450	Homo sapiens	1:Experimental evidence at protein level	Tyrosine-protein kinase CSK	1	0.9989	7	23	23	23	2	2	1	2	0	1	1	3	4	3	2	2	2	2	1	2	0	1	1	3	4	3	2	2	2	2	1	2	0	1	1	3	4	3	2	2
sp|P41250|GARS_HUMAN	P41250	GARS_HUMAN	GARS1	739	Homo sapiens	1:Experimental evidence at protein level	Glycine--tRNA ligase	1	0.999	9	25	25	25	1	4	3	2	0	3	2	1	3	1	2	3	1	4	3	2	0	3	2	1	3	1	2	3	1	4	3	2	0	3	2	1	3	1	2	3
sp|P41252|SYIC_HUMAN	P41252	SYIC_HUMAN	IARS1	1262	Homo sapiens	1:Experimental evidence at protein level	Isoleucine--tRNA ligase, cytoplasmic	1	0.999	42	297	297	297	27	30	18	10	20	23	29	27	24	33	31	25	27	30	18	10	20	23	29	27	24	33	31	25	27	30	18	10	20	23	29	27	24	33	31	25
sp|P42166|LAP2A_HUMAN	P42166	LAP2A_HUMAN	TMPO	694	Homo sapiens	1:Experimental evidence at protein level	Lamina-associated polypeptide 2, isoform alpha	1	0.999	18	83	44	83	6	6	4	3	4	2	4	6	10	12	13	13	5	2	2	2	1	0	0	2	4	9	9	8	6	6	4	3	4	2	4	6	10	12	13	13
sp|P42167|LAP2B_HUMAN	P42167	LAP2B_HUMAN	TMPO	454	Homo sapiens	1:Experimental evidence at protein level	Lamina-associated polypeptide 2, isoforms beta/gamma	1	0.999	13	33	33	72	3	2	1	0	1	1	8	7	6	1	1	2	3	2	1	0	1	1	8	7	6	1	1	2	4	6	3	1	4	3	12	11	12	4	5	7
sp|P42224|STAT1_HUMAN	P42224	STAT1_HUMAN	STAT1	750	Homo sapiens	1:Experimental evidence at protein level	Signal transducer and activator of transcription 1-alpha/beta	1	0.999	22	105	105	105	11	8	7	4	5	5	11	11	11	12	10	10	11	8	7	4	5	5	11	11	11	12	10	10	11	8	7	4	5	5	11	11	11	12	10	10
sp|P42226|STAT6_HUMAN	P42226	STAT6_HUMAN	STAT6	847	Homo sapiens	1:Experimental evidence at protein level	Signal transducer and activator of transcription 6	1	0.9987	4	19	19	19	0	2	2	0	1	1	2	2	3	3	2	1	0	2	2	0	1	1	2	2	3	3	2	1	0	2	2	0	1	1	2	2	3	3	2	1
sp|P42229|STA5A_HUMAN	P42229	STA5A_HUMAN	STAT5A	794	Homo sapiens	1:Experimental evidence at protein level	Signal transducer and activator of transcription 5A	0.8912	0.9979	1	4	0	4	1	0	0	0	0	0	0	0	0	1	1	1	0	0	0	0	0	0	0	0	0	0	0	0	1	0	0	0	0	0	0	0	0	1	1	1
sp|P42285|MTREX_HUMAN	P42285	MTREX_HUMAN	MTREX	1042	Homo sapiens	1:Experimental evidence at protein level	Exosome RNA helicase MTR4	1	0.999	27	125	125	125	13	21	12	3	4	3	7	6	6	19	17	14	13	21	12	3	4	3	7	6	6	19	17	14	13	21	12	3	4	3	7	6	6	19	17	14
sp|P42345|MTOR_HUMAN	P42345	MTOR_HUMAN	MTOR	2549	Homo sapiens	1:Experimental evidence at protein level	Serine/threonine-protein kinase mTOR	1	0.9988	5	8	8	8	1	1	0	0	1	0	0	1	0	0	1	3	1	1	0	0	1	0	0	1	0	0	1	3	1	1	0	0	1	0	0	1	0	0	1	3
sp|P42356|PI4KA_HUMAN	P42356	PI4KA_HUMAN	PI4KA	2102	Homo sapiens	1:Experimental evidence at protein level	Phosphatidylinositol 4-kinase alpha	1	0.999	4	9	8	9	1	2	2	0	0	0	1	0	0	1	1	1	1	2	2	0	0	0	0	0	0	1	1	1	1	2	2	0	0	0	1	0	0	1	1	1
sp|P42566|EPS15_HUMAN	P42566	EPS15_HUMAN	EPS15	896	Homo sapiens	1:Experimental evidence at protein level	Epidermal growth factor receptor substrate 15	1	0.999	4	8	8	8	0	1	0	0	0	0	3	1	2	1	0	0	0	1	0	0	0	0	3	1	2	1	0	0	0	1	0	0	0	0	3	1	2	1	0	0
sp|P42574|CASP3_HUMAN	P42574	CASP3_HUMAN	CASP3	277	Homo sapiens	1:Experimental evidence at protein level	Caspase-3	0.945	0.999	1	3	3	3	0	1	0	0	0	0	1	0	0	0	1	0	0	1	0	0	0	0	1	0	0	0	1	0	0	1	0	0	0	0	1	0	0	0	1	0
sp|P42677|RS27_HUMAN	P42677	RS27_HUMAN	RPS27	84	Homo sapiens	1:Experimental evidence at protein level	40S ribosomal protein S27	1	0.999	5	71	38	71	6	5	7	5	6	7	5	7	4	5	8	6	3	3	4	2	3	5	2	4	1	3	4	4	6	5	7	5	6	7	5	7	4	5	8	6
sp|P42704|LPPRC_HUMAN	P42704	LPPRC_HUMAN	LRPPRC	1394	Homo sapiens	1:Experimental evidence at protein level	Leucine-rich PPR motif-containing protein, mitochondrial	1	0.999	56	457	445	457	37	48	40	25	32	32	48	32	45	42	35	41	36	47	39	24	31	31	47	31	44	41	34	40	37	48	40	25	32	32	48	32	45	42	35	41
sp|P42765|THIM_HUMAN	P42765	THIM_HUMAN	ACAA2	397	Homo sapiens	1:Experimental evidence at protein level	3-ketoacyl-CoA thiolase, mitochondrial	0.9999	0.9946	3	4	4	4	0	0	0	2	0	0	1	1	0	0	0	0	0	0	0	2	0	0	1	1	0	0	0	0	0	0	0	2	0	0	1	1	0	0	0	0
sp|P42766|RL35_HUMAN	P42766	RL35_HUMAN	RPL35	123	Homo sapiens	1:Experimental evidence at protein level	60S ribosomal protein L35	1	0.999	13	169	169	169	16	16	16	10	15	16	14	12	13	13	13	15	16	16	16	10	15	16	14	12	13	13	13	15	16	16	16	10	15	16	14	12	13	13	13	15
sp|P43034|LIS1_HUMAN	P43034	LIS1_HUMAN	PAFAH1B1	410	Homo sapiens	1:Experimental evidence at protein level	Platelet-activating factor acetylhydrolase IB subunit beta	1	0.999	18	109	98	109	11	7	7	7	8	9	9	8	9	8	14	12	10	5	6	6	7	8	9	7	8	7	14	11	11	7	7	7	8	9	9	8	9	8	14	12
sp|P43243|MATR3_HUMAN	P43243	MATR3_HUMAN	MATR3	847	Homo sapiens	1:Experimental evidence at protein level	Matrin-3	1	0.999	30	262	262	262	20	23	15	13	16	21	19	22	22	28	32	31	20	23	15	13	16	21	19	22	22	28	32	31	20	23	15	13	16	21	19	22	22	28	32	31
sp|P43246|MSH2_HUMAN	P43246	MSH2_HUMAN	MSH2	934	Homo sapiens	1:Experimental evidence at protein level	DNA mismatch repair protein Msh2	1	0.999	21	75	75	75	8	5	6	1	2	1	3	5	3	14	14	13	8	5	6	1	2	1	3	5	3	14	14	13	8	5	6	1	2	1	3	5	3	14	14	13
sp|P43304|GPDM_HUMAN	P43304	GPDM_HUMAN	GPD2	727	Homo sapiens	1:Experimental evidence at protein level	Glycerol-3-phosphate dehydrogenase, mitochondrial	1	0.999	25	129	129	129	11	13	10	5	8	10	17	8	15	8	12	12	11	13	10	5	8	10	17	8	15	8	12	12	11	13	10	5	8	10	17	8	15	8	12	12
sp|P43487|RANG_HUMAN	P43487	RANG_HUMAN	RANBP1	201	Homo sapiens	1:Experimental evidence at protein level	Ran-specific GTPase-activating protein	1	0.999	3	15	15	15	1	1	0	1	1	1	4	1	2	1	1	1	1	1	0	1	1	1	4	1	2	1	1	1	1	1	0	1	1	1	4	1	2	1	1	1
sp|P43490|NAMPT_HUMAN	P43490	NAMPT_HUMAN	NAMPT	491	Homo sapiens	1:Experimental evidence at protein level	Nicotinamide phosphoribosyltransferase	1	0.999	11	50	50	50	4	3	3	3	3	0	6	5	5	7	6	5	4	3	3	3	3	0	6	5	5	7	6	5	4	3	3	3	3	0	6	5	5	7	6	5
sp|P43686|PRS6B_HUMAN	P43686	PRS6B_HUMAN	PSMC4	418	Homo sapiens	1:Experimental evidence at protein level	26S proteasome regulatory subunit 6B	1	0.999	11	40	40	41	2	3	3	0	2	0	3	1	3	9	7	7	2	3	3	0	2	0	3	1	3	9	7	7	2	3	3	0	2	0	3	1	3	9	7	8
sp|P45880|VDAC2_HUMAN	P45880	VDAC2_HUMAN	VDAC2	294	Homo sapiens	1:Experimental evidence at protein level	Voltage-dependent anion-selective channel protein 2	1	0.999	14	165	165	165	15	15	11	8	13	13	15	14	16	12	16	17	15	15	11	8	13	13	15	14	16	12	16	17	15	15	11	8	13	13	15	14	16	12	16	17
sp|P45973|CBX5_HUMAN	P45973	CBX5_HUMAN	CBX5	191	Homo sapiens	1:Experimental evidence at protein level	Chromobox protein homolog 5	1	0.999	5	23	23	23	2	2	1	1	1	1	1	1	3	3	4	3	2	2	1	1	1	1	1	1	3	3	4	3	2	2	1	1	1	1	1	1	3	3	4	3
sp|P45974|UBP5_HUMAN	P45974	UBP5_HUMAN	USP5	858	Homo sapiens	1:Experimental evidence at protein level	Ubiquitin carboxyl-terminal hydrolase 5	1	0.999	16	112	112	112	7	10	11	3	6	6	11	8	13	15	11	11	7	10	11	3	6	6	11	8	13	15	11	11	7	10	11	3	6	6	11	8	13	15	11	11
sp|P46013|KI67_HUMAN	P46013	KI67_HUMAN	MKI67	3256	Homo sapiens	1:Experimental evidence at protein level	Proliferation marker protein Ki-67	1	0.999	19	58	58	58	13	6	8	1	2	1	4	5	6	3	6	3	13	6	8	1	2	1	4	5	6	3	6	3	13	6	8	1	2	1	4	5	6	3	6	3
sp|P46019|KPB2_HUMAN	P46019	KPB2_HUMAN	PHKA2	1235	Homo sapiens	1:Experimental evidence at protein level	Phosphorylase b kinase regulatory subunit alpha, liver isoform	0.9586	0.9926	2	9	0	9	0	1	1	1	1	1	0	1	0	0	1	2	0	0	0	0	0	0	0	0	0	0	0	0	0	1	1	1	1	1	0	1	0	0	1	2
sp|P46060|RAGP1_HUMAN	P46060	RAGP1_HUMAN	RANGAP1	587	Homo sapiens	1:Experimental evidence at protein level	Ran GTPase-activating protein 1	1	0.999	30	158	158	158	7	8	7	4	5	6	31	31	32	9	11	7	7	8	7	4	5	6	31	31	32	9	11	7	7	8	7	4	5	6	31	31	32	9	11	7
sp|P46063|RECQ1_HUMAN	P46063	RECQ1_HUMAN	RECQL	649	Homo sapiens	1:Experimental evidence at protein level	ATP-dependent DNA helicase Q1	1	0.999	32	205	194	205	16	22	11	8	11	11	15	14	13	23	31	30	15	21	10	8	10	10	14	13	12	22	30	29	16	22	11	8	11	11	15	14	13	23	31	30
sp|P46087|NOP2_HUMAN	P46087	NOP2_HUMAN	NOP2	812	Homo sapiens	1:Experimental evidence at protein level	Probable 28S rRNA (cytosine(4447)-C(5))-methyltransferase	1	0.999	22	79	79	79	17	15	14	3	1	4	5	4	6	4	4	2	17	15	14	3	1	4	5	4	6	4	4	2	17	15	14	3	1	4	5	4	6	4	4	2
sp|P46379|BAG6_HUMAN	P46379	BAG6_HUMAN	BAG6	1132	Homo sapiens	1:Experimental evidence at protein level	Large proline-rich protein BAG6	1	0.999	6	16	16	16	1	0	0	0	0	0	0	1	0	4	4	6	1	0	0	0	0	0	0	1	0	4	4	6	1	0	0	0	0	0	0	1	0	4	4	6
sp|P46459|NSF_HUMAN	P46459	NSF_HUMAN	NSF	744	Homo sapiens	1:Experimental evidence at protein level	Vesicle-fusing ATPase	1	0.999	12	63	62	63	6	6	6	3	6	7	5	3	5	6	5	5	6	6	6	2	6	7	5	3	5	6	5	5	6	6	6	3	6	7	5	3	5	6	5	5
sp|P46734|MP2K3_HUMAN	P46734	MP2K3_HUMAN	MAP2K3	347	Homo sapiens	1:Experimental evidence at protein level	Dual specificity mitogen-activated protein kinase kinase 3	0.907	0.988	1	3	3	3	0	0	0	1	0	0	0	0	0	1	1	0	0	0	0	1	0	0	0	0	0	1	1	0	0	0	0	1	0	0	0	0	0	1	1	0
sp|P46776|RL27A_HUMAN	P46776	RL27A_HUMAN	RPL27A	148	Homo sapiens	1:Experimental evidence at protein level	60S ribosomal protein L27a	1	0.999	8	77	77	77	6	6	8	4	7	7	7	7	7	7	5	6	6	6	8	4	7	7	7	7	7	7	5	6	6	6	8	4	7	7	7	7	7	7	5	6
sp|P46777|RL5_HUMAN	P46777	RL5_HUMAN	RPL5	297	Homo sapiens	1:Experimental evidence at protein level	60S ribosomal protein L5	1	0.999	10	65	65	65	4	8	4	4	7	7	6	4	4	6	7	4	4	8	4	4	7	7	6	4	4	6	7	4	4	8	4	4	7	7	6	4	4	6	7	4
sp|P46778|RL21_HUMAN	P46778	RL21_HUMAN	RPL21	160	Homo sapiens	1:Experimental evidence at protein level	60S ribosomal protein L21	1	0.999	9	78	78	78	11	8	6	3	4	9	6	5	7	5	6	8	11	8	6	3	4	9	6	5	7	5	6	8	11	8	6	3	4	9	6	5	7	5	6	8
sp|P46779|RL28_HUMAN	P46779	RL28_HUMAN	RPL28	137	Homo sapiens	1:Experimental evidence at protein level	60S ribosomal protein L28	1	0.999	20	283	283	283	24	28	25	23	23	21	19	23	21	24	27	25	24	28	25	23	23	21	19	23	21	24	27	25	24	28	25	23	23	21	19	23	21	24	27	25
sp|P46781|RS9_HUMAN	P46781	RS9_HUMAN	RPS9	194	Homo sapiens	1:Experimental evidence at protein level	40S ribosomal protein S9	1	0.999	21	233	233	233	19	19	17	15	18	22	17	20	20	25	20	21	19	19	17	15	18	22	17	20	20	25	20	21	19	19	17	15	18	22	17	20	20	25	20	21
sp|P46782|RS5_HUMAN	P46782	RS5_HUMAN	RPS5	204	Homo sapiens	1:Experimental evidence at protein level	40S ribosomal protein S5	1	0.999	14	147	147	147	12	14	13	9	11	12	15	11	11	13	14	12	12	14	13	9	11	12	15	11	11	13	14	12	12	14	13	9	11	12	15	11	11	13	14	12
sp|P46783|RS10_HUMAN	P46783	RS10_HUMAN	RPS10	165	Homo sapiens	1:Experimental evidence at protein level	40S ribosomal protein S10	1	0.999	8	42	19	44	3	3	2	1	2	3	3	4	5	5	5	6	1	2	0	0	1	2	1	2	3	2	3	2	3	3	2	1	2	3	4	4	5	5	5	7
sp|P46821|MAP1B_HUMAN	P46821	MAP1B_HUMAN	MAP1B	2468	Homo sapiens	1:Experimental evidence at protein level	Microtubule-associated protein 1B	1	0.999	49	254	240	254	28	24	17	10	16	16	22	25	21	28	23	24	27	23	16	10	15	15	20	24	20	26	21	23	28	24	17	10	16	16	22	25	21	28	23	24
sp|P46926|GNPI1_HUMAN	P46926	GNPI1_HUMAN	GNPDA1	289	Homo sapiens	1:Experimental evidence at protein level	Glucosamine-6-phosphate isomerase 1	1	0.999	2	3	2	3	0	0	0	0	0	0	1	0	0	0	1	1	0	0	0	0	0	0	1	0	0	0	0	1	0	0	0	0	0	0	1	0	0	0	1	1
sp|P46939|UTRN_HUMAN	P46939	UTRN_HUMAN	UTRN	3433	Homo sapiens	1:Experimental evidence at protein level	Utrophin	1	0.999	28	81	81	81	7	7	5	4	10	10	11	6	7	6	2	6	7	7	5	4	10	10	11	6	7	6	2	6	7	7	5	4	10	10	11	6	7	6	2	6
sp|P46940|IQGA1_HUMAN	P46940	IQGA1_HUMAN	IQGAP1	1657	Homo sapiens	1:Experimental evidence at protein level	Ras GTPase-activating-like protein IQGAP1	1	0.999	75	719	668	719	66	72	55	35	49	50	67	62	70	69	59	65	62	68	51	31	44	46	62	57	66	65	55	61	66	72	55	35	49	50	67	62	70	69	59	65
sp|P46977|STT3A_HUMAN	P46977	STT3A_HUMAN	STT3A	705	Homo sapiens	1:Experimental evidence at protein level	Dolichyl-diphosphooligosaccharide--protein glycosyltransferase subunit STT3A	1	0.999	16	103	103	112	10	7	10	6	11	7	9	8	9	10	10	6	10	7	10	6	11	7	9	8	9	10	10	6	11	8	11	7	12	7	10	9	10	10	10	7
sp|P47755|CAZA2_HUMAN	P47755	CAZA2_HUMAN	CAPZA2	286	Homo sapiens	1:Experimental evidence at protein level	F-actin-capping protein subunit alpha-2	1	0.999	7	51	25	51	3	4	4	2	4	4	5	3	4	5	7	6	1	2	1	1	1	2	3	1	2	3	5	3	3	4	4	2	4	4	5	3	4	5	7	6
sp|P47756|CAPZB_HUMAN	P47756	CAPZB_HUMAN	CAPZB	272	Homo sapiens	1:Experimental evidence at protein level	F-actin-capping protein subunit beta	1	0.999	16	139	139	139	15	13	12	4	6	6	14	14	15	15	13	12	15	13	12	4	6	6	14	14	15	15	13	12	15	13	12	4	6	6	14	14	15	15	13	12
sp|P47895|AL1A3_HUMAN	P47895	AL1A3_HUMAN	ALDH1A3	512	Homo sapiens	1:Experimental evidence at protein level	Aldehyde dehydrogenase family 1 member A3	1	0.999	16	85	75	85	8	12	8	3	7	5	6	6	8	7	10	5	7	11	7	3	6	4	5	6	7	6	8	5	8	12	8	3	7	5	6	6	8	7	10	5
sp|P47897|SYQ_HUMAN	P47897	SYQ_HUMAN	QARS1	775	Homo sapiens	1:Experimental evidence at protein level	Glutamine--tRNA ligase	1	0.999	31	215	215	215	21	16	17	12	14	19	21	15	15	21	25	19	21	16	17	12	14	19	21	15	15	21	25	19	21	16	17	12	14	19	21	15	15	21	25	19
sp|P47914|RL29_HUMAN	P47914	RL29_HUMAN	RPL29	159	Homo sapiens	1:Experimental evidence at protein level	60S ribosomal protein L29	1	0.999	8	81	81	81	8	8	8	4	7	7	8	5	7	7	6	6	8	8	8	4	7	7	8	5	7	7	6	6	8	8	8	4	7	7	8	5	7	7	6	6
sp|P48047|ATPO_HUMAN	P48047	ATPO_HUMAN	ATP5PO	213	Homo sapiens	1:Experimental evidence at protein level	ATP synthase subunit O, mitochondrial	1	0.999	6	35	35	35	3	2	2	3	1	2	4	4	4	3	3	4	3	2	2	3	1	2	4	4	4	3	3	4	3	2	2	3	1	2	4	4	4	3	3	4
sp|P48059|LIMS1_HUMAN	P48059	LIMS1_HUMAN	LIMS1	325	Homo sapiens	1:Experimental evidence at protein level	LIM and senescent cell antigen-like-containing domain protein 1	1	0.999	20	127	74	127	11	18	9	9	6	11	10	9	10	12	10	12	6	8	6	4	4	7	5	5	8	7	6	8	11	18	9	9	6	11	10	9	10	12	10	12
sp|P48060|GLIP1_HUMAN	P48060	GLIP1_HUMAN	GLIPR1	266	Homo sapiens	1:Experimental evidence at protein level	Glioma pathogenesis-related protein 1	0.8327	0.9965	1	1	1	1	0	0	0	0	0	0	1	0	0	0	0	0	0	0	0	0	0	0	1	0	0	0	0	0	0	0	0	0	0	0	1	0	0	0	0	0
sp|P48147|PPCE_HUMAN	P48147	PPCE_HUMAN	PREP	710	Homo sapiens	1:Experimental evidence at protein level	Prolyl endopeptidase	0.9999	0.9988	2	9	9	9	1	2	0	1	0	0	1	0	1	1	1	1	1	2	0	1	0	0	1	0	1	1	1	1	1	2	0	1	0	0	1	0	1	1	1	1
sp|P48444|COPD_HUMAN	P48444	COPD_HUMAN	ARCN1	511	Homo sapiens	1:Experimental evidence at protein level	Coatomer subunit delta	1	0.999	24	202	202	202	14	16	14	15	12	16	20	19	17	20	17	22	14	16	14	15	12	16	20	19	17	20	17	22	14	16	14	15	12	16	20	19	17	20	17	22
sp|P48449|LSS_HUMAN	P48449	LSS_HUMAN	LSS	732	Homo sapiens	1:Experimental evidence at protein level	Lanosterol synthase	1	0.9987	5	15	15	15	2	0	1	2	2	1	2	2	1	0	1	1	2	0	1	2	2	1	2	2	1	0	1	1	2	0	1	2	2	1	2	2	1	0	1	1
sp|P48509|CD151_HUMAN	P48509	CD151_HUMAN	CD151	253	Homo sapiens	1:Experimental evidence at protein level	CD151 antigen	1	0.999	6	35	34	35	2	3	3	3	3	2	3	5	3	3	2	3	2	3	3	3	3	2	3	4	3	3	2	3	2	3	3	3	3	2	3	5	3	3	2	3
sp|P48556|PSMD8_HUMAN	P48556	PSMD8_HUMAN	PSMD8	350	Homo sapiens	1:Experimental evidence at protein level	26S proteasome non-ATPase regulatory subunit 8	1	0.9966	4	8	8	8	0	0	0	0	0	0	0	2	0	1	3	2	0	0	0	0	0	0	0	2	0	1	3	2	0	0	0	0	0	0	0	2	0	1	3	2
sp|P48643|TCPE_HUMAN	P48643	TCPE_HUMAN	CCT5	541	Homo sapiens	1:Experimental evidence at protein level	T-complex protein 1 subunit epsilon	1	0.999	27	224	224	239	21	22	18	9	12	14	21	17	20	20	25	25	21	22	18	9	12	14	21	17	20	20	25	25	23	22	19	9	13	15	23	18	23	22	26	26
sp|P48651|PTSS1_HUMAN	P48651	PTSS1_HUMAN	PTDSS1	473	Homo sapiens	1:Experimental evidence at protein level	Phosphatidylserine synthase 1	1	0.9988	2	5	5	5	0	1	1	0	0	0	1	0	1	0	1	0	0	1	1	0	0	0	1	0	1	0	1	0	0	1	1	0	0	0	1	0	1	0	1	0
sp|P48681|NEST_HUMAN	P48681	NEST_HUMAN	NES	1621	Homo sapiens	1:Experimental evidence at protein level	Nestin	0.996	0.998	1	1	1	1	0	0	0	0	0	0	0	0	0	0	0	1	0	0	0	0	0	0	0	0	0	0	0	1	0	0	0	0	0	0	0	0	0	0	0	1
sp|P48729|KC1A_HUMAN	P48729	KC1A_HUMAN	CSNK1A1	337	Homo sapiens	1:Experimental evidence at protein level	Casein kinase I isoform alpha	0.9565	0.9948	1	5	5	5	0	0	1	0	1	0	0	1	1	0	1	0	0	0	1	0	1	0	0	1	1	0	1	0	0	0	1	0	1	0	0	1	1	0	1	0
sp|P48735|IDHP_HUMAN	P48735	IDHP_HUMAN	IDH2	452	Homo sapiens	1:Experimental evidence at protein level	Isocitrate dehydrogenase [NADP], mitochondrial	1	0.999	12	71	71	71	8	7	6	2	3	5	7	6	7	8	6	6	8	7	6	2	3	5	7	6	7	8	6	6	8	7	6	2	3	5	7	6	7	8	6	6
sp|P48739|PIPNB_HUMAN	P48739	PIPNB_HUMAN	PITPNB	271	Homo sapiens	1:Experimental evidence at protein level	Phosphatidylinositol transfer protein beta isoform	0.884	0.9977	1	2	2	2	0	0	0	0	0	0	1	1	0	0	0	0	0	0	0	0	0	0	1	1	0	0	0	0	0	0	0	0	0	0	1	1	0	0	0	0
sp|P49005|DPOD2_HUMAN	P49005	DPOD2_HUMAN	POLD2	469	Homo sapiens	1:Experimental evidence at protein level	DNA polymerase delta subunit 2	0.9997	0.9987	2	2	2	2	0	0	0	0	0	0	0	0	0	0	1	1	0	0	0	0	0	0	0	0	0	0	1	1	0	0	0	0	0	0	0	0	0	0	1	1
sp|P49023|PAXI_HUMAN	P49023	PAXI_HUMAN	PXN	591	Homo sapiens	1:Experimental evidence at protein level	Paxillin	1	0.999	18	122	122	122	11	16	6	8	11	11	10	8	9	10	10	12	11	16	6	8	11	11	10	8	9	10	10	12	11	16	6	8	11	11	10	8	9	10	10	12
sp|P49189|AL9A1_HUMAN	P49189	AL9A1_HUMAN	ALDH9A1	494	Homo sapiens	1:Experimental evidence at protein level	4-trimethylaminobutyraldehyde dehydrogenase	1	0.9985	5	20	20	20	2	3	3	1	2	2	1	0	4	2	0	0	2	3	3	1	2	2	1	0	4	2	0	0	2	3	3	1	2	2	1	0	4	2	0	0
sp|P49207|RL34_HUMAN	P49207	RL34_HUMAN	RPL34	117	Homo sapiens	1:Experimental evidence at protein level	60S ribosomal protein L34	1	0.999	11	115	115	115	10	10	9	10	13	11	4	10	11	8	9	10	10	10	9	10	13	11	4	10	11	8	9	10	10	10	9	10	13	11	4	10	11	8	9	10
sp|P49257|LMAN1_HUMAN	P49257	LMAN1_HUMAN	LMAN1	510	Homo sapiens	1:Experimental evidence at protein level	Protein ERGIC-53	1	0.999	11	90	90	90	7	7	7	5	7	8	7	8	8	10	8	8	7	7	7	5	7	8	7	8	8	10	8	8	7	7	7	5	7	8	7	8	8	10	8	8
sp|P49321|NASP_HUMAN	P49321	NASP_HUMAN	NASP	788	Homo sapiens	1:Experimental evidence at protein level	Nuclear autoantigenic sperm protein	1	0.999	4	9	9	9	0	0	2	0	0	0	0	0	0	2	2	3	0	0	2	0	0	0	0	0	0	2	2	3	0	0	2	0	0	0	0	0	0	2	2	3
sp|P49327|FAS_HUMAN	P49327	FAS_HUMAN	FASN	2511	Homo sapiens	1:Experimental evidence at protein level	Fatty acid synthase	1	0.999	98	1018	1016	1018	94	90	73	46	65	76	89	89	92	99	98	107	93	90	73	46	65	76	89	89	92	99	98	106	94	90	73	46	65	76	89	89	92	99	98	107
sp|P49368|TCPG_HUMAN	P49368	TCPG_HUMAN	CCT3	545	Homo sapiens	1:Experimental evidence at protein level	T-complex protein 1 subunit gamma	1	0.999	33	326	314	326	29	28	28	14	19	20	31	21	37	34	31	34	28	27	27	13	18	19	30	20	36	33	30	33	29	28	28	14	19	20	31	21	37	34	31	34
sp|P49411|EFTU_HUMAN	P49411	EFTU_HUMAN	TUFM	455	Homo sapiens	1:Experimental evidence at protein level	Elongation factor Tu, mitochondrial	1	0.999	13	115	115	115	11	10	6	5	6	8	13	11	13	9	11	12	11	10	6	5	6	8	13	11	13	9	11	12	11	10	6	5	6	8	13	11	13	9	11	12
sp|P49419|AL7A1_HUMAN	P49419	AL7A1_HUMAN	ALDH7A1	539	Homo sapiens	1:Experimental evidence at protein level	Alpha-aminoadipic semialdehyde dehydrogenase	0.9944	0.9985	2	3	3	3	1	1	0	0	0	0	0	0	0	1	0	0	1	1	0	0	0	0	0	0	0	1	0	0	1	1	0	0	0	0	0	0	0	1	0	0
sp|P49441|INPP_HUMAN	P49441	INPP_HUMAN	INPP1	399	Homo sapiens	1:Experimental evidence at protein level	Inositol polyphosphate 1-phosphatase	0.944	0.999	1	2	2	2	0	0	0	0	0	0	0	0	0	1	1	0	0	0	0	0	0	0	0	0	0	1	1	0	0	0	0	0	0	0	0	0	0	1	1	0
sp|P49450|CENPA_HUMAN	P49450	CENPA_HUMAN	CENPA	140	Homo sapiens	1:Experimental evidence at protein level	Histone H3-like centromeric protein A	1	0.9986	3	12	12	12	0	2	1	1	2	1	1	1	1	1	0	1	0	2	1	1	2	1	1	1	1	1	0	1	0	2	1	1	2	1	1	1	1	1	0	1
sp|P49454|CENPF_HUMAN	P49454	CENPF_HUMAN	CENPF	3114	Homo sapiens	1:Experimental evidence at protein level	Centromere protein F	0.9832	0.9967	2	2	2	2	0	0	0	0	0	0	0	0	0	0	0	2	0	0	0	0	0	0	0	0	0	0	0	2	0	0	0	0	0	0	0	0	0	0	0	2
sp|P49585|PCY1A_HUMAN	P49585	PCY1A_HUMAN	PCYT1A	367	Homo sapiens	1:Experimental evidence at protein level	Choline-phosphate cytidylyltransferase A	1	0.999	6	20	7	20	1	1	2	0	0	0	2	1	0	5	5	3	0	0	1	0	0	0	1	0	0	2	2	1	1	1	2	0	0	0	2	1	0	5	5	3
sp|P49588|SYAC_HUMAN	P49588	SYAC_HUMAN	AARS1	968	Homo sapiens	1:Experimental evidence at protein level	Alanine--tRNA ligase, cytoplasmic	1	0.999	18	64	64	64	8	8	6	4	4	1	7	4	8	6	5	3	8	8	6	4	4	1	7	4	8	6	5	3	8	8	6	4	4	1	7	4	8	6	5	3
sp|P49589|SYCC_HUMAN	P49589	SYCC_HUMAN	CARS1	748	Homo sapiens	1:Experimental evidence at protein level	Cysteine--tRNA ligase, cytoplasmic	1	0.9988	7	22	22	22	5	0	2	1	3	1	2	2	1	2	1	2	5	0	2	1	3	1	2	2	1	2	1	2	5	0	2	1	3	1	2	2	1	2	1	2
sp|P49591|SYSC_HUMAN	P49591	SYSC_HUMAN	SARS1	514	Homo sapiens	1:Experimental evidence at protein level	Serine--tRNA ligase, cytoplasmic	1	0.9988	5	25	25	25	3	3	2	0	1	1	3	2	3	3	2	2	3	3	2	0	1	1	3	2	3	3	2	2	3	3	2	0	1	1	3	2	3	3	2	2
sp|P49643|PRI2_HUMAN	P49643	PRI2_HUMAN	PRIM2	509	Homo sapiens	1:Experimental evidence at protein level	DNA primase large subunit	1	0.9989	2	4	4	4	0	0	0	0	0	0	0	0	0	1	1	2	0	0	0	0	0	0	0	0	0	1	1	2	0	0	0	0	0	0	0	0	0	1	1	2
sp|P49711|CTCF_HUMAN	P49711	CTCF_HUMAN	CTCF	727	Homo sapiens	1:Experimental evidence at protein level	Transcriptional repressor CTCF	1	0.999	4	7	6	7	0	0	0	0	0	0	0	0	1	3	0	3	0	0	0	0	0	0	0	0	1	2	0	3	0	0	0	0	0	0	0	0	1	3	0	3
sp|P49720|PSB3_HUMAN	P49720	PSB3_HUMAN	PSMB3	205	Homo sapiens	1:Experimental evidence at protein level	Proteasome subunit beta type-3	0.9999	0.999	2	15	15	15	1	0	1	0	1	1	2	1	2	2	2	2	1	0	1	0	1	1	2	1	2	2	2	2	1	0	1	0	1	1	2	1	2	2	2	2
sp|P49721|PSB2_HUMAN	P49721	PSB2_HUMAN	PSMB2	201	Homo sapiens	1:Experimental evidence at protein level	Proteasome subunit beta type-2	1	0.999	10	47	47	47	4	3	2	0	0	1	5	0	3	13	8	8	4	3	2	0	0	1	5	0	3	13	8	8	4	3	2	0	0	1	5	0	3	13	8	8
sp|P49736|MCM2_HUMAN	P49736	MCM2_HUMAN	MCM2	904	Homo sapiens	1:Experimental evidence at protein level	DNA replication licensing factor MCM2	1	0.999	28	152	152	152	13	13	8	2	4	6	7	10	14	25	25	25	13	13	8	2	4	6	7	10	14	25	25	25	13	13	8	2	4	6	7	10	14	25	25	25
sp|P49748|ACADV_HUMAN	P49748	ACADV_HUMAN	ACADVL	655	Homo sapiens	1:Experimental evidence at protein level	Very long-chain specific acyl-CoA dehydrogenase, mitochondrial	1	0.999	14	79	79	79	9	8	7	4	8	6	6	5	6	9	5	6	9	8	7	4	8	6	6	5	6	9	5	6	9	8	7	4	8	6	6	5	6	9	5	6
sp|P49750|YLPM1_HUMAN	P49750	YLPM1_HUMAN	YLPM1	2146	Homo sapiens	1:Experimental evidence at protein level	YLP motif-containing protein 1	1	0.999	10	23	23	23	0	1	0	0	0	0	0	0	0	10	7	5	0	1	0	0	0	0	0	0	0	10	7	5	0	1	0	0	0	0	0	0	0	10	7	5
sp|P49755|TMEDA_HUMAN	P49755	TMEDA_HUMAN	TMED10	219	Homo sapiens	1:Experimental evidence at protein level	Transmembrane emp24 domain-containing protein 10	1	0.999	6	42	42	42	4	5	3	0	3	2	5	3	6	4	3	4	4	5	3	0	3	2	5	3	6	4	3	4	4	5	3	0	3	2	5	3	6	4	3	4
sp|P49756|RBM25_HUMAN	P49756	RBM25_HUMAN	RBM25	843	Homo sapiens	1:Experimental evidence at protein level	RNA-binding protein 25	1	0.999	21	62	62	62	0	0	0	0	0	1	1	0	1	23	17	19	0	0	0	0	0	1	1	0	1	23	17	19	0	0	0	0	0	1	1	0	1	23	17	19
sp|P49773|HINT1_HUMAN	P49773	HINT1_HUMAN	HINT1	126	Homo sapiens	1:Experimental evidence at protein level	Adenosine 5'-monophosphoramidase HINT1	1	0.999	4	32	32	32	3	3	2	1	1	1	4	2	3	4	4	4	3	3	2	1	1	1	4	2	3	4	4	4	3	3	2	1	1	1	4	2	3	4	4	4
sp|P49790|NU153_HUMAN	P49790	NU153_HUMAN	NUP153	1475	Homo sapiens	1:Experimental evidence at protein level	Nuclear pore complex protein Nup153	1	0.999	43	188	188	188	6	8	10	6	9	6	40	41	40	8	9	5	6	8	10	6	9	6	40	41	40	8	9	5	6	8	10	6	9	6	40	41	40	8	9	5
sp|P49792|RBP2_HUMAN	P49792	RBP2_HUMAN	RANBP2	3224	Homo sapiens	1:Experimental evidence at protein level	E3 SUMO-protein ligase RanBP2	1	0.999	127	579	378	579	22	35	20	18	23	20	135	120	116	24	24	22	17	23	15	12	15	13	87	73	73	17	14	19	22	35	20	18	23	20	135	120	116	24	24	22
sp|P49821|NDUV1_HUMAN	P49821	NDUV1_HUMAN	NDUFV1	464	Homo sapiens	1:Experimental evidence at protein level	NADH dehydrogenase [ubiquinone] flavoprotein 1, mitochondrial	1	0.9971	6	18	18	18	0	4	2	0	2	1	2	2	3	1	1	0	0	4	2	0	2	1	2	2	3	1	1	0	0	4	2	0	2	1	2	2	3	1	1	0
sp|P49841|GSK3B_HUMAN	P49841	GSK3B_HUMAN	GSK3B	420	Homo sapiens	1:Experimental evidence at protein level	Glycogen synthase kinase-3 beta	1	0.9983	3	13	11	13	1	1	1	1	1	0	2	0	3	2	0	1	1	1	1	1	1	0	1	0	2	2	0	1	1	1	1	1	1	0	2	0	3	2	0	1
sp|P49902|5NTC_HUMAN	P49902	5NTC_HUMAN	NT5C2	561	Homo sapiens	1:Experimental evidence at protein level	Cytosolic purine 5'-nucleotidase	1	0.9989	5	17	17	17	1	1	1	2	1	0	2	3	1	2	1	2	1	1	1	2	1	0	2	3	1	2	1	2	1	1	1	2	1	0	2	3	1	2	1	2
sp|P49903|SPS1_HUMAN	P49903	SPS1_HUMAN	SEPHS1	392	Homo sapiens	1:Experimental evidence at protein level	Selenide, water dikinase 1	0.9388	0.9989	1	1	1	1	0	0	0	0	0	0	0	0	0	0	1	0	0	0	0	0	0	0	0	0	0	0	1	0	0	0	0	0	0	0	0	0	0	0	1	0
sp|P49915|GUAA_HUMAN	P49915	GUAA_HUMAN	GMPS	693	Homo sapiens	1:Experimental evidence at protein level	GMP synthase [glutamine-hydrolyzing]	1	0.999	19	86	86	86	6	7	7	3	1	3	7	6	6	13	14	13	6	7	7	3	1	3	7	6	6	13	14	13	6	7	7	3	1	3	7	6	6	13	14	13
sp|P49916|DNLI3_HUMAN	P49916	DNLI3_HUMAN	LIG3	1009	Homo sapiens	1:Experimental evidence at protein level	DNA ligase 3	1	0.999	7	24	24	24	1	3	2	0	0	0	0	1	1	8	4	4	1	3	2	0	0	0	0	1	1	8	4	4	1	3	2	0	0	0	0	1	1	8	4	4
sp|P49917|DNLI4_HUMAN	P49917	DNLI4_HUMAN	LIG4	911	Homo sapiens	1:Experimental evidence at protein level	DNA ligase 4	0.8995	0.9981	1	3	3	3	0	0	0	0	0	0	0	1	0	1	0	1	0	0	0	0	0	0	0	1	0	1	0	1	0	0	0	0	0	0	0	1	0	1	0	1
sp|P49959|MRE11_HUMAN	P49959	MRE11_HUMAN	MRE11	708	Homo sapiens	1:Experimental evidence at protein level	Double-strand break repair protein MRE11	1	0.999	19	76	76	76	6	4	7	1	1	2	1	2	2	15	19	16	6	4	7	1	1	2	1	2	2	15	19	16	6	4	7	1	1	2	1	2	2	15	19	16
sp|P50213|IDH3A_HUMAN	P50213	IDH3A_HUMAN	IDH3A	366	Homo sapiens	1:Experimental evidence at protein level	Isocitrate dehydrogenase [NAD] subunit alpha, mitochondrial	1	0.9989	8	25	25	25	4	3	4	1	3	2	1	1	1	2	2	1	4	3	4	1	3	2	1	1	1	2	2	1	4	3	4	1	3	2	1	1	1	2	2	1
sp|P50281|MMP14_HUMAN	P50281	MMP14_HUMAN	MMP14	582	Homo sapiens	1:Experimental evidence at protein level	Matrix metalloproteinase-14	1	0.999	3	14	14	14	1	1	1	4	2	1	0	1	1	2	0	0	1	1	1	4	2	1	0	1	1	2	0	0	1	1	1	4	2	1	0	1	1	2	0	0
sp|P50395|GDIB_HUMAN	P50395	GDIB_HUMAN	GDI2	445	Homo sapiens	1:Experimental evidence at protein level	Rab GDP dissociation inhibitor beta	1	0.999	19	131	95	131	12	10	11	6	8	10	11	12	15	10	12	14	9	8	7	6	6	8	8	9	12	7	7	8	12	10	11	6	8	10	11	12	15	10	12	14
sp|P50402|EMD_HUMAN	P50402	EMD_HUMAN	EMD	254	Homo sapiens	1:Experimental evidence at protein level	Emerin	1	0.999	7	15	15	15	0	0	1	0	0	0	6	3	5	0	0	0	0	0	1	0	0	0	6	3	5	0	0	0	0	0	1	0	0	0	6	3	5	0	0	0
sp|P50416|CPT1A_HUMAN	P50416	CPT1A_HUMAN	CPT1A	773	Homo sapiens	1:Experimental evidence at protein level	Carnitine O-palmitoyltransferase 1, liver isoform	1	0.999	5	16	16	16	2	3	2	1	0	1	2	1	1	1	1	1	2	3	2	1	0	1	2	1	1	1	1	1	2	3	2	1	0	1	2	1	1	1	1	1
sp|P50452|SPB8_HUMAN	P50452	SPB8_HUMAN	SERPINB8	374	Homo sapiens	1:Experimental evidence at protein level	Serpin B8	0.9999	0.9967	3	5	3	5	0	1	1	0	0	1	0	0	1	0	1	0	0	1	1	0	0	0	0	0	1	0	0	0	0	1	1	0	0	1	0	0	1	0	1	0
sp|P50454|SERPH_HUMAN	P50454	SERPH_HUMAN	SERPINH1	418	Homo sapiens	1:Experimental evidence at protein level	Serpin H1	1	0.999	17	134	134	134	9	12	10	4	5	7	17	11	14	15	17	13	9	12	10	4	5	7	17	11	14	15	17	13	9	12	10	4	5	7	17	11	14	15	17	13
sp|P50479|PDLI4_HUMAN	P50479	PDLI4_HUMAN	PDLIM4	330	Homo sapiens	1:Experimental evidence at protein level	PDZ and LIM domain protein 4	1	0.999	9	87	87	87	7	10	5	6	8	9	8	6	6	8	8	6	7	10	5	6	8	9	8	6	6	8	8	6	7	10	5	6	8	9	8	6	6	8	8	6
sp|P50502|F10A1_HUMAN	P50502	F10A1_HUMAN	ST13	369	Homo sapiens	1:Experimental evidence at protein level	Hsc70-interacting protein	1	0.999	4	23	0	23	2	2	1	1	1	0	4	3	4	2	1	2	0	0	0	0	0	0	0	0	0	0	0	0	2	2	1	1	1	0	4	3	4	2	1	2
sp|P50552|VASP_HUMAN	P50552	VASP_HUMAN	VASP	380	Homo sapiens	1:Experimental evidence at protein level	Vasodilator-stimulated phosphoprotein	1	0.999	12	54	54	54	5	4	3	2	1	6	6	5	2	8	7	5	5	4	3	2	1	6	6	5	2	8	7	5	5	4	3	2	1	6	6	5	2	8	7	5
sp|P50570|DYN2_HUMAN	P50570	DYN2_HUMAN	DNM2	870	Homo sapiens	1:Experimental evidence at protein level	Dynamin-2	1	0.999	13	78	41	78	6	8	4	2	4	7	9	11	9	7	6	5	3	4	3	2	2	4	5	5	5	3	3	2	6	8	4	2	4	7	9	11	9	7	6	5
sp|P50613|CDK7_HUMAN	P50613	CDK7_HUMAN	CDK7	346	Homo sapiens	1:Experimental evidence at protein level	Cyclin-dependent kinase 7	1	0.9989	4	10	5	10	0	1	0	0	0	0	0	1	1	2	2	3	0	0	0	0	0	0	0	0	0	1	2	2	0	1	0	0	0	0	0	1	1	2	2	3
sp|P50750|CDK9_HUMAN	P50750	CDK9_HUMAN	CDK9	372	Homo sapiens	1:Experimental evidence at protein level	Cyclin-dependent kinase 9	1	0.999	5	9	5	35	0	0	0	0	0	0	0	0	0	3	2	4	0	0	0	0	0	0	0	0	0	2	1	2	3	2	1	3	2	2	3	1	2	6	5	5
sp|P50851|LRBA_HUMAN	P50851	LRBA_HUMAN	LRBA	2863	Homo sapiens	1:Experimental evidence at protein level	Lipopolysaccharide-responsive and beige-like anchor protein	1	0.999	6	13	13	13	2	1	1	0	1	1	2	0	1	1	3	0	2	1	1	0	1	1	2	0	1	1	3	0	2	1	1	0	1	1	2	0	1	1	3	0
sp|P50914|RL14_HUMAN	P50914	RL14_HUMAN	RPL14	215	Homo sapiens	1:Experimental evidence at protein level	60S ribosomal protein L14	1	0.999	12	90	90	90	10	9	7	6	7	7	5	8	8	8	8	7	10	9	7	6	7	7	5	8	8	8	8	7	10	9	7	6	7	7	5	8	8	8	8	7
sp|P50990|TCPQ_HUMAN	P50990	TCPQ_HUMAN	CCT8	548	Homo sapiens	1:Experimental evidence at protein level	T-complex protein 1 subunit theta	1	0.999	36	312	312	312	29	27	24	16	23	22	30	25	24	35	29	28	29	27	24	16	23	22	30	25	24	35	29	28	29	27	24	16	23	22	30	25	24	35	29	28
sp|P50991|TCPD_HUMAN	P50991	TCPD_HUMAN	CCT4	539	Homo sapiens	1:Experimental evidence at protein level	T-complex protein 1 subunit delta	1	0.999	29	258	243	258	23	22	17	11	15	17	28	16	27	25	28	29	21	22	16	11	14	16	26	15	24	23	27	28	23	22	17	11	15	17	28	16	27	25	28	29
sp|P50995|ANX11_HUMAN	P50995	ANX11_HUMAN	ANXA11	505	Homo sapiens	1:Experimental evidence at protein level	Annexin A11	1	0.999	12	50	49	50	7	4	2	3	2	1	5	3	3	6	8	6	7	4	2	3	2	1	5	3	3	6	8	5	7	4	2	3	2	1	5	3	3	6	8	6
sp|P51003|PAPOA_HUMAN	P51003	PAPOA_HUMAN	PAPOLA	745	Homo sapiens	1:Experimental evidence at protein level	Poly(A) polymerase alpha	1	0.9986	3	3	1	3	0	0	0	0	0	0	0	0	0	1	2	0	0	0	0	0	0	0	0	0	0	1	0	0	0	0	0	0	0	0	0	0	0	1	2	0
sp|P51114|FXR1_HUMAN	P51114	FXR1_HUMAN	FXR1	621	Homo sapiens	1:Experimental evidence at protein level	RNA-binding protein FXR1	1	0.999	11	46	32	46	4	4	5	3	2	2	2	3	5	6	5	5	3	3	3	2	1	1	1	2	4	4	4	4	4	4	5	3	2	2	2	3	5	6	5	5
sp|P51148|RAB5C_HUMAN	P51148	RAB5C_HUMAN	RAB5C	216	Homo sapiens	1:Experimental evidence at protein level	Ras-related protein Rab-5C	1	0.999	3	11	3	11	1	1	1	0	1	1	3	0	0	2	0	1	0	0	0	0	0	0	2	0	0	1	0	0	1	1	1	0	1	1	3	0	0	2	0	1
sp|P51149|RAB7A_HUMAN	P51149	RAB7A_HUMAN	RAB7A	207	Homo sapiens	1:Experimental evidence at protein level	Ras-related protein Rab-7a	1	0.999	8	44	44	44	6	3	3	3	2	3	4	4	5	4	4	3	6	3	3	3	2	3	4	4	5	4	4	3	6	3	3	3	2	3	4	4	5	4	4	3
sp|P51153|RAB13_HUMAN	P51153	RAB13_HUMAN	RAB13	203	Homo sapiens	1:Experimental evidence at protein level	Ras-related protein Rab-13	0.9658	0.9933	5	6	2	24	0	1	0	1	0	1	0	0	2	0	1	0	0	0	0	0	0	0	0	0	1	0	1	0	1	2	3	2	2	2	2	2	4	1	2	1
sp|P51398|RT29_HUMAN	P51398	RT29_HUMAN	DAP3	398	Homo sapiens	1:Experimental evidence at protein level	28S ribosomal protein S29, mitochondrial	1	0.999	4	9	9	9	1	1	0	1	0	1	0	0	1	1	1	2	1	1	0	1	0	1	0	0	1	1	1	2	1	1	0	1	0	1	0	0	1	1	1	2
sp|P51531|SMCA2_HUMAN	P51531	SMCA2_HUMAN	SMARCA2	1590	Homo sapiens	1:Experimental evidence at protein level	Probable global transcription activator SNF2L2	1	0.999	12	8	8	40	0	0	0	0	0	0	0	0	1	3	1	3	0	0	0	0	0	0	0	0	1	3	1	3	3	0	3	0	0	1	2	3	3	10	6	9
sp|P51532|SMCA4_HUMAN	P51532	SMCA4_HUMAN	SMARCA4	1647	Homo sapiens	1:Experimental evidence at protein level	Transcription activator BRG1	1	0.999	14	50	18	50	4	0	4	0	0	1	3	3	3	13	9	10	1	0	1	0	0	0	1	0	1	6	4	4	4	0	4	0	0	1	3	3	3	13	9	10
sp|P51553|IDH3G_HUMAN	P51553	IDH3G_HUMAN	IDH3G	393	Homo sapiens	1:Experimental evidence at protein level	Isocitrate dehydrogenase [NAD] subunit gamma, mitochondrial	0.6097	0.9891	1	1	1	1	0	0	0	0	0	0	0	0	1	0	0	0	0	0	0	0	0	0	0	0	1	0	0	0	0	0	0	0	0	0	0	0	1	0	0	0
sp|P51570|GALK1_HUMAN	P51570	GALK1_HUMAN	GALK1	392	Homo sapiens	1:Experimental evidence at protein level	Galactokinase	1	0.9988	5	9	9	9	1	0	2	0	0	0	1	1	0	2	2	0	1	0	2	0	0	0	1	1	0	2	2	0	1	0	2	0	0	0	1	1	0	2	2	0
sp|P51571|SSRD_HUMAN	P51571	SSRD_HUMAN	SSR4	173	Homo sapiens	1:Experimental evidence at protein level	Translocon-associated protein subunit delta	1	0.999	3	17	17	17	1	1	3	0	1	2	1	0	1	2	3	2	1	1	3	0	1	2	1	0	1	2	3	2	1	1	3	0	1	2	1	0	1	2	3	2
sp|P51572|BAP31_HUMAN	P51572	BAP31_HUMAN	BCAP31	246	Homo sapiens	1:Experimental evidence at protein level	B-cell receptor-associated protein 31	1	0.999	9	41	41	41	4	5	3	2	2	2	4	4	5	2	3	5	4	5	3	2	2	2	4	4	5	2	3	5	4	5	3	2	2	2	4	4	5	2	3	5
sp|P51610|HCFC1_HUMAN	P51610	HCFC1_HUMAN	HCFC1	2035	Homo sapiens	1:Experimental evidence at protein level	Host cell factor 1	1	0.999	21	71	63	71	6	4	2	1	0	1	5	2	8	17	13	12	5	3	1	1	0	1	5	2	7	15	12	11	6	4	2	1	0	1	5	2	8	17	13	12
sp|P51636|CAV2_HUMAN	P51636	CAV2_HUMAN	CAV2	162	Homo sapiens	1:Experimental evidence at protein level	Caveolin-2	0.7729	0.995	1	1	1	1	0	0	0	0	0	0	0	0	0	1	0	0	0	0	0	0	0	0	0	0	0	1	0	0	0	0	0	0	0	0	0	0	0	1	0	0
sp|P51648|AL3A2_HUMAN	P51648	AL3A2_HUMAN	ALDH3A2	485	Homo sapiens	1:Experimental evidence at protein level	Aldehyde dehydrogenase family 3 member A2	1	0.999	3	8	8	8	0	1	2	0	1	0	0	1	2	1	0	0	0	1	2	0	1	0	0	1	2	1	0	0	0	1	2	0	1	0	0	1	2	1	0	0
sp|P51659|DHB4_HUMAN	P51659	DHB4_HUMAN	HSD17B4	736	Homo sapiens	1:Experimental evidence at protein level	Peroxisomal multifunctional enzyme type 2	1	0.999	26	134	134	134	9	14	11	7	5	9	17	7	16	14	12	13	9	14	11	7	5	9	17	7	16	14	12	13	9	14	11	7	5	9	17	7	16	14	12	13
sp|P51665|PSMD7_HUMAN	P51665	PSMD7_HUMAN	PSMD7	324	Homo sapiens	1:Experimental evidence at protein level	26S proteasome non-ATPase regulatory subunit 7	1	0.999	6	13	13	13	1	1	1	0	0	0	0	0	0	3	4	3	1	1	1	0	0	0	0	0	0	3	4	3	1	1	1	0	0	0	0	0	0	3	4	3
sp|P51784|UBP11_HUMAN	P51784	UBP11_HUMAN	USP11	963	Homo sapiens	1:Experimental evidence at protein level	Ubiquitin carboxyl-terminal hydrolase 11	1	0.9989	3	7	7	8	0	1	0	0	0	0	0	0	1	1	2	2	0	1	0	0	0	0	0	0	1	1	2	2	0	1	1	0	0	0	0	0	1	1	2	2
sp|P51798|CLCN7_HUMAN	P51798	CLCN7_HUMAN	CLCN7	805	Homo sapiens	1:Experimental evidence at protein level	H(+)/Cl(-) exchange transporter 7	0.9975	0.9982	1	2	2	2	0	0	1	0	0	0	0	0	0	0	0	1	0	0	1	0	0	0	0	0	0	0	0	1	0	0	1	0	0	0	0	0	0	0	0	1
sp|P51809|VAMP7_HUMAN	P51809	VAMP7_HUMAN	VAMP7	220	Homo sapiens	1:Experimental evidence at protein level	Vesicle-associated membrane protein 7	0.7861	0.9953	1	1	1	1	0	0	0	0	0	0	0	0	0	0	0	1	0	0	0	0	0	0	0	0	0	0	0	1	0	0	0	0	0	0	0	0	0	0	0	1
sp|P51858|HDGF_HUMAN	P51858	HDGF_HUMAN	HDGF	240	Homo sapiens	1:Experimental evidence at protein level	Hepatoma-derived growth factor	1	0.999	5	13	13	14	1	0	1	1	0	1	1	0	0	3	3	2	1	0	1	1	0	1	1	0	0	3	3	2	1	0	1	1	0	1	1	0	0	3	4	2
sp|P51948|MAT1_HUMAN	P51948	MAT1_HUMAN	MNAT1	309	Homo sapiens	1:Experimental evidence at protein level	CDK-activating kinase assembly factor MAT1	0.9445	0.999	1	1	1	1	0	0	0	0	0	0	0	0	0	0	1	0	0	0	0	0	0	0	0	0	0	0	1	0	0	0	0	0	0	0	0	0	0	0	1	0
sp|P51991|ROA3_HUMAN	P51991	ROA3_HUMAN	HNRNPA3	378	Homo sapiens	1:Experimental evidence at protein level	Heterogeneous nuclear ribonucleoprotein A3	1	0.999	19	132	132	148	11	10	7	6	5	7	13	3	6	20	18	26	11	10	7	6	5	7	13	3	6	20	18	26	13	11	7	7	6	8	14	3	8	22	20	29
sp|P52209|6PGD_HUMAN	P52209	6PGD_HUMAN	PGD	483	Homo sapiens	1:Experimental evidence at protein level	6-phosphogluconate dehydrogenase, decarboxylating	1	0.999	18	188	182	188	14	18	12	9	13	13	17	15	16	19	21	21	13	18	12	8	12	13	17	15	16	18	20	20	14	18	12	9	13	13	17	15	16	19	21	21
sp|P52272|HNRPM_HUMAN	P52272	HNRPM_HUMAN	HNRNPM	730	Homo sapiens	1:Experimental evidence at protein level	Heterogeneous nuclear ribonucleoprotein M	1	0.999	52	525	525	525	42	45	34	22	23	30	35	33	36	67	77	81	42	45	34	22	23	30	35	33	36	67	77	81	42	45	34	22	23	30	35	33	36	67	77	81
sp|P52292|IMA1_HUMAN	P52292	IMA1_HUMAN	KPNA2	529	Homo sapiens	1:Experimental evidence at protein level	Importin subunit alpha-1	1	0.999	10	46	46	46	3	3	2	0	1	2	5	6	6	7	6	5	3	3	2	0	1	2	5	6	6	7	6	5	3	3	2	0	1	2	5	6	6	7	6	5
sp|P52294|IMA5_HUMAN	P52294	IMA5_HUMAN	KPNA1	538	Homo sapiens	1:Experimental evidence at protein level	Importin subunit alpha-5	1	0.999	8	12	12	31	0	0	1	1	2	1	1	2	1	1	1	1	0	0	1	1	2	1	1	2	1	1	1	1	1	1	3	1	3	2	3	4	4	4	2	3
sp|P52298|NCBP2_HUMAN	P52298	NCBP2_HUMAN	NCBP2	156	Homo sapiens	1:Experimental evidence at protein level	Nuclear cap-binding protein subunit 2	0.9998	0.9971	2	2	1	2	0	0	0	0	0	0	0	0	0	1	1	0	0	0	0	0	0	0	0	0	0	1	0	0	0	0	0	0	0	0	0	0	0	1	1	0
sp|P52306|GDS1_HUMAN	P52306	GDS1_HUMAN	RAP1GDS1	607	Homo sapiens	1:Experimental evidence at protein level	Rap1 GTPase-GDP dissociation stimulator 1	1	0.998	6	15	8	15	1	0	2	0	1	2	2	3	3	1	0	0	0	0	1	0	1	2	1	2	1	0	0	0	1	0	2	0	1	2	2	3	3	1	0	0
sp|P52565|GDIR1_HUMAN	P52565	GDIR1_HUMAN	ARHGDIA	204	Homo sapiens	1:Experimental evidence at protein level	Rho GDP-dissociation inhibitor 1	0.9452	0.999	1	11	11	11	1	1	1	0	1	1	1	1	1	1	1	1	1	1	1	0	1	1	1	1	1	1	1	1	1	1	1	0	1	1	1	1	1	1	1	1
sp|P52597|HNRPF_HUMAN	P52597	HNRPF_HUMAN	HNRNPF	415	Homo sapiens	1:Experimental evidence at protein level	Heterogeneous nuclear ribonucleoprotein F	1	0.999	17	128	128	163	6	7	8	5	4	6	8	7	7	22	24	24	6	7	8	5	4	6	8	7	7	22	24	24	9	10	9	5	4	7	12	11	10	28	28	30
sp|P52630|STAT2_HUMAN	P52630	STAT2_HUMAN	STAT2	851	Homo sapiens	1:Experimental evidence at protein level	Signal transducer and activator of transcription 2	1	0.9989	7	17	13	17	0	2	0	1	1	0	3	0	3	1	3	3	0	1	0	0	0	0	2	0	3	1	3	3	0	2	0	1	1	0	3	0	3	1	3	3
sp|P52701|MSH6_HUMAN	P52701	MSH6_HUMAN	MSH6	1360	Homo sapiens	1:Experimental evidence at protein level	DNA mismatch repair protein Msh6	1	0.999	25	123	123	123	10	12	8	7	8	11	7	7	9	14	17	13	10	12	8	7	8	11	7	7	9	14	17	13	10	12	8	7	8	11	7	7	9	14	17	13
sp|P52732|KIF11_HUMAN	P52732	KIF11_HUMAN	KIF11	1056	Homo sapiens	1:Experimental evidence at protein level	Kinesin-like protein KIF11	1	0.999	14	25	25	25	2	3	0	3	0	1	6	3	2	2	1	2	2	3	0	3	0	1	6	3	2	2	1	2	2	3	0	3	0	1	6	3	2	2	1	2
sp|P52735|VAV2_HUMAN	P52735	VAV2_HUMAN	VAV2	878	Homo sapiens	1:Experimental evidence at protein level	Guanine nucleotide exchange factor VAV2	1	0.9982	3	3	3	3	1	0	0	0	0	0	0	0	0	1	0	1	1	0	0	0	0	0	0	0	0	1	0	1	1	0	0	0	0	0	0	0	0	1	0	1
sp|P52756|RBM5_HUMAN	P52756	RBM5_HUMAN	RBM5	815	Homo sapiens	1:Experimental evidence at protein level	RNA-binding protein 5	1	0.999	7	9	9	10	0	0	0	0	1	0	0	1	1	2	1	3	0	0	0	0	1	0	0	1	1	2	1	3	0	0	0	0	1	0	0	1	1	2	1	4
sp|P52788|SPSY_HUMAN	P52788	SPSY_HUMAN	SMS	366	Homo sapiens	1:Experimental evidence at protein level	Spermine synthase	1	0.999	7	35	35	35	4	4	3	2	3	1	3	2	2	5	3	3	4	4	3	2	3	1	3	2	2	5	3	3	4	4	3	2	3	1	3	2	2	5	3	3
sp|P52789|HXK2_HUMAN	P52789	HXK2_HUMAN	HK2	917	Homo sapiens	1:Experimental evidence at protein level	Hexokinase-2	1	0.999	24	130	130	209	9	11	9	11	12	12	11	10	12	14	10	9	9	11	9	11	12	12	11	10	12	14	10	9	15	20	13	15	17	16	19	17	19	21	21	16
sp|P52907|CAZA1_HUMAN	P52907	CAZA1_HUMAN	CAPZA1	286	Homo sapiens	1:Experimental evidence at protein level	F-actin-capping protein subunit alpha-1	1	0.999	7	24	24	50	2	3	0	1	0	0	3	2	2	5	3	3	2	3	0	1	0	0	3	2	2	5	3	3	4	5	3	2	3	2	5	4	4	7	5	6
sp|P52943|CRIP2_HUMAN	P52943	CRIP2_HUMAN	CRIP2	208	Homo sapiens	1:Experimental evidence at protein level	Cysteine-rich protein 2	1	0.999	3	16	16	16	1	2	1	2	1	1	2	1	1	1	2	1	1	2	1	2	1	1	2	1	1	1	2	1	1	2	1	2	1	1	2	1	1	1	2	1
sp|P52948|NUP98_HUMAN	P52948	NUP98_HUMAN	NUP98	1817	Homo sapiens	1:Experimental evidence at protein level	Nuclear pore complex protein Nup98-Nup96	1	0.999	62	225	225	225	5	8	3	3	3	4	65	59	62	7	3	3	5	8	3	3	3	4	65	59	62	7	3	3	5	8	3	3	3	4	65	59	62	7	3	3
sp|P53004|BIEA_HUMAN	P53004	BIEA_HUMAN	BLVRA	296	Homo sapiens	1:Experimental evidence at protein level	Biliverdin reductase A	0.994	0.9986	2	6	6	6	0	2	0	1	0	1	0	0	0	0	1	1	0	2	0	1	0	1	0	0	0	0	1	1	0	2	0	1	0	1	0	0	0	0	1	1
sp|P53007|TXTP_HUMAN	P53007	TXTP_HUMAN	SLC25A1	311	Homo sapiens	1:Experimental evidence at protein level	Tricarboxylate transport protein, mitochondrial	1	0.999	10	58	58	58	7	5	5	2	2	4	7	5	4	6	6	5	7	5	5	2	2	4	7	5	4	6	6	5	7	5	5	2	2	4	7	5	4	6	6	5
sp|P53041|PPP5_HUMAN	P53041	PPP5_HUMAN	PPP5C	499	Homo sapiens	1:Experimental evidence at protein level	Serine/threonine-protein phosphatase 5	1	0.999	4	16	16	16	0	2	1	2	1	0	2	0	4	2	1	1	0	2	1	2	1	0	2	0	4	2	1	1	0	2	1	2	1	0	2	0	4	2	1	1
sp|P53396|ACLY_HUMAN	P53396	ACLY_HUMAN	ACLY	1101	Homo sapiens	1:Experimental evidence at protein level	ATP-citrate synthase	1	0.999	52	519	519	519	46	48	36	23	31	34	46	46	46	54	54	55	46	48	36	23	31	34	46	46	46	54	54	55	46	48	36	23	31	34	46	46	46	54	54	55
sp|P53582|MAP11_HUMAN	P53582	MAP11_HUMAN	METAP1	386	Homo sapiens	1:Experimental evidence at protein level	Methionine aminopeptidase 1	1	0.999	4	15	15	15	1	2	1	0	0	3	1	3	1	2	1	0	1	2	1	0	0	3	1	3	1	2	1	0	1	2	1	0	0	3	1	3	1	2	1	0
sp|P53611|PGTB2_HUMAN	P53611	PGTB2_HUMAN	RABGGTB	331	Homo sapiens	1:Experimental evidence at protein level	Geranylgeranyl transferase type-2 subunit beta	1	0.999	3	9	9	9	0	3	0	0	1	1	0	1	1	2	0	0	0	3	0	0	1	1	0	1	1	2	0	0	0	3	0	0	1	1	0	1	1	2	0	0
sp|P53618|COPB_HUMAN	P53618	COPB_HUMAN	COPB1	953	Homo sapiens	1:Experimental evidence at protein level	Coatomer subunit beta	1	0.999	46	387	387	387	31	40	24	8	24	20	38	35	37	42	45	43	31	40	24	8	24	20	38	35	37	42	45	43	31	40	24	8	24	20	38	35	37	42	45	43
sp|P53621|COPA_HUMAN	P53621	COPA_HUMAN	COPA	1224	Homo sapiens	1:Experimental evidence at protein level	Coatomer subunit alpha	1	0.999	69	579	579	579	46	49	42	30	37	47	53	50	54	50	60	61	46	49	42	30	37	47	53	50	54	50	60	61	46	49	42	30	37	47	53	50	54	50	60	61
sp|P53671|LIMK2_HUMAN	P53671	LIMK2_HUMAN	LIMK2	638	Homo sapiens	1:Experimental evidence at protein level	LIM domain kinase 2	0.9366	0.9988	1	8	8	8	1	1	1	0	0	1	0	1	0	1	1	1	1	1	1	0	0	1	0	1	0	1	1	1	1	1	1	0	0	1	0	1	0	1	1	1
sp|P53680|AP2S1_HUMAN	P53680	AP2S1_HUMAN	AP2S1	142	Homo sapiens	1:Experimental evidence at protein level	AP-2 complex subunit sigma	1	0.9989	3	19	19	19	2	1	1	2	2	2	1	1	3	1	1	2	2	1	1	2	2	2	1	1	3	1	1	2	2	1	1	2	2	2	1	1	3	1	1	2
sp|P53814|SMTN_HUMAN	P53814	SMTN_HUMAN	SMTN	917	Homo sapiens	1:Experimental evidence at protein level	Smoothelin	1	0.999	17	75	75	75	10	7	7	2	3	6	3	4	5	12	8	8	10	7	7	2	3	6	3	4	5	12	8	8	10	7	7	2	3	6	3	4	5	12	8	8
sp|P53990|IST1_HUMAN	P53990	IST1_HUMAN	IST1	364	Homo sapiens	1:Experimental evidence at protein level	IST1 homolog	0.9999	0.9978	2	4	4	4	1	1	0	0	0	0	1	1	0	0	0	0	1	1	0	0	0	0	1	1	0	0	0	0	1	1	0	0	0	0	1	1	0	0	0	0
sp|P53992|SC24C_HUMAN	P53992	SC24C_HUMAN	SEC24C	1094	Homo sapiens	1:Experimental evidence at protein level	Protein transport protein Sec24C	1	0.999	29	213	194	213	15	20	17	11	15	18	23	15	17	21	20	21	14	18	15	10	13	16	23	14	16	19	18	18	15	20	17	11	15	18	23	15	17	21	20	21
sp|P53999|TCP4_HUMAN	P53999	TCP4_HUMAN	SUB1	127	Homo sapiens	1:Experimental evidence at protein level	Activated RNA polymerase II transcriptional coactivator p15	1	0.999	3	7	7	7	0	0	0	0	0	0	0	0	0	2	2	3	0	0	0	0	0	0	0	0	0	2	2	3	0	0	0	0	0	0	0	0	0	2	2	3
sp|P54136|SYRC_HUMAN	P54136	SYRC_HUMAN	RARS1	660	Homo sapiens	1:Experimental evidence at protein level	Arginine--tRNA ligase, cytoplasmic	1	0.999	37	312	312	312	25	27	22	13	19	19	34	28	29	33	29	34	25	27	22	13	19	19	34	28	29	33	29	34	25	27	22	13	19	19	34	28	29	33	29	34
sp|P54259|ATN1_HUMAN	P54259	ATN1_HUMAN	ATN1	1190	Homo sapiens	1:Experimental evidence at protein level	Atrophin-1	0.9988	0.999	1	1	1	1	0	0	0	0	0	0	0	0	0	0	0	1	0	0	0	0	0	0	0	0	0	0	0	1	0	0	0	0	0	0	0	0	0	0	0	1
sp|P54577|SYYC_HUMAN	P54577	SYYC_HUMAN	YARS1	528	Homo sapiens	1:Experimental evidence at protein level	Tyrosine--tRNA ligase, cytoplasmic	1	0.999	16	38	38	38	5	3	1	0	1	2	4	4	4	6	5	3	5	3	1	0	1	2	4	4	4	6	5	3	5	3	1	0	1	2	4	4	4	6	5	3
sp|P54578|UBP14_HUMAN	P54578	UBP14_HUMAN	USP14	494	Homo sapiens	1:Experimental evidence at protein level	Ubiquitin carboxyl-terminal hydrolase 14	1	0.999	4	21	21	21	3	1	2	1	2	2	2	2	2	1	1	2	3	1	2	1	2	2	2	2	2	1	1	2	3	1	2	1	2	2	2	2	2	1	1	2
sp|P54709|AT1B3_HUMAN	P54709	AT1B3_HUMAN	ATP1B3	279	Homo sapiens	1:Experimental evidence at protein level	Sodium/potassium-transporting ATPase subunit beta-3	1	0.9989	3	7	7	7	2	1	0	0	0	1	0	0	1	1	1	0	2	1	0	0	0	1	0	0	1	1	1	0	2	1	0	0	0	1	0	0	1	1	1	0
sp|P54819|KAD2_HUMAN	P54819	KAD2_HUMAN	AK2	239	Homo sapiens	1:Experimental evidence at protein level	Adenylate kinase 2, mitochondrial	1	0.999	4	24	24	24	1	2	3	2	2	3	3	2	2	2	1	1	1	2	3	2	2	3	3	2	2	2	1	1	1	2	3	2	2	3	3	2	2	2	1	1
sp|P54886|P5CS_HUMAN	P54886	P5CS_HUMAN	ALDH18A1	795	Homo sapiens	1:Experimental evidence at protein level	Delta-1-pyrroline-5-carboxylate synthase	1	0.999	32	320	320	320	27	34	23	14	20	21	29	28	29	35	31	29	27	34	23	14	20	21	29	28	29	35	31	29	27	34	23	14	20	21	29	28	29	35	31	29
sp|P54920|SNAA_HUMAN	P54920	SNAA_HUMAN	NAPA	295	Homo sapiens	1:Experimental evidence at protein level	Alpha-soluble NSF attachment protein	1	0.999	7	36	35	36	2	3	3	1	1	1	6	3	5	4	3	4	2	3	3	1	1	1	6	3	4	4	3	4	2	3	3	1	1	1	6	3	5	4	3	4
sp|P55010|IF5_HUMAN	P55010	IF5_HUMAN	EIF5	431	Homo sapiens	1:Experimental evidence at protein level	Eukaryotic translation initiation factor 5	1	0.999	11	46	46	46	3	6	2	2	3	2	5	3	7	5	4	4	3	6	2	2	3	2	5	3	7	5	4	4	3	6	2	2	3	2	5	3	7	5	4	4
sp|P55036|PSMD4_HUMAN	P55036	PSMD4_HUMAN	PSMD4	377	Homo sapiens	1:Experimental evidence at protein level	26S proteasome non-ATPase regulatory subunit 4	1	0.999	7	17	16	17	1	1	0	0	0	0	1	3	1	3	6	1	1	1	0	0	0	0	1	2	1	3	6	1	1	1	0	0	0	0	1	3	1	3	6	1
sp|P55039|DRG2_HUMAN	P55039	DRG2_HUMAN	DRG2	364	Homo sapiens	1:Experimental evidence at protein level	Developmentally-regulated GTP-binding protein 2	0.9812	0.9988	2	5	5	6	1	0	0	0	0	0	1	1	1	0	1	0	1	0	0	0	0	0	1	1	1	0	1	0	1	0	0	0	0	0	1	1	1	0	2	0
sp|P55060|XPO2_HUMAN	P55060	XPO2_HUMAN	CSE1L	971	Homo sapiens	1:Experimental evidence at protein level	Exportin-2	1	0.999	30	238	238	238	12	18	14	10	11	12	24	21	25	34	27	30	12	18	14	10	11	12	24	21	25	34	27	30	12	18	14	10	11	12	24	21	25	34	27	30
sp|P55061|BI1_HUMAN	P55061	BI1_HUMAN	TMBIM6	237	Homo sapiens	1:Experimental evidence at protein level	Bax inhibitor 1	0.8531	0.997	1	1	1	1	0	0	0	0	0	0	0	0	0	1	0	0	0	0	0	0	0	0	0	0	0	1	0	0	0	0	0	0	0	0	0	0	0	1	0	0
sp|P55072|TERA_HUMAN	P55072	TERA_HUMAN	VCP	806	Homo sapiens	1:Experimental evidence at protein level	Transitional endoplasmic reticulum ATPase	1	0.999	42	422	413	422	32	38	29	17	27	28	35	30	41	50	47	48	31	38	29	16	27	28	34	29	40	48	47	46	32	38	29	17	27	28	35	30	41	50	47	48
sp|P55081|MFAP1_HUMAN	P55081	MFAP1_HUMAN	MFAP1	439	Homo sapiens	1:Experimental evidence at protein level	Microfibrillar-associated protein 1	1	0.9985	4	5	5	5	0	0	0	0	0	0	0	0	0	3	1	1	0	0	0	0	0	0	0	0	0	3	1	1	0	0	0	0	0	0	0	0	0	3	1	1
sp|P55084|ECHB_HUMAN	P55084	ECHB_HUMAN	HADHB	474	Homo sapiens	1:Experimental evidence at protein level	Trifunctional enzyme subunit beta, mitochondrial	1	0.9989	8	26	26	26	2	1	1	3	4	1	4	3	3	2	1	1	2	1	1	3	4	1	4	3	3	2	1	1	2	1	1	3	4	1	4	3	3	2	1	1
sp|P55199|ELL_HUMAN	P55199	ELL_HUMAN	ELL	621	Homo sapiens	1:Experimental evidence at protein level	RNA polymerase II elongation factor ELL	0.8729	0.9873	1	1	1	1	0	0	0	0	0	0	0	0	0	0	0	1	0	0	0	0	0	0	0	0	0	0	0	1	0	0	0	0	0	0	0	0	0	0	0	1
sp|P55209|NP1L1_HUMAN	P55209	NP1L1_HUMAN	NAP1L1	391	Homo sapiens	1:Experimental evidence at protein level	Nucleosome assembly protein 1-like 1	1	0.999	8	61	38	61	5	5	4	1	1	4	8	7	7	6	7	6	3	3	2	0	0	1	6	5	5	4	4	5	5	5	4	1	1	4	8	7	7	6	7	6
sp|P55263|ADK_HUMAN	P55263	ADK_HUMAN	ADK	362	Homo sapiens	1:Experimental evidence at protein level	Adenosine kinase	0.9442	0.999	1	4	4	4	0	0	0	0	0	0	1	0	0	1	1	1	0	0	0	0	0	0	1	0	0	1	1	1	0	0	0	0	0	0	1	0	0	1	1	1
sp|P55265|DSRAD_HUMAN	P55265	DSRAD_HUMAN	ADAR	1226	Homo sapiens	1:Experimental evidence at protein level	Double-stranded RNA-specific adenosine deaminase	1	0.999	34	188	188	188	20	21	12	4	8	10	16	12	13	24	22	26	20	21	12	4	8	10	16	12	13	24	22	26	20	21	12	4	8	10	16	12	13	24	22	26
sp|P55268|LAMB2_HUMAN	P55268	LAMB2_HUMAN	LAMB2	1798	Homo sapiens	1:Experimental evidence at protein level	Laminin subunit beta-2	1	0.9989	2	2	2	2	0	0	0	0	0	0	0	0	0	2	0	0	0	0	0	0	0	0	0	0	0	2	0	0	0	0	0	0	0	0	0	0	0	2	0	0
sp|P55735|SEC13_HUMAN	P55735	SEC13_HUMAN	SEC13	322	Homo sapiens	1:Experimental evidence at protein level	Protein SEC13 homolog	1	0.999	6	66	66	66	3	6	4	3	3	3	10	7	7	7	7	6	3	6	4	3	3	3	10	7	7	7	7	6	3	6	4	3	3	3	10	7	7	7	7	6
sp|P55769|NH2L1_HUMAN	P55769	NH2L1_HUMAN	SNU13	128	Homo sapiens	1:Experimental evidence at protein level	NHP2-like protein 1	1	0.999	4	16	16	16	2	1	3	0	0	1	1	1	0	3	3	1	2	1	3	0	0	1	1	1	0	3	3	1	2	1	3	0	0	1	1	1	0	3	3	1
sp|P55786|PSA_HUMAN	P55786	PSA_HUMAN	NPEPPS	919	Homo sapiens	1:Experimental evidence at protein level	Puromycin-sensitive aminopeptidase	1	0.999	14	51	41	51	4	7	5	2	2	2	5	3	7	5	4	5	3	6	4	2	1	1	4	3	7	4	3	3	4	7	5	2	2	2	5	3	7	5	4	5
sp|P55795|HNRH2_HUMAN	P55795	HNRH2_HUMAN	HNRNPH2	449	Homo sapiens	1:Experimental evidence at protein level	Heterogeneous nuclear ribonucleoprotein H2	1	0.999	15	38	38	135	2	1	1	0	1	2	2	1	1	10	8	9	2	1	1	0	1	2	2	1	1	10	8	9	10	7	11	5	4	9	10	6	7	24	19	23
sp|P55809|SCOT1_HUMAN	P55809	SCOT1_HUMAN	OXCT1	520	Homo sapiens	1:Experimental evidence at protein level	Succinyl-CoA:3-ketoacid coenzyme A transferase 1, mitochondrial	1	0.9981	4	7	7	7	2	0	0	1	0	0	1	1	1	1	0	0	2	0	0	1	0	0	1	1	1	1	0	0	2	0	0	1	0	0	1	1	1	1	0	0
sp|P55884|EIF3B_HUMAN	P55884	EIF3B_HUMAN	EIF3B	814	Homo sapiens	1:Experimental evidence at protein level	Eukaryotic translation initiation factor 3 subunit B	1	0.999	16	116	116	116	6	9	10	7	9	8	8	8	9	14	15	13	6	9	10	7	9	8	8	8	9	14	15	13	6	9	10	7	9	8	8	8	9	14	15	13
sp|P56134|ATPK_HUMAN	P56134	ATPK_HUMAN	ATP5MF	94	Homo sapiens	1:Experimental evidence at protein level	ATP synthase subunit f, mitochondrial	1	0.999	4	31	31	31	3	4	1	0	1	2	4	2	3	3	4	4	3	4	1	0	1	2	4	2	3	3	4	4	3	4	1	0	1	2	4	2	3	3	4	4
sp|P56182|RRP1_HUMAN	P56182	RRP1_HUMAN	RRP1	461	Homo sapiens	1:Experimental evidence at protein level	Ribosomal RNA processing protein 1 homolog A	1	0.999	4	13	13	13	4	3	3	0	0	0	0	0	0	1	1	1	4	3	3	0	0	0	0	0	0	1	1	1	4	3	3	0	0	0	0	0	0	1	1	1
sp|P56192|SYMC_HUMAN	P56192	SYMC_HUMAN	MARS1	900	Homo sapiens	1:Experimental evidence at protein level	Methionine--tRNA ligase, cytoplasmic	1	0.999	24	176	176	176	18	15	10	8	6	11	17	17	19	20	19	16	18	15	10	8	6	11	17	17	19	20	19	16	18	15	10	8	6	11	17	17	19	20	19	16
sp|P56377|AP1S2_HUMAN	P56377	AP1S2_HUMAN	AP1S2	157	Homo sapiens	1:Experimental evidence at protein level	AP-1 complex subunit sigma-2	0.7455	0.9941	1	1	1	1	0	0	0	0	0	0	1	0	0	0	0	0	0	0	0	0	0	0	1	0	0	0	0	0	0	0	0	0	0	0	1	0	0	0	0	0
sp|P56378|ATP68_HUMAN	P56378	ATP68_HUMAN	ATP5MJ	58	Homo sapiens	1:Experimental evidence at protein level	ATP synthase subunit ATP5MJ, mitochondrial	0.999	0.9987	2	9	9	9	1	2	1	0	1	1	0	1	0	1	1	0	1	2	1	0	1	1	0	1	0	1	1	0	1	2	1	0	1	1	0	1	0	1	1	0
sp|P56537|IF6_HUMAN	P56537	IF6_HUMAN	EIF6	245	Homo sapiens	1:Experimental evidence at protein level	Eukaryotic translation initiation factor 6	1	0.999	4	11	11	11	0	2	2	0	0	1	2	0	1	1	1	1	0	2	2	0	0	1	2	0	1	1	1	1	0	2	2	0	0	1	2	0	1	1	1	1
sp|P56545|CTBP2_HUMAN	P56545	CTBP2_HUMAN	CTBP2	445	Homo sapiens	1:Experimental evidence at protein level	C-terminal-binding protein 2	1	0.999	14	54	37	54	7	4	3	3	0	4	3	2	4	9	9	6	5	3	3	1	0	2	3	1	2	6	7	4	7	4	3	3	0	4	3	2	4	9	9	6
sp|P56556|NDUA6_HUMAN	P56556	NDUA6_HUMAN	NDUFA6	128	Homo sapiens	1:Experimental evidence at protein level	NADH dehydrogenase [ubiquinone] 1 alpha subcomplex subunit 6	0.8337	0.9966	1	5	5	5	1	0	0	0	1	0	1	1	0	0	1	0	1	0	0	0	1	0	1	1	0	0	1	0	1	0	0	0	1	0	1	1	0	0	1	0
sp|P56706|WNT7B_HUMAN	P56706	WNT7B_HUMAN	WNT7B	349	Homo sapiens	1:Experimental evidence at protein level	Protein Wnt-7b	0.9465	0.9918	1	1	1	1	0	0	0	0	0	0	0	0	0	0	0	1	0	0	0	0	0	0	0	0	0	0	0	1	0	0	0	0	0	0	0	0	0	0	0	1
sp|P57088|TMM33_HUMAN	P57088	TMM33_HUMAN	TMEM33	247	Homo sapiens	1:Experimental evidence at protein level	Transmembrane protein 33	1	0.999	4	30	30	30	4	3	1	2	1	2	3	3	3	2	3	3	4	3	1	2	1	2	3	3	3	2	3	3	4	3	1	2	1	2	3	3	3	2	3	3
sp|P57678|GEMI4_HUMAN	P57678	GEMI4_HUMAN	GEMIN4	1058	Homo sapiens	1:Experimental evidence at protein level	Gem-associated protein 4	1	0.999	3	6	6	6	1	0	0	0	1	0	0	1	1	0	1	1	1	0	0	0	1	0	0	1	1	0	1	1	1	0	0	0	1	0	0	1	1	0	1	1
sp|P57740|NU107_HUMAN	P57740	NU107_HUMAN	NUP107	925	Homo sapiens	1:Experimental evidence at protein level	Nuclear pore complex protein Nup107	1	0.999	33	131	131	131	2	0	2	1	4	0	42	33	36	4	3	4	2	0	2	1	4	0	42	33	36	4	3	4	2	0	2	1	4	0	42	33	36	4	3	4
sp|P58546|MTPN_HUMAN	P58546	MTPN_HUMAN	MTPN	118	Homo sapiens	1:Experimental evidence at protein level	Myotrophin	0.9997	0.999	2	10	10	10	0	1	1	0	0	1	0	1	0	2	2	2	0	1	1	0	0	1	0	1	0	2	2	2	0	1	1	0	0	1	0	1	0	2	2	2
sp|P58876|H2B1D_HUMAN	P58876	H2B1D_HUMAN	H2BC5	126	Homo sapiens	1:Experimental evidence at protein level	Histone H2B type 1-D	1	0.999	10	148	0	148	13	15	10	10	8	8	12	13	13	14	15	17	0	0	0	0	0	0	0	0	0	0	0	0	13	15	10	10	8	8	12	13	13	14	15	17
sp|P59998|ARPC4_HUMAN	P59998	ARPC4_HUMAN	ARPC4	168	Homo sapiens	1:Experimental evidence at protein level	Actin-related protein 2/3 complex subunit 4	1	0.999	5	51	51	51	4	4	4	2	5	3	5	5	5	5	5	4	4	4	4	2	5	3	5	5	5	5	5	4	4	4	4	2	5	3	5	5	5	5	5	4
sp|P60059|SC61G_HUMAN	P60059	SC61G_HUMAN	SEC61G	68	Homo sapiens	1:Experimental evidence at protein level	Protein transport protein Sec61 subunit gamma	1	0.999	2	17	17	17	3	1	0	0	3	2	2	1	1	1	2	1	3	1	0	0	3	2	2	1	1	1	2	1	3	1	0	0	3	2	2	1	1	1	2	1
sp|P60174|TPIS_HUMAN	P60174	TPIS_HUMAN	TPI1	249	Homo sapiens	1:Experimental evidence at protein level	Triosephosphate isomerase	1	0.999	10	57	57	57	6	4	3	4	3	4	6	3	9	6	6	3	6	4	3	4	3	4	6	3	9	6	6	3	6	4	3	4	3	4	6	3	9	6	6	3
sp|P60228|EIF3E_HUMAN	P60228	EIF3E_HUMAN	EIF3E	445	Homo sapiens	1:Experimental evidence at protein level	Eukaryotic translation initiation factor 3 subunit E	1	0.999	16	89	89	89	7	5	11	7	5	7	9	8	8	8	8	6	7	5	11	7	5	7	9	8	8	8	8	6	7	5	11	7	5	7	9	8	8	8	8	6
sp|P60468|SC61B_HUMAN	P60468	SC61B_HUMAN	SEC61B	96	Homo sapiens	1:Experimental evidence at protein level	Protein transport protein Sec61 subunit beta	1	0.999	3	23	23	23	2	2	3	2	1	2	2	2	2	2	2	1	2	2	3	2	1	2	2	2	2	2	2	1	2	2	3	2	1	2	2	2	2	2	2	1
sp|P60660|MYL6_HUMAN	P60660	MYL6_HUMAN	MYL6	151	Homo sapiens	1:Experimental evidence at protein level	Myosin light polypeptide 6	1	0.999	12	238	131	238	19	20	20	12	16	17	19	20	22	24	23	26	10	10	12	6	10	11	9	10	11	13	15	14	19	20	20	12	16	17	19	20	22	24	23	26
sp|P60709|ACTB_HUMAN	P60709	ACTB_HUMAN	ACTB	375	Homo sapiens	1:Experimental evidence at protein level	Actin, cytoplasmic 1	1	0.999	35	1487	350	1487	116	125	118	75	108	115	147	128	136	131	156	132	32	34	30	10	32	32	25	32	38	28	32	25	116	125	118	75	108	115	147	128	136	131	156	132
sp|P60842|IF4A1_HUMAN	P60842	IF4A1_HUMAN	EIF4A1	406	Homo sapiens	1:Experimental evidence at protein level	Eukaryotic initiation factor 4A-I	1	0.999	23	256	136	256	19	26	18	11	17	18	24	26	23	25	26	23	10	15	7	3	9	8	15	15	12	15	13	14	19	26	18	11	17	18	24	26	23	25	26	23
sp|P60866|RS20_HUMAN	P60866	RS20_HUMAN	RPS20	119	Homo sapiens	1:Experimental evidence at protein level	40S ribosomal protein S20	1	0.999	6	38	38	38	2	3	4	1	5	3	3	6	3	2	2	4	2	3	4	1	5	3	3	6	3	2	2	4	2	3	4	1	5	3	3	6	3	2	2	4
sp|P60891|PRPS1_HUMAN	P60891	PRPS1_HUMAN	PRPS1	318	Homo sapiens	1:Experimental evidence at protein level	Ribose-phosphate pyrophosphokinase 1	1	0.999	12	69	15	69	6	8	6	4	4	4	6	6	8	6	6	5	0	2	1	2	1	1	0	2	2	2	1	1	6	8	6	4	4	4	6	6	8	6	6	5
sp|P60900|PSA6_HUMAN	P60900	PSA6_HUMAN	PSMA6	246	Homo sapiens	1:Experimental evidence at protein level	Proteasome subunit alpha type-6	1	0.999	14	123	123	123	13	11	7	7	5	4	9	10	13	13	16	15	13	11	7	7	5	4	9	10	13	13	16	15	13	11	7	7	5	4	9	10	13	13	16	15
sp|P60903|S10AA_HUMAN	P60903	S10AA_HUMAN	S100A10	97	Homo sapiens	1:Experimental evidence at protein level	Protein S100-A10	1	0.999	3	19	19	19	2	2	1	1	1	1	2	0	3	3	1	2	2	2	1	1	1	1	2	0	3	3	1	2	2	2	1	1	1	1	2	0	3	3	1	2
sp|P60953|CDC42_HUMAN	P60953	CDC42_HUMAN	CDC42	191	Homo sapiens	1:Experimental evidence at protein level	Cell division control protein 42 homolog	1	0.999	7	30	30	33	3	2	3	0	2	4	1	0	4	4	3	4	3	2	3	0	2	4	1	0	4	4	3	4	3	2	3	0	2	4	2	1	5	4	3	4
sp|P60981|DEST_HUMAN	P60981	DEST_HUMAN	DSTN	165	Homo sapiens	1:Experimental evidence at protein level	Destrin	1	0.999	9	69	69	85	7	7	6	6	6	5	5	4	4	7	5	7	7	7	6	6	6	5	5	4	4	7	5	7	9	8	8	8	7	6	6	5	6	8	6	8
sp|P61009|SPCS3_HUMAN	P61009	SPCS3_HUMAN	SPCS3	180	Homo sapiens	1:Experimental evidence at protein level	Signal peptidase complex subunit 3	0.9998	0.999	3	12	12	12	0	1	1	1	1	1	1	2	1	1	1	1	0	1	1	1	1	1	1	2	1	1	1	1	0	1	1	1	1	1	1	2	1	1	1	1
sp|P61011|SRP54_HUMAN	P61011	SRP54_HUMAN	SRP54	504	Homo sapiens	1:Experimental evidence at protein level	Signal recognition particle 54 kDa protein	1	0.9986	5	12	12	12	1	0	0	0	0	1	1	3	3	2	1	0	1	0	0	0	0	1	1	3	3	2	1	0	1	0	0	0	0	1	1	3	3	2	1	0
sp|P61026|RAB10_HUMAN	P61026	RAB10_HUMAN	RAB10	200	Homo sapiens	1:Experimental evidence at protein level	Ras-related protein Rab-10	1	0.999	8	28	25	55	1	2	3	3	0	2	5	3	3	3	2	1	1	2	2	2	0	2	5	2	3	3	2	1	3	4	6	4	3	4	8	5	6	5	4	3
sp|P61077|UB2D3_HUMAN	P61077	UB2D3_HUMAN	UBE2D3	147	Homo sapiens	1:Experimental evidence at protein level	Ubiquitin-conjugating enzyme E2 D3	0.9363	0.9988	1	1	0	1	0	0	1	0	0	0	0	0	0	0	0	0	0	0	0	0	0	0	0	0	0	0	0	0	0	0	1	0	0	0	0	0	0	0	0	0
sp|P61081|UBC12_HUMAN	P61081	UBC12_HUMAN	UBE2M	183	Homo sapiens	1:Experimental evidence at protein level	NEDD8-conjugating enzyme Ubc12	1	0.9987	6	29	29	29	2	1	3	1	3	2	4	3	3	2	3	2	2	1	3	1	3	2	4	3	3	2	3	2	2	1	3	1	3	2	4	3	3	2	3	2
sp|P61088|UBE2N_HUMAN	P61088	UBE2N_HUMAN	UBE2N	152	Homo sapiens	1:Experimental evidence at protein level	Ubiquitin-conjugating enzyme E2 N	0.9405	0.9989	1	1	0	1	0	0	0	0	0	0	0	0	0	1	0	0	0	0	0	0	0	0	0	0	0	0	0	0	0	0	0	0	0	0	0	0	0	1	0	0
sp|P61106|RAB14_HUMAN	P61106	RAB14_HUMAN	RAB14	215	Homo sapiens	1:Experimental evidence at protein level	Ras-related protein Rab-14	1	0.999	5	8	8	20	1	2	3	0	0	0	0	0	1	1	0	0	1	2	3	0	0	0	0	0	1	1	0	0	2	3	4	1	1	1	1	1	2	2	1	1
sp|P61158|ARP3_HUMAN	P61158	ARP3_HUMAN	ACTR3	418	Homo sapiens	1:Experimental evidence at protein level	Actin-related protein 3	1	0.999	23	223	187	223	17	20	18	12	13	14	23	19	19	21	23	24	14	19	15	9	11	11	19	16	14	18	20	21	17	20	18	12	13	14	23	19	19	21	23	24
sp|P61160|ARP2_HUMAN	P61160	ARP2_HUMAN	ACTR2	394	Homo sapiens	1:Experimental evidence at protein level	Actin-related protein 2	1	0.999	11	114	114	114	10	11	11	4	8	8	11	8	7	13	13	10	10	11	11	4	8	8	11	8	7	13	13	10	10	11	11	4	8	8	11	8	7	13	13	10
sp|P61163|ACTZ_HUMAN	P61163	ACTZ_HUMAN	ACTR1A	376	Homo sapiens	1:Experimental evidence at protein level	Alpha-centractin	1	0.999	10	41	13	41	3	3	0	2	1	2	4	2	4	8	5	7	1	0	0	0	0	0	2	0	1	3	2	4	3	3	0	2	1	2	4	2	4	8	5	7
sp|P61165|TM258_HUMAN	P61165	TM258_HUMAN	TMEM258	79	Homo sapiens	1:Experimental evidence at protein level	Transmembrane protein 258	0.9102	0.9983	1	7	7	7	0	0	2	1	1	0	1	1	1	0	0	0	0	0	2	1	1	0	1	1	1	0	0	0	0	0	2	1	1	0	1	1	1	0	0	0
sp|P61201|CSN2_HUMAN	P61201	CSN2_HUMAN	COPS2	443	Homo sapiens	1:Experimental evidence at protein level	COP9 signalosome complex subunit 2	1	0.999	11	23	23	23	0	0	2	0	0	0	2	0	1	5	6	7	0	0	2	0	0	0	2	0	1	5	6	7	0	0	2	0	0	0	2	0	1	5	6	7
sp|P61204|ARF3_HUMAN	P61204	ARF3_HUMAN	ARF3	181	Homo sapiens	1:Experimental evidence at protein level	ADP-ribosylation factor 3	1	0.999	4	15	0	28	2	1	1	1	1	0	1	2	1	2	2	1	0	0	0	0	0	0	0	0	0	0	0	0	3	2	2	1	2	1	3	2	3	4	3	2
sp|P61221|ABCE1_HUMAN	P61221	ABCE1_HUMAN	ABCE1	599	Homo sapiens	1:Experimental evidence at protein level	ATP-binding cassette sub-family E member 1	1	0.999	19	105	105	105	10	7	11	7	6	8	6	11	10	12	7	10	10	7	11	7	6	8	6	11	10	12	7	10	10	7	11	7	6	8	6	11	10	12	7	10
sp|P61224|RAP1B_HUMAN	P61224	RAP1B_HUMAN	RAP1B	184	Homo sapiens	1:Experimental evidence at protein level	Ras-related protein Rap-1b	0.9998	0.999	2	12	0	12	1	1	1	1	1	1	1	2	1	1	1	0	0	0	0	0	0	0	0	0	0	0	0	0	1	1	1	1	1	1	1	2	1	1	1	0
sp|P61247|RS3A_HUMAN	P61247	RS3A_HUMAN	RPS3A	264	Homo sapiens	1:Experimental evidence at protein level	40S ribosomal protein S3a	1	0.999	18	214	214	214	17	21	19	12	15	12	21	19	19	20	18	21	17	21	19	12	15	12	21	19	19	20	18	21	17	21	19	12	15	12	21	19	19	20	18	21
sp|P61254|RL26_HUMAN	P61254	RL26_HUMAN	RPL26	145	Homo sapiens	1:Experimental evidence at protein level	60S ribosomal protein L26	1	0.999	10	76	15	76	8	10	6	3	4	4	6	6	6	9	5	9	2	3	2	0	2	1	1	1	1	0	1	1	8	10	6	3	4	4	6	6	6	9	5	9
sp|P61289|PSME3_HUMAN	P61289	PSME3_HUMAN	PSME3	254	Homo sapiens	1:Experimental evidence at protein level	Proteasome activator complex subunit 3	1	0.999	11	60	60	60	4	5	4	0	1	0	0	0	1	15	14	16	4	5	4	0	1	0	0	0	1	15	14	16	4	5	4	0	1	0	0	0	1	15	14	16
sp|P61313|RL15_HUMAN	P61313	RL15_HUMAN	RPL15	204	Homo sapiens	1:Experimental evidence at protein level	60S ribosomal protein L15	1	0.999	20	251	251	251	18	25	19	21	22	22	20	19	22	18	24	21	18	25	19	21	22	22	20	19	22	18	24	21	18	25	19	21	22	22	20	19	22	18	24	21
sp|P61326|MGN_HUMAN	P61326	MGN_HUMAN	MAGOH	146	Homo sapiens	1:Experimental evidence at protein level	Protein mago nashi homolog	1	0.999	8	20	3	20	0	0	0	0	0	0	0	0	0	8	7	5	0	0	0	0	0	0	0	0	0	2	0	1	0	0	0	0	0	0	0	0	0	8	7	5
sp|P61353|RL27_HUMAN	P61353	RL27_HUMAN	RPL27	136	Homo sapiens	1:Experimental evidence at protein level	60S ribosomal protein L27	1	0.999	6	40	40	40	5	3	3	2	2	3	4	2	4	5	3	4	5	3	3	2	2	3	4	2	4	5	3	4	5	3	3	2	2	3	4	2	4	5	3	4
sp|P61421|VA0D1_HUMAN	P61421	VA0D1_HUMAN	ATP6V0D1	351	Homo sapiens	1:Experimental evidence at protein level	V-type proton ATPase subunit d 1	1	0.999	5	12	12	12	0	0	0	1	2	2	2	1	3	0	0	1	0	0	0	1	2	2	2	1	3	0	0	1	0	0	0	1	2	2	2	1	3	0	0	1
sp|P61513|RL37A_HUMAN	P61513	RL37A_HUMAN	RPL37A	92	Homo sapiens	1:Experimental evidence at protein level	60S ribosomal protein L37a	1	0.999	6	41	20	41	5	6	3	3	1	3	3	3	2	4	5	3	2	3	3	1	0	2	1	1	1	3	2	1	5	6	3	3	1	3	3	3	2	4	5	3
sp|P61586|RHOA_HUMAN	P61586	RHOA_HUMAN	RHOA	193	Homo sapiens	1:Experimental evidence at protein level	Transforming protein RhoA	0.9965	0.999	4	12	12	55	1	2	1	1	1	1	1	1	1	1	0	1	1	2	1	1	1	1	1	1	1	1	0	1	6	6	5	3	4	4	3	4	6	6	4	4
sp|P61604|CH10_HUMAN	P61604	CH10_HUMAN	HSPE1	102	Homo sapiens	1:Experimental evidence at protein level	10 kDa heat shock protein, mitochondrial	0.9908	0.999	1	2	2	2	0	0	0	0	0	0	1	1	0	0	0	0	0	0	0	0	0	0	1	1	0	0	0	0	0	0	0	0	0	0	1	1	0	0	0	0
sp|P61619|S61A1_HUMAN	P61619	S61A1_HUMAN	SEC61A1	476	Homo sapiens	1:Experimental evidence at protein level	Protein transport protein Sec61 subunit alpha isoform 1	1	0.999	6	80	30	80	7	8	6	4	8	5	7	7	7	11	4	6	3	3	2	1	4	3	3	3	2	3	1	2	7	8	6	4	8	5	7	7	7	11	4	6
sp|P61764|STXB1_HUMAN	P61764	STXB1_HUMAN	STXBP1	594	Homo sapiens	1:Experimental evidence at protein level	Syntaxin-binding protein 1	1	0.999	4	14	14	14	1	2	3	0	0	1	1	2	1	1	1	1	1	2	3	0	0	1	1	2	1	1	1	1	1	2	3	0	0	1	1	2	1	1	1	1
sp|P61803|DAD1_HUMAN	P61803	DAD1_HUMAN	DAD1	113	Homo sapiens	1:Experimental evidence at protein level	Dolichyl-diphosphooligosaccharide--protein glycosyltransferase subunit DAD1	0.9448	0.999	1	11	11	11	1	1	1	1	1	1	0	1	1	1	1	1	1	1	1	1	1	1	0	1	1	1	1	1	1	1	1	1	1	1	0	1	1	1	1	1
sp|P61923|COPZ1_HUMAN	P61923	COPZ1_HUMAN	COPZ1	177	Homo sapiens	1:Experimental evidence at protein level	Coatomer subunit zeta-1	1	0.999	3	6	6	6	0	0	0	1	0	0	0	0	0	2	1	2	0	0	0	1	0	0	0	0	0	2	1	2	0	0	0	1	0	0	0	0	0	2	1	2
sp|P61927|RL37_HUMAN	P61927	RL37_HUMAN	RPL37	97	Homo sapiens	1:Experimental evidence at protein level	60S ribosomal protein L37	1	0.999	8	69	69	69	6	6	7	7	7	7	5	5	3	6	6	4	6	6	7	7	7	7	5	5	3	6	6	4	6	6	7	7	7	7	5	5	3	6	6	4
sp|P61956|SUMO2_HUMAN	P61956	SUMO2_HUMAN	SUMO2	95	Homo sapiens	1:Experimental evidence at protein level	Small ubiquitin-related modifier 2	1	0.999	4	68	48	68	5	5	5	5	6	6	7	4	5	7	7	6	3	4	4	3	4	5	5	3	3	5	6	3	5	5	5	5	6	6	7	4	5	7	7	6
sp|P61960|UFM1_HUMAN	P61960	UFM1_HUMAN	UFM1	85	Homo sapiens	1:Experimental evidence at protein level	Ubiquitin-fold modifier 1	0.8672	0.9974	1	2	2	2	0	0	0	0	0	0	0	0	1	0	0	1	0	0	0	0	0	0	0	0	1	0	0	1	0	0	0	0	0	0	0	0	1	0	0	1
sp|P61962|DCAF7_HUMAN	P61962	DCAF7_HUMAN	DCAF7	342	Homo sapiens	1:Experimental evidence at protein level	DDB1- and CUL4-associated factor 7	1	0.9989	4	6	6	6	0	0	0	1	0	1	1	1	0	2	0	0	0	0	0	1	0	1	1	1	0	2	0	0	0	0	0	1	0	1	1	1	0	2	0	0
sp|P61964|WDR5_HUMAN	P61964	WDR5_HUMAN	WDR5	334	Homo sapiens	1:Experimental evidence at protein level	WD repeat-containing protein 5	0.9452	0.999	1	11	11	11	1	1	1	1	1	2	0	0	1	2	1	0	1	1	1	1	1	2	0	0	1	2	1	0	1	1	1	1	1	2	0	0	1	2	1	0
sp|P61978|HNRPK_HUMAN	P61978	HNRPK_HUMAN	HNRNPK	463	Homo sapiens	1:Experimental evidence at protein level	Heterogeneous nuclear ribonucleoprotein K	1	0.999	25	340	340	340	28	26	22	13	19	21	24	23	26	44	49	45	28	26	22	13	19	21	24	23	26	44	49	45	28	26	22	13	19	21	24	23	26	44	49	45
sp|P61981|1433G_HUMAN	P61981	1433G_HUMAN	YWHAG	247	Homo sapiens	1:Experimental evidence at protein level	14-3-3 protein gamma	1	0.999	13	58	47	122	3	5	5	3	2	5	6	5	6	7	5	6	3	4	4	2	2	4	6	3	5	5	4	5	9	11	9	6	6	9	12	11	13	13	11	12
sp|P62070|RRAS2_HUMAN	P62070	RRAS2_HUMAN	RRAS2	204	Homo sapiens	1:Experimental evidence at protein level	Ras-related protein R-Ras2	0.9989	0.9985	2	6	1	6	0	0	1	1	1	1	0	0	0	1	1	0	0	0	0	0	0	0	0	0	0	0	1	0	0	0	1	1	1	1	0	0	0	1	1	0
sp|P62081|RS7_HUMAN	P62081	RS7_HUMAN	RPS7	194	Homo sapiens	1:Experimental evidence at protein level	40S ribosomal protein S7	1	0.999	5	37	37	37	3	4	2	2	3	3	3	1	4	3	3	6	3	4	2	2	3	3	3	1	4	3	3	6	3	4	2	2	3	3	3	1	4	3	3	6
sp|P62136|PP1A_HUMAN	P62136	PP1A_HUMAN	PPP1CA	330	Homo sapiens	1:Experimental evidence at protein level	Serine/threonine-protein phosphatase PP1-alpha catalytic subunit	1	0.999	16	174	63	174	13	20	10	8	9	12	21	15	13	15	21	17	6	5	6	3	5	5	6	5	5	5	6	6	13	20	10	8	9	12	21	15	13	15	21	17
sp|P62140|PP1B_HUMAN	P62140	PP1B_HUMAN	PPP1CB	327	Homo sapiens	1:Experimental evidence at protein level	Serine/threonine-protein phosphatase PP1-beta catalytic subunit	1	0.999	15	56	56	164	5	7	3	3	4	3	5	5	4	5	6	6	5	7	3	3	4	3	5	5	4	5	6	6	12	22	7	8	8	10	19	14	12	15	20	17
sp|P62191|PRS4_HUMAN	P62191	PRS4_HUMAN	PSMC1	440	Homo sapiens	1:Experimental evidence at protein level	26S proteasome regulatory subunit 4	1	0.999	13	32	32	54	1	2	1	1	1	0	2	2	2	10	7	3	1	2	1	1	1	0	2	2	2	10	7	3	2	5	3	3	4	2	2	3	4	12	9	5
sp|P62195|PRS8_HUMAN	P62195	PRS8_HUMAN	PSMC5	406	Homo sapiens	1:Experimental evidence at protein level	26S proteasome regulatory subunit 8	1	0.999	14	56	35	57	1	7	2	3	3	2	3	1	3	9	10	12	0	4	0	1	0	0	3	0	1	7	8	11	1	7	2	3	3	2	3	1	3	9	10	13
sp|P62241|RS8_HUMAN	P62241	RS8_HUMAN	RPS8	208	Homo sapiens	1:Experimental evidence at protein level	40S ribosomal protein S8	1	0.999	12	144	144	144	12	15	15	7	9	10	13	10	12	14	13	14	12	15	15	7	9	10	13	10	12	14	13	14	12	15	15	7	9	10	13	10	12	14	13	14
sp|P62244|RS15A_HUMAN	P62244	RS15A_HUMAN	RPS15A	130	Homo sapiens	1:Experimental evidence at protein level	40S ribosomal protein S15a	1	0.999	8	73	73	73	5	5	7	4	4	7	7	6	7	6	8	7	5	5	7	4	4	7	7	6	7	6	8	7	5	5	7	4	4	7	7	6	7	6	8	7
sp|P62249|RS16_HUMAN	P62249	RS16_HUMAN	RPS16	146	Homo sapiens	1:Experimental evidence at protein level	40S ribosomal protein S16	1	0.999	14	128	128	128	10	10	11	6	12	12	8	13	12	8	13	13	10	10	11	6	12	12	8	13	12	8	13	13	10	10	11	6	12	12	8	13	12	8	13	13
sp|P62258|1433E_HUMAN	P62258	1433E_HUMAN	YWHAE	255	Homo sapiens	1:Experimental evidence at protein level	14-3-3 protein epsilon	1	0.999	12	75	75	116	6	6	5	5	6	4	5	8	6	4	9	11	6	6	5	5	6	4	5	8	6	4	9	11	10	10	7	7	8	6	9	12	11	8	13	15
sp|P62263|RS14_HUMAN	P62263	RS14_HUMAN	RPS14	151	Homo sapiens	1:Experimental evidence at protein level	40S ribosomal protein S14	1	0.999	6	32	32	32	2	4	3	3	3	3	2	1	2	3	3	3	2	4	3	3	3	3	2	1	2	3	3	3	2	4	3	3	3	3	2	1	2	3	3	3
sp|P62266|RS23_HUMAN	P62266	RS23_HUMAN	RPS23	143	Homo sapiens	1:Experimental evidence at protein level	40S ribosomal protein S23	1	0.999	7	62	62	62	4	6	6	4	6	4	5	5	6	5	6	5	4	6	6	4	6	4	5	5	6	5	6	5	4	6	6	4	6	4	5	5	6	5	6	5
sp|P62269|RS18_HUMAN	P62269	RS18_HUMAN	RPS18	152	Homo sapiens	1:Experimental evidence at protein level	40S ribosomal protein S18	1	0.999	11	68	68	68	3	7	5	2	3	6	8	6	5	8	8	7	3	7	5	2	3	6	8	6	5	8	8	7	3	7	5	2	3	6	8	6	5	8	8	7
sp|P62273|RS29_HUMAN	P62273	RS29_HUMAN	RPS29	56	Homo sapiens	1:Experimental evidence at protein level	40S ribosomal protein S29	1	0.999	3	20	20	20	3	3	1	1	1	3	1	2	2	1	1	1	3	3	1	1	1	3	1	2	2	1	1	1	3	3	1	1	1	3	1	2	2	1	1	1
sp|P62277|RS13_HUMAN	P62277	RS13_HUMAN	RPS13	151	Homo sapiens	1:Experimental evidence at protein level	40S ribosomal protein S13	1	0.999	11	86	86	86	9	8	8	4	5	5	5	8	7	7	11	9	9	8	8	4	5	5	5	8	7	7	11	9	9	8	8	4	5	5	5	8	7	7	11	9
sp|P62280|RS11_HUMAN	P62280	RS11_HUMAN	RPS11	158	Homo sapiens	1:Experimental evidence at protein level	40S ribosomal protein S11	1	0.999	15	162	162	162	13	14	12	9	9	13	14	12	16	15	17	18	13	14	12	9	9	13	14	12	16	15	17	18	13	14	12	9	9	13	14	12	16	15	17	18
sp|P62304|RUXE_HUMAN	P62304	RUXE_HUMAN	SNRPE	92	Homo sapiens	1:Experimental evidence at protein level	Small nuclear ribonucleoprotein E	0.9999	0.999	2	8	8	8	1	0	0	0	0	0	0	1	0	2	3	1	1	0	0	0	0	0	0	1	0	2	3	1	1	0	0	0	0	0	0	1	0	2	3	1
sp|P62306|RUXF_HUMAN	P62306	RUXF_HUMAN	SNRPF	86	Homo sapiens	1:Experimental evidence at protein level	Small nuclear ribonucleoprotein F	1	0.999	2	13	13	13	0	0	0	0	0	0	0	0	0	5	4	4	0	0	0	0	0	0	0	0	0	5	4	4	0	0	0	0	0	0	0	0	0	5	4	4
sp|P62310|LSM3_HUMAN	P62310	LSM3_HUMAN	LSM3	102	Homo sapiens	1:Experimental evidence at protein level	U6 snRNA-associated Sm-like protein LSm3	1	0.999	3	8	8	8	0	0	0	0	0	0	0	0	0	3	3	2	0	0	0	0	0	0	0	0	0	3	3	2	0	0	0	0	0	0	0	0	0	3	3	2
sp|P62314|SMD1_HUMAN	P62314	SMD1_HUMAN	SNRPD1	119	Homo sapiens	1:Experimental evidence at protein level	Small nuclear ribonucleoprotein Sm D1	1	0.999	2	16	16	16	1	1	1	0	1	1	1	1	1	3	3	2	1	1	1	0	1	1	1	1	1	3	3	2	1	1	1	0	1	1	1	1	1	3	3	2
sp|P62316|SMD2_HUMAN	P62316	SMD2_HUMAN	SNRPD2	118	Homo sapiens	1:Experimental evidence at protein level	Small nuclear ribonucleoprotein Sm D2	1	0.999	7	35	35	35	4	2	2	1	1	2	1	1	2	7	5	7	4	2	2	1	1	2	1	1	2	7	5	7	4	2	2	1	1	2	1	1	2	7	5	7
sp|P62318|SMD3_HUMAN	P62318	SMD3_HUMAN	SNRPD3	126	Homo sapiens	1:Experimental evidence at protein level	Small nuclear ribonucleoprotein Sm D3	1	0.999	2	26	26	26	3	3	2	1	1	1	2	2	2	3	3	3	3	3	2	1	1	1	2	2	2	3	3	3	3	3	2	1	1	1	2	2	2	3	3	3
sp|P62333|PRS10_HUMAN	P62333	PRS10_HUMAN	PSMC6	389	Homo sapiens	1:Experimental evidence at protein level	26S proteasome regulatory subunit 10B	1	0.999	12	49	49	49	3	5	3	0	1	1	4	3	4	10	7	8	3	5	3	0	1	1	4	3	4	10	7	8	3	5	3	0	1	1	4	3	4	10	7	8
sp|P62424|RL7A_HUMAN	P62424	RL7A_HUMAN	RPL7A	266	Homo sapiens	1:Experimental evidence at protein level	60S ribosomal protein L7a	1	0.999	19	196	196	196	18	19	17	11	12	13	18	14	17	18	18	21	18	19	17	11	12	13	18	14	17	18	18	21	18	19	17	11	12	13	18	14	17	18	18	21
sp|P62487|RPB7_HUMAN	P62487	RPB7_HUMAN	POLR2G	172	Homo sapiens	1:Experimental evidence at protein level	DNA-directed RNA polymerase II subunit RPB7	0.6213	0.9896	1	1	1	1	0	0	0	0	0	0	0	0	0	0	1	0	0	0	0	0	0	0	0	0	0	0	1	0	0	0	0	0	0	0	0	0	0	0	1	0
sp|P62491|RB11A_HUMAN	P62491	RB11A_HUMAN	RAB11A	216	Homo sapiens	1:Experimental evidence at protein level	Ras-related protein Rab-11A	1	0.9987	3	8	0	8	1	0	0	1	1	1	2	1	1	0	0	0	0	0	0	0	0	0	0	0	0	0	0	0	1	0	0	1	1	1	2	1	1	0	0	0
sp|P62495|ERF1_HUMAN	P62495	ERF1_HUMAN	ETF1	437	Homo sapiens	1:Experimental evidence at protein level	Eukaryotic peptide chain release factor subunit 1	1	0.999	4	19	19	19	2	4	0	1	1	1	3	0	2	2	3	0	2	4	0	1	1	1	3	0	2	2	3	0	2	4	0	1	1	1	3	0	2	2	3	0
sp|P62633|CNBP_HUMAN	P62633	CNBP_HUMAN	CNBP	177	Homo sapiens	1:Experimental evidence at protein level	CCHC-type zinc finger nucleic acid binding protein	1	0.999	8	30	30	30	2	5	1	4	1	1	2	3	1	6	2	2	2	5	1	4	1	1	2	3	1	6	2	2	2	5	1	4	1	1	2	3	1	6	2	2
sp|P62701|RS4X_HUMAN	P62701	RS4X_HUMAN	RPS4X	263	Homo sapiens	1:Experimental evidence at protein level	40S ribosomal protein S4, X isoform	1	0.999	24	249	101	249	20	21	16	11	18	18	24	22	20	24	30	25	7	8	5	5	6	6	10	9	6	11	15	13	20	21	16	11	18	18	24	22	20	24	30	25
sp|P62714|PP2AB_HUMAN	P62714	PP2AB_HUMAN	PPP2CB	309	Homo sapiens	1:Experimental evidence at protein level	Serine/threonine-protein phosphatase 2A catalytic subunit beta isoform	0.9895	0.9883	11	3	3	60	0	1	0	0	0	0	0	1	0	1	0	0	0	1	0	0	0	0	0	1	0	1	0	0	5	5	5	0	4	4	5	5	5	8	6	8
sp|P62736|ACTA_HUMAN	P62736	ACTA_HUMAN	ACTA2	377	Homo sapiens	1:Experimental evidence at protein level	Actin, aortic smooth muscle	0.9998	0.9985	28	3	0	811	0	1	0	0	0	0	1	0	0	0	0	1	0	0	0	0	0	0	0	0	0	0	0	0	65	69	70	51	61	63	80	59	75	69	82	67
sp|P62750|RL23A_HUMAN	P62750	RL23A_HUMAN	RPL23A	156	Homo sapiens	1:Experimental evidence at protein level	60S ribosomal protein L23a	1	0.999	7	58	58	58	7	6	3	3	2	4	5	2	6	6	6	8	7	6	3	3	2	4	5	2	6	6	6	8	7	6	3	3	2	4	5	2	6	6	6	8
sp|P62753|RS6_HUMAN	P62753	RS6_HUMAN	RPS6	249	Homo sapiens	1:Experimental evidence at protein level	40S ribosomal protein S6	1	0.999	13	157	157	157	15	14	12	8	13	13	14	14	11	14	15	14	15	14	12	8	13	13	14	14	11	14	15	14	15	14	12	8	13	13	14	14	11	14	15	14
sp|P62805|H4_HUMAN	P62805	H4_HUMAN	H4C16	103	Homo sapiens	1:Experimental evidence at protein level	Histone H4	1	0.999	17	358	358	358	33	36	34	11	27	26	33	23	32	36	35	32	33	36	34	11	27	26	33	23	32	36	35	32	33	36	34	11	27	26	33	23	32	36	35	32
sp|P62820|RAB1A_HUMAN	P62820	RAB1A_HUMAN	RAB1A	205	Homo sapiens	1:Experimental evidence at protein level	Ras-related protein Rab-1A	1	0.999	9	56	26	68	3	4	4	1	3	3	7	5	8	7	6	5	1	2	1	0	1	1	3	3	4	5	3	2	4	5	5	2	4	4	8	6	9	8	7	6
sp|P62826|RAN_HUMAN	P62826	RAN_HUMAN	RAN	216	Homo sapiens	1:Experimental evidence at protein level	GTP-binding nuclear protein Ran	1	0.999	13	141	141	141	10	13	10	6	5	6	16	15	16	13	16	15	10	13	10	6	5	6	16	15	16	13	16	15	10	13	10	6	5	6	16	15	16	13	16	15
sp|P62829|RL23_HUMAN	P62829	RL23_HUMAN	RPL23	140	Homo sapiens	1:Experimental evidence at protein level	60S ribosomal protein L23	1	0.999	9	78	78	78	6	7	6	4	4	5	7	6	9	9	8	7	6	7	6	4	4	5	7	6	9	9	8	7	6	7	6	4	4	5	7	6	9	9	8	7
sp|P62841|RS15_HUMAN	P62841	RS15_HUMAN	RPS15	145	Homo sapiens	1:Experimental evidence at protein level	40S ribosomal protein S15	1	0.9987	3	20	20	20	3	2	1	1	1	2	1	2	1	1	2	3	3	2	1	1	1	2	1	2	1	1	2	3	3	2	1	1	1	2	1	2	1	1	2	3
sp|P62847|RS24_HUMAN	P62847	RS24_HUMAN	RPS24	133	Homo sapiens	1:Experimental evidence at protein level	40S ribosomal protein S24	1	0.999	5	30	30	30	3	3	4	1	1	1	2	1	3	2	4	5	3	3	4	1	1	1	2	1	3	2	4	5	3	3	4	1	1	1	2	1	3	2	4	5
sp|P62851|RS25_HUMAN	P62851	RS25_HUMAN	RPS25	125	Homo sapiens	1:Experimental evidence at protein level	40S ribosomal protein S25	1	0.999	4	28	28	28	1	3	2	1	3	2	3	1	3	3	4	2	1	3	2	1	3	2	3	1	3	3	4	2	1	3	2	1	3	2	3	1	3	3	4	2
sp|P62854|RS26_HUMAN	P62854	RS26_HUMAN	RPS26	115	Homo sapiens	1:Experimental evidence at protein level	40S ribosomal protein S26	1	0.999	5	29	12	29	3	3	2	1	0	3	2	3	3	3	4	2	1	2	1	0	0	1	1	1	2	1	1	1	3	3	2	1	0	3	2	3	3	3	4	2
sp|P62861|RS30_HUMAN	P62861	RS30_HUMAN	FAU	133	Homo sapiens	1:Experimental evidence at protein level	FAU ubiquitin-like and ribosomal protein S30	1	0.999	3	34	34	34	3	3	3	1	3	4	4	2	1	4	3	3	3	3	3	1	3	4	4	2	1	4	3	3	3	3	3	1	3	4	4	2	1	4	3	3
sp|P62873|GBB1_HUMAN	P62873	GBB1_HUMAN	GNB1	340	Homo sapiens	1:Experimental evidence at protein level	Guanine nucleotide-binding protein G(I)/G(S)/G(T) subunit beta-1	1	0.999	11	74	37	100	7	8	7	6	4	6	4	7	8	6	5	6	4	5	4	1	2	3	2	2	4	4	3	3	9	11	10	9	6	8	5	9	10	8	7	8
sp|P62877|RBX1_HUMAN	P62877	RBX1_HUMAN	RBX1	108	Homo sapiens	1:Experimental evidence at protein level	E3 ubiquitin-protein ligase RBX1	1	0.9989	2	14	14	14	0	2	1	1	2	1	0	1	1	2	1	2	0	2	1	1	2	1	0	1	1	2	1	2	0	2	1	1	2	1	0	1	1	2	1	2
sp|P62879|GBB2_HUMAN	P62879	GBB2_HUMAN	GNB2	340	Homo sapiens	1:Experimental evidence at protein level	Guanine nucleotide-binding protein G(I)/G(S)/G(T) subunit beta-2	1	0.999	12	83	23	119	6	7	10	6	6	6	6	7	7	6	9	7	1	1	3	1	1	2	2	2	2	2	3	3	9	10	13	11	8	9	8	11	11	8	11	10
sp|P62888|RL30_HUMAN	P62888	RL30_HUMAN	RPL30	115	Homo sapiens	1:Experimental evidence at protein level	60S ribosomal protein L30	1	0.999	7	73	73	73	8	9	5	2	5	5	6	7	7	6	8	5	8	9	5	2	5	5	6	7	7	6	8	5	8	9	5	2	5	5	6	7	7	6	8	5
sp|P62891|RL39_HUMAN	P62891	RL39_HUMAN	RPL39	51	Homo sapiens	1:Experimental evidence at protein level	60S ribosomal protein L39	1	0.999	1	17	0	17	1	2	1	1	1	1	1	2	1	2	2	2	0	0	0	0	0	0	0	0	0	0	0	0	1	2	1	1	1	1	1	2	1	2	2	2
sp|P62899|RL31_HUMAN	P62899	RL31_HUMAN	RPL31	125	Homo sapiens	1:Experimental evidence at protein level	60S ribosomal protein L31	1	0.999	6	52	52	52	5	5	6	4	5	4	6	4	3	3	3	4	5	5	6	4	5	4	6	4	3	3	3	4	5	5	6	4	5	4	6	4	3	3	3	4
sp|P62906|RL10A_HUMAN	P62906	RL10A_HUMAN	RPL10A	217	Homo sapiens	1:Experimental evidence at protein level	60S ribosomal protein L10a	1	0.999	9	96	96	96	9	10	8	2	4	6	11	8	7	9	10	12	9	10	8	2	4	6	11	8	7	9	10	12	9	10	8	2	4	6	11	8	7	9	10	12
sp|P62910|RL32_HUMAN	P62910	RL32_HUMAN	RPL32	135	Homo sapiens	1:Experimental evidence at protein level	60S ribosomal protein L32	1	0.999	16	299	299	299	27	27	27	19	27	25	27	26	25	22	24	23	27	27	27	19	27	25	27	26	25	22	24	23	27	27	27	19	27	25	27	26	25	22	24	23
sp|P62913|RL11_HUMAN	P62913	RL11_HUMAN	RPL11	178	Homo sapiens	1:Experimental evidence at protein level	60S ribosomal protein L11	1	0.999	9	82	82	82	9	7	7	5	7	6	7	6	5	6	9	8	9	7	7	5	7	6	7	6	5	6	9	8	9	7	7	5	7	6	7	6	5	6	9	8
sp|P62917|RL8_HUMAN	P62917	RL8_HUMAN	RPL8	257	Homo sapiens	1:Experimental evidence at protein level	60S ribosomal protein L8	1	0.999	15	132	132	132	12	16	11	8	9	11	11	10	9	9	14	12	12	16	11	8	9	11	11	10	9	9	14	12	12	16	11	8	9	11	11	10	9	9	14	12
sp|P62937|PPIA_HUMAN	P62937	PPIA_HUMAN	PPIA	165	Homo sapiens	1:Experimental evidence at protein level	Peptidyl-prolyl cis-trans isomerase A	1	0.999	12	188	150	188	18	16	13	8	11	11	21	17	17	20	18	18	14	13	10	5	8	8	18	14	14	17	14	15	18	16	13	8	11	11	21	17	17	20	18	18
sp|P62942|FKB1A_HUMAN	P62942	FKB1A_HUMAN	FKBP1A	108	Homo sapiens	1:Experimental evidence at protein level	Peptidyl-prolyl cis-trans isomerase FKBP1A	1	0.999	2	16	16	16	1	1	2	1	1	0	2	1	2	2	2	1	1	1	2	1	1	0	2	1	2	2	2	1	1	1	2	1	1	0	2	1	2	2	2	1
sp|P62979|RS27A_HUMAN	P62979	RS27A_HUMAN	RPS27A	156	Homo sapiens	1:Experimental evidence at protein level	Ubiquitin-40S ribosomal protein S27a	1	0.999	9	191	40	191	16	17	15	10	12	12	16	18	16	19	21	19	4	3	4	0	2	2	4	5	3	4	5	4	16	17	15	10	12	12	16	18	16	19	21	19
sp|P62995|TRA2B_HUMAN	P62995	TRA2B_HUMAN	TRA2B	288	Homo sapiens	1:Experimental evidence at protein level	Transformer-2 protein homolog beta	1	0.999	8	43	42	43	3	2	2	1	0	0	2	2	2	8	11	10	3	2	2	1	0	0	2	2	2	8	10	10	3	2	2	1	0	0	2	2	2	8	11	10
sp|P63000|RAC1_HUMAN	P63000	RAC1_HUMAN	RAC1	192	Homo sapiens	1:Experimental evidence at protein level	Ras-related C3 botulinum toxin substrate 1	1	0.999	8	85	47	85	8	8	6	2	5	6	8	11	10	6	8	7	5	4	3	0	3	3	4	6	5	4	5	5	8	8	6	2	5	6	8	11	10	6	8	7
sp|P63010|AP2B1_HUMAN	P63010	AP2B1_HUMAN	AP2B1	937	Homo sapiens	1:Experimental evidence at protein level	AP-2 complex subunit beta	1	0.999	37	303	130	303	27	20	18	20	21	26	29	30	28	28	30	26	11	9	8	11	8	11	13	12	14	9	15	9	27	20	18	20	21	26	29	30	28	28	30	26
sp|P63104|1433Z_HUMAN	P63104	1433Z_HUMAN	YWHAZ	245	Homo sapiens	1:Experimental evidence at protein level	14-3-3 protein zeta/delta	1	0.999	16	171	110	171	15	12	11	10	12	12	17	14	16	15	19	18	8	7	7	7	9	8	10	9	9	10	14	12	15	12	11	10	12	12	17	14	16	15	19	18
sp|P63151|2ABA_HUMAN	P63151	2ABA_HUMAN	PPP2R2A	447	Homo sapiens	1:Experimental evidence at protein level	Serine/threonine-protein phosphatase 2A 55 kDa regulatory subunit B alpha isoform	1	0.999	5	8	6	8	0	2	1	1	0	0	0	0	0	3	0	1	0	1	1	1	0	0	0	0	0	2	0	1	0	2	1	1	0	0	0	0	0	3	0	1
sp|P63165|SUMO1_HUMAN	P63165	SUMO1_HUMAN	SUMO1	101	Homo sapiens	1:Experimental evidence at protein level	Small ubiquitin-related modifier 1	1	0.999	6	44	17	44	4	3	3	2	1	2	6	6	6	3	3	5	2	1	1	0	0	0	3	3	3	1	1	2	4	3	3	2	1	2	6	6	6	3	3	5
sp|P63167|DYL1_HUMAN	P63167	DYL1_HUMAN	DYNLL1	89	Homo sapiens	1:Experimental evidence at protein level	Dynein light chain 1, cytoplasmic	1	0.999	3	20	8	20	1	3	1	1	0	2	2	1	2	3	2	2	0	0	0	1	0	1	1	1	1	1	1	1	1	3	1	1	0	2	2	1	2	3	2	2
sp|P63173|RL38_HUMAN	P63173	RL38_HUMAN	RPL38	70	Homo sapiens	1:Experimental evidence at protein level	60S ribosomal protein L38	0.9999	0.999	2	4	4	4	0	0	0	0	0	0	1	0	0	1	0	2	0	0	0	0	0	0	1	0	0	1	0	2	0	0	0	0	0	0	1	0	0	1	0	2
sp|P63208|SKP1_HUMAN	P63208	SKP1_HUMAN	SKP1	163	Homo sapiens	1:Experimental evidence at protein level	S-phase kinase-associated protein 1	0.9895	0.9978	2	7	7	7	0	0	1	0	0	0	1	2	1	1	0	1	0	0	1	0	0	0	1	2	1	1	0	1	0	0	1	0	0	0	1	2	1	1	0	1
sp|P63220|RS21_HUMAN	P63220	RS21_HUMAN	RPS21	83	Homo sapiens	1:Experimental evidence at protein level	40S ribosomal protein S21	1	0.999	2	2	2	2	0	1	0	0	0	0	1	0	0	0	0	0	0	1	0	0	0	0	1	0	0	0	0	0	0	1	0	0	0	0	1	0	0	0	0	0
sp|P63241|IF5A1_HUMAN	P63241	IF5A1_HUMAN	EIF5A	154	Homo sapiens	1:Experimental evidence at protein level	Eukaryotic translation initiation factor 5A-1	1	0.999	10	72	15	72	6	8	7	4	4	5	6	4	8	9	5	6	1	1	2	2	1	1	2	1	2	1	1	0	6	8	7	4	4	5	6	4	8	9	5	6
sp|P63244|RACK1_HUMAN	P63244	RACK1_HUMAN	RACK1	317	Homo sapiens	1:Experimental evidence at protein level	Receptor of activated protein C kinase 1	1	0.999	19	197	197	197	16	16	15	10	16	18	18	17	16	17	18	20	16	16	15	10	16	18	18	17	16	17	18	20	16	16	15	10	16	18	18	17	16	17	18	20
sp|P63261|ACTG_HUMAN	P63261	ACTG_HUMAN	ACTG1	375	Homo sapiens	1:Experimental evidence at protein level	Actin, cytoplasmic 2	1	0.999	35	250	250	1387	23	24	13	5	11	22	19	22	24	31	28	28	23	24	13	5	11	22	19	22	24	31	28	28	107	115	101	70	87	105	141	118	122	134	152	135
sp|P63279|UBC9_HUMAN	P63279	UBC9_HUMAN	UBE2I	158	Homo sapiens	1:Experimental evidence at protein level	SUMO-conjugating enzyme UBC9	0.9999	0.9988	2	7	7	7	0	0	1	0	1	1	0	1	0	2	1	0	0	0	1	0	1	1	0	1	0	2	1	0	0	0	1	0	1	1	0	1	0	2	1	0
sp|P67775|PP2AA_HUMAN	P67775	PP2AA_HUMAN	PPP2CA	309	Homo sapiens	1:Experimental evidence at protein level	Serine/threonine-protein phosphatase 2A catalytic subunit alpha isoform	1	0.999	13	68	11	68	6	5	5	0	5	4	6	7	6	8	7	9	1	1	0	0	1	0	1	3	1	1	1	1	6	5	5	0	5	4	6	7	6	8	7	9
sp|P67809|YBOX1_HUMAN	P67809	YBOX1_HUMAN	YBX1	324	Homo sapiens	1:Experimental evidence at protein level	Y-box-binding protein 1	1	0.9988	3	6	4	6	1	1	2	0	0	0	0	0	0	2	0	0	1	1	1	0	0	0	0	0	0	1	0	0	1	1	2	0	0	0	0	0	0	2	0	0
sp|P67812|SC11A_HUMAN	P67812	SC11A_HUMAN	SEC11A	179	Homo sapiens	1:Experimental evidence at protein level	Signal peptidase complex catalytic subunit SEC11A	0.9931	0.9987	2	5	5	5	0	0	0	0	0	1	1	1	1	0	1	0	0	0	0	0	0	1	1	1	1	0	1	0	0	0	0	0	0	1	1	1	1	0	1	0
sp|P67870|CSK2B_HUMAN	P67870	CSK2B_HUMAN	CSNK2B	215	Homo sapiens	1:Experimental evidence at protein level	Casein kinase II subunit beta	1	0.999	5	24	24	24	2	1	2	1	1	0	2	2	2	4	4	3	2	1	2	1	1	0	2	2	2	4	4	3	2	1	2	1	1	0	2	2	2	4	4	3
sp|P67936|TPM4_HUMAN	P67936	TPM4_HUMAN	TPM4	248	Homo sapiens	1:Experimental evidence at protein level	Tropomyosin alpha-4 chain	1	0.999	35	426	209	426	37	42	30	21	25	30	43	38	42	40	38	40	16	21	16	11	14	15	22	17	19	20	17	21	37	42	30	21	25	30	43	38	42	40	38	40
sp|P68032|ACTC_HUMAN	P68032	ACTC_HUMAN	ACTC1	377	Homo sapiens	1:Experimental evidence at protein level	Actin, alpha cardiac muscle 1	1	0.999	30	167	0	872	13	12	12	6	10	10	28	12	19	15	19	11	0	0	0	0	0	0	0	0	0	0	0	0	68	70	74	54	65	69	98	66	81	73	85	69
sp|P68036|UB2L3_HUMAN	P68036	UB2L3_HUMAN	UBE2L3	154	Homo sapiens	1:Experimental evidence at protein level	Ubiquitin-conjugating enzyme E2 L3	1	0.9989	3	6	3	6	1	0	0	0	0	0	0	1	1	1	1	1	0	0	0	0	0	0	0	1	1	1	0	0	1	0	0	0	0	0	0	1	1	1	1	1
sp|P68104|EF1A1_HUMAN	P68104	EF1A1_HUMAN	EEF1A1	462	Homo sapiens	1:Experimental evidence at protein level	Elongation factor 1-alpha 1	1	0.999	23	384	0	384	36	38	29	19	16	20	34	33	35	39	44	41	0	0	0	0	0	0	0	0	0	0	0	0	36	38	29	19	16	20	34	33	35	39	44	41
sp|P68366|TBA4A_HUMAN	P68366	TBA4A_HUMAN	TUBA4A	448	Homo sapiens	1:Experimental evidence at protein level	Tubulin alpha-4A chain	1	0.999	27	635	33	635	62	56	51	23	48	46	59	47	53	58	63	69	3	3	2	2	2	2	3	2	4	3	4	3	62	56	51	23	48	46	59	47	53	58	63	69
sp|P68371|TBB4B_HUMAN	P68371	TBB4B_HUMAN	TUBB4B	445	Homo sapiens	1:Experimental evidence at protein level	Tubulin beta-4B chain	1	0.999	32	66	23	1014	7	5	7	3	3	6	5	6	5	6	7	6	3	2	2	1	1	2	2	2	2	2	2	2	82	91	74	54	64	69	89	92	83	102	99	115
sp|P68400|CSK21_HUMAN	P68400	CSK21_HUMAN	CSNK2A1	391	Homo sapiens	1:Experimental evidence at protein level	Casein kinase II subunit alpha	1	0.999	12	62	1	62	3	4	3	0	0	1	5	4	2	13	16	11	0	0	0	0	0	0	0	0	0	0	1	0	3	4	3	0	0	1	5	4	2	13	16	11
sp|P68402|PA1B2_HUMAN	P68402	PA1B2_HUMAN	PAFAH1B2	229	Homo sapiens	1:Experimental evidence at protein level	Platelet-activating factor acetylhydrolase IB subunit alpha2	0.9444	0.999	1	7	7	7	0	2	0	0	0	0	0	1	1	1	1	1	0	2	0	0	0	0	0	1	1	1	1	1	0	2	0	0	0	0	0	1	1	1	1	1
sp|P68431|H31_HUMAN	P68431	H31_HUMAN	H3C12	136	Homo sapiens	1:Experimental evidence at protein level	Histone H3.1	1	0.999	9	100	0	100	9	8	11	6	5	7	8	9	10	9	8	10	0	0	0	0	0	0	0	0	0	0	0	0	9	8	11	6	5	7	8	9	10	9	8	10
sp|P69905|HBA_HUMAN	P69905	HBA_HUMAN	HBA2	142	Homo sapiens	1:Experimental evidence at protein level	Hemoglobin subunit alpha	1	0.999	4	70	60	70	6	6	5	3	6	6	5	9	6	5	7	6	5	6	4	2	5	5	4	7	5	5	7	5	6	6	5	3	6	6	5	9	6	5	7	6
sp|P78316|NOP14_HUMAN	P78316	NOP14_HUMAN	NOP14	857	Homo sapiens	1:Experimental evidence at protein level	Nucleolar protein 14	1	0.999	11	40	40	40	9	6	6	4	3	1	1	1	2	2	3	2	9	6	6	4	3	1	1	1	2	2	3	2	9	6	6	4	3	1	1	1	2	2	3	2
sp|P78344|IF4G2_HUMAN	P78344	IF4G2_HUMAN	EIF4G2	907	Homo sapiens	1:Experimental evidence at protein level	Eukaryotic translation initiation factor 4 gamma 2	1	0.999	18	77	77	77	6	8	6	3	4	5	6	8	6	11	7	7	6	8	6	3	4	5	6	8	6	11	7	7	6	8	6	3	4	5	6	8	6	11	7	7
sp|P78345|RPP38_HUMAN	P78345	RPP38_HUMAN	RPP38	283	Homo sapiens	1:Experimental evidence at protein level	Ribonuclease P protein subunit p38	0.9631	0.9894	2	5	5	5	1	1	1	0	0	0	0	0	0	1	1	0	1	1	1	0	0	0	0	0	0	1	1	0	1	1	1	0	0	0	0	0	0	1	1	0
sp|P78346|RPP30_HUMAN	P78346	RPP30_HUMAN	RPP30	268	Homo sapiens	1:Experimental evidence at protein level	Ribonuclease P protein subunit p30	1	0.999	6	22	22	22	5	5	2	0	0	0	2	0	0	3	2	3	5	5	2	0	0	0	2	0	0	3	2	3	5	5	2	0	0	0	2	0	0	3	2	3
sp|P78347|GTF2I_HUMAN	P78347	GTF2I_HUMAN	GTF2I	998	Homo sapiens	1:Experimental evidence at protein level	General transcription factor II-I	1	0.999	24	91	82	91	5	6	6	2	3	3	3	7	8	13	17	18	4	5	5	2	3	3	2	6	7	12	16	17	5	6	6	2	3	3	3	7	8	13	17	18
sp|P78371|TCPB_HUMAN	P78371	TCPB_HUMAN	CCT2	535	Homo sapiens	1:Experimental evidence at protein level	T-complex protein 1 subunit beta	1	0.999	31	239	239	239	17	18	15	10	13	13	26	18	21	31	29	28	17	18	15	10	13	13	26	18	21	31	29	28	17	18	15	10	13	13	26	18	21	31	29	28
sp|P78385|KRT83_HUMAN	P78385	KRT83_HUMAN	KRT83	493	Homo sapiens	1:Experimental evidence at protein level	Keratin, type II cuticular Hb3	1	0.999	45	6	1	88	0	0	6	0	0	0	0	0	0	0	0	0	0	0	1	0	0	0	0	0	0	0	0	0	3	1	68	0	2	2	1	2	1	3	2	3
sp|P78386|KRT85_HUMAN	P78386	KRT85_HUMAN	KRT85	507	Homo sapiens	1:Experimental evidence at protein level	Keratin, type II cuticular Hb5	1	0.999	49	71	15	82	0	0	69	0	0	0	0	2	0	0	0	0	0	0	15	0	0	0	0	0	0	0	0	0	1	0	73	0	1	1	1	3	1	1	0	0
sp|P78406|RAE1L_HUMAN	P78406	RAE1L_HUMAN	RAE1	368	Homo sapiens	1:Experimental evidence at protein level	mRNA export factor RAE1	1	0.999	15	45	45	45	0	0	0	0	0	0	20	10	13	1	1	0	0	0	0	0	0	0	20	10	13	1	1	0	0	0	0	0	0	0	20	10	13	1	1	0
sp|P78417|GSTO1_HUMAN	P78417	GSTO1_HUMAN	GSTO1	241	Homo sapiens	1:Experimental evidence at protein level	Glutathione S-transferase omega-1	1	0.999	4	10	10	10	0	0	2	1	0	0	1	2	1	2	1	0	0	0	2	1	0	0	1	2	1	2	1	0	0	0	2	1	0	0	1	2	1	2	1	0
sp|P78527|PRKDC_HUMAN	P78527	PRKDC_HUMAN	PRKDC	4128	Homo sapiens	1:Experimental evidence at protein level	DNA-dependent protein kinase catalytic subunit	1	0.999	169	1384	1384	1384	120	147	111	66	69	83	102	95	118	149	151	173	120	147	111	66	69	83	102	95	118	149	151	173	120	147	111	66	69	83	102	95	118	149	151	173
sp|P78559|MAP1A_HUMAN	P78559	MAP1A_HUMAN	MAP1A	2803	Homo sapiens	1:Experimental evidence at protein level	Microtubule-associated protein 1A	1	0.9989	5	7	7	21	1	0	0	0	0	1	1	0	2	1	1	0	1	0	0	0	0	1	1	0	2	1	1	0	2	1	1	0	1	2	3	1	3	3	3	1
sp|P80303|NUCB2_HUMAN	P80303	NUCB2_HUMAN	NUCB2	420	Homo sapiens	1:Experimental evidence at protein level	Nucleobindin-2	0.9999	0.999	4	11	11	12	1	1	0	0	0	0	2	2	1	1	1	2	1	1	0	0	0	0	2	2	1	1	1	2	1	1	0	0	0	0	2	2	1	1	1	3
sp|P82094|TMF1_HUMAN	P82094	TMF1_HUMAN	TMF1	1093	Homo sapiens	1:Experimental evidence at protein level	TATA element modulatory factor	1	0.9983	5	6	6	6	1	0	0	1	0	1	1	1	0	0	1	0	1	0	0	1	0	1	1	1	0	0	1	0	1	0	0	1	0	1	1	1	0	0	1	0
sp|P82673|RT35_HUMAN	P82673	RT35_HUMAN	MRPS35	323	Homo sapiens	1:Experimental evidence at protein level	28S ribosomal protein S35, mitochondrial	0.9405	0.9941	1	1	1	1	0	0	0	1	0	0	0	0	0	0	0	0	0	0	0	1	0	0	0	0	0	0	0	0	0	0	0	1	0	0	0	0	0	0	0	0
sp|P82675|RT05_HUMAN	P82675	RT05_HUMAN	MRPS5	430	Homo sapiens	1:Experimental evidence at protein level	28S ribosomal protein S5, mitochondrial	1	0.999	3	4	4	4	0	1	0	0	0	0	0	1	1	0	1	0	0	1	0	0	0	0	0	1	1	0	1	0	0	1	0	0	0	0	0	1	1	0	1	0
sp|P82979|SARNP_HUMAN	P82979	SARNP_HUMAN	SARNP	210	Homo sapiens	1:Experimental evidence at protein level	SAP domain-containing ribonucleoprotein	1	0.999	8	21	21	21	0	0	1	0	0	0	1	0	0	7	6	6	0	0	1	0	0	0	1	0	0	7	6	6	0	0	1	0	0	0	1	0	0	7	6	6
sp|P83111|LACTB_HUMAN	P83111	LACTB_HUMAN	LACTB	547	Homo sapiens	1:Experimental evidence at protein level	Serine beta-lactamase-like protein LACTB, mitochondrial	1	0.9982	5	17	17	17	2	1	0	2	1	0	1	3	2	2	2	1	2	1	0	2	1	0	1	3	2	2	2	1	2	1	0	2	1	0	1	3	2	2	2	1
sp|P83436|COG7_HUMAN	P83436	COG7_HUMAN	COG7	770	Homo sapiens	1:Experimental evidence at protein level	Conserved oligomeric Golgi complex subunit 7	1	0.9989	5	7	7	7	0	1	0	0	0	0	2	2	0	1	1	0	0	1	0	0	0	0	2	2	0	1	1	0	0	1	0	0	0	0	2	2	0	1	1	0
sp|P83731|RL24_HUMAN	P83731	RL24_HUMAN	RPL24	157	Homo sapiens	1:Experimental evidence at protein level	60S ribosomal protein L24	1	0.999	8	60	60	60	6	8	4	2	5	8	6	5	3	5	5	3	6	8	4	2	5	8	6	5	3	5	5	3	6	8	4	2	5	8	6	5	3	5	5	3
sp|P83881|RL36A_HUMAN	P83881	RL36A_HUMAN	RPL36A	106	Homo sapiens	1:Experimental evidence at protein level	60S ribosomal protein L36a	1	0.999	9	66	21	66	4	8	7	5	7	7	5	3	5	5	4	6	1	3	3	1	2	3	2	1	1	1	0	3	4	8	7	5	7	7	5	3	5	5	4	6
sp|P84022|SMAD3_HUMAN	P84022	SMAD3_HUMAN	SMAD3	425	Homo sapiens	1:Experimental evidence at protein level	Mothers against decapentaplegic homolog 3	1	0.999	6	34	17	34	3	1	2	1	1	2	3	2	3	6	5	5	1	0	1	1	0	1	1	1	1	4	3	3	3	1	2	1	1	2	3	2	3	6	5	5
sp|P84090|ERH_HUMAN	P84090	ERH_HUMAN	ERH	104	Homo sapiens	1:Experimental evidence at protein level	Enhancer of rudimentary homolog	1	0.999	6	40	40	40	3	4	2	0	2	2	2	1	3	8	6	7	3	4	2	0	2	2	2	1	3	8	6	7	3	4	2	0	2	2	2	1	3	8	6	7
sp|P84098|RL19_HUMAN	P84098	RL19_HUMAN	RPL19	196	Homo sapiens	1:Experimental evidence at protein level	60S ribosomal protein L19	1	0.999	22	371	371	371	33	36	35	27	30	39	32	26	26	28	27	32	33	36	35	27	30	39	32	26	26	28	27	32	33	36	35	27	30	39	32	26	26	28	27	32
sp|P84103|SRSF3_HUMAN	P84103	SRSF3_HUMAN	SRSF3	164	Homo sapiens	1:Experimental evidence at protein level	Serine/arginine-rich splicing factor 3	1	0.999	9	87	70	87	5	6	6	3	4	2	3	7	4	17	15	15	4	5	5	3	3	1	2	6	3	14	12	12	5	6	6	3	4	2	3	7	4	17	15	15
sp|P85037|FOXK1_HUMAN	P85037	FOXK1_HUMAN	FOXK1	733	Homo sapiens	1:Experimental evidence at protein level	Forkhead box protein K1	1	0.9973	6	13	7	13	3	1	1	0	0	0	1	0	0	3	2	2	2	1	0	0	0	0	1	0	0	2	0	1	3	1	1	0	0	0	1	0	0	3	2	2
sp|P98082|DAB2_HUMAN	P98082	DAB2_HUMAN	DAB2	770	Homo sapiens	1:Experimental evidence at protein level	Disabled homolog 2	1	0.9989	5	12	12	12	1	3	1	0	0	1	0	1	2	2	1	0	1	3	1	0	0	1	0	1	2	2	1	0	1	3	1	0	0	1	0	1	2	2	1	0
sp|P98160|PGBM_HUMAN	P98160	PGBM_HUMAN	HSPG2	4391	Homo sapiens	1:Experimental evidence at protein level	Basement membrane-specific heparan sulfate proteoglycan core protein	0.9949	0.9882	2	2	2	2	0	0	0	0	1	1	0	0	0	0	0	0	0	0	0	0	1	1	0	0	0	0	0	0	0	0	0	0	1	1	0	0	0	0	0	0
sp|P98175|RBM10_HUMAN	P98175	RBM10_HUMAN	RBM10	930	Homo sapiens	1:Experimental evidence at protein level	RNA-binding protein 10	1	0.999	10	24	23	24	1	1	0	0	0	0	1	0	0	8	6	7	1	1	0	0	0	0	1	0	0	8	6	6	1	1	0	0	0	0	1	0	0	8	6	7
sp|P98179|RBM3_HUMAN	P98179	RBM3_HUMAN	RBM3	157	Homo sapiens	1:Experimental evidence at protein level	RNA-binding protein 3	0.9995	0.9949	1	3	3	3	0	0	0	0	0	0	0	0	0	1	1	1	0	0	0	0	0	0	0	0	0	1	1	1	0	0	0	0	0	0	0	0	0	1	1	1
sp|P98194|AT2C1_HUMAN	P98194	AT2C1_HUMAN	ATP2C1	919	Homo sapiens	1:Experimental evidence at protein level	Calcium-transporting ATPase type 2C member 1	1	0.999	6	26	26	26	3	0	1	2	2	1	3	3	5	2	2	2	3	0	1	2	2	1	3	3	5	2	2	2	3	0	1	2	2	1	3	3	5	2	2	2
sp|P99999|CYC_HUMAN	P99999	CYC_HUMAN	CYCS	105	Homo sapiens	1:Experimental evidence at protein level	Cytochrome c	1	0.999	3	16	8	16	2	3	2	0	0	1	2	0	2	2	2	0	1	2	1	0	0	1	1	0	1	1	0	0	2	3	2	0	0	1	2	0	2	2	2	0
sp|Q00059|TFAM_HUMAN	Q00059	TFAM_HUMAN	TFAM	246	Homo sapiens	1:Experimental evidence at protein level	Transcription factor A, mitochondrial	0.9995	0.9971	3	7	7	7	2	1	0	1	0	0	1	0	2	0	0	0	2	1	0	1	0	0	1	0	2	0	0	0	2	1	0	1	0	0	1	0	2	0	0	0
sp|Q00325|MPCP_HUMAN	Q00325	MPCP_HUMAN	SLC25A3	362	Homo sapiens	1:Experimental evidence at protein level	Phosphate carrier protein, mitochondrial	1	0.999	11	119	119	119	10	11	9	10	8	11	11	11	12	10	9	7	10	11	9	10	8	11	11	11	12	10	9	7	10	11	9	10	8	11	11	11	12	10	9	7
sp|Q00341|VIGLN_HUMAN	Q00341	VIGLN_HUMAN	HDLBP	1268	Homo sapiens	1:Experimental evidence at protein level	Vigilin	1	0.999	50	334	330	334	28	33	20	10	15	19	37	31	32	39	39	31	28	33	20	10	15	19	36	30	32	37	39	31	28	33	20	10	15	19	37	31	32	39	39	31
sp|Q00535|CDK5_HUMAN	Q00535	CDK5_HUMAN	CDK5	292	Homo sapiens	1:Experimental evidence at protein level	Cyclin-dependent kinase 5	0.9998	0.9989	3	4	4	30	0	0	0	1	0	0	0	0	0	1	1	1	0	0	0	1	0	0	0	0	0	1	1	1	3	2	1	4	2	2	3	1	2	4	4	2
sp|Q00610|CLH1_HUMAN	Q00610	CLH1_HUMAN	CLTC	1675	Homo sapiens	1:Experimental evidence at protein level	Clathrin heavy chain 1	1	0.999	85	1125	887	1125	91	117	85	45	73	84	104	94	105	114	102	111	70	91	71	35	57	67	79	72	83	92	82	88	91	117	85	45	73	84	104	94	105	114	102	111
sp|Q00653|NFKB2_HUMAN	Q00653	NFKB2_HUMAN	NFKB2	900	Homo sapiens	1:Experimental evidence at protein level	Nuclear factor NF-kappa-B p100 subunit	1	0.999	10	45	45	45	3	4	3	4	2	1	6	8	3	6	4	1	3	4	3	4	2	1	6	8	3	6	4	1	3	4	3	4	2	1	6	8	3	6	4	1
sp|Q00796|DHSO_HUMAN	Q00796	DHSO_HUMAN	SORD	357	Homo sapiens	1:Experimental evidence at protein level	Sorbitol dehydrogenase	1	0.999	5	28	28	28	3	3	3	2	1	3	2	2	2	2	3	2	3	3	3	2	1	3	2	2	2	2	3	2	3	3	3	2	1	3	2	2	2	2	3	2
sp|Q00839|HNRPU_HUMAN	Q00839	HNRPU_HUMAN	HNRNPU	825	Homo sapiens	1:Experimental evidence at protein level	Heterogeneous nuclear ribonucleoprotein U	1	0.999	40	557	557	557	48	47	42	26	35	39	46	44	46	63	61	60	48	47	42	26	35	39	46	44	46	63	61	60	48	47	42	26	35	39	46	44	46	63	61	60
sp|Q01081|U2AF1_HUMAN	Q01081	U2AF1_HUMAN	U2AF1	240	Homo sapiens	1:Experimental evidence at protein level	Splicing factor U2AF 35 kDa subunit	1	0.999	8	51	35	51	0	5	1	1	1	1	6	2	2	11	10	11	0	3	1	1	1	1	4	1	2	7	6	8	0	5	1	1	1	1	6	2	2	11	10	11
sp|Q01082|SPTB2_HUMAN	Q01082	SPTB2_HUMAN	SPTBN1	2364	Homo sapiens	1:Experimental evidence at protein level	Spectrin beta chain, non-erythrocytic 1	1	0.999	149	1578	1427	1578	134	156	113	61	103	110	157	139	142	153	153	157	123	138	102	55	93	100	141	124	127	141	142	141	134	156	113	61	103	110	157	139	142	153	153	157
sp|Q01085|TIAR_HUMAN	Q01085	TIAR_HUMAN	TIAL1	375	Homo sapiens	1:Experimental evidence at protein level	Nucleolysin TIAR	1	0.999	6	46	27	46	3	5	5	2	2	3	4	3	4	3	6	6	2	3	3	2	2	2	2	2	2	1	3	3	3	5	5	2	2	3	4	3	4	3	6	6
sp|Q01130|SRSF2_HUMAN	Q01130	SRSF2_HUMAN	SRSF2	221	Homo sapiens	1:Experimental evidence at protein level	Serine/arginine-rich splicing factor 2	1	0.999	9	60	35	60	4	4	4	1	4	3	1	1	3	13	12	10	2	2	2	0	1	2	0	0	1	9	9	7	4	4	4	1	4	3	1	1	3	13	12	10
sp|Q01433|AMPD2_HUMAN	Q01433	AMPD2_HUMAN	AMPD2	879	Homo sapiens	1:Experimental evidence at protein level	AMP deaminase 2	1	0.9988	10	32	32	32	2	3	3	0	2	4	4	2	4	2	4	2	2	3	3	0	2	4	4	2	4	2	4	2	2	3	3	0	2	4	4	2	4	2	4	2
sp|Q01469|FABP5_HUMAN	Q01469	FABP5_HUMAN	FABP5	135	Homo sapiens	1:Experimental evidence at protein level	Fatty acid-binding protein 5	1	0.999	4	36	36	36	3	3	4	1	3	2	3	4	4	4	3	2	3	3	4	1	3	2	3	4	4	4	3	2	3	3	4	1	3	2	3	4	4	4	3	2
sp|Q01518|CAP1_HUMAN	Q01518	CAP1_HUMAN	CAP1	475	Homo sapiens	1:Experimental evidence at protein level	Adenylyl cyclase-associated protein 1	1	0.999	22	186	177	186	19	17	16	11	10	10	18	15	20	20	19	11	18	16	15	10	10	10	17	15	19	19	18	10	19	17	16	11	10	10	18	15	20	20	19	11
sp|Q01650|LAT1_HUMAN	Q01650	LAT1_HUMAN	SLC7A5	507	Homo sapiens	1:Experimental evidence at protein level	Large neutral amino acids transporter small subunit 1	0.9451	0.999	1	3	3	3	0	0	1	0	0	0	0	0	0	0	1	1	0	0	1	0	0	0	0	0	0	0	1	1	0	0	1	0	0	0	0	0	0	0	1	1
sp|Q01658|NC2B_HUMAN	Q01658	NC2B_HUMAN	DR1	176	Homo sapiens	1:Experimental evidence at protein level	Protein Dr1	0.9389	0.9989	1	4	4	4	0	0	0	0	0	0	1	0	0	1	1	1	0	0	0	0	0	0	1	0	0	1	1	1	0	0	0	0	0	0	1	0	0	1	1	1
sp|Q01780|EXOSX_HUMAN	Q01780	EXOSX_HUMAN	EXOSC10	885	Homo sapiens	1:Experimental evidence at protein level	Exosome component 10	1	0.999	14	38	38	38	7	9	8	1	1	1	1	0	1	2	2	5	7	9	8	1	1	1	1	0	1	2	2	5	7	9	8	1	1	1	1	0	1	2	2	5
sp|Q01804|OTUD4_HUMAN	Q01804	OTUD4_HUMAN	OTUD4	1114	Homo sapiens	1:Experimental evidence at protein level	OTU domain-containing protein 4	0.9991	0.9938	2	4	4	4	0	0	0	0	0	0	3	0	0	0	0	1	0	0	0	0	0	0	3	0	0	0	0	1	0	0	0	0	0	0	3	0	0	0	0	1
sp|Q01813|PFKAP_HUMAN	Q01813	PFKAP_HUMAN	PFKP	784	Homo sapiens	1:Experimental evidence at protein level	ATP-dependent 6-phosphofructokinase, platelet type	1	0.999	35	305	260	305	25	29	20	14	20	17	32	26	25	32	38	27	21	24	17	12	17	13	28	22	21	29	33	23	25	29	20	14	20	17	32	26	25	32	38	27
sp|Q01844|EWS_HUMAN	Q01844	EWS_HUMAN	EWSR1	656	Homo sapiens	1:Experimental evidence at protein level	RNA-binding protein EWS	1	0.999	3	34	34	34	2	3	3	1	3	1	2	2	3	5	5	4	2	3	3	1	3	1	2	2	3	5	5	4	2	3	3	1	3	1	2	2	3	5	5	4
sp|Q01968|OCRL_HUMAN	Q01968	OCRL_HUMAN	OCRL	901	Homo sapiens	1:Experimental evidence at protein level	Inositol polyphosphate 5-phosphatase OCRL	1	0.999	5	10	10	10	0	0	1	1	1	2	1	1	1	0	1	1	0	0	1	1	1	2	1	1	1	0	1	1	0	0	1	1	1	2	1	1	1	0	1	1
sp|Q01970|PLCB3_HUMAN	Q01970	PLCB3_HUMAN	PLCB3	1234	Homo sapiens	1:Experimental evidence at protein level	1-phosphatidylinositol 4,5-bisphosphate phosphodiesterase beta-3	1	0.9968	6	9	9	9	1	2	0	1	0	1	1	1	0	0	1	1	1	2	0	1	0	1	1	1	0	0	1	1	1	2	0	1	0	1	1	1	0	0	1	1
sp|Q01995|TAGL_HUMAN	Q01995	TAGL_HUMAN	TAGLN	201	Homo sapiens	1:Experimental evidence at protein level	Transgelin	1	0.999	15	206	205	206	17	20	11	9	11	10	21	17	19	23	27	21	17	20	11	9	11	10	21	17	19	23	27	20	17	20	11	9	11	10	21	17	19	23	27	21
sp|Q02040|AK17A_HUMAN	Q02040	AK17A_HUMAN	AKAP17A	695	Homo sapiens	1:Experimental evidence at protein level	A-kinase anchor protein 17A	1	0.999	10	15	15	15	0	0	0	0	0	0	0	0	0	8	3	4	0	0	0	0	0	0	0	0	0	8	3	4	0	0	0	0	0	0	0	0	0	8	3	4
sp|Q02218|ODO1_HUMAN	Q02218	ODO1_HUMAN	OGDH	1023	Homo sapiens	1:Experimental evidence at protein level	2-oxoglutarate dehydrogenase complex component E1	1	0.999	18	120	68	120	9	13	10	6	9	9	12	12	11	10	7	12	4	10	6	4	5	5	7	5	5	6	5	6	9	13	10	6	9	9	12	12	11	10	7	12
sp|Q02241|KIF23_HUMAN	Q02241	KIF23_HUMAN	KIF23	960	Homo sapiens	1:Experimental evidence at protein level	Kinesin-like protein KIF23	1	0.999	4	8	8	8	0	0	0	1	1	1	2	0	0	1	1	1	0	0	0	1	1	1	2	0	0	1	1	1	0	0	0	1	1	1	2	0	0	1	1	1
sp|Q02413|DSG1_HUMAN	Q02413	DSG1_HUMAN	DSG1	1049	Homo sapiens	1:Experimental evidence at protein level	Desmoglein-1	0.9981	0.989	3	3	3	3	0	0	0	0	0	0	1	1	0	0	0	1	0	0	0	0	0	0	1	1	0	0	0	1	0	0	0	0	0	0	1	1	0	0	0	1
sp|Q02543|RL18A_HUMAN	Q02543	RL18A_HUMAN	RPL18A	176	Homo sapiens	1:Experimental evidence at protein level	60S ribosomal protein L18a	1	0.999	15	132	132	132	10	9	11	6	10	10	10	13	14	12	14	13	10	9	11	6	10	10	10	13	14	12	14	13	10	9	11	6	10	10	10	13	14	12	14	13
sp|Q02790|FKBP4_HUMAN	Q02790	FKBP4_HUMAN	FKBP4	459	Homo sapiens	1:Experimental evidence at protein level	Peptidyl-prolyl cis-trans isomerase FKBP4	1	0.999	9	25	25	25	2	2	2	0	1	1	2	1	3	3	5	3	2	2	2	0	1	1	2	1	3	3	5	3	2	2	2	0	1	1	2	1	3	3	5	3
sp|Q02809|PLOD1_HUMAN	Q02809	PLOD1_HUMAN	PLOD1	727	Homo sapiens	1:Experimental evidence at protein level	Procollagen-lysine,2-oxoglutarate 5-dioxygenase 1	1	0.999	18	105	101	105	8	13	7	5	7	5	13	10	12	11	7	7	7	13	5	5	7	5	13	10	11	11	7	7	8	13	7	5	7	5	13	10	12	11	7	7
sp|Q02818|NUCB1_HUMAN	Q02818	NUCB1_HUMAN	NUCB1	461	Homo sapiens	1:Experimental evidence at protein level	Nucleobindin-1	1	0.9986	6	11	10	11	0	2	0	1	0	1	3	1	1	1	0	1	0	2	0	1	0	1	3	1	1	1	0	0	0	2	0	1	0	1	3	1	1	1	0	1
sp|Q02878|RL6_HUMAN	Q02878	RL6_HUMAN	RPL6	288	Homo sapiens	1:Experimental evidence at protein level	60S ribosomal protein L6	1	0.999	29	542	542	542	50	56	41	35	47	48	44	40	50	39	45	47	50	56	41	35	47	48	44	40	50	39	45	47	50	56	41	35	47	48	44	40	50	39	45	47
sp|Q02880|TOP2B_HUMAN	Q02880	TOP2B_HUMAN	TOP2B	1626	Homo sapiens	1:Experimental evidence at protein level	DNA topoisomerase 2-beta	1	0.999	38	145	81	145	12	14	11	5	3	6	11	7	8	22	18	28	5	8	5	2	0	2	6	4	2	14	13	20	12	14	11	5	3	6	11	7	8	22	18	28
sp|Q02952|AKA12_HUMAN	Q02952	AKA12_HUMAN	AKAP12	1782	Homo sapiens	1:Experimental evidence at protein level	A-kinase anchor protein 12	1	0.999	6	22	22	22	4	2	2	1	1	0	2	2	2	2	2	2	4	2	2	1	1	0	2	2	2	2	2	2	4	2	2	1	1	0	2	2	2	2	2	2
sp|Q02978|M2OM_HUMAN	Q02978	M2OM_HUMAN	SLC25A11	314	Homo sapiens	1:Experimental evidence at protein level	Mitochondrial 2-oxoglutarate/malate carrier protein	1	0.999	4	21	21	21	3	3	2	2	2	3	1	1	1	1	1	1	3	3	2	2	2	3	1	1	1	1	1	1	3	3	2	2	2	3	1	1	1	1	1	1
sp|Q03001|DYST_HUMAN	Q03001	DYST_HUMAN	DST	7570	Homo sapiens	1:Experimental evidence at protein level	Dystonin	1	0.999	52	108	106	128	6	10	4	6	3	4	15	5	15	16	10	14	6	10	4	6	3	4	14	5	15	16	9	14	7	13	6	8	4	4	18	6	17	16	12	17
sp|Q03111|ENL_HUMAN	Q03111	ENL_HUMAN	MLLT1	559	Homo sapiens	1:Experimental evidence at protein level	Protein ENL	0.9225	0.9986	1	3	3	3	0	0	0	0	0	1	0	0	0	1	0	1	0	0	0	0	0	1	0	0	0	1	0	1	0	0	0	0	0	1	0	0	0	1	0	1
sp|Q03135|CAV1_HUMAN	Q03135	CAV1_HUMAN	CAV1	178	Homo sapiens	1:Experimental evidence at protein level	Caveolin-1	1	0.999	6	74	57	74	6	9	7	5	4	6	6	4	6	6	8	7	4	7	5	4	3	5	5	3	5	5	6	5	6	9	7	5	4	6	6	4	6	6	8	7
sp|Q03252|LMNB2_HUMAN	Q03252	LMNB2_HUMAN	LMNB2	620	Homo sapiens	1:Experimental evidence at protein level	Lamin-B2	1	0.999	46	219	219	291	13	8	10	7	5	10	48	49	44	8	8	9	13	8	10	7	5	10	48	49	44	8	8	9	20	12	16	13	12	15	54	58	52	13	13	13
sp|Q03426|KIME_HUMAN	Q03426	KIME_HUMAN	MVK	396	Homo sapiens	1:Experimental evidence at protein level	Mevalonate kinase	0.6299	0.99	1	1	1	1	0	0	0	0	0	0	0	0	0	0	1	0	0	0	0	0	0	0	0	0	0	0	1	0	0	0	0	0	0	0	0	0	0	0	1	0
sp|Q03468|ERCC6_HUMAN	Q03468	ERCC6_HUMAN	ERCC6	1493	Homo sapiens	1:Experimental evidence at protein level	DNA excision repair protein ERCC-6	1	0.999	6	12	1	12	1	0	2	0	0	0	1	0	0	2	2	4	0	0	1	0	0	0	0	0	0	0	0	0	1	0	2	0	0	0	1	0	0	2	2	4
sp|Q03701|CEBPZ_HUMAN	Q03701	CEBPZ_HUMAN	CEBPZ	1054	Homo sapiens	1:Experimental evidence at protein level	CCAAT/enhancer-binding protein zeta	1	0.999	6	17	17	17	4	4	3	0	1	0	0	0	2	1	1	1	4	4	3	0	1	0	0	0	2	1	1	1	4	4	3	0	1	0	0	0	2	1	1	1
sp|Q04206|TF65_HUMAN	Q04206	TF65_HUMAN	RELA	551	Homo sapiens	1:Experimental evidence at protein level	Transcription factor p65	1	0.999	2	13	13	13	1	1	0	2	0	2	1	1	1	1	2	1	1	1	0	2	0	2	1	1	1	1	2	1	1	1	0	2	0	2	1	1	1	1	2	1
sp|Q04323|UBXN1_HUMAN	Q04323	UBXN1_HUMAN	UBXN1	297	Homo sapiens	1:Experimental evidence at protein level	UBX domain-containing protein 1	0.9988	0.9974	2	5	5	5	0	0	0	0	0	0	0	0	0	2	1	2	0	0	0	0	0	0	0	0	0	2	1	2	0	0	0	0	0	0	0	0	0	2	1	2
sp|Q04446|GLGB_HUMAN	Q04446	GLGB_HUMAN	GBE1	702	Homo sapiens	1:Experimental evidence at protein level	1,4-alpha-glucan-branching enzyme	1	0.999	17	120	120	120	10	13	9	10	7	8	8	10	6	12	12	15	10	13	9	10	7	8	8	10	6	12	12	15	10	13	9	10	7	8	8	10	6	12	12	15
sp|Q04637|IF4G1_HUMAN	Q04637	IF4G1_HUMAN	EIF4G1	1599	Homo sapiens	1:Experimental evidence at protein level	Eukaryotic translation initiation factor 4 gamma 1	1	0.999	41	279	268	279	21	30	24	11	17	19	24	27	23	34	24	25	20	29	23	11	17	19	23	25	22	33	22	24	21	30	24	11	17	19	24	27	23	34	24	25
sp|Q04695|K1C17_HUMAN	Q04695	K1C17_HUMAN	KRT17	432	Homo sapiens	1:Experimental evidence at protein level	Keratin, type I cytoskeletal 17	1	0.999	12	4	3	74	0	0	0	1	0	0	1	0	0	0	1	1	0	0	0	1	0	0	1	0	0	0	1	0	5	4	5	11	5	5	5	8	4	5	8	9
sp|Q04721|NOTC2_HUMAN	Q04721	NOTC2_HUMAN	NOTCH2	2471	Homo sapiens	1:Experimental evidence at protein level	Neurogenic locus notch homolog protein 2	1	0.9987	8	15	15	15	3	1	2	2	1	2	1	1	1	0	0	1	3	1	2	2	1	2	1	1	1	0	0	1	3	1	2	2	1	2	1	1	1	0	0	1
sp|Q04726|TLE3_HUMAN	Q04726	TLE3_HUMAN	TLE3	772	Homo sapiens	1:Experimental evidence at protein level	Transducin-like enhancer protein 3	1	0.999	5	12	5	12	0	0	0	0	0	1	1	1	1	5	0	3	0	0	0	0	0	0	0	1	0	3	0	1	0	0	0	0	0	1	1	1	1	5	0	3
sp|Q04759|KPCT_HUMAN	Q04759	KPCT_HUMAN	PRKCQ	706	Homo sapiens	1:Experimental evidence at protein level	Protein kinase C theta type	0.9802	0.9987	2	1	0	8	0	0	0	0	0	0	0	0	0	0	0	1	0	0	0	0	0	0	0	0	0	0	0	0	1	1	1	1	1	0	1	0	0	0	0	2
sp|Q04760|LGUL_HUMAN	Q04760	LGUL_HUMAN	GLO1	184	Homo sapiens	1:Experimental evidence at protein level	Lactoylglutathione lyase	1	0.9983	3	15	15	15	2	1	1	1	1	2	2	1	1	3	0	0	2	1	1	1	1	2	2	1	1	3	0	0	2	1	1	1	1	2	2	1	1	3	0	0
sp|Q04917|1433F_HUMAN	Q04917	1433F_HUMAN	YWHAH	246	Homo sapiens	1:Experimental evidence at protein level	14-3-3 protein eta	1	0.999	10	16	16	80	0	2	0	0	0	1	2	3	1	4	2	1	0	2	0	0	0	1	2	3	1	4	2	1	6	8	4	3	4	5	8	9	8	10	8	7
sp|Q04941|PLP2_HUMAN	Q04941	PLP2_HUMAN	PLP2	152	Homo sapiens	1:Experimental evidence at protein level	Proteolipid protein 2	1	0.999	2	9	9	9	1	1	1	1	1	2	0	0	1	0	1	0	1	1	1	1	1	2	0	0	1	0	1	0	1	1	1	1	1	2	0	0	1	0	1	0
sp|Q05048|CSTF1_HUMAN	Q05048	CSTF1_HUMAN	CSTF1	431	Homo sapiens	1:Experimental evidence at protein level	Cleavage stimulation factor subunit 1	1	0.999	9	29	29	29	2	2	0	1	1	1	1	0	3	10	2	6	2	2	0	1	1	1	1	0	3	10	2	6	2	2	0	1	1	1	1	0	3	10	2	6
sp|Q05086|UBE3A_HUMAN	Q05086	UBE3A_HUMAN	UBE3A	875	Homo sapiens	1:Experimental evidence at protein level	Ubiquitin-protein ligase E3A	1	0.999	7	17	17	17	2	0	0	0	1	0	2	0	2	5	2	3	2	0	0	0	1	0	2	0	2	5	2	3	2	0	0	0	1	0	2	0	2	5	2	3
sp|Q05209|PTN12_HUMAN	Q05209	PTN12_HUMAN	PTPN12	780	Homo sapiens	1:Experimental evidence at protein level	Tyrosine-protein phosphatase non-receptor type 12	1	0.9988	9	33	33	33	6	3	2	2	2	2	4	1	1	3	3	4	6	3	2	2	2	2	4	1	1	3	3	4	6	3	2	2	2	2	4	1	1	3	3	4
sp|Q05397|FAK1_HUMAN	Q05397	FAK1_HUMAN	PTK2	1052	Homo sapiens	1:Experimental evidence at protein level	Focal adhesion kinase 1	1	0.999	10	35	24	35	3	3	2	2	4	5	2	2	5	1	3	3	2	2	1	1	3	4	2	1	4	0	2	2	3	3	2	2	4	5	2	2	5	1	3	3
sp|Q05519|SRS11_HUMAN	Q05519	SRS11_HUMAN	SRSF11	484	Homo sapiens	1:Experimental evidence at protein level	Serine/arginine-rich splicing factor 11	1	0.999	5	26	26	26	1	0	0	0	0	0	0	1	2	7	8	7	1	0	0	0	0	0	0	1	2	7	8	7	1	0	0	0	0	0	0	1	2	7	8	7
sp|Q05682|CALD1_HUMAN	Q05682	CALD1_HUMAN	CALD1	793	Homo sapiens	1:Experimental evidence at protein level	Caldesmon	1	0.999	28	207	207	207	18	16	18	11	15	19	17	17	17	23	18	18	18	16	18	11	15	19	17	17	17	23	18	18	18	16	18	11	15	19	17	17	17	23	18	18
sp|Q06033|ITIH3_HUMAN	Q06033	ITIH3_HUMAN	ITIH3	890	Homo sapiens	1:Experimental evidence at protein level	Inter-alpha-trypsin inhibitor heavy chain H3	0.9778	0.9967	1	1	1	1	1	0	0	0	0	0	0	0	0	0	0	0	1	0	0	0	0	0	0	0	0	0	0	0	1	0	0	0	0	0	0	0	0	0	0	0
sp|Q06124|PTN11_HUMAN	Q06124	PTN11_HUMAN	PTPN11	593	Homo sapiens	1:Experimental evidence at protein level	Tyrosine-protein phosphatase non-receptor type 11	1	0.9982	10	29	29	29	3	3	2	4	2	2	2	3	2	2	2	2	3	3	2	4	2	2	2	3	2	2	2	2	3	3	2	4	2	2	2	3	2	2	2	2
sp|Q06210|GFPT1_HUMAN	Q06210	GFPT1_HUMAN	GFPT1	699	Homo sapiens	1:Experimental evidence at protein level	Glutamine--fructose-6-phosphate aminotransferase [isomerizing] 1	1	0.999	27	174	146	174	12	12	15	9	11	14	13	16	15	18	22	17	10	10	12	7	8	12	11	14	13	15	18	16	12	12	15	9	11	14	13	16	15	18	22	17
sp|Q06265|EXOS9_HUMAN	Q06265	EXOS9_HUMAN	EXOSC9	439	Homo sapiens	1:Experimental evidence at protein level	Exosome complex component RRP45	1	0.999	4	24	24	24	4	3	2	0	1	1	1	1	2	3	2	4	4	3	2	0	1	1	1	1	2	3	2	4	4	3	2	0	1	1	1	1	2	3	2	4
sp|Q06323|PSME1_HUMAN	Q06323	PSME1_HUMAN	PSME1	249	Homo sapiens	1:Experimental evidence at protein level	Proteasome activator complex subunit 1	1	0.999	5	25	25	25	3	2	3	0	0	0	1	2	2	4	3	5	3	2	3	0	0	0	1	2	2	4	3	5	3	2	3	0	0	0	1	2	2	4	3	5
sp|Q06587|RING1_HUMAN	Q06587	RING1_HUMAN	RING1	406	Homo sapiens	1:Experimental evidence at protein level	E3 ubiquitin-protein ligase RING1	1	0.9988	1	2	0	2	0	0	0	0	0	0	0	0	0	0	1	1	0	0	0	0	0	0	0	0	0	0	0	0	0	0	0	0	0	0	0	0	0	0	1	1
sp|Q06830|PRDX1_HUMAN	Q06830	PRDX1_HUMAN	PRDX1	199	Homo sapiens	1:Experimental evidence at protein level	Peroxiredoxin-1	1	0.999	15	161	121	161	15	13	12	10	10	7	18	15	18	15	14	14	12	10	9	7	7	6	13	11	14	12	10	10	15	13	12	10	10	7	18	15	18	15	14	14
sp|Q07020|RL18_HUMAN	Q07020	RL18_HUMAN	RPL18	188	Homo sapiens	1:Experimental evidence at protein level	60S ribosomal protein L18	1	0.999	20	390	390	390	29	38	30	25	36	35	41	26	37	30	30	33	29	38	30	25	36	35	41	26	37	30	30	33	29	38	30	25	36	35	41	26	37	30	30	33
sp|Q07065|CKAP4_HUMAN	Q07065	CKAP4_HUMAN	CKAP4	602	Homo sapiens	1:Experimental evidence at protein level	Cytoskeleton-associated protein 4	1	0.999	51	626	626	626	50	57	54	33	45	52	57	50	53	56	57	62	50	57	54	33	45	52	57	50	53	56	57	62	50	57	54	33	45	52	57	50	53	56	57	62
sp|Q07157|ZO1_HUMAN	Q07157	ZO1_HUMAN	TJP1	1748	Homo sapiens	1:Experimental evidence at protein level	Tight junction protein ZO-1	1	0.999	11	27	27	27	0	2	1	1	5	2	2	0	2	4	5	3	0	2	1	1	5	2	2	0	2	4	5	3	0	2	1	1	5	2	2	0	2	4	5	3
sp|Q07627|KRA11_HUMAN	Q07627	KRA11_HUMAN	KRTAP1-1	177	Homo sapiens	1:Experimental evidence at protein level	Keratin-associated protein 1-1	1	0.9989	3	4	2	4	0	0	4	0	0	0	0	0	0	0	0	0	0	0	2	0	0	0	0	0	0	0	0	0	0	0	4	0	0	0	0	0	0	0	0	0
sp|Q07666|KHDR1_HUMAN	Q07666	KHDR1_HUMAN	KHDRBS1	443	Homo sapiens	1:Experimental evidence at protein level	KH domain-containing, RNA-binding, signal transduction-associated protein 1	1	0.999	15	103	72	103	6	10	9	2	4	3	7	6	9	16	16	15	5	5	6	2	3	3	5	4	6	10	12	11	6	10	9	2	4	3	7	6	9	16	16	15
sp|Q07866|KLC1_HUMAN	Q07866	KLC1_HUMAN	KLC1	573	Homo sapiens	1:Experimental evidence at protein level	Kinesin light chain 1	1	0.999	16	105	61	105	8	10	10	7	6	6	13	9	9	10	10	7	5	7	5	4	4	3	8	4	4	7	7	3	8	10	10	7	6	6	13	9	9	10	10	7
sp|Q07954|LRP1_HUMAN	Q07954	LRP1_HUMAN	LRP1	4544	Homo sapiens	1:Experimental evidence at protein level	Prolow-density lipoprotein receptor-related protein 1	1	0.999	66	334	322	334	32	28	29	13	25	28	37	26	31	32	23	30	31	27	28	12	23	27	36	25	31	30	22	30	32	28	29	13	25	28	37	26	31	32	23	30
sp|Q07955|SRSF1_HUMAN	Q07955	SRSF1_HUMAN	SRSF1	248	Homo sapiens	1:Experimental evidence at protein level	Serine/arginine-rich splicing factor 1	1	0.999	21	126	125	126	8	7	7	5	2	2	5	6	6	25	28	25	8	7	7	5	2	2	4	6	6	25	28	25	8	7	7	5	2	2	5	6	6	25	28	25
sp|Q07960|RHG01_HUMAN	Q07960	RHG01_HUMAN	ARHGAP1	439	Homo sapiens	1:Experimental evidence at protein level	Rho GTPase-activating protein 1	1	0.999	5	23	23	23	1	2	1	1	1	1	4	4	1	1	4	2	1	2	1	1	1	1	4	4	1	1	4	2	1	2	1	1	1	1	4	4	1	1	4	2
sp|Q08170|SRSF4_HUMAN	Q08170	SRSF4_HUMAN	SRSF4	494	Homo sapiens	1:Experimental evidence at protein level	Serine/arginine-rich splicing factor 4	1	0.999	11	8	8	60	0	0	0	0	0	0	0	1	0	3	1	3	0	0	0	0	0	0	0	1	0	3	1	3	6	3	5	4	2	5	4	4	2	9	7	9
sp|Q08209|PP2BA_HUMAN	Q08209	PP2BA_HUMAN	PPP3CA	521	Homo sapiens	1:Experimental evidence at protein level	Protein phosphatase 3 catalytic subunit alpha	1	0.999	8	52	28	52	4	4	4	3	3	5	6	6	6	5	3	3	1	2	2	2	2	2	3	4	3	3	2	2	4	4	4	3	3	5	6	6	6	5	3	3
sp|Q08211|DHX9_HUMAN	Q08211	DHX9_HUMAN	DHX9	1270	Homo sapiens	1:Experimental evidence at protein level	ATP-dependent RNA helicase A	1	0.999	55	585	585	585	54	60	42	27	28	39	47	44	41	60	67	76	54	60	42	27	28	39	47	44	41	60	67	76	54	60	42	27	28	39	47	44	41	60	67	76
sp|Q08257|QOR_HUMAN	Q08257	QOR_HUMAN	CRYZ	329	Homo sapiens	1:Experimental evidence at protein level	Quinone oxidoreductase	0.9988	0.9968	2	4	4	4	0	0	0	0	0	0	1	0	0	1	0	2	0	0	0	0	0	0	1	0	0	1	0	2	0	0	0	0	0	0	1	0	0	1	0	2
sp|Q08378|GOGA3_HUMAN	Q08378	GOGA3_HUMAN	GOLGA3	1498	Homo sapiens	1:Experimental evidence at protein level	Golgin subfamily A member 3	1	0.999	25	93	93	93	8	6	5	6	4	7	13	9	8	11	9	7	8	6	5	6	4	7	13	9	8	11	9	7	8	6	5	6	4	7	13	9	8	11	9	7
sp|Q08379|GOGA2_HUMAN	Q08379	GOGA2_HUMAN	GOLGA2	1002	Homo sapiens	1:Experimental evidence at protein level	Golgin subfamily A member 2	1	0.999	15	64	64	64	3	4	3	2	3	4	7	7	7	9	8	7	3	4	3	2	3	4	7	7	7	9	8	7	3	4	3	2	3	4	7	7	7	9	8	7
sp|Q08554|DSC1_HUMAN	Q08554	DSC1_HUMAN	DSC1	894	Homo sapiens	1:Experimental evidence at protein level	Desmocollin-1	0.662	0.9913	1	2	2	2	0	0	0	0	0	0	1	1	0	0	0	0	0	0	0	0	0	0	1	1	0	0	0	0	0	0	0	0	0	0	1	1	0	0	0	0
sp|Q08945|SSRP1_HUMAN	Q08945	SSRP1_HUMAN	SSRP1	709	Homo sapiens	1:Experimental evidence at protein level	FACT complex subunit SSRP1	1	0.999	22	103	103	103	9	8	9	2	4	4	3	2	7	16	20	19	9	8	9	2	4	4	3	2	7	16	20	19	9	8	9	2	4	4	3	2	7	16	20	19
sp|Q08AF3|SLFN5_HUMAN	Q08AF3	SLFN5_HUMAN	SLFN5	891	Homo sapiens	1:Experimental evidence at protein level	Schlafen family member 5	1	0.999	12	32	28	32	0	4	3	0	2	1	4	2	2	5	5	4	0	4	3	0	2	1	3	2	2	4	4	3	0	4	3	0	2	1	4	2	2	5	5	4
sp|Q08AM6|VAC14_HUMAN	Q08AM6	VAC14_HUMAN	VAC14	782	Homo sapiens	1:Experimental evidence at protein level	Protein VAC14 homolog	1	0.9989	6	13	13	13	1	0	0	2	1	1	0	2	3	1	1	1	1	0	0	2	1	1	0	2	3	1	1	1	1	0	0	2	1	1	0	2	3	1	1	1
sp|Q08J23|NSUN2_HUMAN	Q08J23	NSUN2_HUMAN	NSUN2	767	Homo sapiens	1:Experimental evidence at protein level	RNA cytosine C(5)-methyltransferase NSUN2	1	0.999	12	46	46	46	6	7	3	2	1	2	1	4	2	6	5	7	6	7	3	2	1	2	1	4	2	6	5	7	6	7	3	2	1	2	1	4	2	6	5	7
sp|Q09028|RBBP4_HUMAN	Q09028	RBBP4_HUMAN	RBBP4	425	Homo sapiens	1:Experimental evidence at protein level	Histone-binding protein RBBP4	1	0.999	11	93	19	93	8	8	8	1	6	2	8	8	6	15	11	12	0	1	1	0	1	0	2	1	0	6	3	4	8	8	8	1	6	2	8	8	6	15	11	12
sp|Q09161|NCBP1_HUMAN	Q09161	NCBP1_HUMAN	NCBP1	790	Homo sapiens	1:Experimental evidence at protein level	Nuclear cap-binding protein subunit 1	1	0.999	10	35	35	35	3	2	1	1	3	2	2	2	2	3	6	8	3	2	1	1	3	2	2	2	2	3	6	8	3	2	1	1	3	2	2	2	2	3	6	8
sp|Q09472|EP300_HUMAN	Q09472	EP300_HUMAN	EP300	2414	Homo sapiens	1:Experimental evidence at protein level	Histone acetyltransferase p300	0.9835	0.9978	1	1	1	1	0	0	0	0	0	0	0	0	0	1	0	0	0	0	0	0	0	0	0	0	0	1	0	0	0	0	0	0	0	0	0	0	0	1	0	0
sp|Q09666|AHNK_HUMAN	Q09666	AHNK_HUMAN	AHNAK	5890	Homo sapiens	1:Experimental evidence at protein level	Neuroblast differentiation-associated protein AHNAK	1	0.999	133	759	757	759	62	59	57	30	41	42	91	63	82	85	67	80	62	59	57	30	41	42	90	63	81	85	67	80	62	59	57	30	41	42	91	63	82	85	67	80
sp|Q0IIM8|TBC8B_HUMAN	Q0IIM8	TBC8B_HUMAN	TBC1D8B	1120	Homo sapiens	1:Experimental evidence at protein level	TBC1 domain family member 8B	0.9798	0.9883	2	2	2	13	1	0	0	0	0	0	0	0	0	0	0	1	1	0	0	0	0	0	0	0	0	0	0	1	2	1	1	0	1	1	1	1	1	1	1	2
sp|Q0ZGT2|NEXN_HUMAN	Q0ZGT2	NEXN_HUMAN	NEXN	675	Homo sapiens	1:Experimental evidence at protein level	Nexilin	1	0.9987	8	34	34	34	3	1	1	5	3	3	3	5	5	2	1	2	3	1	1	5	3	3	3	5	5	2	1	2	3	1	1	5	3	3	3	5	5	2	1	2
sp|Q10471|GALT2_HUMAN	Q10471	GALT2_HUMAN	GALNT2	571	Homo sapiens	1:Experimental evidence at protein level	Polypeptide N-acetylgalactosaminyltransferase 2	1	0.999	9	53	46	53	3	2	6	4	6	3	5	4	5	5	5	5	3	2	5	3	4	2	5	4	5	4	4	5	3	2	6	4	6	3	5	4	5	5	5	5
sp|Q10472|GALT1_HUMAN	Q10472	GALT1_HUMAN	GALNT1	559	Homo sapiens	1:Experimental evidence at protein level	Polypeptide N-acetylgalactosaminyltransferase 1	1	0.999	10	60	42	60	5	6	2	5	2	10	5	4	5	8	5	3	3	4	1	4	1	7	4	3	3	6	4	2	5	6	2	5	2	10	5	4	5	8	5	3
sp|Q10567|AP1B1_HUMAN	Q10567	AP1B1_HUMAN	AP1B1	949	Homo sapiens	1:Experimental evidence at protein level	AP-1 complex subunit beta-1	1	0.999	28	50	50	223	3	3	3	4	4	3	7	4	6	5	4	4	3	3	3	4	4	3	7	4	6	5	4	4	19	14	13	13	17	18	23	22	20	24	19	21
sp|Q10570|CPSF1_HUMAN	Q10570	CPSF1_HUMAN	CPSF1	1443	Homo sapiens	1:Experimental evidence at protein level	Cleavage and polyadenylation specificity factor subunit 1	1	0.999	21	67	66	67	4	6	3	3	3	6	3	1	5	11	10	12	4	6	3	3	3	6	3	1	5	11	10	11	4	6	3	3	3	6	3	1	5	11	10	12
sp|Q10713|MPPA_HUMAN	Q10713	MPPA_HUMAN	PMPCA	525	Homo sapiens	1:Experimental evidence at protein level	Mitochondrial-processing peptidase subunit alpha	1	0.9989	3	6	6	6	0	0	1	1	0	0	0	0	1	1	1	1	0	0	1	1	0	0	0	0	1	1	1	1	0	0	1	1	0	0	0	0	1	1	1	1
sp|Q12765|SCRN1_HUMAN	Q12765	SCRN1_HUMAN	SCRN1	414	Homo sapiens	1:Experimental evidence at protein level	Secernin-1	1	0.999	6	20	20	20	1	2	1	1	2	2	1	2	2	2	3	1	1	2	1	1	2	2	1	2	2	2	3	1	1	2	1	1	2	2	1	2	2	2	3	1
sp|Q12768|WASC5_HUMAN	Q12768	WASC5_HUMAN	WASHC5	1159	Homo sapiens	1:Experimental evidence at protein level	WASH complex subunit 5	1	0.999	10	24	24	24	1	2	1	1	2	2	4	0	1	4	2	4	1	2	1	1	2	2	4	0	1	4	2	4	1	2	1	1	2	2	4	0	1	4	2	4
sp|Q12769|NU160_HUMAN	Q12769	NU160_HUMAN	NUP160	1436	Homo sapiens	1:Experimental evidence at protein level	Nuclear pore complex protein Nup160	1	0.999	38	144	144	144	3	5	3	1	2	2	45	40	35	2	3	3	3	5	3	1	2	2	45	40	35	2	3	3	3	5	3	1	2	2	45	40	35	2	3	3
sp|Q12788|TBL3_HUMAN	Q12788	TBL3_HUMAN	TBL3	808	Homo sapiens	1:Experimental evidence at protein level	Transducin beta-like protein 3	1	0.999	17	71	71	71	12	17	9	2	2	1	4	4	7	6	5	2	12	17	9	2	2	1	4	4	7	6	5	2	12	17	9	2	2	1	4	4	7	6	5	2
sp|Q12789|TF3C1_HUMAN	Q12789	TF3C1_HUMAN	GTF3C1	2109	Homo sapiens	1:Experimental evidence at protein level	General transcription factor 3C polypeptide 1	1	0.9982	3	4	4	4	0	1	0	0	0	0	0	0	0	0	0	3	0	1	0	0	0	0	0	0	0	0	0	3	0	1	0	0	0	0	0	0	0	0	0	3
sp|Q12791|KCMA1_HUMAN	Q12791	KCMA1_HUMAN	KCNMA1	1236	Homo sapiens	1:Experimental evidence at protein level	Calcium-activated potassium channel subunit alpha-1	1	0.999	6	19	19	19	2	2	2	1	2	2	3	0	2	1	1	1	2	2	2	1	2	2	3	0	2	1	1	1	2	2	2	1	2	2	3	0	2	1	1	1
sp|Q12792|TWF1_HUMAN	Q12792	TWF1_HUMAN	TWF1	350	Homo sapiens	1:Experimental evidence at protein level	Twinfilin-1	1	0.999	4	7	1	7	0	0	0	2	0	0	1	1	0	2	1	0	0	0	0	0	0	0	0	0	0	1	0	0	0	0	0	2	0	0	1	1	0	2	1	0
sp|Q12797|ASPH_HUMAN	Q12797	ASPH_HUMAN	ASPH	758	Homo sapiens	1:Experimental evidence at protein level	Aspartyl/asparaginyl beta-hydroxylase	1	0.999	18	99	99	99	9	8	5	4	6	6	12	10	9	15	10	5	9	8	5	4	6	6	12	10	9	15	10	5	9	8	5	4	6	6	12	10	9	15	10	5
sp|Q12800|TFCP2_HUMAN	Q12800	TFCP2_HUMAN	TFCP2	502	Homo sapiens	1:Experimental evidence at protein level	Alpha-globin transcription factor CP2	0.9998	0.9985	2	3	3	3	0	0	0	0	0	0	1	0	1	1	0	0	0	0	0	0	0	0	1	0	1	1	0	0	0	0	0	0	0	0	1	0	1	1	0	0
sp|Q12802|AKP13_HUMAN	Q12802	AKP13_HUMAN	AKAP13	2813	Homo sapiens	1:Experimental evidence at protein level	A-kinase anchor protein 13	1	0.9886	3	3	3	3	0	1	0	0	0	0	0	0	2	0	0	0	0	1	0	0	0	0	0	0	2	0	0	0	0	1	0	0	0	0	0	0	2	0	0	0
sp|Q12824|SNF5_HUMAN	Q12824	SNF5_HUMAN	SMARCB1	385	Homo sapiens	1:Experimental evidence at protein level	SWI/SNF-related matrix-associated actin-dependent regulator of chromatin subfamily B member 1	0.9442	0.999	1	4	4	4	0	0	1	0	0	0	0	0	1	1	1	0	0	0	1	0	0	0	0	0	1	1	1	0	0	0	1	0	0	0	0	0	1	1	1	0
sp|Q12830|BPTF_HUMAN	Q12830	BPTF_HUMAN	BPTF	3046	Homo sapiens	1:Experimental evidence at protein level	Nucleosome-remodeling factor subunit BPTF	0.9993	0.9952	3	2	2	3	0	0	0	0	0	0	0	0	1	0	0	1	0	0	0	0	0	0	0	0	1	0	0	1	0	0	0	0	1	0	0	0	1	0	0	1
sp|Q12849|GRSF1_HUMAN	Q12849	GRSF1_HUMAN	GRSF1	480	Homo sapiens	1:Experimental evidence at protein level	G-rich sequence factor 1	1	0.9987	3	12	12	12	2	2	0	3	1	1	1	0	1	1	0	0	2	2	0	3	1	1	1	0	1	1	0	0	2	2	0	3	1	1	1	0	1	1	0	0
sp|Q12872|SFSWA_HUMAN	Q12872	SFSWA_HUMAN	SFSWAP	951	Homo sapiens	1:Experimental evidence at protein level	Splicing factor, suppressor of white-apricot homolog	1	0.999	4	7	7	7	0	0	0	0	0	0	0	0	0	4	2	1	0	0	0	0	0	0	0	0	0	4	2	1	0	0	0	0	0	0	0	0	0	4	2	1
sp|Q12874|SF3A3_HUMAN	Q12874	SF3A3_HUMAN	SF3A3	501	Homo sapiens	1:Experimental evidence at protein level	Splicing factor 3A subunit 3	1	0.999	24	119	119	119	6	6	6	2	3	5	3	4	5	27	25	27	6	6	6	2	3	5	3	4	5	27	25	27	6	6	6	2	3	5	3	4	5	27	25	27
sp|Q12884|SEPR_HUMAN	Q12884	SEPR_HUMAN	FAP	760	Homo sapiens	1:Experimental evidence at protein level	Prolyl endopeptidase FAP	1	0.999	4	9	9	9	0	1	1	0	1	0	1	0	1	0	1	3	0	1	1	0	1	0	1	0	1	0	1	3	0	1	1	0	1	0	1	0	1	0	1	3
sp|Q12888|TP53B_HUMAN	Q12888	TP53B_HUMAN	TP53BP1	1972	Homo sapiens	1:Experimental evidence at protein level	TP53-binding protein 1	1	0.999	24	94	94	94	10	11	4	4	3	3	5	4	4	17	15	14	10	11	4	4	3	3	5	4	4	17	15	14	10	11	4	4	3	3	5	4	4	17	15	14
sp|Q12904|AIMP1_HUMAN	Q12904	AIMP1_HUMAN	AIMP1	312	Homo sapiens	1:Experimental evidence at protein level	Aminoacyl tRNA synthase complex-interacting multifunctional protein 1	1	0.999	6	16	16	16	0	1	1	0	3	1	3	0	2	3	1	1	0	1	1	0	3	1	3	0	2	3	1	1	0	1	1	0	3	1	3	0	2	3	1	1
sp|Q12905|ILF2_HUMAN	Q12905	ILF2_HUMAN	ILF2	390	Homo sapiens	1:Experimental evidence at protein level	Interleukin enhancer-binding factor 2	1	0.999	9	78	78	78	10	10	7	0	1	2	6	4	6	14	9	9	10	10	7	0	1	2	6	4	6	14	9	9	10	10	7	0	1	2	6	4	6	14	9	9
sp|Q12906|ILF3_HUMAN	Q12906	ILF3_HUMAN	ILF3	894	Homo sapiens	1:Experimental evidence at protein level	Interleukin enhancer-binding factor 3	1	0.999	30	305	262	305	31	33	29	11	12	18	18	16	15	41	40	41	25	25	25	9	11	16	15	16	14	35	35	36	31	33	29	11	12	18	18	16	15	41	40	41
sp|Q12907|LMAN2_HUMAN	Q12907	LMAN2_HUMAN	LMAN2	356	Homo sapiens	1:Experimental evidence at protein level	Vesicular integral-membrane protein VIP36	1	0.999	4	8	8	8	1	0	1	0	0	0	3	1	2	0	0	0	1	0	1	0	0	0	3	1	2	0	0	0	1	0	1	0	0	0	3	1	2	0	0	0
sp|Q12913|PTPRJ_HUMAN	Q12913	PTPRJ_HUMAN	PTPRJ	1337	Homo sapiens	1:Experimental evidence at protein level	Receptor-type tyrosine-protein phosphatase eta	1	0.997	3	5	5	5	0	0	1	0	0	0	1	3	0	0	0	0	0	0	1	0	0	0	1	3	0	0	0	0	0	0	1	0	0	0	1	3	0	0	0	0
sp|Q12931|TRAP1_HUMAN	Q12931	TRAP1_HUMAN	TRAP1	704	Homo sapiens	1:Experimental evidence at protein level	Heat shock protein 75 kDa, mitochondrial	1	0.999	18	81	81	97	7	11	4	7	7	6	6	6	6	5	9	7	7	11	4	7	7	6	6	6	6	5	9	7	9	13	5	8	8	7	7	7	7	6	10	10
sp|Q12933|TRAF2_HUMAN	Q12933	TRAF2_HUMAN	TRAF2	501	Homo sapiens	1:Experimental evidence at protein level	TNF receptor-associated factor 2	1	0.9989	4	10	10	10	1	1	0	0	2	0	0	1	2	2	1	0	1	1	0	0	2	0	0	1	2	2	1	0	1	1	0	0	2	0	0	1	2	2	1	0
sp|Q12959|DLG1_HUMAN	Q12959	DLG1_HUMAN	DLG1	904	Homo sapiens	1:Experimental evidence at protein level	Disks large homolog 1	1	0.999	8	21	18	21	2	2	2	1	0	2	1	0	2	4	3	2	2	2	2	1	0	2	0	0	2	4	2	1	2	2	2	1	0	2	1	0	2	4	3	2
sp|Q12965|MYO1E_HUMAN	Q12965	MYO1E_HUMAN	MYO1E	1108	Homo sapiens	1:Experimental evidence at protein level	Unconventional myosin-Ie	1	0.999	9	26	15	26	1	1	2	1	1	1	5	1	5	4	2	2	1	1	1	0	0	1	4	0	3	2	1	1	1	1	2	1	1	1	5	1	5	4	2	2
sp|Q12972|PP1R8_HUMAN	Q12972	PP1R8_HUMAN	PPP1R8	351	Homo sapiens	1:Experimental evidence at protein level	Nuclear inhibitor of protein phosphatase 1	0.9905	0.999	1	3	3	3	0	0	0	0	0	0	0	0	0	1	1	1	0	0	0	0	0	0	0	0	0	1	1	1	0	0	0	0	0	0	0	0	0	1	1	1
sp|Q12979|ABR_HUMAN	Q12979	ABR_HUMAN	ABR	859	Homo sapiens	1:Experimental evidence at protein level	Active breakpoint cluster region-related protein	1	0.999	9	50	41	50	4	6	6	2	3	4	3	3	5	6	3	5	4	5	5	2	3	3	2	2	4	5	2	4	4	6	6	2	3	4	3	3	5	6	3	5
sp|Q12996|CSTF3_HUMAN	Q12996	CSTF3_HUMAN	CSTF3	717	Homo sapiens	1:Experimental evidence at protein level	Cleavage stimulation factor subunit 3	1	0.999	9	25	25	25	0	0	0	0	0	1	2	2	2	5	7	6	0	0	0	0	0	1	2	2	2	5	7	6	0	0	0	0	0	1	2	2	2	5	7	6
sp|Q13042|CDC16_HUMAN	Q13042	CDC16_HUMAN	CDC16	620	Homo sapiens	1:Experimental evidence at protein level	Cell division cycle protein 16 homolog	1	0.9957	6	16	16	16	2	0	1	2	2	0	1	1	1	2	0	4	2	0	1	2	2	0	1	1	1	2	0	4	2	0	1	2	2	0	1	1	1	2	0	4
sp|Q13045|FLII_HUMAN	Q13045	FLII_HUMAN	FLII	1269	Homo sapiens	1:Experimental evidence at protein level	Protein flightless-1 homolog	1	0.999	23	158	158	158	13	18	13	6	11	10	18	11	16	14	17	11	13	18	13	6	11	10	18	11	16	14	17	11	13	18	13	6	11	10	18	11	16	14	17	11
sp|Q13049|TRI32_HUMAN	Q13049	TRI32_HUMAN	TRIM32	653	Homo sapiens	1:Experimental evidence at protein level	E3 ubiquitin-protein ligase TRIM32	1	0.999	7	28	28	28	2	3	1	1	1	1	4	2	2	4	3	4	2	3	1	1	1	1	4	2	2	4	3	4	2	3	1	1	1	1	4	2	2	4	3	4
sp|Q13057|COASY_HUMAN	Q13057	COASY_HUMAN	COASY	564	Homo sapiens	1:Experimental evidence at protein level	Bifunctional coenzyme A synthase	1	0.9982	5	6	6	6	0	1	0	0	0	0	1	0	0	1	2	1	0	1	0	0	0	0	1	0	0	1	2	1	0	1	0	0	0	0	1	0	0	1	2	1
sp|Q13085|ACACA_HUMAN	Q13085	ACACA_HUMAN	ACACA	2346	Homo sapiens	1:Experimental evidence at protein level	Acetyl-CoA carboxylase 1	1	0.999	97	1066	943	1066	91	124	69	50	83	97	90	99	94	76	85	108	80	113	59	44	71	85	79	89	83	67	77	96	91	124	69	50	83	97	90	99	94	76	85	108
sp|Q13098|CSN1_HUMAN	Q13098	CSN1_HUMAN	GPS1	491	Homo sapiens	1:Experimental evidence at protein level	COP9 signalosome complex subunit 1	1	0.999	12	76	76	76	6	6	5	2	3	2	8	5	5	10	12	12	6	6	5	2	3	2	8	5	5	10	12	12	6	6	5	2	3	2	8	5	5	10	12	12
sp|Q13123|RED_HUMAN	Q13123	RED_HUMAN	IK	557	Homo sapiens	1:Experimental evidence at protein level	Protein Red	1	0.999	10	26	25	26	1	1	0	0	0	0	0	0	0	7	6	11	1	1	0	0	0	0	0	0	0	7	6	10	1	1	0	0	0	0	0	0	0	7	6	11
sp|Q13126|MTAP_HUMAN	Q13126	MTAP_HUMAN	MTAP	283	Homo sapiens	1:Experimental evidence at protein level	S-methyl-5'-thioadenosine phosphorylase	1	0.999	9	39	39	39	3	3	3	2	2	2	3	2	2	8	6	3	3	3	3	2	2	2	3	2	2	8	6	3	3	3	3	2	2	2	3	2	2	8	6	3
sp|Q13131|AAPK1_HUMAN	Q13131	AAPK1_HUMAN	PRKAA1	559	Homo sapiens	1:Experimental evidence at protein level	5'-AMP-activated protein kinase catalytic subunit alpha-1	1	0.999	8	38	35	38	2	3	3	1	2	3	3	4	3	6	4	4	2	3	3	1	2	3	3	4	3	5	3	3	2	3	3	1	2	3	3	4	3	6	4	4
sp|Q13136|LIPA1_HUMAN	Q13136	LIPA1_HUMAN	PPFIA1	1202	Homo sapiens	1:Experimental evidence at protein level	Liprin-alpha-1	1	0.999	3	7	6	7	0	1	1	0	0	0	1	1	1	1	0	1	0	1	0	0	0	0	1	1	1	1	0	1	0	1	1	0	0	0	1	1	1	1	0	1
sp|Q13144|EI2BE_HUMAN	Q13144	EI2BE_HUMAN	EIF2B5	721	Homo sapiens	1:Experimental evidence at protein level	Translation initiation factor eIF-2B subunit epsilon	1	0.9989	5	18	18	18	1	2	1	1	1	2	1	2	2	1	2	2	1	2	1	1	1	2	1	2	2	1	2	2	1	2	1	1	1	2	1	2	2	1	2	2
sp|Q13148|TADBP_HUMAN	Q13148	TADBP_HUMAN	TARDBP	414	Homo sapiens	1:Experimental evidence at protein level	TAR DNA-binding protein 43	1	0.999	9	65	65	65	5	6	3	4	2	2	6	4	4	11	9	9	5	6	3	4	2	2	6	4	4	11	9	9	5	6	3	4	2	2	6	4	4	11	9	9
sp|Q13151|ROA0_HUMAN	Q13151	ROA0_HUMAN	HNRNPA0	305	Homo sapiens	1:Experimental evidence at protein level	Heterogeneous nuclear ribonucleoprotein A0	1	0.999	9	22	22	38	0	2	0	0	1	0	0	0	1	3	7	8	0	2	0	0	1	0	0	0	1	3	7	8	2	3	0	1	2	1	1	0	3	5	9	11
sp|Q13155|AIMP2_HUMAN	Q13155	AIMP2_HUMAN	AIMP2	320	Homo sapiens	1:Experimental evidence at protein level	Aminoacyl tRNA synthase complex-interacting multifunctional protein 2	1	0.999	4	17	17	17	1	2	1	1	0	1	2	2	1	1	3	2	1	2	1	1	0	1	2	2	1	1	3	2	1	2	1	1	0	1	2	2	1	1	3	2
sp|Q13162|PRDX4_HUMAN	Q13162	PRDX4_HUMAN	PRDX4	271	Homo sapiens	1:Experimental evidence at protein level	Peroxiredoxin-4	1	0.999	6	19	19	47	1	1	2	3	1	2	2	2	2	2	1	0	1	1	2	3	1	2	2	2	2	2	1	0	3	3	4	5	3	3	6	4	5	4	4	3
sp|Q13177|PAK2_HUMAN	Q13177	PAK2_HUMAN	PAK2	524	Homo sapiens	1:Experimental evidence at protein level	Serine/threonine-protein kinase PAK 2	0.979	0.9959	2	2	1	2	0	0	1	0	0	0	0	0	0	0	0	1	0	0	1	0	0	0	0	0	0	0	0	0	0	0	1	0	0	0	0	0	0	0	0	1
sp|Q13185|CBX3_HUMAN	Q13185	CBX3_HUMAN	CBX3	183	Homo sapiens	1:Experimental evidence at protein level	Chromobox protein homolog 3	1	0.999	2	6	6	6	0	1	0	0	0	0	0	0	0	2	0	3	0	1	0	0	0	0	0	0	0	2	0	3	0	1	0	0	0	0	0	0	0	2	0	3
sp|Q13190|STX5_HUMAN	Q13190	STX5_HUMAN	STX5	355	Homo sapiens	1:Experimental evidence at protein level	Syntaxin-5	0.807	0.9959	1	1	1	1	0	0	0	0	0	0	0	0	1	0	0	0	0	0	0	0	0	0	0	0	1	0	0	0	0	0	0	0	0	0	0	0	1	0	0	0
sp|Q13200|PSMD2_HUMAN	Q13200	PSMD2_HUMAN	PSMD2	908	Homo sapiens	1:Experimental evidence at protein level	26S proteasome non-ATPase regulatory subunit 2	1	0.999	30	222	222	222	20	19	16	8	13	14	19	13	21	29	26	24	20	19	16	8	13	14	19	13	21	29	26	24	20	19	16	8	13	14	19	13	21	29	26	24
sp|Q13217|DNJC3_HUMAN	Q13217	DNJC3_HUMAN	DNAJC3	504	Homo sapiens	1:Experimental evidence at protein level	DnaJ homolog subfamily C member 3	1	0.998	3	10	10	10	1	1	1	0	0	1	2	1	1	1	1	0	1	1	1	0	0	1	2	1	1	1	1	0	1	1	1	0	0	1	2	1	1	1	1	0
sp|Q13242|SRSF9_HUMAN	Q13242	SRSF9_HUMAN	SRSF9	221	Homo sapiens	1:Experimental evidence at protein level	Serine/arginine-rich splicing factor 9	1	0.999	6	18	18	19	0	1	1	0	0	0	1	0	1	6	5	3	0	1	1	0	0	0	1	0	1	6	5	3	0	1	1	0	0	0	2	0	1	6	5	3
sp|Q13243|SRSF5_HUMAN	Q13243	SRSF5_HUMAN	SRSF5	272	Homo sapiens	1:Experimental evidence at protein level	Serine/arginine-rich splicing factor 5	1	0.999	6	14	14	26	0	0	1	2	0	0	0	0	0	3	5	3	0	0	1	2	0	0	0	0	0	3	5	3	1	1	2	3	1	1	1	1	1	4	6	4
sp|Q13247|SRSF6_HUMAN	Q13247	SRSF6_HUMAN	SRSF6	344	Homo sapiens	1:Experimental evidence at protein level	Serine/arginine-rich splicing factor 6	1	0.999	13	109	57	109	10	7	9	7	6	9	7	6	6	14	14	14	4	4	4	3	4	4	3	3	4	8	8	8	10	7	9	7	6	9	7	6	6	14	14	14
sp|Q13263|TIF1B_HUMAN	Q13263	TIF1B_HUMAN	TRIM28	835	Homo sapiens	1:Experimental evidence at protein level	Transcription intermediary factor 1-beta	1	0.999	39	340	340	340	28	31	22	8	20	19	29	26	23	43	45	46	28	31	22	8	20	19	29	26	23	43	45	46	28	31	22	8	20	19	29	26	23	43	45	46
sp|Q13283|G3BP1_HUMAN	Q13283	G3BP1_HUMAN	G3BP1	466	Homo sapiens	1:Experimental evidence at protein level	Ras GTPase-activating protein-binding protein 1	1	0.999	7	28	16	28	4	0	1	0	0	1	6	1	3	3	5	4	2	0	0	0	0	0	5	0	3	1	3	2	4	0	1	0	0	1	6	1	3	3	5	4
sp|Q13308|PTK7_HUMAN	Q13308	PTK7_HUMAN	PTK7	1070	Homo sapiens	1:Experimental evidence at protein level	Inactive tyrosine-protein kinase 7	1	0.999	11	32	32	32	3	4	5	1	3	2	3	2	3	1	2	3	3	4	5	1	3	2	3	2	3	1	2	3	3	4	5	1	3	2	3	2	3	1	2	3
sp|Q13310|PABP4_HUMAN	Q13310	PABP4_HUMAN	PABPC4	644	Homo sapiens	1:Experimental evidence at protein level	Polyadenylate-binding protein 4	1	0.999	20	43	40	148	3	2	2	1	2	7	3	5	7	4	5	2	3	2	2	1	2	7	3	4	6	3	5	2	12	6	9	5	10	12	15	15	15	17	18	14
sp|Q13322|GRB10_HUMAN	Q13322	GRB10_HUMAN	GRB10	594	Homo sapiens	1:Experimental evidence at protein level	Growth factor receptor-bound protein 10	1	0.9978	5	8	8	8	1	1	1	1	0	1	1	0	1	0	1	0	1	1	1	1	0	1	1	0	1	0	1	0	1	1	1	1	0	1	1	0	1	0	1	0
sp|Q13330|MTA1_HUMAN	Q13330	MTA1_HUMAN	MTA1	715	Homo sapiens	1:Experimental evidence at protein level	Metastasis-associated protein MTA1	1	0.999	13	17	11	30	1	2	0	1	0	0	0	0	0	4	3	6	0	2	0	0	0	0	0	0	0	3	2	4	2	3	3	1	1	1	1	1	1	5	4	7
sp|Q13347|EIF3I_HUMAN	Q13347	EIF3I_HUMAN	EIF3I	325	Homo sapiens	1:Experimental evidence at protein level	Eukaryotic translation initiation factor 3 subunit I	1	0.999	10	64	64	64	4	5	5	6	5	6	9	7	5	6	3	3	4	5	5	6	5	6	9	7	5	6	3	3	4	5	5	6	5	6	9	7	5	6	3	3
sp|Q13363|CTBP1_HUMAN	Q13363	CTBP1_HUMAN	CTBP1	440	Homo sapiens	1:Experimental evidence at protein level	C-terminal-binding protein 1	1	0.999	11	17	17	34	1	2	1	0	0	0	1	0	1	6	3	2	1	2	1	0	0	0	1	0	1	6	3	2	3	3	1	2	0	2	1	1	3	9	5	4
sp|Q13404|UB2V1_HUMAN	Q13404	UB2V1_HUMAN	UBE2V1	147	Homo sapiens	1:Experimental evidence at protein level	Ubiquitin-conjugating enzyme E2 variant 1	0.8997	0.9981	1	3	3	3	0	0	0	1	0	0	0	0	1	0	0	1	0	0	0	1	0	0	0	0	1	0	0	1	0	0	0	1	0	0	0	0	1	0	0	1
sp|Q13409|DC1I2_HUMAN	Q13409	DC1I2_HUMAN	DYNC1I2	638	Homo sapiens	1:Experimental evidence at protein level	Cytoplasmic dynein 1 intermediate chain 2	1	0.999	17	112	109	112	8	8	8	6	5	10	14	10	10	16	9	8	8	8	8	6	5	10	13	9	9	16	9	8	8	8	8	6	5	10	14	10	10	16	9	8
sp|Q13418|ILK_HUMAN	Q13418	ILK_HUMAN	ILK	452	Homo sapiens	1:Experimental evidence at protein level	Integrin-linked protein kinase	1	0.999	22	162	162	162	17	13	14	9	11	12	19	13	17	14	12	11	17	13	14	9	11	12	19	13	17	14	12	11	17	13	14	9	11	12	19	13	17	14	12	11
sp|Q13423|NNTM_HUMAN	Q13423	NNTM_HUMAN	NNT	1086	Homo sapiens	1:Experimental evidence at protein level	NAD(P) transhydrogenase, mitochondrial	1	0.999	35	262	262	262	23	24	18	16	22	20	29	18	21	24	24	23	23	24	18	16	22	20	29	18	21	24	24	23	23	24	18	16	22	20	29	18	21	24	24	23
sp|Q13425|SNTB2_HUMAN	Q13425	SNTB2_HUMAN	SNTB2	540	Homo sapiens	1:Experimental evidence at protein level	Beta-2-syntrophin	1	0.9988	5	12	11	12	0	0	0	1	1	0	4	1	1	1	2	1	0	0	0	1	1	0	4	1	1	1	1	1	0	0	0	1	1	0	4	1	1	1	2	1
sp|Q13426|XRCC4_HUMAN	Q13426	XRCC4_HUMAN	XRCC4	336	Homo sapiens	1:Experimental evidence at protein level	DNA repair protein XRCC4	1	0.999	5	10	10	10	1	0	0	0	0	0	0	0	0	2	3	4	1	0	0	0	0	0	0	0	0	2	3	4	1	0	0	0	0	0	0	0	0	2	3	4
sp|Q13427|PPIG_HUMAN	Q13427	PPIG_HUMAN	PPIG	754	Homo sapiens	1:Experimental evidence at protein level	Peptidyl-prolyl cis-trans isomerase G	1	0.999	6	17	17	17	1	1	1	0	1	1	1	0	1	3	3	4	1	1	1	0	1	1	1	0	1	3	3	4	1	1	1	0	1	1	1	0	1	3	3	4
sp|Q13428|TCOF_HUMAN	Q13428	TCOF_HUMAN	TCOF1	1488	Homo sapiens	1:Experimental evidence at protein level	Treacle protein	1	0.9989	10	16	16	16	1	5	2	0	0	0	0	0	0	5	0	3	1	5	2	0	0	0	0	0	0	5	0	3	1	5	2	0	0	0	0	0	0	5	0	3
sp|Q13435|SF3B2_HUMAN	Q13435	SF3B2_HUMAN	SF3B2	895	Homo sapiens	1:Experimental evidence at protein level	Splicing factor 3B subunit 2	1	0.999	38	251	251	251	14	20	15	6	2	2	9	8	10	53	61	51	14	20	15	6	2	2	9	8	10	53	61	51	14	20	15	6	2	2	9	8	10	53	61	51
sp|Q13439|GOGA4_HUMAN	Q13439	GOGA4_HUMAN	GOLGA4	2230	Homo sapiens	1:Experimental evidence at protein level	Golgin subfamily A member 4	1	0.9983	17	26	26	27	1	2	1	1	1	4	3	4	3	1	2	3	1	2	1	1	1	4	3	4	3	1	2	3	1	2	1	1	1	4	3	4	3	2	2	3
sp|Q13443|ADAM9_HUMAN	Q13443	ADAM9_HUMAN	ADAM9	819	Homo sapiens	1:Experimental evidence at protein level	Disintegrin and metalloproteinase domain-containing protein 9	1	0.9988	5	10	10	10	0	1	2	1	0	0	1	1	3	1	0	0	0	1	2	1	0	0	1	1	3	1	0	0	0	1	2	1	0	0	1	1	3	1	0	0
sp|Q13451|FKBP5_HUMAN	Q13451	FKBP5_HUMAN	FKBP5	457	Homo sapiens	1:Experimental evidence at protein level	Peptidyl-prolyl cis-trans isomerase FKBP5	0.9998	0.9973	2	5	5	5	1	0	0	1	0	0	0	0	0	1	1	1	1	0	0	1	0	0	0	0	0	1	1	1	1	0	0	1	0	0	0	0	0	1	1	1
sp|Q13454|TUSC3_HUMAN	Q13454	TUSC3_HUMAN	TUSC3	348	Homo sapiens	1:Experimental evidence at protein level	Tumor suppressor candidate 3	0.9345	0.9988	1	6	6	6	0	0	1	1	1	1	0	1	0	0	0	1	0	0	1	1	1	1	0	1	0	0	0	1	0	0	1	1	1	1	0	1	0	0	0	1
sp|Q13459|MYO9B_HUMAN	Q13459	MYO9B_HUMAN	MYO9B	2157	Homo sapiens	1:Experimental evidence at protein level	Unconventional myosin-IXb	1	0.9886	5	6	6	6	0	0	0	0	1	0	0	1	4	0	0	0	0	0	0	0	1	0	0	1	4	0	0	0	0	0	0	0	1	0	0	1	4	0	0	0
sp|Q13464|ROCK1_HUMAN	Q13464	ROCK1_HUMAN	ROCK1	1354	Homo sapiens	1:Experimental evidence at protein level	Rho-associated protein kinase 1	1	0.999	11	19	19	33	1	0	0	2	1	1	2	1	4	4	3	0	1	0	0	2	1	1	2	1	4	4	3	0	3	2	1	2	2	2	4	1	5	6	4	1
sp|Q13485|SMAD4_HUMAN	Q13485	SMAD4_HUMAN	SMAD4	552	Homo sapiens	1:Experimental evidence at protein level	Mothers against decapentaplegic homolog 4	0.9995	0.9933	2	2	2	2	0	0	0	0	0	0	0	1	0	1	0	0	0	0	0	0	0	0	0	1	0	1	0	0	0	0	0	0	0	0	0	1	0	1	0	0
sp|Q13490|BIRC2_HUMAN	Q13490	BIRC2_HUMAN	BIRC2	618	Homo sapiens	1:Experimental evidence at protein level	Baculoviral IAP repeat-containing protein 2	1	0.9976	5	9	7	9	0	1	0	1	2	3	1	1	0	0	0	0	0	1	0	1	1	2	1	1	0	0	0	0	0	1	0	1	2	3	1	1	0	0	0	0
sp|Q13492|PICAL_HUMAN	Q13492	PICAL_HUMAN	PICALM	652	Homo sapiens	1:Experimental evidence at protein level	Phosphatidylinositol-binding clathrin assembly protein	1	0.999	9	44	36	44	4	2	4	4	1	1	5	2	6	6	5	4	3	2	3	3	1	1	5	2	5	4	4	3	4	2	4	4	1	1	5	2	6	6	5	4
sp|Q13501|SQSTM_HUMAN	Q13501	SQSTM_HUMAN	SQSTM1	440	Homo sapiens	1:Experimental evidence at protein level	Sequestosome-1	1	0.999	9	71	71	71	5	10	3	3	4	8	7	7	5	9	4	6	5	10	3	3	4	8	7	7	5	9	4	6	5	10	3	3	4	8	7	7	5	9	4	6
sp|Q13509|TBB3_HUMAN	Q13509	TBB3_HUMAN	TUBB3	450	Homo sapiens	1:Experimental evidence at protein level	Tubulin beta-3 chain	1	0.999	27	114	74	840	9	14	5	2	4	6	12	8	12	13	12	17	5	9	3	2	2	4	8	4	8	8	8	13	70	82	63	44	55	63	76	68	71	78	80	90
sp|Q13523|PRP4B_HUMAN	Q13523	PRP4B_HUMAN	PRPF4B	1007	Homo sapiens	1:Experimental evidence at protein level	Serine/threonine-protein kinase PRP4 homolog	1	0.999	11	26	26	26	0	0	0	0	0	0	0	1	0	6	7	12	0	0	0	0	0	0	0	1	0	6	7	12	0	0	0	0	0	0	0	1	0	6	7	12
sp|Q13526|PIN1_HUMAN	Q13526	PIN1_HUMAN	PIN1	163	Homo sapiens	1:Experimental evidence at protein level	Peptidyl-prolyl cis-trans isomerase NIMA-interacting 1	1	0.999	3	11	11	11	0	0	1	0	0	0	1	0	1	2	1	5	0	0	1	0	0	0	1	0	1	2	1	5	0	0	1	0	0	0	1	0	1	2	1	5
sp|Q13546|RIPK1_HUMAN	Q13546	RIPK1_HUMAN	RIPK1	671	Homo sapiens	1:Experimental evidence at protein level	Receptor-interacting serine/threonine-protein kinase 1	0.7766	0.9951	1	1	1	1	1	0	0	0	0	0	0	0	0	0	0	0	1	0	0	0	0	0	0	0	0	0	0	0	1	0	0	0	0	0	0	0	0	0	0	0
sp|Q13555|KCC2G_HUMAN	Q13555	KCC2G_HUMAN	CAMK2G	558	Homo sapiens	1:Experimental evidence at protein level	Calcium/calmodulin-dependent protein kinase type II subunit gamma	1	0.999	9	8	7	32	1	0	0	0	0	0	1	0	1	2	2	1	1	0	0	0	0	0	1	0	1	2	2	0	3	2	2	0	1	2	3	2	5	5	4	3
sp|Q13557|KCC2D_HUMAN	Q13557	KCC2D_HUMAN	CAMK2D	499	Homo sapiens	1:Experimental evidence at protein level	Calcium/calmodulin-dependent protein kinase type II subunit delta	1	0.999	20	96	59	96	7	8	5	4	8	6	7	8	14	14	10	5	4	5	2	4	5	3	4	5	9	10	6	2	7	8	5	4	8	6	7	8	14	14	10	5
sp|Q13561|DCTN2_HUMAN	Q13561	DCTN2_HUMAN	DCTN2	401	Homo sapiens	1:Experimental evidence at protein level	Dynactin subunit 2	1	0.999	14	81	81	81	7	3	2	2	4	3	11	6	9	12	10	12	7	3	2	2	4	3	11	6	9	12	10	12	7	3	2	2	4	3	11	6	9	12	10	12
sp|Q13563|PKD2_HUMAN	Q13563	PKD2_HUMAN	PKD2	968	Homo sapiens	1:Experimental evidence at protein level	Polycystin-2	1	0.9988	3	7	7	7	1	0	0	1	1	0	1	0	2	0	0	1	1	0	0	1	1	0	1	0	2	0	0	1	1	0	0	1	1	0	1	0	2	0	0	1
sp|Q13573|SNW1_HUMAN	Q13573	SNW1_HUMAN	SNW1	536	Homo sapiens	1:Experimental evidence at protein level	SNW domain-containing protein 1	1	0.999	15	43	43	43	0	0	0	0	0	0	0	0	0	14	11	18	0	0	0	0	0	0	0	0	0	14	11	18	0	0	0	0	0	0	0	0	0	14	11	18
sp|Q13586|STIM1_HUMAN	Q13586	STIM1_HUMAN	STIM1	685	Homo sapiens	1:Experimental evidence at protein level	Stromal interaction molecule 1	0.9973	0.9965	2	4	4	4	0	0	0	0	0	0	1	0	1	1	0	1	0	0	0	0	0	0	1	0	1	1	0	1	0	0	0	0	0	0	1	0	1	1	0	1
sp|Q13595|TRA2A_HUMAN	Q13595	TRA2A_HUMAN	TRA2A	282	Homo sapiens	1:Experimental evidence at protein level	Transformer-2 protein homolog alpha	1	0.999	5	6	6	7	0	0	0	0	0	0	0	0	0	2	1	3	0	0	0	0	0	0	0	0	0	2	1	3	0	0	0	0	0	0	0	0	0	2	2	3
sp|Q13596|SNX1_HUMAN	Q13596	SNX1_HUMAN	SNX1	522	Homo sapiens	1:Experimental evidence at protein level	Sorting nexin-1	1	0.9984	3	5	5	5	0	0	0	0	0	0	0	1	1	2	1	0	0	0	0	0	0	0	0	1	1	2	1	0	0	0	0	0	0	0	0	1	1	2	1	0
sp|Q13601|KRR1_HUMAN	Q13601	KRR1_HUMAN	KRR1	381	Homo sapiens	1:Experimental evidence at protein level	KRR1 small subunit processome component homolog	0.9029	0.9981	1	2	2	2	1	1	0	0	0	0	0	0	0	0	0	0	1	1	0	0	0	0	0	0	0	0	0	0	1	1	0	0	0	0	0	0	0	0	0	0
sp|Q13610|PWP1_HUMAN	Q13610	PWP1_HUMAN	PWP1	501	Homo sapiens	1:Experimental evidence at protein level	Periodic tryptophan protein 1 homolog	1	0.999	4	13	13	13	3	5	2	1	0	0	0	0	0	2	0	0	3	5	2	1	0	0	0	0	0	2	0	0	3	5	2	1	0	0	0	0	0	2	0	0
sp|Q13613|MTMR1_HUMAN	Q13613	MTMR1_HUMAN	MTMR1	665	Homo sapiens	1:Experimental evidence at protein level	Myotubularin-related protein 1	0.929	0.9903	1	1	1	1	1	0	0	0	0	0	0	0	0	0	0	0	1	0	0	0	0	0	0	0	0	0	0	0	1	0	0	0	0	0	0	0	0	0	0	0
sp|Q13616|CUL1_HUMAN	Q13616	CUL1_HUMAN	CUL1	776	Homo sapiens	1:Experimental evidence at protein level	Cullin-1	1	0.999	10	28	28	28	3	2	1	2	1	0	3	2	4	4	2	4	3	2	1	2	1	0	3	2	4	4	2	4	3	2	1	2	1	0	3	2	4	4	2	4
sp|Q13617|CUL2_HUMAN	Q13617	CUL2_HUMAN	CUL2	745	Homo sapiens	1:Experimental evidence at protein level	Cullin-2	1	0.999	11	30	30	30	1	2	4	0	0	1	3	2	1	6	6	4	1	2	4	0	0	1	3	2	1	6	6	4	1	2	4	0	0	1	3	2	1	6	6	4
sp|Q13618|CUL3_HUMAN	Q13618	CUL3_HUMAN	CUL3	768	Homo sapiens	1:Experimental evidence at protein level	Cullin-3	1	0.999	18	39	38	39	3	3	2	1	1	2	3	3	3	5	8	5	3	3	2	1	1	2	2	3	3	5	8	5	3	3	2	1	1	2	3	3	3	5	8	5
sp|Q13619|CUL4A_HUMAN	Q13619	CUL4A_HUMAN	CUL4A	759	Homo sapiens	1:Experimental evidence at protein level	Cullin-4A	1	0.999	18	16	16	89	1	1	1	0	0	1	2	1	1	1	3	4	1	1	1	0	0	1	2	1	1	1	3	4	4	6	6	2	4	5	8	7	6	9	15	17
sp|Q13620|CUL4B_HUMAN	Q13620	CUL4B_HUMAN	CUL4B	913	Homo sapiens	1:Experimental evidence at protein level	Cullin-4B	1	0.999	37	181	108	181	11	14	12	7	9	10	15	13	13	22	26	29	8	9	7	5	5	6	9	7	8	14	14	16	11	14	12	7	9	10	15	13	13	22	26	29
sp|Q13642|FHL1_HUMAN	Q13642	FHL1_HUMAN	FHL1	323	Homo sapiens	1:Experimental evidence at protein level	Four and a half LIM domains protein 1	1	0.999	3	7	7	7	2	2	1	1	0	0	0	0	0	1	0	0	2	2	1	1	0	0	0	0	0	1	0	0	2	2	1	1	0	0	0	0	0	1	0	0
sp|Q13643|FHL3_HUMAN	Q13643	FHL3_HUMAN	FHL3	280	Homo sapiens	1:Experimental evidence at protein level	Four and a half LIM domains protein 3	1	0.999	5	40	40	40	3	6	3	4	3	3	2	4	2	3	4	3	3	6	3	4	3	3	2	4	2	3	4	3	3	6	3	4	3	3	2	4	2	3	4	3
sp|Q13671|RIN1_HUMAN	Q13671	RIN1_HUMAN	RIN1	783	Homo sapiens	1:Experimental evidence at protein level	Ras and Rab interactor 1	0.9999	0.9988	3	6	6	6	1	0	0	0	0	1	1	0	0	0	2	1	1	0	0	0	0	1	1	0	0	0	2	1	1	0	0	0	0	1	1	0	0	0	2	1
sp|Q13685|AAMP_HUMAN	Q13685	AAMP_HUMAN	AAMP	434	Homo sapiens	1:Experimental evidence at protein level	Angio-associated migratory cell protein	0.979	0.9979	1	4	4	4	2	0	0	0	0	0	1	0	0	0	1	0	2	0	0	0	0	0	1	0	0	0	1	0	2	0	0	0	0	0	1	0	0	0	1	0
sp|Q13724|MOGS_HUMAN	Q13724	MOGS_HUMAN	MOGS	837	Homo sapiens	1:Experimental evidence at protein level	Mannosyl-oligosaccharide glucosidase	1	0.999	16	70	70	70	6	6	4	3	4	6	7	9	5	6	7	7	6	6	4	3	4	6	7	9	5	6	7	7	6	6	4	3	4	6	7	9	5	6	7	7
sp|Q13740|CD166_HUMAN	Q13740	CD166_HUMAN	ALCAM	583	Homo sapiens	1:Experimental evidence at protein level	CD166 antigen	1	0.9989	6	27	27	27	2	2	3	2	1	3	4	1	3	2	1	3	2	2	3	2	1	3	4	1	3	2	1	3	2	2	3	2	1	3	4	1	3	2	1	3
sp|Q13769|THOC5_HUMAN	Q13769	THOC5_HUMAN	THOC5	683	Homo sapiens	1:Experimental evidence at protein level	THO complex subunit 5 homolog	1	0.999	9	19	19	19	1	0	0	0	0	1	0	0	0	5	3	9	1	0	0	0	0	1	0	0	0	5	3	9	1	0	0	0	0	1	0	0	0	5	3	9
sp|Q13813|SPTN1_HUMAN	Q13813	SPTN1_HUMAN	SPTAN1	2472	Homo sapiens	1:Experimental evidence at protein level	Spectrin alpha chain, non-erythrocytic 1	1	0.999	166	1462	1462	1462	113	131	107	57	83	95	152	131	139	154	150	150	113	131	107	57	83	95	152	131	139	154	150	150	113	131	107	57	83	95	152	131	139	154	150	150
sp|Q13823|NOG2_HUMAN	Q13823	NOG2_HUMAN	GNL2	731	Homo sapiens	1:Experimental evidence at protein level	Nucleolar GTP-binding protein 2	1	0.9987	8	8	8	8	3	1	2	0	0	0	2	0	0	0	0	0	3	1	2	0	0	0	2	0	0	0	0	0	3	1	2	0	0	0	2	0	0	0	0	0
sp|Q13835|PKP1_HUMAN	Q13835	PKP1_HUMAN	PKP1	747	Homo sapiens	1:Experimental evidence at protein level	Plakophilin-1	0.9892	0.999	1	1	1	1	0	0	1	0	0	0	0	0	0	0	0	0	0	0	1	0	0	0	0	0	0	0	0	0	0	0	1	0	0	0	0	0	0	0	0	0
sp|Q13838|DX39B_HUMAN	Q13838	DX39B_HUMAN	DDX39B	428	Homo sapiens	1:Experimental evidence at protein level	Spliceosome RNA helicase DDX39B	1	0.999	23	176	53	176	12	14	9	8	8	8	10	11	11	28	28	29	3	4	3	2	2	2	3	3	3	10	8	10	12	14	9	8	8	8	10	11	11	28	28	29
sp|Q13867|BLMH_HUMAN	Q13867	BLMH_HUMAN	BLMH	455	Homo sapiens	1:Experimental evidence at protein level	Bleomycin hydrolase	0.9881	0.9985	1	2	2	2	0	0	0	0	0	0	2	0	0	0	0	0	0	0	0	0	0	0	2	0	0	0	0	0	0	0	0	0	0	0	2	0	0	0	0	0
sp|Q13868|EXOS2_HUMAN	Q13868	EXOS2_HUMAN	EXOSC2	293	Homo sapiens	1:Experimental evidence at protein level	Exosome complex component RRP4	1	0.999	2	3	3	3	2	0	1	0	0	0	0	0	0	0	0	0	2	0	1	0	0	0	0	0	0	0	0	0	2	0	1	0	0	0	0	0	0	0	0	0
sp|Q13884|SNTB1_HUMAN	Q13884	SNTB1_HUMAN	SNTB1	538	Homo sapiens	1:Experimental evidence at protein level	Beta-1-syntrophin	0.9846	0.999	2	2	2	3	0	0	1	0	1	0	0	0	0	0	0	0	0	0	1	0	1	0	0	0	0	0	0	0	0	0	1	0	1	0	0	0	0	0	1	0
sp|Q13885|TBB2A_HUMAN	Q13885	TBB2A_HUMAN	TUBB2A	445	Homo sapiens	1:Experimental evidence at protein level	Tubulin beta-2A chain	1	0.999	28	33	10	891	3	4	1	1	1	0	4	3	4	4	5	3	1	1	1	1	1	0	1	1	1	1	1	0	73	79	63	52	63	59	79	79	76	85	81	102
sp|Q13888|TF2H2_HUMAN	Q13888	TF2H2_HUMAN	GTF2H2	395	Homo sapiens	1:Experimental evidence at protein level	General transcription factor IIH subunit 2	1	0.999	3	8	0	8	1	1	0	0	1	0	0	0	1	1	1	2	0	0	0	0	0	0	0	0	0	0	0	0	1	1	0	0	1	0	0	0	1	1	1	2
sp|Q13895|BYST_HUMAN	Q13895	BYST_HUMAN	BYSL	437	Homo sapiens	1:Experimental evidence at protein level	Bystin	0.9895	0.9989	1	4	4	4	1	1	1	0	0	0	0	0	0	0	1	0	1	1	1	0	0	0	0	0	0	0	1	0	1	1	1	0	0	0	0	0	0	0	1	0
sp|Q13907|IDI1_HUMAN	Q13907	IDI1_HUMAN	IDI1	227	Homo sapiens	1:Experimental evidence at protein level	Isopentenyl-diphosphate Delta-isomerase 1	0.9442	0.999	1	1	1	1	0	0	0	0	0	0	0	0	0	0	1	0	0	0	0	0	0	0	0	0	0	0	1	0	0	0	0	0	0	0	0	0	0	0	1	0
sp|Q13951|PEBB_HUMAN	Q13951	PEBB_HUMAN	CBFB	182	Homo sapiens	1:Experimental evidence at protein level	Core-binding factor subunit beta	0.9999	0.9982	3	7	7	7	1	0	0	0	0	0	1	0	1	1	1	2	1	0	0	0	0	0	1	0	1	1	1	2	1	0	0	0	0	0	1	0	1	1	1	2
sp|Q14008|CKAP5_HUMAN	Q14008	CKAP5_HUMAN	CKAP5	2032	Homo sapiens	1:Experimental evidence at protein level	Cytoskeleton-associated protein 5	1	0.999	31	132	132	132	15	12	10	6	3	10	14	12	14	16	9	11	15	12	10	6	3	10	14	12	14	16	9	11	15	12	10	6	3	10	14	12	14	16	9	11
sp|Q14019|COTL1_HUMAN	Q14019	COTL1_HUMAN	COTL1	142	Homo sapiens	1:Experimental evidence at protein level	Coactosin-like protein	0.9952	0.9912	2	4	4	4	0	0	0	1	0	0	0	1	0	1	1	0	0	0	0	1	0	0	0	1	0	1	1	0	0	0	0	1	0	0	0	1	0	1	1	0
sp|Q14103|HNRPD_HUMAN	Q14103	HNRPD_HUMAN	HNRNPD	355	Homo sapiens	1:Experimental evidence at protein level	Heterogeneous nuclear ribonucleoprotein D0	1	0.999	17	151	106	151	13	13	9	4	6	7	13	10	12	21	22	21	9	10	5	2	3	4	9	7	8	16	17	16	13	13	9	4	6	7	13	10	12	21	22	21
sp|Q14108|SCRB2_HUMAN	Q14108	SCRB2_HUMAN	SCARB2	478	Homo sapiens	1:Experimental evidence at protein level	Lysosome membrane protein 2	0.7609	0.9946	1	5	5	5	0	0	0	2	1	1	0	0	0	1	0	0	0	0	0	2	1	1	0	0	0	1	0	0	0	0	0	2	1	1	0	0	0	1	0	0
sp|Q14123|PDE1C_HUMAN	Q14123	PDE1C_HUMAN	PDE1C	709	Homo sapiens	1:Experimental evidence at protein level	Dual specificity calcium/calmodulin-dependent 3',5'-cyclic nucleotide phosphodiesterase 1C	0.718	0.9933	1	3	3	3	0	0	0	0	0	0	0	2	0	0	1	0	0	0	0	0	0	0	0	2	0	0	1	0	0	0	0	0	0	0	0	2	0	0	1	0
sp|Q14137|BOP1_HUMAN	Q14137	BOP1_HUMAN	BOP1	746	Homo sapiens	1:Experimental evidence at protein level	Ribosome biogenesis protein BOP1	1	0.999	13	40	40	40	6	5	5	4	0	2	2	1	2	4	6	3	6	5	5	4	0	2	2	1	2	4	6	3	6	5	5	4	0	2	2	1	2	4	6	3
sp|Q14139|UBE4A_HUMAN	Q14139	UBE4A_HUMAN	UBE4A	1066	Homo sapiens	1:Experimental evidence at protein level	Ubiquitin conjugation factor E4 A	1	0.999	5	13	13	13	2	0	2	1	0	1	1	1	1	2	1	1	2	0	2	1	0	1	1	1	1	2	1	1	2	0	2	1	0	1	1	1	1	2	1	1
sp|Q14145|KEAP1_HUMAN	Q14145	KEAP1_HUMAN	KEAP1	624	Homo sapiens	1:Experimental evidence at protein level	Kelch-like ECH-associated protein 1	1	0.9982	2	7	7	7	1	1	0	1	0	1	1	1	0	0	0	1	1	1	0	1	0	1	1	1	0	0	0	1	1	1	0	1	0	1	1	1	0	0	0	1
sp|Q14146|URB2_HUMAN	Q14146	URB2_HUMAN	URB2	1524	Homo sapiens	1:Experimental evidence at protein level	Unhealthy ribosome biogenesis protein 2 homolog	0.9989	0.9969	3	6	6	6	1	1	0	0	0	1	1	0	0	1	0	1	1	1	0	0	0	1	1	0	0	1	0	1	1	1	0	0	0	1	1	0	0	1	0	1
sp|Q14151|SAFB2_HUMAN	Q14151	SAFB2_HUMAN	SAFB2	953	Homo sapiens	1:Experimental evidence at protein level	Scaffold attachment factor B2	1	0.9989	12	16	16	48	1	0	0	1	0	1	0	0	0	6	3	4	1	0	0	1	0	1	0	0	0	6	3	4	2	1	1	2	2	4	3	0	3	12	9	9
sp|Q14152|EIF3A_HUMAN	Q14152	EIF3A_HUMAN	EIF3A	1382	Homo sapiens	1:Experimental evidence at protein level	Eukaryotic translation initiation factor 3 subunit A	1	0.999	68	555	555	555	45	46	37	26	34	33	54	44	52	65	57	62	45	46	37	26	34	33	54	44	52	65	57	62	45	46	37	26	34	33	54	44	52	65	57	62
sp|Q14155|ARHG7_HUMAN	Q14155	ARHG7_HUMAN	ARHGEF7	803	Homo sapiens	1:Experimental evidence at protein level	Rho guanine nucleotide exchange factor 7	0.9997	0.9947	2	5	2	5	1	0	1	0	1	0	0	1	0	1	0	0	0	0	0	0	1	0	0	0	0	1	0	0	1	0	1	0	1	0	0	1	0	1	0	0
sp|Q14157|UBP2L_HUMAN	Q14157	UBP2L_HUMAN	UBAP2L	1087	Homo sapiens	1:Experimental evidence at protein level	Ubiquitin-associated protein 2-like	1	0.999	4	15	15	15	1	2	0	2	0	1	2	1	2	1	2	1	1	2	0	2	0	1	2	1	2	1	2	1	1	2	0	2	0	1	2	1	2	1	2	1
sp|Q14160|SCRIB_HUMAN	Q14160	SCRIB_HUMAN	SCRIB	1630	Homo sapiens	1:Experimental evidence at protein level	Protein scribble homolog	1	0.9936	5	7	7	7	1	0	1	0	0	1	0	0	1	2	1	0	1	0	1	0	0	1	0	0	1	2	1	0	1	0	1	0	0	1	0	0	1	2	1	0
sp|Q14161|GIT2_HUMAN	Q14161	GIT2_HUMAN	GIT2	759	Homo sapiens	1:Experimental evidence at protein level	ARF GTPase-activating protein GIT2	0.9854	0.9958	3	1	1	6	0	0	0	0	0	0	1	0	0	0	0	0	0	0	0	0	0	0	1	0	0	0	0	0	0	0	1	0	0	1	1	2	0	1	0	0
sp|Q14165|MLEC_HUMAN	Q14165	MLEC_HUMAN	MLEC	292	Homo sapiens	1:Experimental evidence at protein level	Malectin	1	0.999	6	26	26	26	0	2	1	2	1	2	2	3	5	5	1	2	0	2	1	2	1	2	2	3	5	5	1	2	0	2	1	2	1	2	2	3	5	5	1	2
sp|Q14166|TTL12_HUMAN	Q14166	TTL12_HUMAN	TTLL12	644	Homo sapiens	1:Experimental evidence at protein level	Tubulin--tyrosine ligase-like protein 12	1	0.999	8	20	20	20	1	1	2	0	0	0	1	1	5	4	2	3	1	1	2	0	0	0	1	1	5	4	2	3	1	1	2	0	0	0	1	1	5	4	2	3
sp|Q14181|DPOA2_HUMAN	Q14181	DPOA2_HUMAN	POLA2	598	Homo sapiens	1:Experimental evidence at protein level	DNA polymerase alpha subunit B	0.9136	0.9984	1	1	1	1	0	0	0	0	0	0	0	0	0	0	1	0	0	0	0	0	0	0	0	0	0	0	1	0	0	0	0	0	0	0	0	0	0	0	1	0
sp|Q14192|FHL2_HUMAN	Q14192	FHL2_HUMAN	FHL2	279	Homo sapiens	1:Experimental evidence at protein level	Four and a half LIM domains protein 2	1	0.999	32	406	406	406	38	42	27	24	26	31	37	37	34	34	37	39	38	42	27	24	26	31	37	37	34	34	37	39	38	42	27	24	26	31	37	37	34	34	37	39
sp|Q14195|DPYL3_HUMAN	Q14195	DPYL3_HUMAN	DPYSL3	570	Homo sapiens	1:Experimental evidence at protein level	Dihydropyrimidinase-related protein 3	1	0.999	20	160	148	199	18	14	14	5	10	13	15	15	13	16	16	11	17	13	13	4	9	12	14	14	12	15	15	10	20	18	17	9	15	17	18	19	16	19	18	13
sp|Q14202|ZMYM3_HUMAN	Q14202	ZMYM3_HUMAN	ZMYM3	1370	Homo sapiens	1:Experimental evidence at protein level	Zinc finger MYM-type protein 3	0.9987	0.999	3	2	2	3	0	0	0	0	0	0	0	0	1	0	0	1	0	0	0	0	0	0	0	0	1	0	0	1	0	0	0	1	0	0	0	0	1	0	0	1
sp|Q14203|DCTN1_HUMAN	Q14203	DCTN1_HUMAN	DCTN1	1278	Homo sapiens	1:Experimental evidence at protein level	Dynactin subunit 1	1	0.999	36	230	230	230	21	19	13	9	16	16	23	23	23	24	19	24	21	19	13	9	16	16	23	23	23	24	19	24	21	19	13	9	16	16	23	23	23	24	19	24
sp|Q14204|DYHC1_HUMAN	Q14204	DYHC1_HUMAN	DYNC1H1	4646	Homo sapiens	1:Experimental evidence at protein level	Cytoplasmic dynein 1 heavy chain 1	1	0.999	210	1914	1914	1914	170	170	144	82	112	131	187	168	172	190	194	194	170	170	144	82	112	131	187	168	172	190	194	194	170	170	144	82	112	131	187	168	172	190	194	194
sp|Q14232|EI2BA_HUMAN	Q14232	EI2BA_HUMAN	EIF2B1	305	Homo sapiens	1:Experimental evidence at protein level	Translation initiation factor eIF-2B subunit alpha	0.9891	0.9967	2	2	2	2	0	0	0	0	0	0	0	0	1	1	0	0	0	0	0	0	0	0	0	0	1	1	0	0	0	0	0	0	0	0	0	0	1	1	0	0
sp|Q14240|IF4A2_HUMAN	Q14240	IF4A2_HUMAN	EIF4A2	407	Homo sapiens	1:Experimental evidence at protein level	Eukaryotic initiation factor 4A-II	1	0.999	14	7	7	127	0	1	0	0	0	1	1	1	1	0	1	1	0	1	0	0	0	1	1	1	1	0	1	1	9	12	11	8	8	11	10	12	12	10	14	10
sp|Q14241|ELOA1_HUMAN	Q14241	ELOA1_HUMAN	ELOA	798	Homo sapiens	1:Experimental evidence at protein level	Elongin-A	0.9719	0.9972	1	1	1	1	0	0	0	0	0	0	0	0	0	1	0	0	0	0	0	0	0	0	0	0	0	1	0	0	0	0	0	0	0	0	0	0	0	1	0	0
sp|Q14247|SRC8_HUMAN	Q14247	SRC8_HUMAN	CTTN	550	Homo sapiens	1:Experimental evidence at protein level	Src substrate cortactin	1	0.999	26	184	184	184	20	14	15	13	11	16	18	11	18	20	15	13	20	14	15	13	11	16	18	11	18	20	15	13	20	14	15	13	11	16	18	11	18	20	15	13
sp|Q14254|FLOT2_HUMAN	Q14254	FLOT2_HUMAN	FLOT2	428	Homo sapiens	1:Experimental evidence at protein level	Flotillin-2	1	0.999	11	27	27	27	3	1	2	1	2	2	3	3	2	5	1	2	3	1	2	1	2	2	3	3	2	5	1	2	3	1	2	1	2	2	3	3	2	5	1	2
sp|Q14258|TRI25_HUMAN	Q14258	TRI25_HUMAN	TRIM25	630	Homo sapiens	1:Experimental evidence at protein level	E3 ubiquitin/ISG15 ligase TRIM25	1	0.999	17	108	108	108	12	12	7	7	5	5	11	7	9	8	13	12	12	12	7	7	5	5	11	7	9	8	13	12	12	12	7	7	5	5	11	7	9	8	13	12
sp|Q14315|FLNC_HUMAN	Q14315	FLNC_HUMAN	FLNC	2725	Homo sapiens	1:Experimental evidence at protein level	Filamin-C	1	0.999	164	1923	1852	2183	151	172	150	92	116	143	178	161	178	186	201	195	146	163	143	89	112	138	172	154	172	179	195	189	170	199	170	110	138	166	199	182	203	206	223	217
sp|Q14318|FKBP8_HUMAN	Q14318	FKBP8_HUMAN	FKBP8	412	Homo sapiens	1:Experimental evidence at protein level	Peptidyl-prolyl cis-trans isomerase FKBP8	1	0.999	4	18	18	18	4	2	2	1	2	1	2	1	2	0	0	1	4	2	2	1	2	1	2	1	2	0	0	1	4	2	2	1	2	1	2	1	2	0	0	1
sp|Q14320|FA50A_HUMAN	Q14320	FA50A_HUMAN	FAM50A	339	Homo sapiens	1:Experimental evidence at protein level	Protein FAM50A	1	0.999	4	8	7	8	1	0	0	0	0	0	0	0	0	1	3	3	0	0	0	0	0	0	0	0	0	1	3	3	1	0	0	0	0	0	0	0	0	1	3	3
sp|Q14331|FRG1_HUMAN	Q14331	FRG1_HUMAN	FRG1	258	Homo sapiens	1:Experimental evidence at protein level	Protein FRG1	0.9995	0.999	2	6	6	6	1	0	0	0	0	0	0	0	0	2	1	2	1	0	0	0	0	0	0	0	0	2	1	2	1	0	0	0	0	0	0	0	0	2	1	2
sp|Q14344|GNA13_HUMAN	Q14344	GNA13_HUMAN	GNA13	377	Homo sapiens	1:Experimental evidence at protein level	Guanine nucleotide-binding protein subunit alpha-13	0.9678	0.9979	2	1	1	17	0	0	0	0	0	0	0	0	0	1	0	0	0	0	0	0	0	0	0	0	0	1	0	0	1	1	2	1	2	1	1	1	1	3	1	2
sp|Q14393|GAS6_HUMAN	Q14393	GAS6_HUMAN	GAS6	678	Homo sapiens	1:Experimental evidence at protein level	Growth arrest-specific protein 6	0.9305	0.9987	1	2	2	2	0	0	0	0	0	0	0	0	0	1	1	0	0	0	0	0	0	0	0	0	0	1	1	0	0	0	0	0	0	0	0	0	0	1	1	0
sp|Q14444|CAPR1_HUMAN	Q14444	CAPR1_HUMAN	CAPRIN1	709	Homo sapiens	1:Experimental evidence at protein level	Caprin-1	1	0.999	6	32	32	32	2	2	3	4	2	4	4	2	3	2	2	2	2	2	3	4	2	4	4	2	3	2	2	2	2	2	3	4	2	4	4	2	3	2	2	2
sp|Q14493|SLBP_HUMAN	Q14493	SLBP_HUMAN	SLBP	270	Homo sapiens	1:Experimental evidence at protein level	Histone RNA hairpin-binding protein	0.9855	0.9978	1	1	1	1	0	0	0	0	0	0	0	0	0	0	1	0	0	0	0	0	0	0	0	0	0	0	1	0	0	0	0	0	0	0	0	0	0	0	1	0
sp|Q14498|RBM39_HUMAN	Q14498	RBM39_HUMAN	RBM39	530	Homo sapiens	1:Experimental evidence at protein level	RNA-binding protein 39	1	0.999	14	74	69	74	5	6	5	0	3	3	6	4	4	13	9	16	5	5	4	0	3	3	6	4	4	12	9	14	5	6	5	0	3	3	6	4	4	13	9	16
sp|Q14525|KT33B_HUMAN	Q14525	KT33B_HUMAN	KRT33B	404	Homo sapiens	1:Experimental evidence at protein level	Keratin, type I cuticular Ha3-II	1	0.999	27	15	8	50	0	0	15	0	0	0	0	0	0	0	0	0	0	0	8	0	0	0	0	0	0	0	0	0	0	1	42	1	1	1	1	2	0	0	1	0
sp|Q14527|HLTF_HUMAN	Q14527	HLTF_HUMAN	HLTF	1009	Homo sapiens	1:Experimental evidence at protein level	Helicase-like transcription factor	1	0.9972	4	5	5	5	0	0	0	1	0	0	0	0	0	1	2	1	0	0	0	1	0	0	0	0	0	1	2	1	0	0	0	1	0	0	0	0	0	1	2	1
sp|Q14532|K1H2_HUMAN	Q14532	K1H2_HUMAN	KRT32	448	Homo sapiens	1:Experimental evidence at protein level	Keratin, type I cuticular Ha2	1	0.999	19	24	17	36	0	0	24	0	0	0	0	0	0	0	0	0	0	0	17	0	0	0	0	0	0	0	0	0	0	1	28	1	1	1	1	2	0	0	1	0
sp|Q14533|KRT81_HUMAN	Q14533	KRT81_HUMAN	KRT81	505	Homo sapiens	1:Experimental evidence at protein level	Keratin, type II cuticular Hb1	1	0.9989	46	3	3	96	0	0	3	0	0	0	0	0	0	0	0	0	0	0	3	0	0	0	0	0	0	0	0	0	3	1	73	0	2	2	2	4	1	3	2	3
sp|Q14562|DHX8_HUMAN	Q14562	DHX8_HUMAN	DHX8	1220	Homo sapiens	1:Experimental evidence at protein level	ATP-dependent RNA helicase DHX8	1	0.999	9	12	12	38	0	0	0	0	0	0	0	1	0	5	4	2	0	0	0	0	0	0	0	1	0	5	4	2	2	1	2	0	0	1	2	3	2	10	8	7
sp|Q14566|MCM6_HUMAN	Q14566	MCM6_HUMAN	MCM6	821	Homo sapiens	1:Experimental evidence at protein level	DNA replication licensing factor MCM6	1	0.999	38	279	279	279	18	24	21	11	14	14	19	21	24	39	35	39	18	24	21	11	14	14	19	21	24	39	35	39	18	24	21	11	14	14	19	21	24	39	35	39
sp|Q14573|ITPR3_HUMAN	Q14573	ITPR3_HUMAN	ITPR3	2671	Homo sapiens	1:Experimental evidence at protein level	Inositol 1,4,5-trisphosphate receptor type 3	1	0.999	21	81	61	81	8	10	11	6	5	7	6	3	8	8	4	5	7	6	8	6	3	4	5	2	5	6	4	5	8	10	11	6	5	7	6	3	8	8	4	5
sp|Q14644|RASA3_HUMAN	Q14644	RASA3_HUMAN	RASA3	834	Homo sapiens	1:Experimental evidence at protein level	Ras GTPase-activating protein 3	1	0.999	8	27	24	27	2	1	2	2	2	2	1	4	2	3	3	3	2	1	2	2	2	2	0	4	1	3	2	3	2	1	2	2	2	2	1	4	2	3	3	3
sp|Q14667|BLTP2_HUMAN	Q14667	BLTP2_HUMAN	BLTP2	2235	Homo sapiens	1:Experimental evidence at protein level	Bridge-like lipid transfer protein family member 2	0.9959	0.9927	2	17	17	17	1	2	1	3	1	0	1	2	1	1	2	2	1	2	1	3	1	0	1	2	1	1	2	2	1	2	1	3	1	0	1	2	1	1	2	2
sp|Q14669|TRIPC_HUMAN	Q14669	TRIPC_HUMAN	TRIP12	1992	Homo sapiens	1:Experimental evidence at protein level	E3 ubiquitin-protein ligase TRIP12	1	0.999	20	54	54	54	4	5	4	1	2	2	3	2	4	9	10	8	4	5	4	1	2	2	3	2	4	9	10	8	4	5	4	1	2	2	3	2	4	9	10	8
sp|Q14671|PUM1_HUMAN	Q14671	PUM1_HUMAN	PUM1	1186	Homo sapiens	1:Experimental evidence at protein level	Pumilio homolog 1	1	0.999	6	16	6	16	1	2	1	2	2	1	1	0	2	1	1	2	1	1	0	0	1	0	0	0	2	0	0	1	1	2	1	2	2	1	1	0	2	1	1	2
sp|Q14677|EPN4_HUMAN	Q14677	EPN4_HUMAN	CLINT1	625	Homo sapiens	1:Experimental evidence at protein level	Clathrin interactor 1	1	0.9981	2	2	2	2	0	0	0	0	0	0	1	0	0	0	0	1	0	0	0	0	0	0	1	0	0	0	0	1	0	0	0	0	0	0	1	0	0	0	0	1
sp|Q14683|SMC1A_HUMAN	Q14683	SMC1A_HUMAN	SMC1A	1233	Homo sapiens	1:Experimental evidence at protein level	Structural maintenance of chromosomes protein 1A	1	0.999	50	213	209	213	13	19	13	4	5	7	15	7	12	37	40	41	13	18	13	4	5	7	14	7	12	37	39	40	13	19	13	4	5	7	15	7	12	37	40	41
sp|Q14684|RRP1B_HUMAN	Q14684	RRP1B_HUMAN	RRP1B	758	Homo sapiens	1:Experimental evidence at protein level	Ribosomal RNA processing protein 1 homolog B	1	0.999	11	29	29	29	5	10	4	0	2	0	3	1	0	1	2	1	5	10	4	0	2	0	3	1	0	1	2	1	5	10	4	0	2	0	3	1	0	1	2	1
sp|Q14690|RRP5_HUMAN	Q14690	RRP5_HUMAN	PDCD11	1871	Homo sapiens	1:Experimental evidence at protein level	Protein RRP5 homolog	1	0.999	36	140	140	140	29	35	24	5	6	8	7	5	7	5	5	4	29	35	24	5	6	8	7	5	7	5	5	4	29	35	24	5	6	8	7	5	7	5	5	4
sp|Q14691|PSF1_HUMAN	Q14691	PSF1_HUMAN	GINS1	196	Homo sapiens	1:Experimental evidence at protein level	DNA replication complex GINS protein PSF1	0.9325	0.9988	1	1	1	1	0	0	0	0	0	0	0	0	0	0	0	1	0	0	0	0	0	0	0	0	0	0	0	1	0	0	0	0	0	0	0	0	0	0	0	1
sp|Q14692|BMS1_HUMAN	Q14692	BMS1_HUMAN	BMS1	1282	Homo sapiens	1:Experimental evidence at protein level	Ribosome biogenesis protein BMS1 homolog	1	0.999	19	91	91	91	12	15	13	7	2	6	6	7	3	7	6	7	12	15	13	7	2	6	6	7	3	7	6	7	12	15	13	7	2	6	6	7	3	7	6	7
sp|Q14694|UBP10_HUMAN	Q14694	UBP10_HUMAN	USP10	798	Homo sapiens	1:Experimental evidence at protein level	Ubiquitin carboxyl-terminal hydrolase 10	1	0.999	4	10	10	10	1	0	1	0	0	1	2	0	1	3	1	0	1	0	1	0	0	1	2	0	1	3	1	0	1	0	1	0	0	1	2	0	1	3	1	0
sp|Q14697|GANAB_HUMAN	Q14697	GANAB_HUMAN	GANAB	944	Homo sapiens	1:Experimental evidence at protein level	Neutral alpha-glucosidase AB	1	0.999	26	173	173	173	12	16	15	8	7	7	28	18	23	14	14	11	12	16	15	8	7	7	28	18	23	14	14	11	12	16	15	8	7	7	28	18	23	14	14	11
sp|Q14728|MFS10_HUMAN	Q14728	MFS10_HUMAN	MFSD10	455	Homo sapiens	1:Experimental evidence at protein level	Major facilitator superfamily domain-containing protein 10	1	0.999	2	14	14	14	1	1	1	0	0	1	2	2	1	1	2	2	1	1	1	0	0	1	2	2	1	1	2	2	1	1	1	0	0	1	2	2	1	1	2	2
sp|Q14738|2A5D_HUMAN	Q14738	2A5D_HUMAN	PPP2R5D	602	Homo sapiens	1:Experimental evidence at protein level	Serine/threonine-protein phosphatase 2A 56 kDa regulatory subunit delta isoform	1	0.999	3	7	5	7	0	1	0	0	0	0	0	0	0	2	2	2	0	1	0	0	0	0	0	0	0	1	1	2	0	1	0	0	0	0	0	0	0	2	2	2
sp|Q14739|LBR_HUMAN	Q14739	LBR_HUMAN	LBR	615	Homo sapiens	1:Experimental evidence at protein level	Delta(14)-sterol reductase LBR	1	0.999	9	50	50	50	3	4	2	2	2	3	9	7	6	4	5	3	3	4	2	2	2	3	9	7	6	4	5	3	3	4	2	2	2	3	9	7	6	4	5	3
sp|Q14764|MVP_HUMAN	Q14764	MVP_HUMAN	MVP	893	Homo sapiens	1:Experimental evidence at protein level	Major vault protein	1	0.999	44	414	414	414	43	33	26	16	27	23	38	34	31	43	54	46	43	33	26	16	27	23	38	34	31	43	54	46	43	33	26	16	27	23	38	34	31	43	54	46
sp|Q14789|GOGB1_HUMAN	Q14789	GOGB1_HUMAN	GOLGB1	3259	Homo sapiens	1:Experimental evidence at protein level	Golgin subfamily B member 1	1	0.999	26	89	89	89	8	14	6	2	5	5	8	5	6	13	7	10	8	14	6	2	5	5	8	5	6	13	7	10	8	14	6	2	5	5	8	5	6	13	7	10
sp|Q14814|MEF2D_HUMAN	Q14814	MEF2D_HUMAN	MEF2D	521	Homo sapiens	1:Experimental evidence at protein level	Myocyte-specific enhancer factor 2D	0.9887	0.9988	1	3	3	3	0	0	0	0	0	0	0	0	0	1	1	1	0	0	0	0	0	0	0	0	0	1	1	1	0	0	0	0	0	0	0	0	0	1	1	1
sp|Q14839|CHD4_HUMAN	Q14839	CHD4_HUMAN	CHD4	1912	Homo sapiens	1:Experimental evidence at protein level	Chromodomain-helicase-DNA-binding protein 4	1	0.999	38	132	75	132	8	12	5	4	1	3	7	4	5	28	28	27	4	6	1	2	0	0	4	2	2	18	18	18	8	12	5	4	1	3	7	4	5	28	28	27
sp|Q14847|LASP1_HUMAN	Q14847	LASP1_HUMAN	LASP1	261	Homo sapiens	1:Experimental evidence at protein level	LIM and SH3 domain protein 1	1	0.999	19	228	228	228	22	27	16	14	17	17	20	21	18	19	18	19	22	27	16	14	17	17	20	21	18	19	18	19	22	27	16	14	17	17	20	21	18	19	18	19
sp|Q14919|NC2A_HUMAN	Q14919	NC2A_HUMAN	DRAP1	205	Homo sapiens	1:Experimental evidence at protein level	Dr1-associated corepressor	0.8537	0.9971	1	3	3	3	0	1	0	0	0	0	0	0	0	1	1	0	0	1	0	0	0	0	0	0	0	1	1	0	0	1	0	0	0	0	0	0	0	1	1	0
sp|Q14956|GPNMB_HUMAN	Q14956	GPNMB_HUMAN	GPNMB	572	Homo sapiens	1:Experimental evidence at protein level	Transmembrane glycoprotein NMB	0.8194	0.9962	1	3	3	3	0	0	0	1	1	1	0	0	0	0	0	0	0	0	0	1	1	1	0	0	0	0	0	0	0	0	0	1	1	1	0	0	0	0	0	0
sp|Q14966|ZN638_HUMAN	Q14966	ZN638_HUMAN	ZNF638	1978	Homo sapiens	1:Experimental evidence at protein level	Zinc finger protein 638	1	0.999	7	16	16	16	2	1	1	1	2	1	0	1	1	0	3	3	2	1	1	1	2	1	0	1	1	0	3	3	2	1	1	1	2	1	0	1	1	0	3	3
sp|Q14974|IMB1_HUMAN	Q14974	IMB1_HUMAN	KPNB1	876	Homo sapiens	1:Experimental evidence at protein level	Importin subunit beta-1	1	0.999	25	257	257	257	18	20	19	15	17	18	35	22	26	23	21	23	18	20	19	15	17	18	35	22	26	23	21	23	18	20	19	15	17	18	35	22	26	23	21	23
sp|Q14978|NOLC1_HUMAN	Q14978	NOLC1_HUMAN	NOLC1	699	Homo sapiens	1:Experimental evidence at protein level	Nucleolar and coiled-body phosphoprotein 1	1	0.999	20	106	106	106	6	12	7	6	4	3	3	5	5	14	21	20	6	12	7	6	4	3	3	5	5	14	21	20	6	12	7	6	4	3	3	5	5	14	21	20
sp|Q14980|NUMA1_HUMAN	Q14980	NUMA1_HUMAN	NUMA1	2115	Homo sapiens	1:Experimental evidence at protein level	Nuclear mitotic apparatus protein 1	1	0.999	131	782	776	782	63	72	52	14	22	19	55	53	50	119	135	128	63	70	52	14	22	19	55	52	50	118	134	127	63	72	52	14	22	19	55	53	50	119	135	128
sp|Q14997|PSME4_HUMAN	Q14997	PSME4_HUMAN	PSME4	1843	Homo sapiens	1:Experimental evidence at protein level	Proteasome activator complex subunit 4	1	0.9958	4	4	4	4	0	0	0	0	0	0	0	0	0	3	0	1	0	0	0	0	0	0	0	0	0	3	0	1	0	0	0	0	0	0	0	0	0	3	0	1
sp|Q14C86|GAPD1_HUMAN	Q14C86	GAPD1_HUMAN	GAPVD1	1478	Homo sapiens	1:Experimental evidence at protein level	GTPase-activating protein and VPS9 domain-containing protein 1	1	0.9975	7	13	13	13	2	1	1	0	0	0	1	1	2	2	0	3	2	1	1	0	0	0	1	1	2	2	0	3	2	1	1	0	0	0	1	1	2	2	0	3
sp|Q14CN4|K2C72_HUMAN	Q14CN4	K2C72_HUMAN	KRT72	511	Homo sapiens	1:Experimental evidence at protein level	Keratin, type II cytoskeletal 72	0.7646	0.999	5	8	0	34	0	0	0	1	2	1	0	1	0	1	1	1	0	0	0	0	0	0	0	0	0	0	0	0	2	2	1	3	4	3	2	4	2	3	4	4
sp|Q14CX7|NAA25_HUMAN	Q14CX7	NAA25_HUMAN	NAA25	972	Homo sapiens	1:Experimental evidence at protein level	N-alpha-acetyltransferase 25, NatB auxiliary subunit	0.7493	0.9943	1	3	3	3	1	0	0	0	0	0	0	0	0	1	1	0	1	0	0	0	0	0	0	0	0	1	1	0	1	0	0	0	0	0	0	0	0	1	1	0
sp|Q15003|CND2_HUMAN	Q15003	CND2_HUMAN	NCAPH	741	Homo sapiens	1:Experimental evidence at protein level	Condensin complex subunit 2	1	0.999	11	30	30	30	1	3	1	1	2	4	0	1	2	3	6	6	1	3	1	1	2	4	0	1	2	3	6	6	1	3	1	1	2	4	0	1	2	3	6	6
sp|Q15005|SPCS2_HUMAN	Q15005	SPCS2_HUMAN	SPCS2	226	Homo sapiens	1:Experimental evidence at protein level	Signal peptidase complex subunit 2	1	0.999	5	26	26	26	3	2	1	2	4	1	4	1	2	1	3	2	3	2	1	2	4	1	4	1	2	1	3	2	3	2	1	2	4	1	4	1	2	1	3	2
sp|Q15007|FL2D_HUMAN	Q15007	FL2D_HUMAN	WTAP	396	Homo sapiens	1:Experimental evidence at protein level	Pre-mRNA-splicing regulator WTAP	1	0.999	3	4	4	4	0	0	0	0	0	0	0	0	0	1	1	2	0	0	0	0	0	0	0	0	0	1	1	2	0	0	0	0	0	0	0	0	0	1	1	2
sp|Q15008|PSMD6_HUMAN	Q15008	PSMD6_HUMAN	PSMD6	389	Homo sapiens	1:Experimental evidence at protein level	26S proteasome non-ATPase regulatory subunit 6	1	0.999	20	98	98	98	7	7	5	2	2	1	11	3	4	20	17	19	7	7	5	2	2	1	11	3	4	20	17	19	7	7	5	2	2	1	11	3	4	20	17	19
sp|Q15014|MO4L2_HUMAN	Q15014	MO4L2_HUMAN	MORF4L2	288	Homo sapiens	1:Experimental evidence at protein level	Mortality factor 4-like protein 2	0.9791	0.9953	2	2	2	2	0	0	0	1	0	0	0	0	0	1	0	0	0	0	0	1	0	0	0	0	0	1	0	0	0	0	0	1	0	0	0	0	0	1	0	0
sp|Q15019|SEPT2_HUMAN	Q15019	SEPT2_HUMAN	SEPTIN2	361	Homo sapiens	1:Experimental evidence at protein level	Septin-2	1	0.999	18	130	130	130	7	14	10	4	6	9	12	10	11	17	15	15	7	14	10	4	6	9	12	10	11	17	15	15	7	14	10	4	6	9	12	10	11	17	15	15
sp|Q15020|SART3_HUMAN	Q15020	SART3_HUMAN	SART3	963	Homo sapiens	1:Experimental evidence at protein level	Squamous cell carcinoma antigen recognized by T-cells 3	1	0.999	29	107	107	107	6	4	6	2	2	2	8	5	5	20	22	25	6	4	6	2	2	2	8	5	5	20	22	25	6	4	6	2	2	2	8	5	5	20	22	25
sp|Q15021|CND1_HUMAN	Q15021	CND1_HUMAN	NCAPD2	1401	Homo sapiens	1:Experimental evidence at protein level	Condensin complex subunit 1	1	0.999	17	52	52	52	7	4	1	3	4	2	3	3	4	7	5	9	7	4	1	3	4	2	3	3	4	7	5	9	7	4	1	3	4	2	3	3	4	7	5	9
sp|Q15024|EXOS7_HUMAN	Q15024	EXOS7_HUMAN	EXOSC7	291	Homo sapiens	1:Experimental evidence at protein level	Exosome complex component RRP42	1	0.999	5	17	17	17	6	3	2	0	0	0	1	0	0	2	2	1	6	3	2	0	0	0	1	0	0	2	2	1	6	3	2	0	0	0	1	0	0	2	2	1
sp|Q15027|ACAP1_HUMAN	Q15027	ACAP1_HUMAN	ACAP1	740	Homo sapiens	1:Experimental evidence at protein level	Arf-GAP with coiled-coil, ANK repeat and PH domain-containing protein 1	0.9995	0.9954	1	10	10	10	2	2	2	0	0	0	0	1	2	1	0	0	2	2	2	0	0	0	0	1	2	1	0	0	2	2	2	0	0	0	0	1	2	1	0	0
sp|Q15029|U5S1_HUMAN	Q15029	U5S1_HUMAN	EFTUD2	972	Homo sapiens	1:Experimental evidence at protein level	116 kDa U5 small nuclear ribonucleoprotein component	1	0.999	47	275	275	288	20	16	13	6	9	8	13	12	14	48	56	60	20	16	13	6	9	8	13	12	14	48	56	60	21	17	14	8	10	9	14	13	15	49	57	61
sp|Q15031|SYLM_HUMAN	Q15031	SYLM_HUMAN	LARS2	903	Homo sapiens	1:Experimental evidence at protein level	Leucine--tRNA ligase, mitochondrial	0.9998	0.9943	3	5	4	5	1	1	1	1	0	0	0	1	0	0	0	0	1	1	1	1	0	0	0	0	0	0	0	0	1	1	1	1	0	0	0	1	0	0	0	0
sp|Q15035|TRAM2_HUMAN	Q15035	TRAM2_HUMAN	TRAM2	370	Homo sapiens	1:Experimental evidence at protein level	Translocating chain-associated membrane protein 2	0.7387	0.9939	1	11	11	11	0	1	1	1	1	1	1	1	1	1	1	1	0	1	1	1	1	1	1	1	1	1	1	1	0	1	1	1	1	1	1	1	1	1	1	1
sp|Q15042|RB3GP_HUMAN	Q15042	RB3GP_HUMAN	RAB3GAP1	981	Homo sapiens	1:Experimental evidence at protein level	Rab3 GTPase-activating protein catalytic subunit	1	0.999	14	71	71	71	8	7	6	2	3	7	7	5	6	5	6	9	8	7	6	2	3	7	7	5	6	5	6	9	8	7	6	2	3	7	7	5	6	5	6	9
sp|Q15046|SYK_HUMAN	Q15046	SYK_HUMAN	KARS1	597	Homo sapiens	1:Experimental evidence at protein level	Lysine--tRNA ligase	1	0.999	24	138	138	138	14	13	12	4	9	5	13	12	16	18	11	11	14	13	12	4	9	5	13	12	16	18	11	11	14	13	12	4	9	5	13	12	16	18	11	11
sp|Q15050|RRS1_HUMAN	Q15050	RRS1_HUMAN	RRS1	365	Homo sapiens	1:Experimental evidence at protein level	Ribosome biogenesis regulatory protein homolog	1	0.999	8	22	22	22	6	5	5	0	1	0	1	0	0	1	2	1	6	5	5	0	1	0	1	0	0	1	2	1	6	5	5	0	1	0	1	0	0	1	2	1
sp|Q15054|DPOD3_HUMAN	Q15054	DPOD3_HUMAN	POLD3	466	Homo sapiens	1:Experimental evidence at protein level	DNA polymerase delta subunit 3	0.9836	0.9967	2	2	2	2	0	0	0	0	0	0	0	0	0	1	1	0	0	0	0	0	0	0	0	0	0	1	1	0	0	0	0	0	0	0	0	0	0	1	1	0
sp|Q15056|IF4H_HUMAN	Q15056	IF4H_HUMAN	EIF4H	248	Homo sapiens	1:Experimental evidence at protein level	Eukaryotic translation initiation factor 4H	1	0.999	4	11	11	11	2	2	0	1	0	0	1	2	1	1	1	0	2	2	0	1	0	0	1	2	1	1	1	0	2	2	0	1	0	0	1	2	1	1	1	0
sp|Q15061|WDR43_HUMAN	Q15061	WDR43_HUMAN	WDR43	677	Homo sapiens	1:Experimental evidence at protein level	WD repeat-containing protein 43	1	0.999	10	46	46	46	8	8	6	2	1	4	3	1	3	5	1	4	8	8	6	2	1	4	3	1	3	5	1	4	8	8	6	2	1	4	3	1	3	5	1	4
sp|Q15067|ACOX1_HUMAN	Q15067	ACOX1_HUMAN	ACOX1	660	Homo sapiens	1:Experimental evidence at protein level	Peroxisomal acyl-coenzyme A oxidase 1	1	0.9963	3	7	7	7	1	0	0	1	1	1	1	1	0	1	0	0	1	0	0	1	1	1	1	1	0	1	0	0	1	0	0	1	1	1	1	1	0	1	0	0
sp|Q15070|OXA1L_HUMAN	Q15070	OXA1L_HUMAN	OXA1L	435	Homo sapiens	1:Experimental evidence at protein level	Mitochondrial inner membrane protein OXA1L	0.9846	0.9986	1	11	11	11	1	2	1	1	1	1	1	0	1	1	1	0	1	2	1	1	1	1	1	0	1	1	1	0	1	2	1	1	1	1	1	0	1	1	1	0
sp|Q15075|EEA1_HUMAN	Q15075	EEA1_HUMAN	EEA1	1411	Homo sapiens	1:Experimental evidence at protein level	Early endosome antigen 1	1	0.999	56	319	319	319	30	30	22	17	17	27	33	28	32	31	27	25	30	30	22	17	17	27	33	28	32	31	27	25	30	30	22	17	17	27	33	28	32	31	27	25
sp|Q15084|PDIA6_HUMAN	Q15084	PDIA6_HUMAN	PDIA6	440	Homo sapiens	1:Experimental evidence at protein level	Protein disulfide-isomerase A6	1	0.999	13	64	64	64	6	6	3	0	2	2	8	10	7	7	6	7	6	6	3	0	2	2	8	10	7	7	6	7	6	6	3	0	2	2	8	10	7	7	6	7
sp|Q15102|PA1B3_HUMAN	Q15102	PA1B3_HUMAN	PAFAH1B3	231	Homo sapiens	1:Experimental evidence at protein level	Platelet-activating factor acetylhydrolase IB subunit alpha1	1	0.999	3	13	13	13	1	1	2	0	0	0	1	0	1	3	2	2	1	1	2	0	0	0	1	0	1	3	2	2	1	1	2	0	0	0	1	0	1	3	2	2
sp|Q15125|EBP_HUMAN	Q15125	EBP_HUMAN	EBP	230	Homo sapiens	1:Experimental evidence at protein level	3-beta-hydroxysteroid-Delta(8),Delta(7)-isomerase	0.9994	0.999	2	4	4	4	1	1	0	0	0	0	0	0	0	1	1	0	1	1	0	0	0	0	0	0	0	1	1	0	1	1	0	0	0	0	0	0	0	1	1	0
sp|Q15149|PLEC_HUMAN	Q15149	PLEC_HUMAN	PLEC	4684	Homo sapiens	1:Experimental evidence at protein level	Plectin	1	0.999	318	2804	2759	2804	225	254	220	158	182	210	252	233	253	266	269	282	221	250	216	154	176	208	249	230	251	263	265	276	225	254	220	158	182	210	252	233	253	266	269	282
sp|Q15155|NOMO1_HUMAN	Q15155	NOMO1_HUMAN	NOMO1	1222	Homo sapiens	1:Experimental evidence at protein level	Nodal modulator 1	1	0.999	16	91	2	91	8	5	5	6	5	4	9	10	8	12	9	10	0	0	0	0	0	0	0	1	0	1	0	0	8	5	5	6	5	4	9	10	8	12	9	10
sp|Q15181|IPYR_HUMAN	Q15181	IPYR_HUMAN	PPA1	289	Homo sapiens	1:Experimental evidence at protein level	Inorganic pyrophosphatase	1	0.9989	3	15	11	15	2	1	1	2	0	0	2	2	2	1	1	1	1	1	1	2	0	0	1	1	1	1	1	1	2	1	1	2	0	0	2	2	2	1	1	1
sp|Q15185|TEBP_HUMAN	Q15185	TEBP_HUMAN	PTGES3	160	Homo sapiens	1:Experimental evidence at protein level	Prostaglandin E synthase 3	1	0.999	4	30	30	30	3	3	2	2	1	2	3	2	3	4	4	1	3	3	2	2	1	2	3	2	3	4	4	1	3	3	2	2	1	2	3	2	3	4	4	1
sp|Q15208|STK38_HUMAN	Q15208	STK38_HUMAN	STK38	465	Homo sapiens	1:Experimental evidence at protein level	Serine/threonine-protein kinase 38	0.9818	0.9973	1	1	1	1	0	0	0	0	0	0	0	0	0	1	0	0	0	0	0	0	0	0	0	0	0	1	0	0	0	0	0	0	0	0	0	0	0	1	0	0
sp|Q15233|NONO_HUMAN	Q15233	NONO_HUMAN	NONO	471	Homo sapiens	1:Experimental evidence at protein level	Non-POU domain-containing octamer-binding protein	1	0.999	30	245	243	253	18	21	19	7	7	13	14	13	11	44	39	39	18	21	19	7	7	13	14	13	11	43	39	38	18	21	20	8	8	14	14	13	11	45	40	41
sp|Q15257|PTPA_HUMAN	Q15257	PTPA_HUMAN	PTPA	358	Homo sapiens	1:Experimental evidence at protein level	Serine/threonine-protein phosphatase 2A activator	1	0.9987	2	6	6	6	1	1	0	0	0	0	0	0	1	1	1	1	1	1	0	0	0	0	0	0	1	1	1	1	1	1	0	0	0	0	0	0	1	1	1	1
sp|Q15269|PWP2_HUMAN	Q15269	PWP2_HUMAN	PWP2	919	Homo sapiens	1:Experimental evidence at protein level	Periodic tryptophan protein 2 homolog	1	0.999	8	29	29	29	8	6	2	1	1	1	1	0	2	3	2	2	8	6	2	1	1	1	1	0	2	3	2	2	8	6	2	1	1	1	1	0	2	3	2	2
sp|Q15276|RABE1_HUMAN	Q15276	RABE1_HUMAN	RABEP1	862	Homo sapiens	1:Experimental evidence at protein level	Rab GTPase-binding effector protein 1	0.9999	0.9935	2	3	3	3	0	0	0	0	0	0	0	2	1	0	0	0	0	0	0	0	0	0	0	2	1	0	0	0	0	0	0	0	0	0	0	2	1	0	0	0
sp|Q15283|RASA2_HUMAN	Q15283	RASA2_HUMAN	RASA2	850	Homo sapiens	1:Experimental evidence at protein level	Ras GTPase-activating protein 2	0.9887	0.9947	2	1	1	4	0	0	0	1	0	0	0	0	0	0	0	0	0	0	0	1	0	0	0	0	0	0	0	0	0	0	0	1	0	0	1	0	1	0	1	0
sp|Q15287|RNPS1_HUMAN	Q15287	RNPS1_HUMAN	RNPS1	305	Homo sapiens	1:Experimental evidence at protein level	RNA-binding protein with serine-rich domain 1	1	0.999	4	36	36	36	1	3	2	1	1	1	2	2	3	7	6	7	1	3	2	1	1	1	2	2	3	7	6	7	1	3	2	1	1	1	2	2	3	7	6	7
sp|Q15291|RBBP5_HUMAN	Q15291	RBBP5_HUMAN	RBBP5	538	Homo sapiens	1:Experimental evidence at protein level	Retinoblastoma-binding protein 5	1	0.999	8	14	14	14	0	1	0	0	0	1	0	0	0	4	3	5	0	1	0	0	0	1	0	0	0	4	3	5	0	1	0	0	0	1	0	0	0	4	3	5
sp|Q15323|K1H1_HUMAN	Q15323	K1H1_HUMAN	KRT31	416	Homo sapiens	1:Experimental evidence at protein level	Keratin, type I cuticular Ha1	1	0.999	28	11	11	53	0	0	11	0	0	0	0	0	0	0	0	0	0	0	11	0	0	0	0	0	0	0	0	0	0	1	45	1	1	1	1	2	0	0	1	0
sp|Q15334|L2GL1_HUMAN	Q15334	L2GL1_HUMAN	LLGL1	1064	Homo sapiens	1:Experimental evidence at protein level	Lethal(2) giant larvae protein homolog 1	1	0.9989	6	12	12	12	1	0	2	0	1	0	0	2	2	1	1	2	1	0	2	0	1	0	0	2	2	1	1	2	1	0	2	0	1	0	0	2	2	1	1	2
sp|Q15345|LRC41_HUMAN	Q15345	LRC41_HUMAN	LRRC41	812	Homo sapiens	1:Experimental evidence at protein level	Leucine-rich repeat-containing protein 41	0.9998	0.999	2	4	4	4	0	0	0	0	0	0	0	0	1	1	1	1	0	0	0	0	0	0	0	0	1	1	1	1	0	0	0	0	0	0	0	0	1	1	1	1
sp|Q15363|TMED2_HUMAN	Q15363	TMED2_HUMAN	TMED2	201	Homo sapiens	1:Experimental evidence at protein level	Transmembrane emp24 domain-containing protein 2	0.9927	0.9925	2	2	2	2	1	0	0	0	0	0	0	0	0	1	0	0	1	0	0	0	0	0	0	0	0	1	0	0	1	0	0	0	0	0	0	0	0	1	0	0
sp|Q15365|PCBP1_HUMAN	Q15365	PCBP1_HUMAN	PCBP1	356	Homo sapiens	1:Experimental evidence at protein level	Poly(rC)-binding protein 1	1	0.999	12	137	83	137	9	9	10	7	9	11	14	11	12	16	16	13	5	6	6	4	6	7	9	7	8	9	9	7	9	9	10	7	9	11	14	11	12	16	16	13
sp|Q15366|PCBP2_HUMAN	Q15366	PCBP2_HUMAN	PCBP2	365	Homo sapiens	1:Experimental evidence at protein level	Poly(rC)-binding protein 2	1	0.999	10	49	37	103	3	4	3	2	4	2	5	5	6	6	4	5	2	3	2	1	3	1	4	4	5	5	3	4	7	7	7	5	7	6	10	9	10	13	11	11
sp|Q15369|ELOC_HUMAN	Q15369	ELOC_HUMAN	ELOC	112	Homo sapiens	1:Experimental evidence at protein level	Elongin-C	0.8967	0.998	1	4	4	4	0	1	0	0	1	0	1	0	0	0	1	0	0	1	0	0	1	0	1	0	0	0	1	0	0	1	0	0	1	0	1	0	0	0	1	0
sp|Q15386|UBE3C_HUMAN	Q15386	UBE3C_HUMAN	UBE3C	1083	Homo sapiens	1:Experimental evidence at protein level	Ubiquitin-protein ligase E3C	0.9997	0.9978	3	3	3	3	0	0	0	0	0	0	2	0	0	0	1	0	0	0	0	0	0	0	2	0	0	0	1	0	0	0	0	0	0	0	2	0	0	0	1	0
sp|Q15392|DHC24_HUMAN	Q15392	DHC24_HUMAN	DHCR24	516	Homo sapiens	1:Experimental evidence at protein level	Delta(24)-sterol reductase	1	0.999	5	45	45	45	4	4	4	3	3	3	4	4	4	4	3	5	4	4	4	3	3	3	4	4	4	4	3	5	4	4	4	3	3	3	4	4	4	4	3	5
sp|Q15393|SF3B3_HUMAN	Q15393	SF3B3_HUMAN	SF3B3	1217	Homo sapiens	1:Experimental evidence at protein level	Splicing factor 3B subunit 3	1	0.999	53	341	341	341	21	18	17	10	15	16	17	17	19	58	63	70	21	18	17	10	15	16	17	17	19	58	63	70	21	18	17	10	15	16	17	17	19	58	63	70
sp|Q15397|PUM3_HUMAN	Q15397	PUM3_HUMAN	PUM3	648	Homo sapiens	1:Experimental evidence at protein level	Pumilio homolog 3	1	0.999	8	20	17	20	5	7	4	1	0	0	0	0	0	1	1	1	4	6	3	1	0	0	0	0	0	1	1	1	5	7	4	1	0	0	0	0	0	1	1	1
sp|Q15417|CNN3_HUMAN	Q15417	CNN3_HUMAN	CNN3	329	Homo sapiens	1:Experimental evidence at protein level	Calponin-3	1	0.999	11	93	93	101	8	8	7	5	7	5	9	8	12	8	8	8	8	8	7	5	7	5	9	8	12	8	8	8	9	8	8	5	8	6	10	9	13	8	8	9
sp|Q15424|SAFB1_HUMAN	Q15424	SAFB1_HUMAN	SAFB	915	Homo sapiens	1:Experimental evidence at protein level	Scaffold attachment factor B1	1	0.999	21	102	70	102	2	6	7	3	3	7	7	2	5	19	20	21	1	5	6	2	1	4	4	2	2	13	14	16	2	6	7	3	3	7	7	2	5	19	20	21
sp|Q15427|SF3B4_HUMAN	Q15427	SF3B4_HUMAN	SF3B4	424	Homo sapiens	1:Experimental evidence at protein level	Splicing factor 3B subunit 4	1	0.999	6	22	22	22	0	1	0	1	0	0	1	0	0	7	7	5	0	1	0	1	0	0	1	0	0	7	7	5	0	1	0	1	0	0	1	0	0	7	7	5
sp|Q15428|SF3A2_HUMAN	Q15428	SF3A2_HUMAN	SF3A2	464	Homo sapiens	1:Experimental evidence at protein level	Splicing factor 3A subunit 2	1	0.999	18	100	100	100	6	8	4	2	0	1	4	3	4	19	25	24	6	8	4	2	0	1	4	3	4	19	25	24	6	8	4	2	0	1	4	3	4	19	25	24
sp|Q15434|RBMS2_HUMAN	Q15434	RBMS2_HUMAN	RBMS2	407	Homo sapiens	1:Experimental evidence at protein level	RNA-binding motif, single-stranded-interacting protein 2	0.9773	0.9989	3	10	1	10	1	1	1	1	0	0	0	4	0	1	1	0	0	0	0	0	0	0	0	1	0	0	0	0	1	1	1	1	0	0	0	4	0	1	1	0
sp|Q15435|PP1R7_HUMAN	Q15435	PP1R7_HUMAN	PPP1R7	360	Homo sapiens	1:Experimental evidence at protein level	Protein phosphatase 1 regulatory subunit 7	0.687	0.9922	1	1	1	1	0	0	0	0	0	0	0	0	0	0	1	0	0	0	0	0	0	0	0	0	0	0	1	0	0	0	0	0	0	0	0	0	0	0	1	0
sp|Q15436|SC23A_HUMAN	Q15436	SC23A_HUMAN	SEC23A	765	Homo sapiens	1:Experimental evidence at protein level	Protein transport protein Sec23A	1	0.999	27	230	202	230	16	22	13	8	18	14	23	22	22	25	26	21	14	19	11	7	14	11	20	20	20	23	24	19	16	22	13	8	18	14	23	22	22	25	26	21
sp|Q15437|SC23B_HUMAN	Q15437	SC23B_HUMAN	SEC23B	767	Homo sapiens	1:Experimental evidence at protein level	Protein transport protein Sec23B	1	0.999	14	45	45	73	3	3	3	2	1	4	5	3	3	6	4	8	3	3	3	2	1	4	5	3	3	6	4	8	5	6	5	3	5	7	8	5	5	8	6	10
sp|Q15459|SF3A1_HUMAN	Q15459	SF3A1_HUMAN	SF3A1	793	Homo sapiens	1:Experimental evidence at protein level	Splicing factor 3A subunit 1	1	0.999	43	260	260	260	16	17	11	5	2	5	12	10	12	53	58	59	16	17	11	5	2	5	12	10	12	53	58	59	16	17	11	5	2	5	12	10	12	53	58	59
sp|Q15477|SKI2_HUMAN	Q15477	SKI2_HUMAN	SKIC2	1246	Homo sapiens	1:Experimental evidence at protein level	SKI2 subunit of superkiller complex protein	1	0.999	7	11	11	11	2	0	1	0	0	1	0	1	1	3	2	0	2	0	1	0	0	1	0	1	1	3	2	0	2	0	1	0	0	1	0	1	1	3	2	0
sp|Q15582|BGH3_HUMAN	Q15582	BGH3_HUMAN	TGFBI	683	Homo sapiens	1:Experimental evidence at protein level	Transforming growth factor-beta-induced protein ig-h3	1	0.999	6	24	24	24	2	1	1	0	1	2	5	1	3	2	3	3	2	1	1	0	1	2	5	1	3	2	3	3	2	1	1	0	1	2	5	1	3	2	3	3
sp|Q15629|TRAM1_HUMAN	Q15629	TRAM1_HUMAN	TRAM1	374	Homo sapiens	1:Experimental evidence at protein level	Translocating chain-associated membrane protein 1	1	0.999	2	7	7	7	1	0	1	0	0	0	2	1	1	0	1	0	1	0	1	0	0	0	2	1	1	0	1	0	1	0	1	0	0	0	2	1	1	0	1	0
sp|Q15637|SF01_HUMAN	Q15637	SF01_HUMAN	SF1	639	Homo sapiens	1:Experimental evidence at protein level	Splicing factor 1	1	0.999	13	43	42	43	1	1	1	0	1	1	2	0	1	12	9	14	1	1	1	0	1	1	2	0	1	11	9	14	1	1	1	0	1	1	2	0	1	12	9	14
sp|Q15643|TRIPB_HUMAN	Q15643	TRIPB_HUMAN	TRIP11	1979	Homo sapiens	1:Experimental evidence at protein level	Thyroid receptor-interacting protein 11	1	0.999	17	28	28	28	1	6	1	0	0	1	3	1	4	4	4	3	1	6	1	0	0	1	3	1	4	4	4	3	1	6	1	0	0	1	3	1	4	4	4	3
sp|Q15654|TRIP6_HUMAN	Q15654	TRIP6_HUMAN	TRIP6	476	Homo sapiens	1:Experimental evidence at protein level	Thyroid receptor-interacting protein 6	1	0.999	8	53	53	53	5	5	4	4	3	5	2	4	5	8	3	5	5	5	4	4	3	5	2	4	5	8	3	5	5	5	4	4	3	5	2	4	5	8	3	5
sp|Q15691|MARE1_HUMAN	Q15691	MARE1_HUMAN	MAPRE1	268	Homo sapiens	1:Experimental evidence at protein level	Microtubule-associated protein RP/EB family member 1	1	0.9987	3	9	9	9	0	0	2	0	0	1	0	1	3	0	2	0	0	0	2	0	0	1	0	1	3	0	2	0	0	0	2	0	0	1	0	1	3	0	2	0
sp|Q15717|ELAV1_HUMAN	Q15717	ELAV1_HUMAN	ELAVL1	326	Homo sapiens	1:Experimental evidence at protein level	ELAV-like protein 1	1	0.999	11	53	46	53	3	1	4	3	3	2	5	4	4	7	10	7	3	1	3	2	3	2	4	3	4	6	9	6	3	1	4	3	3	2	5	4	4	7	10	7
sp|Q15738|NSDHL_HUMAN	Q15738	NSDHL_HUMAN	NSDHL	373	Homo sapiens	1:Experimental evidence at protein level	Sterol-4-alpha-carboxylate 3-dehydrogenase, decarboxylating	0.994	0.9986	2	6	6	6	0	0	0	0	0	0	2	2	1	1	0	0	0	0	0	0	0	0	2	2	1	1	0	0	0	0	0	0	0	0	2	2	1	1	0	0
sp|Q15746|MYLK_HUMAN	Q15746	MYLK_HUMAN	MYLK	1914	Homo sapiens	1:Experimental evidence at protein level	Myosin light chain kinase, smooth muscle	1	0.999	53	452	430	452	39	37	36	27	36	34	35	37	44	42	41	44	37	35	34	26	35	32	33	35	42	40	39	42	39	37	36	27	36	34	35	37	44	42	41	44
sp|Q15758|AAAT_HUMAN	Q15758	AAAT_HUMAN	SLC1A5	541	Homo sapiens	1:Experimental evidence at protein level	Neutral amino acid transporter B(0)	1	0.999	2	11	11	11	1	1	0	1	1	0	2	0	2	1	1	1	1	1	0	1	1	0	2	0	2	1	1	1	1	1	0	1	1	0	2	0	2	1	1	1
sp|Q15785|TOM34_HUMAN	Q15785	TOM34_HUMAN	TOMM34	309	Homo sapiens	1:Experimental evidence at protein level	Mitochondrial import receptor subunit TOM34	1	0.999	10	45	45	45	4	4	3	4	2	3	2	4	4	6	3	6	4	4	3	4	2	3	2	4	4	6	3	6	4	4	3	4	2	3	2	4	4	6	3	6
sp|Q15796|SMAD2_HUMAN	Q15796	SMAD2_HUMAN	SMAD2	467	Homo sapiens	1:Experimental evidence at protein level	Mothers against decapentaplegic homolog 2	1	0.9881	5	3	3	20	0	2	0	0	0	0	1	0	0	0	0	0	0	2	0	0	0	0	1	0	0	0	0	0	2	3	1	0	1	1	3	1	2	2	2	2
sp|Q15797|SMAD1_HUMAN	Q15797	SMAD1_HUMAN	SMAD1	465	Homo sapiens	1:Experimental evidence at protein level	Mothers against decapentaplegic homolog 1	0.895	0.989	2	2	0	8	1	0	0	0	0	0	1	0	0	0	0	0	0	0	0	0	0	0	0	0	0	0	0	0	2	0	0	0	0	0	2	0	1	1	1	1
sp|Q15813|TBCE_HUMAN	Q15813	TBCE_HUMAN	TBCE	527	Homo sapiens	1:Experimental evidence at protein level	Tubulin-specific chaperone E	1	0.9985	5	7	7	7	2	0	1	1	1	0	1	0	0	0	0	1	2	0	1	1	1	0	1	0	0	0	0	1	2	0	1	1	1	0	1	0	0	0	0	1
sp|Q15814|TBCC_HUMAN	Q15814	TBCC_HUMAN	TBCC	346	Homo sapiens	1:Experimental evidence at protein level	Tubulin-specific chaperone C	0.9615	0.9974	1	1	1	1	1	0	0	0	0	0	0	0	0	0	0	0	1	0	0	0	0	0	0	0	0	0	0	0	1	0	0	0	0	0	0	0	0	0	0	0
sp|Q15910|EZH2_HUMAN	Q15910	EZH2_HUMAN	EZH2	746	Homo sapiens	1:Experimental evidence at protein level	Histone-lysine N-methyltransferase EZH2	0.9439	0.999	1	2	2	2	0	0	0	0	0	0	0	0	0	0	1	1	0	0	0	0	0	0	0	0	0	0	1	1	0	0	0	0	0	0	0	0	0	0	1	1
sp|Q15942|ZYX_HUMAN	Q15942	ZYX_HUMAN	ZYX	572	Homo sapiens	1:Experimental evidence at protein level	Zyxin	1	0.999	23	269	269	269	22	27	24	15	23	23	26	20	21	23	23	22	22	27	24	15	23	23	26	20	21	23	23	22	22	27	24	15	23	23	26	20	21	23	23	22
sp|Q16181|SEPT7_HUMAN	Q16181	SEPT7_HUMAN	SEPTIN7	437	Homo sapiens	1:Experimental evidence at protein level	Septin-7	1	0.999	18	144	119	144	11	10	12	9	10	13	16	8	16	14	14	11	9	8	10	8	8	10	13	6	14	12	12	9	11	10	12	9	10	13	16	8	16	14	14	11
sp|Q16186|ADRM1_HUMAN	Q16186	ADRM1_HUMAN	ADRM1	407	Homo sapiens	1:Experimental evidence at protein level	Proteasomal ubiquitin receptor ADRM1	0.9449	0.999	1	9	9	9	1	1	0	0	1	1	1	0	1	1	1	1	1	1	0	0	1	1	1	0	1	1	1	1	1	1	0	0	1	1	1	0	1	1	1	1
sp|Q16204|CCDC6_HUMAN	Q16204	CCDC6_HUMAN	CCDC6	474	Homo sapiens	1:Experimental evidence at protein level	Coiled-coil domain-containing protein 6	1	0.999	4	9	9	9	0	0	0	0	0	0	1	1	0	1	4	2	0	0	0	0	0	0	1	1	0	1	4	2	0	0	0	0	0	0	1	1	0	1	4	2
sp|Q16222|UAP1_HUMAN	Q16222	UAP1_HUMAN	UAP1	522	Homo sapiens	1:Experimental evidence at protein level	UDP-N-acetylhexosamine pyrophosphorylase	1	0.999	5	11	6	11	2	1	1	0	0	0	1	1	1	1	3	0	1	1	0	0	0	0	1	1	0	0	2	0	2	1	1	0	0	0	1	1	1	1	3	0
sp|Q16270|IBP7_HUMAN	Q16270	IBP7_HUMAN	IGFBP7	282	Homo sapiens	1:Experimental evidence at protein level	Insulin-like growth factor-binding protein 7	0.9992	0.9957	3	4	4	4	1	0	0	0	0	0	1	0	0	1	1	0	1	0	0	0	0	0	1	0	0	1	1	0	1	0	0	0	0	0	1	0	0	1	1	0
sp|Q16401|PSMD5_HUMAN	Q16401	PSMD5_HUMAN	PSMD5	504	Homo sapiens	1:Experimental evidence at protein level	26S proteasome non-ATPase regulatory subunit 5	1	0.999	2	9	9	9	1	1	0	0	0	0	2	0	1	1	2	1	1	1	0	0	0	0	2	0	1	1	2	1	1	1	0	0	0	0	2	0	1	1	2	1
sp|Q16512|PKN1_HUMAN	Q16512	PKN1_HUMAN	PKN1	942	Homo sapiens	1:Experimental evidence at protein level	Serine/threonine-protein kinase N1	1	0.999	3	14	4	14	0	1	1	0	1	1	0	1	1	1	4	3	0	1	0	0	0	0	0	0	0	0	2	1	0	1	1	0	1	1	0	1	1	1	4	3
sp|Q16527|CSRP2_HUMAN	Q16527	CSRP2_HUMAN	CSRP2	193	Homo sapiens	1:Experimental evidence at protein level	Cysteine and glycine-rich protein 2	1	0.999	3	13	13	13	1	3	2	1	2	2	0	0	0	0	0	2	1	3	2	1	2	2	0	0	0	0	0	2	1	3	2	1	2	2	0	0	0	0	0	2
sp|Q16531|DDB1_HUMAN	Q16531	DDB1_HUMAN	DDB1	1140	Homo sapiens	1:Experimental evidence at protein level	DNA damage-binding protein 1	1	0.999	40	257	257	257	19	21	14	9	10	6	26	14	22	37	38	41	19	21	14	9	10	6	26	14	22	37	38	41	19	21	14	9	10	6	26	14	22	37	38	41
sp|Q16543|CDC37_HUMAN	Q16543	CDC37_HUMAN	CDC37	378	Homo sapiens	1:Experimental evidence at protein level	Hsp90 co-chaperone Cdc37	1	0.999	11	62	62	62	4	6	4	5	4	6	6	3	3	8	8	5	4	6	4	5	4	6	6	3	3	8	8	5	4	6	4	5	4	6	6	3	3	8	8	5
sp|Q16555|DPYL2_HUMAN	Q16555	DPYL2_HUMAN	DPYSL2	572	Homo sapiens	1:Experimental evidence at protein level	Dihydropyrimidinase-related protein 2	1	0.999	23	235	183	235	20	24	16	13	17	18	20	24	21	18	23	21	17	19	12	7	11	13	16	19	17	14	20	18	20	24	16	13	17	18	20	24	21	18	23	21
sp|Q16576|RBBP7_HUMAN	Q16576	RBBP7_HUMAN	RBBP7	425	Homo sapiens	1:Experimental evidence at protein level	Histone-binding protein RBBP7	1	0.999	12	14	14	88	0	2	1	0	0	0	2	0	0	2	6	1	0	2	1	0	0	0	2	0	0	2	6	1	8	9	8	1	5	2	8	7	6	11	14	9
sp|Q16629|SRSF7_HUMAN	Q16629	SRSF7_HUMAN	SRSF7	238	Homo sapiens	1:Experimental evidence at protein level	Serine/arginine-rich splicing factor 7	1	0.999	8	46	46	63	3	3	3	2	0	2	1	2	2	9	10	9	3	3	3	2	0	2	1	2	2	9	10	9	4	4	4	2	1	3	2	3	3	12	13	12
sp|Q16630|CPSF6_HUMAN	Q16630	CPSF6_HUMAN	CPSF6	551	Homo sapiens	1:Experimental evidence at protein level	Cleavage and polyadenylation specificity factor subunit 6	1	0.999	13	48	48	48	3	2	2	1	0	0	1	1	2	11	14	11	3	2	2	1	0	0	1	1	2	11	14	11	3	2	2	1	0	0	1	1	2	11	14	11
sp|Q16643|DREB_HUMAN	Q16643	DREB_HUMAN	DBN1	649	Homo sapiens	1:Experimental evidence at protein level	Drebrin	1	0.999	27	218	218	218	18	19	14	11	17	13	27	19	20	22	18	20	18	19	14	11	17	13	27	19	20	22	18	20	18	19	14	11	17	13	27	19	20	22	18	20
sp|Q16658|FSCN1_HUMAN	Q16658	FSCN1_HUMAN	FSCN1	493	Homo sapiens	1:Experimental evidence at protein level	Fascin	1	0.999	26	237	237	237	24	21	17	12	13	17	25	22	21	23	22	20	24	21	17	12	13	17	25	22	21	23	22	20	24	21	17	12	13	17	25	22	21	23	22	20
sp|Q16666|IF16_HUMAN	Q16666	IF16_HUMAN	IFI16	785	Homo sapiens	1:Experimental evidence at protein level	Gamma-interferon-inducible protein 16	1	0.999	13	34	27	34	3	2	1	0	0	1	3	3	2	7	4	8	2	2	1	0	0	1	2	2	2	6	2	7	3	2	1	0	0	1	3	3	2	7	4	8
sp|Q16698|DECR_HUMAN	Q16698	DECR_HUMAN	DECR1	335	Homo sapiens	1:Experimental evidence at protein level	2,4-dienoyl-CoA reductase [(3E)-enoyl-CoA-producing], mitochondrial	1	0.999	5	23	23	23	3	2	2	0	2	1	1	1	2	6	2	1	3	2	2	0	2	1	1	1	2	6	2	1	3	2	2	0	2	1	1	1	2	6	2	1
sp|Q16706|MA2A1_HUMAN	Q16706	MA2A1_HUMAN	MAN2A1	1144	Homo sapiens	1:Experimental evidence at protein level	Alpha-mannosidase 2	1	0.999	14	58	45	58	7	4	4	4	5	5	9	4	6	3	3	4	6	3	3	3	4	4	7	3	5	2	2	3	7	4	4	4	5	5	9	4	6	3	3	4
sp|Q16795|NDUA9_HUMAN	Q16795	NDUA9_HUMAN	NDUFA9	377	Homo sapiens	1:Experimental evidence at protein level	NADH dehydrogenase [ubiquinone] 1 alpha subcomplex subunit 9, mitochondrial	1	0.999	10	29	29	29	3	1	3	0	2	3	2	2	3	3	4	3	3	1	3	0	2	3	2	2	3	3	4	3	3	1	3	0	2	3	2	2	3	3	4	3
sp|Q16798|MAON_HUMAN	Q16798	MAON_HUMAN	ME3	604	Homo sapiens	1:Experimental evidence at protein level	NADP-dependent malic enzyme, mitochondrial	0.9968	0.9877	2	3	3	3	1	0	1	0	1	0	0	0	0	0	0	0	1	0	1	0	1	0	0	0	0	0	0	0	1	0	1	0	1	0	0	0	0	0	0	0
sp|Q16831|UPP1_HUMAN	Q16831	UPP1_HUMAN	UPP1	310	Homo sapiens	1:Experimental evidence at protein level	Uridine phosphorylase 1	1	0.9957	4	9	9	9	0	1	2	2	0	2	1	0	0	1	0	0	0	1	2	2	0	2	1	0	0	1	0	0	0	1	2	2	0	2	1	0	0	1	0	0
sp|Q16850|CP51A_HUMAN	Q16850	CP51A_HUMAN	CYP51A1	509	Homo sapiens	1:Experimental evidence at protein level	Lanosterol 14-alpha demethylase	0.9999	0.9988	2	9	9	9	0	1	2	1	0	1	1	2	1	0	0	0	0	1	2	1	0	1	1	2	1	0	0	0	0	1	2	1	0	1	1	2	1	0	0	0
sp|Q16851|UGPA_HUMAN	Q16851	UGPA_HUMAN	UGP2	508	Homo sapiens	1:Experimental evidence at protein level	UTP--glucose-1-phosphate uridylyltransferase	1	0.999	6	26	26	26	2	2	1	1	2	2	2	3	3	3	2	3	2	2	1	1	2	2	2	3	3	3	2	3	2	2	1	1	2	2	2	3	3	3	2	3
sp|Q16881|TRXR1_HUMAN	Q16881	TRXR1_HUMAN	TXNRD1	649	Homo sapiens	1:Experimental evidence at protein level	Thioredoxin reductase 1, cytoplasmic	1	0.999	15	106	95	106	12	12	6	3	4	5	12	7	13	8	11	13	11	11	5	3	4	4	11	6	11	7	10	12	12	12	6	3	4	5	12	7	13	8	11	13
sp|Q16891|MIC60_HUMAN	Q16891	MIC60_HUMAN	IMMT	758	Homo sapiens	1:Experimental evidence at protein level	MICOS complex subunit MIC60	1	0.999	41	364	364	364	36	35	29	22	28	33	37	26	27	30	29	32	36	35	29	22	28	33	37	26	27	30	29	32	36	35	29	22	28	33	37	26	27	30	29	32
sp|Q1KMD3|HNRL2_HUMAN	Q1KMD3	HNRL2_HUMAN	HNRNPUL2	747	Homo sapiens	1:Experimental evidence at protein level	Heterogeneous nuclear ribonucleoprotein U-like protein 2	1	0.999	14	81	81	81	7	8	5	6	5	4	6	3	5	12	10	10	7	8	5	6	5	4	6	3	5	12	10	10	7	8	5	6	5	4	6	3	5	12	10	10
sp|Q27J81|INF2_HUMAN	Q27J81	INF2_HUMAN	INF2	1249	Homo sapiens	1:Experimental evidence at protein level	Inverted formin-2	1	0.999	26	100	100	100	11	10	4	6	3	7	14	8	10	9	10	8	11	10	4	6	3	7	14	8	10	9	10	8	11	10	4	6	3	7	14	8	10	9	10	8
sp|Q29RF7|PDS5A_HUMAN	Q29RF7	PDS5A_HUMAN	PDS5A	1337	Homo sapiens	1:Experimental evidence at protein level	Sister chromatid cohesion protein PDS5 homolog A	1	0.999	15	42	40	42	1	5	3	1	1	1	1	2	3	8	8	8	1	5	2	1	1	1	1	2	3	8	8	7	1	5	3	1	1	1	1	2	3	8	8	8
[truncated: 1,220 more rows]
[truncated: 25 more columns]

## Sheet: IF-POCA NPM1-SON-NUP98 Process
name	NPM1_1.Intensity	NPM1_2.Intensity	NPM1_3.Intensity	NoPrimary_1.Intensity	NoPrimary_2.Intensity	NoPrimary_3.Intensity	Nup98_1.Intensity	Nup98_2.Intensity	Nup98_3.Intensity	SON_1.Intensity	SON_2.Intensity	SON_3.Intensity	Protein	Protein.ID	Entry.Name	Gene	Protein.Length	Organism	Protein.Existence	Description	Protein.Probability	Top.Peptide.Probability	Combined.Total.Peptides	Combined.Spectral.Count	Combined.Unique.Spectral.Count	Combined.Total.Spectral.Count	NPM1_1.Spectral.Count	NPM1_2.Spectral.Count	NPM1_3.Spectral.Count	NoPrimary_1.Spectral.Count	NoPrimary_2.Spectral.Count	NoPrimary_3.Spectral.Count	Nup98_1.Spectral.Count	Nup98_2.Spectral.Count	Nup98_3.Spectral.Count	SON_1.Spectral.Count	SON_2.Spectral.Count	SON_3.Spectral.Count	NPM1_1.Unique.Spectral.Count	NPM1_2.Unique.Spectral.Count	NPM1_3.Unique.Spectral.Count	NoPrimary_1.Unique.Spectral.Count	NoPrimary_2.Unique.Spectral.Count	NoPrimary_3.Unique.Spectral.Count	Nup98_1.Unique.Spectral.Count	Nup98_2.Unique.Spectral.Count	Nup98_3.Unique.Spectral.Count	SON_1.Unique.Spectral.Count	SON_2.Unique.Spectral.Count
[truncated: 2,717 more rows]
[truncated: 65 more columns]

[truncated: 2 more sheets: IF-POCA JF570 DBF Raw, IF-POCA JF570 DBF Process]
