# Supplementary material for: A unified photosensitizer platform for in situ DNA-, RNA-, and protein-directed proximity labeling
Source: bioRxiv. 2026 May 1:2026.04.30.721698. Preprint. [Version 1] doi: 10.64898/2026.04.30.721698 (PMC13142541; doi:10.64898/2026.04.30.721698)
Supplement: Supplement 5 [file media-5.xlsx]

## Sheet: Summary
	Sheet Name	Description
1	IF-POCA COXIV-TOM20-NoPrimary Raw	Raw FragPipe output for proteins in IF-POCA of COXIV, TOM20, and no primary antibody control (Fig S8)
2	IF-POCA COXIV-TOM20-NoPrimary Process	FragPipe Analyst processed data for proteins in IF-POCA of COXIV, TOM20, and no primary antibody control (Fig S8)
3	IF-POCA CENPA-NUP98-NoPrimary Raw	Raw FragPipe output for proteins in IF-POCA of CENPA and NUP98 (Fig S8)
4	IF-POCA CENPA-NUP98-NoPrimary Process	FragPipe Analyst processed data for proteins in IF-POCA of CENPA and NUP98 (Fig S8)

## Sheet: IF-POCA COXIV-TOM20 Raw
Protein	Protein ID	Entry Name	Gene	Protein Length	Organism	Protein Existence	Description	Protein Probability	Top Peptide Probability	Combined Total Peptides	Combined Spectral Count	Combined Unique Spectral Count	Combined Total Spectral Count	COXIV_1 Spectral Count	COXIV_2 Spectral Count	COXIV_3 Spectral Count	NoPrimary_1 Spectral Count	NoPrimary_2 Spectral Count	NoPrimary_3 Spectral Count	TOM20_1 Spectral Count	TOM20_2 Spectral Count	TOM20_3 Spectral Count	COXIV_1 Unique Spectral Count	COXIV_2 Unique Spectral Count	COXIV_3 Unique Spectral Count	NoPrimary_1 Unique Spectral Count	NoPrimary_2 Unique Spectral Count	NoPrimary_3 Unique Spectral Count	TOM20_1 Unique Spectral Count	TOM20_2 Unique Spectral Count	TOM20_3 Unique Spectral Count	COXIV_1 Total Spectral Count	COXIV_2 Total Spectral Count	COXIV_3 Total Spectral Count	NoPrimary_1 Total Spectral Count	NoPrimary_2 Total Spectral Count	NoPrimary_3 Total Spectral Count	TOM20_1 Total Spectral Count	TOM20_2 Total Spectral Count	TOM20_3 Total Spectral Count	COXIV_1 Intensity	COXIV_2 Intensity	COXIV_3 Intensity	NoPrimary_1 Intensity	NoPrimary_2 Intensity	NoPrimary_3 Intensity	TOM20_1 Intensity	TOM20_2 Intensity	TOM20_3 Intensity
sp|A0A075B6S2|KVD29_HUMAN	A0A075B6S2	KVD29_HUMAN	IGKV2D-29	120	Homo sapiens	3:Protein inferred from homology	Immunoglobulin kappa variable 2D-29	0.9982	0.999	1	5	0	5	0	0	0	0	0	5	0	0	0	0	0	0	0	0	0	0	0	0	0	0	0	0	0	5	0	0	0	0	0	0	0	0	706712450	0	0	0
sp|A0A0B4J2D5|GAL3B_HUMAN	A0A0B4J2D5	GAL3B_HUMAN	GATD3B	268	Homo sapiens	5:Protein uncertain	Putative glutamine amidotransferase-like class 1 domain-containing protein 3B, mitochondrial	1	0.999	4	9	0	9	1	2	1	0	2	1	0	2	0	0	0	0	0	0	0	0	0	0	1	2	1	0	2	1	0	2	0	0	36357130	0	0	13464861	97346220	0	48049384	0
sp|A0AVT1|UBA6_HUMAN	A0AVT1	UBA6_HUMAN	UBA6	1052	Homo sapiens	1:Experimental evidence at protein level	Ubiquitin-like modifier-activating enzyme 6	1	0.999	13	31	31	31	5	5	5	1	1	3	4	2	5	5	5	5	1	1	3	4	2	5	5	5	5	1	1	3	4	2	5	156451040	238021970	242700500	0	11950328	73981690	92023500	9410557	251002350
sp|A0FGR8|ESYT2_HUMAN	A0FGR8	ESYT2_HUMAN	ESYT2	921	Homo sapiens	1:Experimental evidence at protein level	Extended synaptotagmin-2	1	0.9988	5	8	8	8	0	2	1	1	0	4	0	0	0	0	2	1	1	0	4	0	0	0	0	2	1	1	0	4	0	0	0	0	0	0	33558276	0	90668730	0	0	0
sp|A0MZ66|SHOT1_HUMAN	A0MZ66	SHOT1_HUMAN	SHTN1	631	Homo sapiens	1:Experimental evidence at protein level	Shootin-1	0.9925	0.9934	2	3	3	3	1	1	0	0	0	0	0	1	0	1	1	0	0	0	0	0	1	0	1	1	0	0	0	0	0	1	0	17127972	0	0	0	0	0	0	72449100	0
sp|A1A4S6|RHG10_HUMAN	A1A4S6	RHG10_HUMAN	ARHGAP10	786	Homo sapiens	1:Experimental evidence at protein level	Rho GTPase-activating protein 10	0.9996	0.997	3	5	4	5	3	0	0	0	1	0	1	0	0	2	0	0	0	1	0	1	0	0	3	0	0	0	1	0	1	0	0	17011710	0	0	0	3.13355e+06	0	4.67803e+06	0	0
sp|A1L0T0|HACL2_HUMAN	A1L0T0	HACL2_HUMAN	ILVBL	632	Homo sapiens	1:Experimental evidence at protein level	2-hydroxyacyl-CoA lyase 2	1	0.999	6	25	25	25	4	5	3	2	1	1	3	2	4	4	5	3	2	1	1	3	2	4	4	5	3	2	1	1	3	2	4	71893710	48153470	20465956	59312196	35261556	25318376	25554036	18460300	103023780
sp|A2RRP1|NBAS_HUMAN	A2RRP1	NBAS_HUMAN	NBAS	2371	Homo sapiens	1:Experimental evidence at protein level	NBAS subunit of NRZ tethering complex	1	0.999	14	34	34	34	4	6	3	3	2	4	6	3	3	4	6	3	3	2	4	6	3	3	4	6	3	3	2	4	6	3	3	45393216	52047890	46048452	57411136	35573172	246346700	72952200	24593274	27287576
sp|A3KMH1|VWA8_HUMAN	A3KMH1	VWA8_HUMAN	VWA8	1905	Homo sapiens	1:Experimental evidence at protein level	von Willebrand factor A domain-containing protein 8	1	0.999	12	18	18	18	7	5	3	0	0	0	0	2	1	7	5	3	0	0	0	0	2	1	7	5	3	0	0	0	0	2	1	181366030	80596710	65541510	0	0	0	0	73668560	9541088
sp|A3KN83|SBNO1_HUMAN	A3KN83	SBNO1_HUMAN	SBNO1	1393	Homo sapiens	1:Experimental evidence at protein level	Protein strawberry notch homolog 1	0.9593	0.9989	1	2	0	2	1	0	1	0	0	0	0	0	0	0	0	0	0	0	0	0	0	0	1	0	1	0	0	0	0	0	0	0	0	19189416	0	0	0	0	0	0
sp|A4D1E9|GTPBA_HUMAN	A4D1E9	GTPBA_HUMAN	GTPBP10	387	Homo sapiens	1:Experimental evidence at protein level	GTP-binding protein 10	0.9502	0.9987	1	1	1	1	0	1	0	0	0	0	0	0	0	0	1	0	0	0	0	0	0	0	0	1	0	0	0	0	0	0	0	0	0	0	0	0	0	0	0	0
sp|A4D1P6|WDR91_HUMAN	A4D1P6	WDR91_HUMAN	WDR91	747	Homo sapiens	1:Experimental evidence at protein level	WD repeat-containing protein 91	0.9016	0.9972	1	1	1	1	0	0	0	0	0	0	0	0	1	0	0	0	0	0	0	0	0	1	0	0	0	0	0	0	0	0	1	0	0	0	0	0	0	0	0	0
sp|A5PLN9|TPC13_HUMAN	A5PLN9	TPC13_HUMAN	TRAPPC13	417	Homo sapiens	1:Experimental evidence at protein level	Trafficking protein particle complex subunit 13	0.9993	0.998	2	4	4	4	1	1	1	0	0	0	0	1	0	1	1	1	0	0	0	0	1	0	1	1	1	0	0	0	0	1	0	5.74582e+06	0	3.40747e+06	0	0	0	0	0	0
sp|A5YKK6|CNOT1_HUMAN	A5YKK6	CNOT1_HUMAN	CNOT1	2376	Homo sapiens	1:Experimental evidence at protein level	CCR4-NOT transcription complex subunit 1	1	0.999	46	174	174	174	20	21	24	17	17	23	20	17	15	20	21	24	17	17	23	20	17	15	20	21	24	17	17	23	20	17	15	880613060	925003500	854266240	831707800	669332000	961015230	1045854500	771817200	842428300
sp|A6NCN2|KR87P_HUMAN	A6NCN2	KR87P_HUMAN	KRT87P	255	Homo sapiens	5:Protein uncertain	Putative keratin-87 protein	0	0.999	14	4	0	37	1	0	0	3	0	0	0	0	0	0	0	0	0	0	0	0	0	0	3	3	2	21	1	1	1	2	3	0	0	0	0	0	0	0	0	0
sp|A6NDG6|PGP_HUMAN	A6NDG6	PGP_HUMAN	PGP	321	Homo sapiens	1:Experimental evidence at protein level	Glycerol-3-phosphate phosphatase	0.9975	0.998	3	4	4	4	2	0	0	0	0	0	0	1	1	2	0	0	0	0	0	0	1	1	2	0	0	0	0	0	0	1	1	55676104	0	0	0	0	0	0	25611622	47583252
sp|A6NDU8|RIMC1_HUMAN	A6NDU8	RIMC1_HUMAN	RIMOC1	294	Homo sapiens	1:Experimental evidence at protein level	RAB7A-interacting MON1-CCZ1 complex subunit 1	0.9564	0.9988	1	4	4	4	0	0	1	1	0	0	1	0	1	0	0	1	1	0	0	1	0	1	0	0	1	1	0	0	1	0	1	0	0	14106269	15215568	0	0	0	0	15621250
sp|A6NHL2|TBAL3_HUMAN	A6NHL2	TBAL3_HUMAN	TUBAL3	446	Homo sapiens	1:Experimental evidence at protein level	Tubulin alpha chain-like 3	1	0.999	8	20	20	131	3	3	2	2	2	3	2	2	1	3	3	2	2	2	3	2	2	1	15	15	13	15	15	19	13	14	12	329638270	204849620	37644012	850172800	617086800	668892400	56669200	64609004	0
sp|A6NHR9|SMHD1_HUMAN	A6NHR9	SMHD1_HUMAN	SMCHD1	2005	Homo sapiens	1:Experimental evidence at protein level	Structural maintenance of chromosomes flexible hinge domain-containing protein 1	1	0.999	24	69	69	69	12	13	9	7	4	8	5	7	4	12	13	9	7	4	8	5	7	4	12	13	9	7	4	8	5	7	4	630129000	634323300	242888480	17720840000	184465470	116699990	75570500	87620160	27884758
sp|A6NNZ2|TBB8B_HUMAN	A6NNZ2	TBB8B_HUMAN	TUBB8B	444	Homo sapiens	1:Experimental evidence at protein level	Tubulin beta 8B	0.9978	0.9922	11	12	12	436	1	0	1	2	2	1	1	2	2	1	0	1	2	2	1	1	2	2	48	45	47	49	50	52	49	48	48	0	0	0	0	0	0	0	0	0
sp|A7E2V4|ZSWM8_HUMAN	A7E2V4	ZSWM8_HUMAN	ZSWIM8	1837	Homo sapiens	1:Experimental evidence at protein level	Zinc finger SWIM domain-containing protein 8	0.9761	0.9899	2	4	4	4	1	1	1	0	1	0	0	0	0	1	1	1	0	1	0	0	0	0	1	1	1	0	1	0	0	0	0	3.41345e+06	0	3.35136e+06	0	0	0	0	0	0
sp|A8CG34|P121C_HUMAN	A8CG34	P121C_HUMAN	POM121C	1229	Homo sapiens	1:Experimental evidence at protein level	Nuclear envelope pore membrane protein POM 121C	0.8893	0.9968	1	1	0	1	0	0	1	0	0	0	0	0	0	0	0	0	0	0	0	0	0	0	0	0	1	0	0	0	0	0	0	0	0	0	0	0	0	0	0	0
sp|A8MWD9|RUXGL_HUMAN	A8MWD9	RUXGL_HUMAN	SNRPGP15	76	Homo sapiens	5:Protein uncertain	Putative small nuclear ribonucleoprotein G-like protein 15	0.9999	0.999	3	13	0	13	3	1	2	2	2	0	1	1	1	0	0	0	0	0	0	0	0	0	3	1	2	2	2	0	1	1	1	174038780	52785444	131967070	50468280	50827344	0	26997802	27103816	27616612
sp|B1AK53|ESPN_HUMAN	B1AK53	ESPN_HUMAN	ESPN	854	Homo sapiens	1:Experimental evidence at protein level	Espin	0.6455	0.9861	2	1	1	3	1	0	0	0	0	0	0	0	0	1	0	0	0	0	0	0	0	0	1	0	1	0	0	1	0	0	0	0	0	0	0	0	0	0	0	0
sp|B5ME19|EIFCL_HUMAN	B5ME19	EIFCL_HUMAN	EIF3CL	914	Homo sapiens	1:Experimental evidence at protein level	Eukaryotic translation initiation factor 3 subunit C-like protein	1	0.999	33	286	0	286	32	35	33	31	29	25	30	37	34	0	0	0	0	0	0	0	0	0	32	35	33	31	29	25	30	37	34	3467054800	4546548700	3741517800	3014909400	3173540000	2673801200	3398855400	3240884200	3346285000
sp|B9A064|IGLL5_HUMAN	B9A064	IGLL5_HUMAN	IGLL5	214	Homo sapiens	2:Experimental evidence at transcript level	Immunoglobulin lambda-like polypeptide 5	0.8746	0.9963	1	3	3	3	2	0	1	0	0	0	0	0	0	2	0	1	0	0	0	0	0	0	2	0	1	0	0	0	0	0	0	0	0	62471980	0	0	0	0	0	0
sp|E9PAV3|NACAM_HUMAN	E9PAV3	NACAM_HUMAN	NACA	2078	Homo sapiens	1:Experimental evidence at protein level	Nascent polypeptide-associated complex subunit alpha, muscle-specific form	0.8947	0.997	1	3	0	3	1	0	0	0	1	1	0	0	0	0	0	0	0	0	0	0	0	0	1	0	0	0	1	1	0	0	0	468836600	0	0	0	493655550	0	0	0	0
sp|E9PQ53|NDUCR_HUMAN	E9PQ53	NDUCR_HUMAN	NDUFC2-KCTD14	114	Homo sapiens	1:Experimental evidence at protein level	NADH dehydrogenase [ubiquinone] 1 subunit C2, isoform 2	0.6158	0.9842	1	5	0	5	1	1	1	0	0	1	1	0	0	0	0	0	0	0	0	0	0	0	1	1	1	0	0	1	1	0	0	17085148	20452804	15597230	0	0	10106872	7767975	0	0
sp|E9PRG8|CK098_HUMAN	E9PRG8	CK098_HUMAN	C11orf98	123	Homo sapiens	4:Protein predicted	Uncharacterized protein C11orf98	1	0.999	8	74	74	74	7	8	6	9	8	10	8	8	10	7	8	6	9	8	10	8	8	10	7	8	6	9	8	10	8	8	10	393499330	460589800	433863700	963632200	830371800	1176001300	637892740	605428350	812397000
sp|O00116|ADAS_HUMAN	O00116	ADAS_HUMAN	AGPS	658	Homo sapiens	1:Experimental evidence at protein level	Alkyldihydroxyacetonephosphate synthase, peroxisomal	1	0.999	21	141	141	141	12	13	11	16	18	18	18	16	19	12	13	11	16	18	18	18	16	19	12	13	11	16	18	18	18	16	19	524695900	551743700	601806500	1145181800	1062209500	1314283400	1155553700	1265822800	1170362100
sp|O00139|KIF2A_HUMAN	O00139	KIF2A_HUMAN	KIF2A	706	Homo sapiens	1:Experimental evidence at protein level	Kinesin-like protein KIF2A	1	0.999	10	24	24	24	2	4	2	1	3	4	3	3	2	2	4	2	1	3	4	3	3	2	2	4	2	1	3	4	3	3	2	9177158	140781250	0	16053252	106395144	103497720	116727790	246159260	26584588
sp|O00142|KITM_HUMAN	O00142	KITM_HUMAN	TK2	265	Homo sapiens	1:Experimental evidence at protein level	Thymidine kinase 2, mitochondrial	0.9999	0.998	3	5	5	5	1	1	2	0	0	0	0	1	0	1	1	2	0	0	0	0	1	0	1	1	2	0	0	0	0	1	0	24552432	18520960	17623226	0	0	0	0	157749810	0
sp|O00148|DX39A_HUMAN	O00148	DX39A_HUMAN	DDX39A	427	Homo sapiens	1:Experimental evidence at protein level	ATP-dependent RNA helicase DDX39A	1	0.999	18	32	32	151	4	5	6	4	2	2	3	3	3	4	5	6	4	2	2	3	3	3	20	21	21	16	12	13	16	16	16	126455150	220080340	213391900	193361490	114207970	140209700	73999360	83190510	97321750
sp|O00151|PDLI1_HUMAN	O00151	PDLI1_HUMAN	PDLIM1	329	Homo sapiens	1:Experimental evidence at protein level	PDZ and LIM domain protein 1	1	0.999	20	146	146	146	17	13	11	13	15	22	17	20	18	17	13	11	13	15	22	17	20	18	17	13	11	13	15	22	17	20	18	1445996900	1866904400	1918080600	2080367000	1897107800	2458066400	1824531500	2367400000	1493121200
sp|O00154|BACH_HUMAN	O00154	BACH_HUMAN	ACOT7	380	Homo sapiens	1:Experimental evidence at protein level	Cytosolic acyl coenzyme A thioester hydrolase	1	0.999	11	44	39	44	8	6	8	2	5	5	3	3	4	7	5	7	2	4	5	3	3	3	8	6	8	2	5	5	3	3	4	552223000	400228350	353594430	120998340	199995520	273820160	192807180	163647440	189303890
sp|O00159|MYO1C_HUMAN	O00159	MYO1C_HUMAN	MYO1C	1063	Homo sapiens	1:Experimental evidence at protein level	Unconventional myosin-Ic	1	0.999	50	371	367	371	45	41	41	45	42	38	41	41	37	45	41	41	44	41	36	41	41	37	45	41	41	45	42	38	41	41	37	4429097500	4162606600	4516555300	5645040600	5249092600	3678564400	4878128600	5264119000	5052448000
sp|O00165|HAX1_HUMAN	O00165	HAX1_HUMAN	HAX1	279	Homo sapiens	1:Experimental evidence at protein level	HCLS1-associated protein X-1	0.9996	0.9985	1	5	5	5	0	2	0	0	0	0	1	1	1	0	2	0	0	0	0	1	1	1	0	2	0	0	0	0	1	1	1	0	17228580	0	0	0	0	6.32871e+06	51233764	6.21417e+06
sp|O00170|AIP_HUMAN	O00170	AIP_HUMAN	AIP	330	Homo sapiens	1:Experimental evidence at protein level	AH receptor-interacting protein	1	0.999	7	22	22	22	3	3	2	3	2	2	1	3	3	3	3	2	3	2	2	1	3	3	3	3	2	3	2	2	1	3	3	94880024	117812104	98683110	187093650	82208504	121439090	96194550	117258344	118018620
sp|O00178|GTPB1_HUMAN	O00178	GTPB1_HUMAN	GTPBP1	669	Homo sapiens	1:Experimental evidence at protein level	GTP-binding protein 1	0.9999	0.9979	3	4	4	4	0	1	1	1	1	0	0	0	0	0	1	1	1	1	0	0	0	0	0	1	1	1	1	0	0	0	0	0	27026542	0	0	0	0	0	0	0
sp|O00186|STXB3_HUMAN	O00186	STXB3_HUMAN	STXBP3	592	Homo sapiens	1:Experimental evidence at protein level	Syntaxin-binding protein 3	1	0.9987	8	23	23	23	2	1	1	3	4	4	4	1	3	2	1	1	3	4	4	4	1	3	2	1	1	3	4	4	4	1	3	25779812	31113806	0	25296394	47380940	82021416	98149256	26945480	95769740
sp|O00193|SMAP_HUMAN	O00193	SMAP_HUMAN	SMAP	183	Homo sapiens	1:Experimental evidence at protein level	Small acidic protein	0.8591	0.9958	1	3	3	3	0	1	0	0	0	1	1	0	0	0	1	0	0	0	1	1	0	0	0	1	0	0	0	1	1	0	0	0	28176584	0	0	0	36928170	22883946	0	0
sp|O00203|AP3B1_HUMAN	O00203	AP3B1_HUMAN	AP3B1	1094	Homo sapiens	1:Experimental evidence at protein level	AP-3 complex subunit beta-1	1	0.999	22	118	103	118	18	15	14	10	9	6	17	15	14	15	12	12	9	8	6	15	13	13	18	15	14	10	9	6	17	15	14	987253250	800951600	986027970	645113340	526559260	313099600	773851650	792586200	660001860
sp|O00217|NDUS8_HUMAN	O00217	NDUS8_HUMAN	NDUFS8	210	Homo sapiens	1:Experimental evidence at protein level	NADH dehydrogenase [ubiquinone] iron-sulfur protein 8, mitochondrial	1	0.9988	3	14	14	14	2	2	2	2	2	1	1	1	1	2	2	2	2	2	1	1	1	1	2	2	2	2	2	1	1	1	1	0	16204316	0	29053768	13731740	15371855	13819961	0	0
sp|O00231|PSD11_HUMAN	O00231	PSD11_HUMAN	PSMD11	422	Homo sapiens	1:Experimental evidence at protein level	26S proteasome non-ATPase regulatory subunit 11	1	0.999	20	107	107	107	19	20	18	7	7	8	7	10	11	19	20	18	7	7	8	7	10	11	19	20	18	7	7	8	7	10	11	1645491100	1783186700	1541306400	468112960	583301060	692165600	442596540	784998140	951809700
sp|O00232|PSD12_HUMAN	O00232	PSD12_HUMAN	PSMD12	456	Homo sapiens	1:Experimental evidence at protein level	26S proteasome non-ATPase regulatory subunit 12	1	0.999	24	132	132	132	21	16	18	12	15	10	12	14	14	21	16	18	12	15	10	12	14	14	21	16	18	12	15	10	12	14	14	1465857900	959108030	1010885570	578685900	893336260	506256500	489843970	692539200	672543800
sp|O00233|PSMD9_HUMAN	O00233	PSMD9_HUMAN	PSMD9	223	Homo sapiens	1:Experimental evidence at protein level	26S proteasome non-ATPase regulatory subunit 9	1	0.999	7	18	18	18	2	2	1	1	3	3	1	3	2	2	2	1	1	3	3	1	3	2	2	2	1	1	3	3	1	3	2	18633904	18422204	19827180	17628306	81062500	52353416	36232588	65844268	43686896
sp|O00255|MEN1_HUMAN	O00255	MEN1_HUMAN	MEN1	615	Homo sapiens	1:Experimental evidence at protein level	Menin	0.9991	0.999	2	2	2	2	1	0	0	0	0	1	0	0	0	1	0	0	0	0	1	0	0	0	1	0	0	0	0	1	0	0	0	30185140	0	0	0	0	0	0	0	0
sp|O00264|PGRC1_HUMAN	O00264	PGRC1_HUMAN	PGRMC1	195	Homo sapiens	1:Experimental evidence at protein level	Membrane-associated progesterone receptor component 1	0.9026	0.9972	2	5	5	6	1	0	1	0	0	1	0	1	1	1	0	1	0	0	1	0	1	1	1	0	1	0	1	1	0	1	1	68187384	0	0	0	0	60637370	0	62823900	42505696
sp|O00267|SPT5H_HUMAN	O00267	SPT5H_HUMAN	SUPT5H	1087	Homo sapiens	1:Experimental evidence at protein level	Transcription elongation factor SPT5	1	0.9989	8	16	16	16	2	3	5	1	2	0	0	0	3	2	3	5	1	2	0	0	0	3	2	3	5	1	2	0	0	0	3	44713100	43192344	75825580	17289002	0	0	0	0	0
sp|O00273|DFFA_HUMAN	O00273	DFFA_HUMAN	DFFA	331	Homo sapiens	1:Experimental evidence at protein level	DNA fragmentation factor subunit alpha	0.9958	0.9986	2	4	4	4	1	0	1	0	0	0	1	0	1	1	0	1	0	0	0	1	0	1	1	0	1	0	0	0	1	0	1	17333038	0	0	0	0	0	0	0	30913800
sp|O00299|CLIC1_HUMAN	O00299	CLIC1_HUMAN	CLIC1	241	Homo sapiens	1:Experimental evidence at protein level	Chloride intracellular channel protein 1	1	0.999	16	122	122	122	15	14	14	10	11	13	16	15	14	15	14	14	10	11	13	16	15	14	15	14	14	10	11	13	16	15	14	1520629000	1630743300	1472320000	1661883800	1636734700	1351341800	1555654500	1873187200	2088209500
sp|O00303|EIF3F_HUMAN	O00303	EIF3F_HUMAN	EIF3F	357	Homo sapiens	1:Experimental evidence at protein level	Eukaryotic translation initiation factor 3 subunit F	1	0.999	10	31	31	31	10	6	4	1	2	2	2	2	2	10	6	4	1	2	2	2	2	2	10	6	4	1	2	2	2	2	2	315163260	242370260	74992080	0	107878320	17690228	0	68908650	23268466
sp|O00330|ODPX_HUMAN	O00330	ODPX_HUMAN	PDHX	501	Homo sapiens	1:Experimental evidence at protein level	Pyruvate dehydrogenase protein X component, mitochondrial	1	0.9988	4	7	7	7	2	2	2	0	0	0	0	0	1	2	2	2	0	0	0	0	0	1	2	2	2	0	0	0	0	0	1	11814667	16522669	0	0	0	0	0	0	6462666
sp|O00399|DCTN6_HUMAN	O00399	DCTN6_HUMAN	DCTN6	190	Homo sapiens	1:Experimental evidence at protein level	Dynactin subunit 6	0.9999	0.9988	2	5	5	5	1	0	0	0	0	0	1	2	1	1	0	0	0	0	0	1	2	1	1	0	0	0	0	0	1	2	1	66375148	0	0	0	0	0	0	55579364	50924428
sp|O00401|WASL_HUMAN	O00401	WASL_HUMAN	WASL	505	Homo sapiens	1:Experimental evidence at protein level	Actin nucleation-promoting factor WASL	0.9936	0.9936	2	6	6	6	1	1	1	0	1	0	1	1	0	1	1	1	0	1	0	1	1	0	1	1	1	0	1	0	1	1	0	0	0	0	0	0	0	0	0	0
sp|O00410|IPO5_HUMAN	O00410	IPO5_HUMAN	IPO5	1097	Homo sapiens	1:Experimental evidence at protein level	Importin-5	1	0.999	48	483	445	483	57	55	48	51	51	45	64	56	56	53	50	44	47	47	39	61	52	52	57	55	48	51	51	45	64	56	56	7666316000	6597285000	6923748000	6330266000	6571256000	5348195000	7510850600	8235072500	8674596000
sp|O00418|EF2K_HUMAN	O00418	EF2K_HUMAN	EEF2K	725	Homo sapiens	1:Experimental evidence at protein level	Eukaryotic elongation factor 2 kinase	1	0.995	5	6	6	6	0	1	0	0	1	3	0	1	0	0	1	0	0	1	3	0	1	0	0	1	0	0	1	3	0	1	0	0	6160166	0	0	0	13154616	0	0	0
sp|O00423|EMAL1_HUMAN	O00423	EMAL1_HUMAN	EML1	815	Homo sapiens	1:Experimental evidence at protein level	Echinoderm microtubule-associated protein-like 1	0.9627	0.9859	3	4	4	4	1	0	0	0	0	2	0	0	1	1	0	0	0	0	2	0	0	1	1	0	0	0	0	2	0	0	1	60524504	0	0	0	0	0	0	0	0
sp|O00425|IF2B3_HUMAN	O00425	IF2B3_HUMAN	IGF2BP3	579	Homo sapiens	1:Experimental evidence at protein level	Insulin-like growth factor 2 mRNA-binding protein 3	1	0.999	7	16	6	16	1	1	1	3	1	1	2	3	3	0	0	0	2	0	0	1	1	2	1	1	1	3	1	1	2	3	3	19198334	50623504	18464774	132137200	30823364	10016931	15581256	16226331	16860700
sp|O00429|DNM1L_HUMAN	O00429	DNM1L_HUMAN	DNM1L	736	Homo sapiens	1:Experimental evidence at protein level	Dynamin-1-like protein	1	0.999	47	322	322	322	40	35	34	26	27	19	51	43	47	40	35	34	26	27	19	51	43	47	40	35	34	26	27	19	51	43	47	3620769300	3102994400	2757445400	1398136200	1660332700	1528459900	4824746000	4373784600	5010226700
sp|O00442|RTCA_HUMAN	O00442	RTCA_HUMAN	RTCA	366	Homo sapiens	1:Experimental evidence at protein level	RNA 3'-terminal phosphate cyclase	0.9984	0.9988	2	5	5	5	0	2	0	0	1	1	1	0	0	0	2	0	0	1	1	1	0	0	0	2	0	0	1	1	1	0	0	0	0	0	0	21688846	0	0	0	0
sp|O00443|P3C2A_HUMAN	O00443	P3C2A_HUMAN	PIK3C2A	1686	Homo sapiens	1:Experimental evidence at protein level	Phosphatidylinositol 4-phosphate 3-kinase C2 domain-containing subunit alpha	1	0.999	4	4	4	4	0	0	1	1	0	1	1	0	0	0	0	1	1	0	1	1	0	0	0	0	1	1	0	1	1	0	0	0	0	0	40680430	0	167328400	48788700	0	0
sp|O00459|P85B_HUMAN	O00459	P85B_HUMAN	PIK3R2	728	Homo sapiens	1:Experimental evidence at protein level	Phosphatidylinositol 3-kinase regulatory subunit beta	0.9949	0.998	2	2	2	2	0	0	0	0	0	0	1	0	1	0	0	0	0	0	0	1	0	1	0	0	0	0	0	0	1	0	1	0	0	0	0	0	0	13858224	0	0
sp|O00461|GOLI4_HUMAN	O00461	GOLI4_HUMAN	GOLIM4	696	Homo sapiens	1:Experimental evidence at protein level	Golgi integral membrane protein 4	1	0.9983	3	7	7	7	1	1	0	0	0	0	2	1	2	1	1	0	0	0	0	2	1	2	1	1	0	0	0	0	2	1	2	21112312	2940569	0	0	0	0	5.07926e+06	5.52239e+06	3603819
sp|O00468|AGRIN_HUMAN	O00468	AGRIN_HUMAN	AGRN	2068	Homo sapiens	1:Experimental evidence at protein level	Agrin	0.9368	0.9983	1	1	1	1	0	0	0	0	0	1	0	0	0	0	0	0	0	0	1	0	0	0	0	0	0	0	0	1	0	0	0	0	0	0	0	0	0	0	0	0
sp|O00469|PLOD2_HUMAN	O00469	PLOD2_HUMAN	PLOD2	737	Homo sapiens	1:Experimental evidence at protein level	Procollagen-lysine,2-oxoglutarate 5-dioxygenase 2	1	0.999	17	60	60	60	7	8	9	2	4	6	7	8	9	7	8	9	2	4	6	7	8	9	7	8	9	2	4	6	7	8	9	327188800	431727650	370833340	167725140	270098100	256075060	627892800	557360060	430733800
sp|O00471|EXOC5_HUMAN	O00471	EXOC5_HUMAN	EXOC5	708	Homo sapiens	1:Experimental evidence at protein level	Exocyst complex component 5	1	0.999	26	97	97	104	12	8	8	14	16	13	10	9	7	12	8	8	14	16	13	10	9	7	13	9	9	14	16	14	12	9	8	352761920	217503740	223231100	608222900	526302370	885607100	295116130	239586030	281918880
sp|O00483|NDUA4_HUMAN	O00483	NDUA4_HUMAN	NDUFA4	81	Homo sapiens	1:Experimental evidence at protein level	Cytochrome c oxidase subunit NDUFA4	1	0.999	3	17	17	17	3	2	1	2	2	2	2	2	1	3	2	1	2	2	2	2	2	1	3	2	1	2	2	2	2	2	1	78226180	63541692	26346938	71290760	90740616	0	0	78341070	0
sp|O00487|PSDE_HUMAN	O00487	PSDE_HUMAN	PSMD14	310	Homo sapiens	1:Experimental evidence at protein level	26S proteasome non-ATPase regulatory subunit 14	1	0.999	7	46	46	46	9	8	7	1	3	3	4	4	7	9	8	7	1	3	3	4	4	7	9	8	7	1	3	3	4	4	7	544447000	510822660	519163940	37398920	127022430	118566370	283378660	322948100	346526400
sp|O00505|IMA4_HUMAN	O00505	IMA4_HUMAN	KPNA3	521	Homo sapiens	1:Experimental evidence at protein level	Importin subunit alpha-4	1	0.999	8	23	23	34	3	2	3	3	3	2	3	2	2	3	2	3	3	3	2	3	2	2	4	3	5	4	5	3	5	3	2	108955390	93543224	104145220	59127016	169866660	53456856	179278720	85900900	97402140
sp|O00506|STK25_HUMAN	O00506	STK25_HUMAN	STK25	426	Homo sapiens	1:Experimental evidence at protein level	Serine/threonine-protein kinase 25	1	0.999	5	23	1	23	2	3	3	2	2	2	4	3	2	0	0	0	0	0	0	1	0	0	2	3	3	2	2	2	4	3	2	129529980	106974740	99595860	102213330	87775570	65600320	84772850	98319600	86372380
sp|O00507|USP9Y_HUMAN	O00507	USP9Y_HUMAN	USP9Y	2555	Homo sapiens	2:Experimental evidence at transcript level	Probable ubiquitin carboxyl-terminal hydrolase FAF-Y	0.9962	0.9856	24	4	4	100	1	1	0	1	1	0	0	0	0	1	1	0	1	1	0	0	0	0	12	10	10	8	10	15	14	13	8	31052650	37829010	0	0	49704064	0	0	0	0
sp|O00522|KRIT1_HUMAN	O00522	KRIT1_HUMAN	KRIT1	736	Homo sapiens	1:Experimental evidence at protein level	Krev interaction trapped protein 1	0.9845	0.995	2	11	11	11	1	2	2	1	1	0	1	2	1	1	2	2	1	1	0	1	2	1	1	2	2	1	1	0	1	2	1	42450950	50498068	36657084	51437776	87299944	0	17512806	61551736	47826830
sp|O00541|PESC_HUMAN	O00541	PESC_HUMAN	PES1	588	Homo sapiens	1:Experimental evidence at protein level	Pescadillo homolog	1	0.999	12	46	46	46	7	5	4	5	6	5	5	4	5	7	5	4	5	6	5	5	4	5	7	5	4	5	6	5	5	4	5	228249860	61398640	89461464	168710510	196784770	125566170	198373090	90055940	202429620
sp|O00567|NOP56_HUMAN	O00567	NOP56_HUMAN	NOP56	594	Homo sapiens	1:Experimental evidence at protein level	Nucleolar protein 56	1	0.999	24	146	146	146	15	12	17	19	18	12	16	18	19	15	12	17	19	18	12	16	18	19	15	12	17	19	18	12	16	18	19	651111200	593581800	999834600	1260650200	1252354800	705335040	716229300	5513792000	1073710600
sp|O00571|DDX3X_HUMAN	O00571	DDX3X_HUMAN	DDX3X	662	Homo sapiens	1:Experimental evidence at protein level	ATP-dependent RNA helicase DDX3X	1	0.999	35	288	96	310	37	31	28	34	30	33	28	36	31	13	10	10	11	11	10	8	12	11	41	35	32	35	34	34	29	37	33	5148211700	4221258800	4161290500	4893948400	4995281400	4524156400	3867349200	4778702300	4740478500
sp|O00622|CCN1_HUMAN	O00622	CCN1_HUMAN	CCN1	381	Homo sapiens	1:Experimental evidence at protein level	CCN family member 1	1	0.999	16	95	95	95	11	12	7	13	14	13	10	8	7	11	12	7	13	14	13	10	8	7	11	12	7	13	14	13	10	8	7	703342600	739670850	291701570	1178601900	792445200	1365863400	1076055000	432161920	557213630
sp|O00629|IMA3_HUMAN	O00629	IMA3_HUMAN	KPNA4	521	Homo sapiens	1:Experimental evidence at protein level	Importin subunit alpha-3	1	0.999	10	31	20	31	7	3	4	3	3	2	5	2	2	6	2	2	2	1	1	3	1	2	7	3	4	3	3	2	5	2	2	1482928500	1469050500	186166340	2583664600	179456290	140170980	258159800	99632140	73424860
sp|O00743|PPP6_HUMAN	O00743	PPP6_HUMAN	PPP6C	305	Homo sapiens	1:Experimental evidence at protein level	Serine/threonine-protein phosphatase 6 catalytic subunit	1	0.999	9	37	37	37	5	4	4	3	4	4	4	2	7	5	4	4	3	4	4	4	2	7	5	4	4	3	4	4	4	2	7	136449200	165765420	114506660	147442930	281747330	219822640	84993350	50946776	172661310
sp|O00767|SCD_HUMAN	O00767	SCD_HUMAN	SCD	359	Homo sapiens	1:Experimental evidence at protein level	Stearoyl-CoA desaturase	0.9998	0.9983	2	8	8	8	1	1	1	1	1	1	1	1	0	1	1	1	1	1	1	1	1	0	1	1	1	1	1	1	1	1	0	0	0	0	0	14228559	14501938	20110388	17295384	0
sp|O14492|SH2B2_HUMAN	O14492	SH2B2_HUMAN	SH2B2	632	Homo sapiens	1:Experimental evidence at protein level	SH2B adapter protein 2	0.9726	0.9888	2	2	2	2	0	0	0	0	0	0	1	0	1	0	0	0	0	0	0	1	0	1	0	0	0	0	0	0	1	0	1	0	0	0	0	0	0	0	0	23173364
sp|O14497|ARI1A_HUMAN	O14497	ARI1A_HUMAN	ARID1A	2285	Homo sapiens	1:Experimental evidence at protein level	AT-rich interactive domain-containing protein 1A	1	0.9985	5	5	5	5	1	2	1	0	0	1	0	0	0	1	2	1	0	0	1	0	0	0	1	2	1	0	0	1	0	0	0	0	21398876	31068650	0	0	0	0	0	0
sp|O14513|NCKP5_HUMAN	O14513	NCKP5_HUMAN	NCKAP5	1909	Homo sapiens	1:Experimental evidence at protein level	Nck-associated protein 5	0.9069	0.9872	1	1	1	1	0	1	0	0	0	0	0	0	0	0	1	0	0	0	0	0	0	0	0	1	0	0	0	0	0	0	0	0	0	0	0	0	0	0	0	0
sp|O14524|NEMP1_HUMAN	O14524	NEMP1_HUMAN	NEMP1	444	Homo sapiens	1:Experimental evidence at protein level	Nuclear envelope integral membrane protein 1	0.8437	0.9953	1	1	1	1	0	0	0	0	0	0	0	1	0	0	0	0	0	0	0	0	1	0	0	0	0	0	0	0	0	1	0	0	0	0	0	0	0	0	0	0
sp|O14545|TRAD1_HUMAN	O14545	TRAD1_HUMAN	TRAFD1	582	Homo sapiens	1:Experimental evidence at protein level	TRAF-type zinc finger domain-containing protein 1	1	0.999	8	21	21	21	5	2	0	3	3	3	2	2	1	5	2	0	3	3	3	2	2	1	5	2	0	3	3	3	2	2	1	21462512	9874028	0	28215458	67211980	50344028	19553436	13462328	8729806
sp|O14578|CTRO_HUMAN	O14578	CTRO_HUMAN	CIT	2027	Homo sapiens	1:Experimental evidence at protein level	Citron Rho-interacting kinase	1	0.9988	15	18	18	18	7	0	2	0	3	2	1	1	2	7	0	2	0	3	2	1	1	2	7	0	2	0	3	2	1	1	2	10936087	0	59822970	0	55987370	0	0	0	0
sp|O14579|COPE_HUMAN	O14579	COPE_HUMAN	COPE	308	Homo sapiens	1:Experimental evidence at protein level	Coatomer subunit epsilon	1	0.999	4	25	25	25	3	3	2	2	3	3	4	3	2	3	3	2	2	3	3	4	3	2	3	3	2	2	3	3	4	3	2	71655940	54707504	24055862	30694724	81247970	101819600	109822400	130264690	97500536
sp|O14602|IF1AY_HUMAN	O14602	IF1AY_HUMAN	EIF1AY	144	Homo sapiens	1:Experimental evidence at protein level	Eukaryotic translation initiation factor 1A, Y-chromosomal	0.697	0.989	1	2	0	2	1	1	0	0	0	0	0	0	0	0	0	0	0	0	0	0	0	0	1	1	0	0	0	0	0	0	0	0	5.08159e+06	0	0	0	0	0	0	0
sp|O14617|AP3D1_HUMAN	O14617	AP3D1_HUMAN	AP3D1	1153	Homo sapiens	1:Experimental evidence at protein level	AP-3 complex subunit delta-1	1	0.999	31	225	225	225	24	21	20	24	30	24	29	26	27	24	21	20	24	30	24	29	26	27	24	21	20	24	30	24	29	26	27	1215240600	1126955500	1202023000	1571397000	1751854500	1484344300	1392732200	1493177300	1233881500
sp|O14639|ABLM1_HUMAN	O14639	ABLM1_HUMAN	ABLIM1	778	Homo sapiens	1:Experimental evidence at protein level	Actin-binding LIM protein 1	0.9999	0.997	4	8	8	8	1	0	0	2	1	3	1	0	0	1	0	0	2	1	3	1	0	0	1	0	0	2	1	3	1	0	0	9447809	0	0	16787464	13628324	33619324	38383028	0	0
sp|O14641|DVL2_HUMAN	O14641	DVL2_HUMAN	DVL2	736	Homo sapiens	1:Experimental evidence at protein level	Segment polarity protein dishevelled homolog DVL-2	0.9682	0.9917	2	3	2	3	1	1	0	0	0	0	1	0	0	1	1	0	0	0	0	0	0	0	1	1	0	0	0	0	1	0	0	0	0	0	0	0	0	0	0	0
sp|O14646|CHD1_HUMAN	O14646	CHD1_HUMAN	CHD1	1710	Homo sapiens	1:Experimental evidence at protein level	Chromodomain-helicase-DNA-binding protein 1	0.9981	0.9981	2	2	1	2	1	0	0	0	0	1	0	0	0	1	0	0	0	0	0	0	0	0	1	0	0	0	0	1	0	0	0	9223979	0	0	0	0	27611868	0	0	0
sp|O14672|ADA10_HUMAN	O14672	ADA10_HUMAN	ADAM10	748	Homo sapiens	1:Experimental evidence at protein level	Disintegrin and metalloproteinase domain-containing protein 10	1	0.9984	4	7	7	7	1	1	1	1	0	0	0	2	1	1	1	1	1	0	0	0	2	1	1	1	1	1	0	0	0	2	1	14370190	0	0	0	0	0	0	50062376	50790210
sp|O14681|EI24_HUMAN	O14681	EI24_HUMAN	EI24	340	Homo sapiens	1:Experimental evidence at protein level	Etoposide-induced protein 2.4 homolog	0.7228	0.9902	1	1	1	1	0	1	0	0	0	0	0	0	0	0	1	0	0	0	0	0	0	0	0	1	0	0	0	0	0	0	0	0	39917616	0	0	0	0	0	0	0
sp|O14682|ENC1_HUMAN	O14682	ENC1_HUMAN	ENC1	589	Homo sapiens	1:Experimental evidence at protein level	Ectoderm-neural cortex protein 1	0.8761	0.9964	1	2	2	2	0	0	0	0	1	1	0	0	0	0	0	0	0	1	1	0	0	0	0	0	0	0	1	1	0	0	0	0	0	0	0	0	0	0	0	0
sp|O14727|APAF_HUMAN	O14727	APAF_HUMAN	APAF1	1248	Homo sapiens	1:Experimental evidence at protein level	Apoptotic protease-activating factor 1	1	0.9985	4	11	11	11	2	0	1	0	1	2	1	1	3	2	0	1	0	1	2	1	1	3	2	0	1	0	1	2	1	1	3	15081801	0	0	0	44654172	81909370	26416856	28012946	40388100
sp|O14744|ANM5_HUMAN	O14744	ANM5_HUMAN	PRMT5	637	Homo sapiens	1:Experimental evidence at protein level	Protein arginine N-methyltransferase 5	1	0.999	18	93	93	93	14	11	10	8	9	12	10	9	10	14	11	10	8	9	12	10	9	10	14	11	10	8	9	12	10	9	10	1000868300	743137860	448858940	492913150	598595000	857749800	475024130	469275260	642311040
sp|O14745|NHRF1_HUMAN	O14745	NHRF1_HUMAN	SLC9A3R1	358	Homo sapiens	1:Experimental evidence at protein level	Na(+)/H(+) exchange regulatory cofactor NHE-RF1	1	0.999	7	44	44	44	5	5	3	5	6	4	5	6	5	5	5	3	5	6	4	5	6	5	5	5	3	5	6	4	5	6	5	222011940	349889630	91512630	282672450	253415920	247636420	282113400	181196700	239433440
sp|O14757|CHK1_HUMAN	O14757	CHK1_HUMAN	CHEK1	476	Homo sapiens	1:Experimental evidence at protein level	Serine/threonine-protein kinase Chk1	0.9938	0.9934	2	2	2	2	0	0	1	0	0	1	0	0	0	0	0	1	0	0	1	0	0	0	0	0	1	0	0	1	0	0	0	0	0	0	0	0	4456640	0	0	0
sp|O14776|TCRG1_HUMAN	O14776	TCRG1_HUMAN	TCERG1	1098	Homo sapiens	1:Experimental evidence at protein level	Transcription elongation regulator 1	1	0.999	15	45	45	45	10	10	11	0	2	4	1	4	3	10	10	11	0	2	4	1	4	3	10	10	11	0	2	4	1	4	3	546785700	475079800	432461540	0	81417200	0	45621910	130805660	19633546
sp|O14777|NDC80_HUMAN	O14777	NDC80_HUMAN	NDC80	642	Homo sapiens	1:Experimental evidence at protein level	Kinetochore protein NDC80 homolog	1	0.9988	11	16	16	16	3	2	0	3	2	2	1	2	1	3	2	0	3	2	2	1	2	1	3	2	0	3	2	2	1	2	1	66625310	0	0	107126050	28091716	0	31231986	26531970	28190968
sp|O14782|KIF3C_HUMAN	O14782	KIF3C_HUMAN	KIF3C	793	Homo sapiens	1:Experimental evidence at protein level	Kinesin-like protein KIF3C	0	0.9977	1	2	0	2	0	0	0	0	0	0	0	1	1	0	0	0	0	0	0	0	0	0	0	0	0	0	0	0	0	1	1	0	0	0	0	0	0	0	120550000	151521520
sp|O14786|NRP1_HUMAN	O14786	NRP1_HUMAN	NRP1	923	Homo sapiens	1:Experimental evidence at protein level	Neuropilin-1	1	0.999	14	51	51	51	10	6	4	3	9	4	5	5	5	10	6	4	3	9	4	5	5	5	10	6	4	3	9	4	5	5	5	454506880	328266000	227650750	97574420	474987800	253516530	136457940	129155990	183107200
sp|O14787|TNPO2_HUMAN	O14787	TNPO2_HUMAN	TNPO2	897	Homo sapiens	1:Experimental evidence at protein level	Transportin-2	1	0.9986	12	12	12	74	3	2	1	1	0	0	4	1	0	3	2	1	1	0	0	4	1	0	10	8	8	9	5	7	11	8	8	71587800	51479250	0	73537060	0	0	100758180	6.11193e+06	0
sp|O14802|RPC1_HUMAN	O14802	RPC1_HUMAN	POLR3A	1390	Homo sapiens	1:Experimental evidence at protein level	DNA-directed RNA polymerase III subunit RPC1	0.7797	0.9928	1	1	1	1	0	1	0	0	0	0	0	0	0	0	1	0	0	0	0	0	0	0	0	1	0	0	0	0	0	0	0	0	15471482	0	0	0	0	0	0	0
sp|O14818|PSA7_HUMAN	O14818	PSA7_HUMAN	PSMA7	248	Homo sapiens	1:Experimental evidence at protein level	Proteasome subunit alpha type-7	1	0.999	9	52	37	52	7	6	7	4	5	8	5	5	5	4	4	5	2	4	6	4	4	4	7	6	7	4	5	8	5	5	5	467684220	381236350	563132860	334999870	368192580	371134720	328688030	364625660	212801140
sp|O14828|SCAM3_HUMAN	O14828	SCAM3_HUMAN	SCAMP3	347	Homo sapiens	1:Experimental evidence at protein level	Secretory carrier-associated membrane protein 3	1	0.999	4	10	10	10	0	2	3	2	1	0	1	1	0	0	2	3	2	1	0	1	1	0	0	2	3	2	1	0	1	1	0	0	51940892	56105430	54770610	9647798	0	17552410	13200213	0
sp|O14874|BCKD_HUMAN	O14874	BCKD_HUMAN	BCKDK	412	Homo sapiens	1:Experimental evidence at protein level	[3-methyl-2-oxobutanoate dehydrogenase [lipoamide]] kinase, mitochondrial	1	0.999	4	9	9	9	4	1	3	0	0	0	1	0	0	4	1	3	0	0	0	1	0	0	4	1	3	0	0	0	1	0	0	110014610	10170757	86560170	0	0	0	19080422	0	0
sp|O14879|IFIT3_HUMAN	O14879	IFIT3_HUMAN	IFIT3	490	Homo sapiens	1:Experimental evidence at protein level	Interferon-induced protein with tetratricopeptide repeats 3	1	0.9988	4	5	5	5	0	0	1	0	0	0	0	2	2	0	0	1	0	0	0	0	2	2	0	0	1	0	0	0	0	2	2	0	0	0	0	0	0	0	109083820	38256588
sp|O14880|MGST3_HUMAN	O14880	MGST3_HUMAN	MGST3	152	Homo sapiens	1:Experimental evidence at protein level	Microsomal glutathione S-transferase 3	1	0.999	3	31	31	31	5	3	4	3	2	2	4	4	4	5	3	4	3	2	2	4	4	4	5	3	4	3	2	2	4	4	4	524494560	251654370	462144640	265203860	254071140	222418430	332003100	456260900	278480900
sp|O14893|GEMI2_HUMAN	O14893	GEMI2_HUMAN	GEMIN2	280	Homo sapiens	1:Experimental evidence at protein level	Gem-associated protein 2	0.9235	0.9979	1	1	1	1	1	0	0	0	0	0	0	0	0	1	0	0	0	0	0	0	0	0	1	0	0	0	0	0	0	0	0	8492705	0	0	0	0	0	0	0	0
sp|O14908|GIPC1_HUMAN	O14908	GIPC1_HUMAN	GIPC1	333	Homo sapiens	1:Experimental evidence at protein level	PDZ domain-containing protein GIPC1	0.7284	0.9905	1	2	2	2	0	0	0	1	0	0	0	1	0	0	0	0	1	0	0	0	1	0	0	0	0	1	0	0	0	1	0	0	0	0	25906610	0	0	0	19760954	0
sp|O14920|IKKB_HUMAN	O14920	IKKB_HUMAN	IKBKB	756	Homo sapiens	1:Experimental evidence at protein level	Inhibitor of nuclear factor kappa-B kinase subunit beta	1	0.999	12	34	27	34	3	5	3	3	3	6	3	3	5	2	4	2	3	3	5	2	2	4	3	5	3	3	3	6	3	3	5	373969600	271690300	302231970	154191800	85707730	438992770	278257060	291527800	308448740
sp|O14929|HAT1_HUMAN	O14929	HAT1_HUMAN	HAT1	419	Homo sapiens	1:Experimental evidence at protein level	Histone acetyltransferase type B catalytic subunit	1	0.999	5	28	28	28	4	4	3	2	3	4	1	4	3	4	4	3	2	3	4	1	4	3	4	4	3	2	3	4	1	4	3	112407280	315102140	292411230	171899070	278035400	209565150	30188916	275949200	199598000
sp|O14936|CSKP_HUMAN	O14936	CSKP_HUMAN	CASK	926	Homo sapiens	1:Experimental evidence at protein level	Peripheral plasma membrane protein CASK	1	0.999	8	15	15	15	2	0	2	2	3	1	2	2	1	2	0	2	2	3	1	2	2	1	2	0	2	2	3	1	2	2	1	82613496	0	27716980	29584376	61977068	22582366	29136798	25990644	25029956
sp|O14949|QCR8_HUMAN	O14949	QCR8_HUMAN	UQCRQ	82	Homo sapiens	1:Experimental evidence at protein level	Cytochrome b-c1 complex subunit 8	1	0.999	8	81	81	81	9	9	8	9	7	12	8	8	11	9	9	8	9	7	12	8	8	11	9	9	8	9	7	12	8	8	11	667991550	702301440	624380540	1572088000	1489960600	2251016700	512922750	974235200	1241316400
sp|O14950|ML12B_HUMAN	O14950	ML12B_HUMAN	MYL12B	172	Homo sapiens	1:Experimental evidence at protein level	Myosin regulatory light chain 12B	1	0.999	10	99	0	99	14	13	17	9	7	10	10	10	9	0	0	0	0	0	0	0	0	0	14	13	17	9	7	10	10	10	9	2767169800	1917376600	1977066800	1455380100	1351198500	1697777400	1074347800	1482224400	1696834000
sp|O14964|HGS_HUMAN	O14964	HGS_HUMAN	HGS	777	Homo sapiens	1:Experimental evidence at protein level	Hepatocyte growth factor-regulated tyrosine kinase substrate	1	0.999	17	100	100	100	14	11	7	8	12	14	12	10	12	14	11	7	8	12	14	12	10	12	14	11	7	8	12	14	12	10	12	695297800	585446000	394815840	432320640	841658240	868346430	673420860	631669300	732351500
sp|O14972|VP26C_HUMAN	O14972	VP26C_HUMAN	VPS26C	297	Homo sapiens	1:Experimental evidence at protein level	Vacuolar protein sorting-associated protein 26C	0.9996	0.999	2	2	2	2	1	0	0	1	0	0	0	0	0	1	0	0	1	0	0	0	0	0	1	0	0	1	0	0	0	0	0	8303423	0	0	0	0	0	0	0	0
sp|O14974|MYPT1_HUMAN	O14974	MYPT1_HUMAN	PPP1R12A	1030	Homo sapiens	1:Experimental evidence at protein level	Protein phosphatase 1 regulatory subunit 12A	1	0.999	28	108	108	108	13	11	12	9	10	13	11	14	15	13	11	12	9	10	13	11	14	15	13	11	12	9	10	13	11	14	15	306386100	370169400	348598000	384600480	361880300	479098720	573212740	585839800	652844350
sp|O14976|GAK_HUMAN	O14976	GAK_HUMAN	GAK	1311	Homo sapiens	1:Experimental evidence at protein level	Cyclin-G-associated kinase	1	0.999	13	21	21	21	5	1	0	6	3	2	1	0	3	5	1	0	6	3	2	1	0	3	5	1	0	6	3	2	1	0	3	34726290	75283310	0	262877890	126681380	41539210	23449426	0	59152500
sp|O14979|HNRDL_HUMAN	O14979	HNRDL_HUMAN	HNRNPDL	420	Homo sapiens	1:Experimental evidence at protein level	Heterogeneous nuclear ribonucleoprotein D-like	1	0.999	12	51	51	79	10	6	5	7	5	5	6	4	3	10	6	5	7	5	5	6	4	3	13	9	9	10	7	9	9	7	6	535324160	398664260	365870140	737821630	432462820	665124000	261236210	345469920	202334850
sp|O14980|XPO1_HUMAN	O14980	XPO1_HUMAN	XPO1	1071	Homo sapiens	1:Experimental evidence at protein level	Exportin-1	1	0.999	42	365	365	365	46	47	43	35	38	33	43	40	40	46	47	43	35	38	33	43	40	40	46	47	43	35	38	33	43	40	40	5469388000	5143552500	5201381400	3692558800	4540823600	3037611500	4255840800	4323054000	4418660000
sp|O14981|BTAF1_HUMAN	O14981	BTAF1_HUMAN	BTAF1	1849	Homo sapiens	1:Experimental evidence at protein level	TATA-binding protein-associated factor 172	1	0.9989	10	23	23	23	3	3	1	3	4	3	1	2	3	3	3	1	3	4	3	1	2	3	3	3	1	3	4	3	1	2	3	100194360	29084940	47778310	19557706	90319020	134542560	0	4746581	4685948
sp|O15027|SC16A_HUMAN	O15027	SC16A_HUMAN	SEC16A	2357	Homo sapiens	1:Experimental evidence at protein level	Protein transport protein Sec16A	1	0.999	12	28	28	28	3	5	4	1	2	3	3	4	3	3	5	4	1	2	3	3	4	3	3	5	4	1	2	3	3	4	3	60462080	108001210	129726376	53840990	306065380	110823070	134346140	43146764	57626964
sp|O15031|PLXB2_HUMAN	O15031	PLXB2_HUMAN	PLXNB2	1838	Homo sapiens	1:Experimental evidence at protein level	Plexin-B2	1	0.999	21	57	57	57	8	7	6	2	5	9	8	7	5	8	7	6	2	5	9	8	7	5	8	7	6	2	5	9	8	7	5	200438720	84762270	166953800	47819680	90515064	178759460	231699260	165740700	156951520
sp|O15042|SR140_HUMAN	O15042	SR140_HUMAN	U2SURP	1029	Homo sapiens	1:Experimental evidence at protein level	U2 snRNP-associated SURP motif-containing protein	1	0.999	16	58	58	58	13	9	9	4	6	4	5	6	2	13	9	9	4	6	4	5	6	2	13	9	9	4	6	4	5	6	2	395800420	144067870	256057600	117951500	209640270	65780104	129508750	135768580	77736984
sp|O15056|SYNJ2_HUMAN	O15056	SYNJ2_HUMAN	SYNJ2	1496	Homo sapiens	1:Experimental evidence at protein level	Synaptojanin-2	1	0.999	9	17	16	17	4	1	2	1	2	1	2	1	3	4	1	2	1	2	0	2	1	3	4	1	2	1	2	1	2	1	3	30560724	34360136	32739298	2.51715e+06	32696616	0	35943256	30333444	66249796
sp|O15067|PUR4_HUMAN	O15067	PUR4_HUMAN	PFAS	1338	Homo sapiens	1:Experimental evidence at protein level	Phosphoribosylformylglycinamidine synthase	1	0.9985	5	11	11	11	1	1	3	0	0	1	2	2	1	1	1	3	0	0	1	2	2	1	1	1	3	0	0	1	2	2	1	0	11533787	11531336	0	0	0	0	71132670	17032974
sp|O15084|ANR28_HUMAN	O15084	ANR28_HUMAN	ANKRD28	1053	Homo sapiens	1:Experimental evidence at protein level	Serine/threonine-protein phosphatase 6 regulatory ankyrin repeat subunit A	1	0.999	6	11	6	11	1	0	1	0	4	1	2	1	1	0	0	0	0	2	1	2	1	0	1	0	1	0	4	1	2	1	1	4.59198e+06	0	4.39927e+06	0	34003456	0	23051574	0	2.81397e+06
sp|O15091|MRPP3_HUMAN	O15091	MRPP3_HUMAN	PRORP	583	Homo sapiens	1:Experimental evidence at protein level	Mitochondrial ribonuclease P catalytic subunit	1	0.999	6	14	14	14	5	3	2	0	0	0	2	1	1	5	3	2	0	0	0	2	1	1	5	3	2	0	0	0	2	1	1	87335760	22347056	6846293	0	0	0	13671441	15137002	15386260
sp|O15111|IKKA_HUMAN	O15111	IKKA_HUMAN	CHUK	745	Homo sapiens	1:Experimental evidence at protein level	Inhibitor of nuclear factor kappa-B kinase subunit alpha	1	0.9987	8	9	9	16	1	1	1	1	1	1	1	1	1	1	1	1	1	1	1	1	1	1	2	2	2	1	1	2	2	2	2	21039108	27597786	22790100	0	0	30164456	0	0	24721166
sp|O15118|NPC1_HUMAN	O15118	NPC1_HUMAN	NPC1	1278	Homo sapiens	1:Experimental evidence at protein level	NPC intracellular cholesterol transporter 1	0.9963	0.9965	2	3	3	3	1	1	0	0	0	0	0	1	0	1	1	0	0	0	0	0	1	0	1	1	0	0	0	0	0	1	0	0	0	0	0	0	0	0	7.53262e+06	0
sp|O15121|DEGS1_HUMAN	O15121	DEGS1_HUMAN	DEGS1	323	Homo sapiens	1:Experimental evidence at protein level	Sphingolipid delta(4)-desaturase DES1	0.9332	0.9982	1	1	1	1	0	0	0	0	1	0	0	0	0	0	0	0	0	1	0	0	0	0	0	0	0	0	1	0	0	0	0	0	0	0	0	0	0	0	0	0
sp|O15126|SCAM1_HUMAN	O15126	SCAM1_HUMAN	SCAMP1	338	Homo sapiens	1:Experimental evidence at protein level	Secretory carrier-associated membrane protein 1	0.9988	0.999	3	7	7	7	0	0	0	2	1	0	1	3	0	0	0	0	2	1	0	1	3	0	0	0	0	2	1	0	1	3	0	0	0	0	0	0	0	0	0	0
sp|O15127|SCAM2_HUMAN	O15127	SCAM2_HUMAN	SCAMP2	329	Homo sapiens	1:Experimental evidence at protein level	Secretory carrier-associated membrane protein 2	0.9798	0.9938	2	3	3	3	0	1	0	0	1	0	0	0	1	0	1	0	0	1	0	0	0	1	0	1	0	0	1	0	0	0	1	0	0	0	0	0	0	0	0	0
sp|O15143|ARC1B_HUMAN	O15143	ARC1B_HUMAN	ARPC1B	372	Homo sapiens	1:Experimental evidence at protein level	Actin-related protein 2/3 complex subunit 1B	1	0.999	21	198	192	198	22	23	21	24	22	24	21	22	19	22	23	20	23	20	24	21	21	18	22	23	21	24	22	24	21	22	19	3369403600	3853201200	3536597000	5507071500	5657640400	5766169000	4423220000	4250439000	4928099000
sp|O15144|ARPC2_HUMAN	O15144	ARPC2_HUMAN	ARPC2	300	Homo sapiens	1:Experimental evidence at protein level	Actin-related protein 2/3 complex subunit 2	1	0.999	17	102	102	102	15	12	13	7	9	6	12	15	13	15	12	13	7	9	6	12	15	13	15	12	13	7	9	6	12	15	13	1466103300	668276740	1042653060	655298050	823053000	443272770	1115253200	1555391700	1699004300
sp|O15145|ARPC3_HUMAN	O15145	ARPC3_HUMAN	ARPC3	178	Homo sapiens	1:Experimental evidence at protein level	Actin-related protein 2/3 complex subunit 3	1	0.999	7	47	47	47	5	6	4	7	7	3	5	4	6	5	6	4	7	7	3	5	4	6	5	6	4	7	7	3	5	4	6	484184130	510330620	445335360	547645630	481542000	307194700	511670500	561937000	698267600
sp|O15160|RPAC1_HUMAN	O15160	RPAC1_HUMAN	POLR1C	346	Homo sapiens	1:Experimental evidence at protein level	DNA-directed RNA polymerases I and III subunit RPAC1	0.9999	0.9988	2	2	2	2	0	1	1	0	0	0	0	0	0	0	1	1	0	0	0	0	0	0	0	1	1	0	0	0	0	0	0	0	21341654	0	0	0	0	0	0	0
sp|O15173|PGRC2_HUMAN	O15173	PGRC2_HUMAN	PGRMC2	223	Homo sapiens	1:Experimental evidence at protein level	Membrane-associated progesterone receptor component 2	0.9496	0.9974	2	5	4	5	0	1	0	0	1	0	1	1	1	0	1	0	0	0	0	1	1	1	0	1	0	0	1	0	1	1	1	0	36225404	0	0	0	0	0	67520080	0
sp|O15213|WDR46_HUMAN	O15213	WDR46_HUMAN	WDR46	610	Homo sapiens	1:Experimental evidence at protein level	WD repeat-containing protein 46	0.9986	0.9986	3	8	8	8	1	2	0	1	0	1	1	1	1	1	2	0	1	0	1	1	1	1	1	2	0	1	0	1	1	1	1	26526148	31109540	0	23333062	0	0	32370418	24081908	40164436
sp|O15226|NKRF_HUMAN	O15226	NKRF_HUMAN	NKRF	690	Homo sapiens	1:Experimental evidence at protein level	NF-kappa-B-repressing factor	1	0.9989	6	9	9	9	2	0	1	0	2	1	2	0	1	2	0	1	0	2	1	2	0	1	2	0	1	0	2	1	2	0	1	10086616	0	0	0	56129216	60095090	51964908	0	13725521
sp|O15228|GNPAT_HUMAN	O15228	GNPAT_HUMAN	GNPAT	680	Homo sapiens	1:Experimental evidence at protein level	Dihydroxyacetone phosphate acyltransferase	0.9949	0.9948	2	5	5	5	0	0	0	1	3	0	1	0	0	0	0	0	1	3	0	1	0	0	0	0	0	1	3	0	1	0	0	0	0	0	0	0	0	15071931	0	0
sp|O15231|ZN185_HUMAN	O15231	ZN185_HUMAN	ZNF185	689	Homo sapiens	1:Experimental evidence at protein level	Zinc finger protein 185	0.9989	0.999	2	5	5	5	0	0	0	2	1	0	1	1	0	0	0	0	2	1	0	1	1	0	0	0	0	2	1	0	1	1	0	0	0	0	72460296	0	0	26295950	19750212	0
sp|O15254|ACOX3_HUMAN	O15254	ACOX3_HUMAN	ACOX3	700	Homo sapiens	1:Experimental evidence at protein level	Peroxisomal acyl-coenzyme A oxidase 3	1	0.999	4	9	9	9	1	1	1	1	0	1	1	1	2	1	1	1	1	0	1	1	1	2	1	1	1	1	0	1	1	1	2	25545826	0	33304378	19042522	0	25915910	33666320	53109384	67353176
sp|O15258|RER1_HUMAN	O15258	RER1_HUMAN	RER1	196	Homo sapiens	1:Experimental evidence at protein level	Protein RER1	0.9999	0.999	2	14	14	14	2	2	2	1	1	1	2	2	1	2	2	2	1	1	1	2	2	1	2	2	2	1	1	1	2	2	1	73716150	67763030	62319656	101395816	55650490	82730630	160160640	132781700	0
sp|O15260|SURF4_HUMAN	O15260	SURF4_HUMAN	SURF4	269	Homo sapiens	1:Experimental evidence at protein level	Surfeit locus protein 4	1	0.999	5	55	55	55	7	3	9	5	3	3	9	9	7	7	3	9	5	3	3	9	9	7	7	3	9	5	3	3	9	9	7	196124260	69880424	415545730	223399630	173331550	137840510	503129800	228737950	230940640
sp|O15269|SPTC1_HUMAN	O15269	SPTC1_HUMAN	SPTLC1	473	Homo sapiens	1:Experimental evidence at protein level	Serine palmitoyltransferase 1	1	0.999	11	33	33	33	4	3	6	2	2	2	5	3	6	4	3	6	2	2	2	5	3	6	4	3	6	2	2	2	5	3	6	87964560	0	167435170	52594404	18544388	49747540	89929390	117103680	100513976
sp|O15270|SPTC2_HUMAN	O15270	SPTC2_HUMAN	SPTLC2	562	Homo sapiens	1:Experimental evidence at protein level	Serine palmitoyltransferase 2	0.9529	0.9987	1	1	1	1	0	0	0	0	0	0	1	0	0	0	0	0	0	0	0	1	0	0	0	0	0	0	0	0	1	0	0	0	0	0	0	0	0	47667250	0	0
sp|O15294|OGT1_HUMAN	O15294	OGT1_HUMAN	OGT	1046	Homo sapiens	1:Experimental evidence at protein level	UDP-N-acetylglucosamine--peptide N-acetylglucosaminyltransferase 110 kDa subunit	1	0.999	26	89	89	89	8	12	10	10	12	9	8	10	10	8	12	10	10	12	9	8	10	10	8	12	10	10	12	9	8	10	10	229432540	373572540	265655790	331921060	499653820	332240930	337887800	431605300	360506600
sp|O15305|PMM2_HUMAN	O15305	PMM2_HUMAN	PMM2	246	Homo sapiens	1:Experimental evidence at protein level	Phosphomannomutase 2	0.9996	0.9987	3	9	8	9	2	3	1	0	0	0	0	3	0	2	3	1	0	0	0	0	2	0	2	3	1	0	0	0	0	3	0	54928452	66095524	3.03211e+06	0	0	0	0	34004570	0
sp|O15321|TM9S1_HUMAN	O15321	TM9S1_HUMAN	TM9SF1	606	Homo sapiens	2:Experimental evidence at transcript level	Transmembrane 9 superfamily member 1	1	0.9989	3	8	8	8	1	0	0	2	1	1	1	1	1	1	0	0	2	1	1	1	1	1	1	0	0	2	1	1	1	1	1	43879384	0	0	52319820	27456432	38402212	0	368965440	315050850
sp|O15344|TRI18_HUMAN	O15344	TRI18_HUMAN	MID1	667	Homo sapiens	1:Experimental evidence at protein level	E3 ubiquitin-protein ligase Midline-1	1	0.999	8	24	24	24	5	1	1	2	0	5	3	2	5	5	1	1	2	0	5	3	2	5	5	1	1	2	0	5	3	2	5	225968100	28637362	87851560	85186110	0	320028600	152527660	124849620	201429620
sp|O15347|HMGB3_HUMAN	O15347	HMGB3_HUMAN	HMGB3	200	Homo sapiens	1:Experimental evidence at protein level	High mobility group protein B3	0.9725	0.9867	3	7	7	10	0	0	0	1	2	1	1	1	1	0	0	0	1	2	1	1	1	1	1	0	1	1	2	1	1	1	2	0	0	0	0	0	0	101195030	75679250	84809064
sp|O15355|PPM1G_HUMAN	O15355	PPM1G_HUMAN	PPM1G	546	Homo sapiens	1:Experimental evidence at protein level	Protein phosphatase 1G	1	0.999	18	121	121	121	17	14	14	14	13	12	13	13	11	17	14	14	14	13	12	13	13	11	17	14	14	14	13	12	13	13	11	719045600	543588540	538680450	914808260	855290100	821471740	585281340	674864500	648425660
sp|O15357|SHIP2_HUMAN	O15357	SHIP2_HUMAN	INPPL1	1258	Homo sapiens	1:Experimental evidence at protein level	Phosphatidylinositol 3,4,5-trisphosphate 5-phosphatase 2	1	0.999	14	27	27	27	3	3	3	5	3	3	3	2	2	3	3	3	5	3	3	3	2	2	3	3	3	5	3	3	3	2	2	25332860	11322113	25019042	115435600	44053870	87196390	102561050	0	0
sp|O15371|EIF3D_HUMAN	O15371	EIF3D_HUMAN	EIF3D	548	Homo sapiens	1:Experimental evidence at protein level	Eukaryotic translation initiation factor 3 subunit D	1	0.999	21	157	157	157	20	21	14	13	18	14	17	19	21	20	21	14	13	18	14	17	19	21	20	21	14	13	18	14	17	19	21	1525448000	1308196400	1500836600	1399738200	2101718800	1308191500	1539888000	2013124600	1751043800
sp|O15372|EIF3H_HUMAN	O15372	EIF3H_HUMAN	EIF3H	352	Homo sapiens	1:Experimental evidence at protein level	Eukaryotic translation initiation factor 3 subunit H	1	0.999	15	77	77	77	14	8	12	5	7	6	7	8	10	14	8	12	5	7	6	7	8	10	14	8	12	5	7	6	7	8	10	891077950	555115840	2200204800	125905230	338005630	81693144	540984260	338811300	304834700
sp|O15379|HDAC3_HUMAN	O15379	HDAC3_HUMAN	HDAC3	428	Homo sapiens	1:Experimental evidence at protein level	Histone deacetylase 3	0.9823	0.997	3	2	2	7	1	1	0	0	0	0	0	0	0	1	1	0	0	0	0	0	0	0	2	1	1	2	1	0	0	0	0	38606944	0	0	0	0	0	0	0	0
sp|O15391|TYY2_HUMAN	O15391	TYY2_HUMAN	YY2	372	Homo sapiens	2:Experimental evidence at transcript level	Transcription factor YY2	0.9048	0.9973	1	4	0	4	0	1	1	0	1	0	0	1	0	0	0	0	0	0	0	0	0	0	0	1	1	0	1	0	0	1	0	0	4.1947e+06	7.18438e+06	0	6076987	0	0	7145832	0
sp|O15397|IPO8_HUMAN	O15397	IPO8_HUMAN	IPO8	1037	Homo sapiens	1:Experimental evidence at protein level	Importin-8	1	0.999	5	11	11	18	4	1	1	2	0	0	2	1	0	4	1	1	2	0	0	2	1	0	5	1	2	3	1	0	3	2	1	120992750	29126976	35305256	35807676	0	0	49767108	40546524	0
sp|O15400|STX7_HUMAN	O15400	STX7_HUMAN	STX7	261	Homo sapiens	1:Experimental evidence at protein level	Syntaxin-7	1	0.999	3	4	4	4	2	0	1	1	0	0	0	0	0	2	0	1	1	0	0	0	0	0	2	0	1	1	0	0	0	0	0	29661892	0	0	0	0	0	0	0	0
sp|O15427|MOT4_HUMAN	O15427	MOT4_HUMAN	SLC16A3	465	Homo sapiens	1:Experimental evidence at protein level	Monocarboxylate transporter 4	1	0.999	3	11	11	11	1	1	1	1	1	1	2	1	2	1	1	1	1	1	1	2	1	2	1	1	1	1	1	1	2	1	2	43761044	51063704	17845144	66738384	55828890	64737980	96214300	56609640	53870064
sp|O15439|MRP4_HUMAN	O15439	MRP4_HUMAN	ABCC4	1325	Homo sapiens	1:Experimental evidence at protein level	ATP-binding cassette sub-family C member 4	0.8754	0.9964	1	1	1	1	0	0	0	0	0	0	0	1	0	0	0	0	0	0	0	0	1	0	0	0	0	0	0	0	0	1	0	0	0	0	0	0	0	0	0	0
sp|O15446|RPA34_HUMAN	O15446	RPA34_HUMAN	POLR1G	510	Homo sapiens	1:Experimental evidence at protein level	DNA-directed RNA polymerase I subunit RPA34	0.6893	0.9885	1	1	1	1	0	0	0	0	0	0	0	0	1	0	0	0	0	0	0	0	0	1	0	0	0	0	0	0	0	0	1	0	0	0	0	0	0	0	0	62597316
sp|O15460|P4HA2_HUMAN	O15460	P4HA2_HUMAN	P4HA2	535	Homo sapiens	1:Experimental evidence at protein level	Prolyl 4-hydroxylase subunit alpha-2	0.9958	0.9902	3	3	3	3	1	0	0	0	0	0	0	1	1	1	0	0	0	0	0	0	1	1	1	0	0	0	0	0	0	1	1	16063516	0	0	0	0	0	0	65575664	7.22359e+06
sp|O15498|YKT6_HUMAN	O15498	YKT6_HUMAN	YKT6	198	Homo sapiens	1:Experimental evidence at protein level	Synaptobrevin homolog YKT6	1	0.9989	3	13	13	13	3	2	1	0	1	2	2	1	1	3	2	1	0	1	2	2	1	1	3	2	1	0	1	2	2	1	1	59556336	74622430	32434568	0	25666656	54864170	52924972	32008198	28105266
sp|O15511|ARPC5_HUMAN	O15511	ARPC5_HUMAN	ARPC5	151	Homo sapiens	1:Experimental evidence at protein level	Actin-related protein 2/3 complex subunit 5	0.9621	0.999	1	3	3	3	1	1	1	0	0	0	0	0	0	1	1	1	0	0	0	0	0	0	1	1	1	0	0	0	0	0	0	0	0	122431020	0	0	0	0	0	0
sp|O15533|TPSN_HUMAN	O15533	TPSN_HUMAN	TAPBP	448	Homo sapiens	1:Experimental evidence at protein level	Tapasin	0.9992	0.9981	2	7	7	7	2	1	3	0	0	0	0	1	0	2	1	3	0	0	0	0	1	0	2	1	3	0	0	0	0	1	0	44452350	0	41572740	0	0	0	0	0	0
sp|O43143|DHX15_HUMAN	O43143	DHX15_HUMAN	DHX15	795	Homo sapiens	1:Experimental evidence at protein level	ATP-dependent RNA helicase DHX15	1	0.999	38	312	304	312	39	37	34	29	37	34	36	31	35	38	36	33	29	36	33	35	30	34	39	37	34	29	37	34	36	31	35	4044137200	4291055900	3886945000	3347520800	3598698200	3802172400	3090270200	2978167000	3417286100
sp|O43148|MCES_HUMAN	O43148	MCES_HUMAN	RNMT	476	Homo sapiens	1:Experimental evidence at protein level	mRNA cap guanine-N7 methyltransferase	0.9993	0.9986	2	3	3	3	0	0	1	0	1	1	0	0	0	0	0	1	0	1	1	0	0	0	0	0	1	0	1	1	0	0	0	0	0	13041104	0	134476860	11063708	0	0	0
sp|O43150|ASAP2_HUMAN	O43150	ASAP2_HUMAN	ASAP2	1006	Homo sapiens	1:Experimental evidence at protein level	Arf-GAP with SH3 domain, ANK repeat and PH domain-containing protein 2	1	0.999	10	30	25	30	2	3	1	2	3	5	6	3	5	2	3	1	1	2	4	5	3	4	2	3	1	2	3	5	6	3	5	14502881	35501976	0	56233624	46869580	24731518	132946620	40549310	130181660
sp|O43156|TTI1_HUMAN	O43156	TTI1_HUMAN	TTI1	1089	Homo sapiens	1:Experimental evidence at protein level	TELO2-interacting protein 1 homolog	1	0.9989	3	10	10	10	1	1	3	0	1	0	1	2	1	1	1	3	0	1	0	1	2	1	1	1	3	0	1	0	1	2	1	5874771	9286192	215388580	0	9065470	0	0	74170264	56437356
sp|O43159|RRP8_HUMAN	O43159	RRP8_HUMAN	RRP8	456	Homo sapiens	1:Experimental evidence at protein level	Ribosomal RNA-processing protein 8	0.999	0.999	2	4	4	4	0	0	2	1	0	1	0	0	0	0	0	2	1	0	1	0	0	0	0	0	2	1	0	1	0	0	0	0	0	268309280	110127110	0	0	0	0	0
sp|O43169|CYB5B_HUMAN	O43169	CYB5B_HUMAN	CYB5B	150	Homo sapiens	1:Experimental evidence at protein level	Cytochrome b5 type B	0.9625	0.999	1	3	3	3	1	1	0	0	0	0	0	1	0	1	1	0	0	0	0	0	1	0	1	1	0	0	0	0	0	1	0	24772646	22844874	0	0	0	0	0	35120770	0
sp|O43172|PRP4_HUMAN	O43172	PRP4_HUMAN	PRPF4	522	Homo sapiens	1:Experimental evidence at protein level	U4/U6 small nuclear ribonucleoprotein Prp4	1	0.999	20	62	62	62	13	10	9	5	7	5	3	4	6	13	10	9	5	7	5	3	4	6	13	10	9	5	7	5	3	4	6	654128200	404581380	515791550	248057390	343094880	97551440	153803580	156589040	306411200
sp|O43175|SERA_HUMAN	O43175	SERA_HUMAN	PHGDH	533	Homo sapiens	1:Experimental evidence at protein level	D-3-phosphoglycerate dehydrogenase	1	0.999	17	106	106	106	10	13	10	13	12	12	10	12	14	10	13	10	13	12	12	10	12	14	10	13	10	13	12	12	10	12	14	1023282800	1221240200	1022699970	1610630000	1379478500	1142700200	1298074000	1454700400	1633216000
sp|O43237|DC1L2_HUMAN	O43237	DC1L2_HUMAN	DYNC1LI2	492	Homo sapiens	1:Experimental evidence at protein level	Cytoplasmic dynein 1 light intermediate chain 2	1	0.999	12	43	43	43	7	6	4	4	3	3	6	5	5	7	6	4	4	3	3	6	5	5	7	6	4	4	3	3	6	5	5	179348350	141356100	68872216	482194370	161765730	136545040	165039360	65322920	111213380
sp|O43242|PSMD3_HUMAN	O43242	PSMD3_HUMAN	PSMD3	534	Homo sapiens	1:Experimental evidence at protein level	26S proteasome non-ATPase regulatory subunit 3	1	0.999	29	115	115	115	20	24	24	5	7	5	9	11	10	20	24	24	5	7	5	9	11	10	20	24	24	5	7	5	9	11	10	1246382000	1545649800	1809616000	152969310	305625280	369430800	429264480	734189800	422183970
sp|O43252|PAPS1_HUMAN	O43252	PAPS1_HUMAN	PAPSS1	624	Homo sapiens	1:Experimental evidence at protein level	Bifunctional 3'-phosphoadenosine 5'-phosphosulfate synthase 1	1	0.999	18	100	100	122	13	11	11	14	11	10	11	9	10	13	11	11	14	11	10	11	9	10	16	15	13	15	13	11	13	13	13	1070176200	761650560	826175400	1044842700	1063909760	738894460	784746600	889773760	811949440
sp|O43264|ZW10_HUMAN	O43264	ZW10_HUMAN	ZW10	779	Homo sapiens	1:Experimental evidence at protein level	Centromere/kinetochore protein zw10 homolog	1	0.999	9	31	31	31	4	4	3	4	2	3	4	3	4	4	4	3	4	2	3	4	3	4	4	4	3	4	2	3	4	3	4	285264960	218737120	158431070	210210020	174567660	95868620	162450720	1022432450	585795700
sp|O43290|SNUT1_HUMAN	O43290	SNUT1_HUMAN	SART1	800	Homo sapiens	1:Experimental evidence at protein level	U4/U6.U5 tri-snRNP-associated protein 1	0.997	0.9959	2	3	3	3	1	0	0	0	1	0	1	0	0	1	0	0	0	1	0	1	0	0	1	0	0	0	1	0	1	0	0	29642412	0	0	0	0	0	31100836	0	0
sp|O43292|GPAA1_HUMAN	O43292	GPAA1_HUMAN	GPAA1	621	Homo sapiens	1:Experimental evidence at protein level	Glycosylphosphatidylinositol anchor attachment 1 protein	0.9314	0.9981	1	1	1	1	0	0	0	0	0	0	0	1	0	0	0	0	0	0	0	0	1	0	0	0	0	0	0	0	0	1	0	0	0	0	0	0	0	0	44856044	0
sp|O43293|DAPK3_HUMAN	O43293	DAPK3_HUMAN	DAPK3	454	Homo sapiens	1:Experimental evidence at protein level	Death-associated protein kinase 3	1	0.999	3	9	9	9	1	1	1	1	1	0	1	1	2	1	1	1	1	1	0	1	1	2	1	1	1	1	1	0	1	1	2	18501928	0	51939056	25068912	32242190	0	0	30115586	41850656
sp|O43294|TGFI1_HUMAN	O43294	TGFI1_HUMAN	TGFB1I1	461	Homo sapiens	1:Experimental evidence at protein level	Transforming growth factor beta-1-induced transcript 1 protein	1	0.999	21	147	147	147	17	15	16	13	18	16	19	17	16	17	15	16	13	18	16	19	17	16	17	15	16	13	18	16	19	17	16	1273857500	1136717600	1094536100	2187917000	2138752400	2334298600	1566650100	1583871900	1499441400
sp|O43310|CTIF_HUMAN	O43310	CTIF_HUMAN	CTIF	598	Homo sapiens	1:Experimental evidence at protein level	CBP80/20-dependent translation initiation factor	0.8769	0.9964	1	1	1	1	0	0	0	0	0	0	0	1	0	0	0	0	0	0	0	0	1	0	0	0	0	0	0	0	0	1	0	0	0	0	0	0	0	0	0	0
sp|O43314|VIP2_HUMAN	O43314	VIP2_HUMAN	PPIP5K2	1243	Homo sapiens	1:Experimental evidence at protein level	Inositol hexakisphosphate and diphosphoinositol-pentakisphosphate kinase 2	0.9999	0.9984	3	8	2	8	3	1	0	0	1	1	1	1	0	2	0	0	0	0	0	0	0	0	3	1	0	0	1	1	1	1	0	67274670	70056150	0	0	0	0	61620910	61878100	0
sp|O43318|M3K7_HUMAN	O43318	M3K7_HUMAN	MAP3K7	606	Homo sapiens	1:Experimental evidence at protein level	Mitogen-activated protein kinase kinase kinase 7	1	0.9986	3	5	5	5	0	0	0	0	2	1	0	2	0	0	0	0	0	2	1	0	2	0	0	0	0	0	2	1	0	2	0	0	0	0	0	0	0	0	34022428	0
sp|O43324|MCA3_HUMAN	O43324	MCA3_HUMAN	EEF1E1	174	Homo sapiens	1:Experimental evidence at protein level	Eukaryotic translation elongation factor 1 epsilon-1	1	0.999	5	21	21	21	5	3	3	1	1	3	1	2	2	5	3	3	1	1	3	1	2	2	5	3	3	1	1	3	1	2	2	162496960	153615950	189933800	64742696	47762388	158994690	100020340	98658136	107124530
sp|O43390|HNRPR_HUMAN	O43390	HNRPR_HUMAN	HNRNPR	633	Homo sapiens	1:Experimental evidence at protein level	Heterogeneous nuclear ribonucleoprotein R	1	0.999	31	239	168	239	32	27	30	20	23	23	31	25	28	24	17	23	14	17	14	23	17	19	32	27	30	20	23	23	31	25	28	4774803000	4005862000	4064415500	2099500200	2738587100	2794444500	2404447700	2441609500	2922218500
sp|O43395|PRPF3_HUMAN	O43395	PRPF3_HUMAN	PRPF3	683	Homo sapiens	1:Experimental evidence at protein level	U4/U6 small nuclear ribonucleoprotein Prp3	1	0.9983	6	20	20	20	4	5	5	2	1	1	0	2	0	4	5	5	2	1	1	0	2	0	4	5	5	2	1	1	0	2	0	30731996	104457990	68484900	3.6506e+06	4.10082e+06	3.6999e+06	0	0	0
sp|O43396|TXNL1_HUMAN	O43396	TXNL1_HUMAN	TXNL1	289	Homo sapiens	1:Experimental evidence at protein level	Thioredoxin-like protein 1	1	0.999	8	33	33	33	6	4	4	3	2	3	3	4	4	6	4	4	3	2	3	3	4	4	6	4	4	3	2	3	3	4	4	252478400	148109070	137397040	192314420	108520930	131548990	118750720	174837540	230227940
sp|O43402|EMC8_HUMAN	O43402	EMC8_HUMAN	EMC8	210	Homo sapiens	1:Experimental evidence at protein level	ER membrane protein complex subunit 8	1	0.9989	3	9	9	9	2	1	0	1	0	2	2	0	1	2	1	0	1	0	2	2	0	1	2	1	0	1	0	2	2	0	1	103078856	106304980	0	0	0	17587090	7563200	0	9869760
sp|O43426|SYNJ1_HUMAN	O43426	SYNJ1_HUMAN	SYNJ1	1573	Homo sapiens	1:Experimental evidence at protein level	Synaptojanin-1	0.8413	0.9952	2	1	1	2	0	0	0	0	0	1	0	0	0	0	0	0	0	0	1	0	0	0	0	0	0	0	0	2	0	0	0	0	0	0	0	0	0	0	0	0
sp|O43432|IF4G3_HUMAN	O43432	IF4G3_HUMAN	EIF4G3	1585	Homo sapiens	1:Experimental evidence at protein level	Eukaryotic translation initiation factor 4 gamma 3	1	0.9989	17	30	30	75	6	2	3	5	2	5	3	2	2	6	2	3	5	2	5	3	2	2	13	8	8	8	8	9	7	6	8	130798870	44206524	27129938	94744730	20408494	80678510	682499460	369050300	589828540
sp|O43447|PPIH_HUMAN	O43447	PPIH_HUMAN	PPIH	177	Homo sapiens	1:Experimental evidence at protein level	Peptidyl-prolyl cis-trans isomerase H	0.9999	0.9989	2	10	10	10	1	1	2	1	0	1	2	1	1	1	1	2	1	0	1	2	1	1	1	1	2	1	0	1	2	1	1	0	0	66891520	0	0	22087086	17346176	0	0
sp|O43464|HTRA2_HUMAN	O43464	HTRA2_HUMAN	HTRA2	458	Homo sapiens	1:Experimental evidence at protein level	Serine protease HTRA2, mitochondrial	0.9999	0.999	2	2	2	2	1	0	0	0	0	0	0	1	0	1	0	0	0	0	0	0	1	0	1	0	0	0	0	0	0	1	0	0	0	0	0	0	0	0	0	0
sp|O43488|ARK72_HUMAN	O43488	ARK72_HUMAN	AKR7A2	359	Homo sapiens	1:Experimental evidence at protein level	Aflatoxin B1 aldehyde reductase member 2	1	0.999	10	38	20	38	3	6	3	3	5	4	5	4	5	1	2	1	1	3	3	4	2	3	3	6	3	3	5	4	5	4	5	121405240	246836080	257034160	96841256	222007000	136493180	153119090	210346690	303924000
sp|O43491|E41L2_HUMAN	O43491	E41L2_HUMAN	EPB41L2	1005	Homo sapiens	1:Experimental evidence at protein level	Band 4.1-like protein 2	1	0.999	18	49	48	49	7	6	5	6	9	3	7	5	1	7	6	5	6	9	3	6	5	1	7	6	5	6	9	3	7	5	1	312787070	168926940	52048000	147540750	317107700	40222184	138183460	93955260	11164975
sp|O43583|DENR_HUMAN	O43583	DENR_HUMAN	DENR	198	Homo sapiens	1:Experimental evidence at protein level	Density-regulated protein	0.9998	0.9989	2	9	9	9	1	1	0	0	0	1	2	2	2	1	1	0	0	0	1	2	2	2	1	1	0	0	0	1	2	2	2	25469924	25326586	0	0	0	42542796	89285380	71912136	81256264
sp|O43592|XPOT_HUMAN	O43592	XPOT_HUMAN	XPOT	962	Homo sapiens	1:Experimental evidence at protein level	Exportin-T	1	0.999	18	90	90	90	11	9	10	11	11	6	9	13	10	11	9	10	11	11	6	9	13	10	11	9	10	11	11	6	9	13	10	642229500	527482020	422368400	569807700	534154240	288824700	270268830	671556350	460080400
sp|O43615|TIM44_HUMAN	O43615	TIM44_HUMAN	TIMM44	452	Homo sapiens	1:Experimental evidence at protein level	Mitochondrial import inner membrane translocase subunit TIM44	1	0.999	7	9	9	9	4	2	0	0	1	0	0	0	2	4	2	0	0	1	0	0	0	2	4	2	0	0	1	0	0	0	2	217198690	40548976	0	0	0	0	0	0	5577296400
sp|O43660|PLRG1_HUMAN	O43660	PLRG1_HUMAN	PLRG1	514	Homo sapiens	1:Experimental evidence at protein level	Pleiotropic regulator 1	1	0.999	12	29	29	29	7	6	4	1	0	4	0	4	3	7	6	4	1	0	4	0	4	3	7	6	4	1	0	4	0	4	3	169767020	192569660	107768696	11483750	0	92174200	0	48211960	54248616
sp|O43663|PRC1_HUMAN	O43663	PRC1_HUMAN	PRC1	620	Homo sapiens	1:Experimental evidence at protein level	Protein regulator of cytokinesis 1	1	0.9984	6	10	10	10	1	3	1	1	0	2	1	0	1	1	3	1	1	0	2	1	0	1	1	3	1	1	0	2	1	0	1	46828590	84554230	62352244	32693610	0	14933668	28660552	0	0
sp|O43670|ZN207_HUMAN	O43670	ZN207_HUMAN	ZNF207	478	Homo sapiens	1:Experimental evidence at protein level	BUB3-interacting and GLEBS motif-containing protein ZNF207	0.9998	0.9981	4	11	11	11	1	1	1	2	1	1	2	1	1	1	1	1	2	1	1	2	1	1	1	1	1	2	1	1	2	1	1	23386942	19928864	24696276	97659400	24580800	0	21429464	24641888	19924330
sp|O43674|NDUB5_HUMAN	O43674	NDUB5_HUMAN	NDUFB5	189	Homo sapiens	1:Experimental evidence at protein level	NADH dehydrogenase [ubiquinone] 1 beta subcomplex subunit 5, mitochondrial	1	0.999	3	23	23	23	2	5	3	0	1	1	3	6	2	2	5	3	0	1	1	3	6	2	2	5	3	0	1	1	3	6	2	148626380	317789440	207141840	0	48059870	49283948	258154100	232887900	142925860
sp|O43676|NDUB3_HUMAN	O43676	NDUB3_HUMAN	NDUFB3	98	Homo sapiens	1:Experimental evidence at protein level	NADH dehydrogenase [ubiquinone] 1 beta subcomplex subunit 3	1	0.999	4	9	9	9	3	3	3	0	0	0	0	0	0	3	3	3	0	0	0	0	0	0	3	3	3	0	0	0	0	0	0	153900770	128161610	59210590	0	0	0	0	0	0
sp|O43681|GET3_HUMAN	O43681	GET3_HUMAN	GET3	348	Homo sapiens	1:Experimental evidence at protein level	ATPase GET3	1	0.999	5	17	17	17	3	1	2	1	2	2	2	2	2	3	1	2	1	2	2	2	2	2	3	1	2	1	2	2	2	2	2	121912580	22374758	76202980	52765590	100804190	119582100	95021730	79961940	126534376
sp|O43684|BUB3_HUMAN	O43684	BUB3_HUMAN	BUB3	328	Homo sapiens	1:Experimental evidence at protein level	Mitotic checkpoint protein BUB3	1	0.999	15	98	98	98	13	12	8	10	11	9	13	11	11	13	12	8	10	11	9	13	11	11	13	12	8	10	11	9	13	11	11	1046885760	1060560700	660365200	1308851600	1000450200	797783400	935552900	918861500	983116200
sp|O43707|ACTN4_HUMAN	O43707	ACTN4_HUMAN	ACTN4	911	Homo sapiens	1:Experimental evidence at protein level	Alpha-actinin-4	1	0.999	91	1644	1071	1644	197	190	201	160	171	175	191	175	184	132	116	139	105	109	110	124	115	121	197	190	201	160	171	175	191	175	184	158603940000	142586250000	162950090000	108501310000	103399490000	106618250000	142754710000	140540430000	135036740000
sp|O43719|HTSF1_HUMAN	O43719	HTSF1_HUMAN	HTATSF1	755	Homo sapiens	1:Experimental evidence at protein level	HIV Tat-specific factor 1	1	0.9989	5	13	13	13	1	3	3	1	1	0	1	1	2	1	3	3	1	1	0	1	1	2	1	3	3	1	1	0	1	1	2	4.4565e+06	6.76887e+06	73307410	0	6.04033e+06	0	8410782	6.38001e+06	9476474
sp|O43747|AP1G1_HUMAN	O43747	AP1G1_HUMAN	AP1G1	822	Homo sapiens	1:Experimental evidence at protein level	AP-1 complex subunit gamma-1	1	0.999	26	151	145	151	15	17	16	19	15	19	17	17	16	15	17	16	18	14	18	16	16	15	15	17	16	19	15	19	17	17	16	759547840	974918300	1002528100	1417932000	1355035800	1518916200	906990460	1042356350	932288830
sp|O43776|SYNC_HUMAN	O43776	SYNC_HUMAN	NARS1	548	Homo sapiens	1:Experimental evidence at protein level	Asparagine--tRNA ligase, cytoplasmic	1	0.999	24	170	170	170	20	15	20	17	20	22	18	21	17	20	15	20	17	20	22	18	21	17	20	15	20	17	20	22	18	21	17	2698322200	1977561200	2515764200	2301899800	2637193500	2423932700	2202749700	2747421000	2168371000
sp|O43790|KRT86_HUMAN	O43790	KRT86_HUMAN	KRT86	486	Homo sapiens	1:Experimental evidence at protein level	Keratin, type II cuticular Hb6	0	0.999	26	1	0	62	0	0	0	0	0	0	1	0	0	0	0	0	0	0	0	0	0	0	4	7	5	32	2	3	2	3	4	0	0	0	0	0	0	7.08442e+06	0	0
sp|O43795|MYO1B_HUMAN	O43795	MYO1B_HUMAN	MYO1B	1136	Homo sapiens	1:Experimental evidence at protein level	Unconventional myosin-Ib	1	0.999	31	139	114	139	17	11	12	19	17	14	14	17	18	14	9	10	17	14	12	10	13	15	17	11	12	19	17	14	14	17	18	565454100	492625540	858093250	947920900	816369400	865513100	782320500	1370831400	1028452200
sp|O43809|CPSF5_HUMAN	O43809	CPSF5_HUMAN	NUDT21	227	Homo sapiens	1:Experimental evidence at protein level	Cleavage and polyadenylation specificity factor subunit 5	0.9415	0.9866	2	6	6	6	2	2	1	0	0	0	1	0	0	2	2	1	0	0	0	1	0	0	2	2	1	0	0	0	1	0	0	25907594	0	0	0	0	0	41591096	0	0
sp|O43813|LANC1_HUMAN	O43813	LANC1_HUMAN	LANCL1	399	Homo sapiens	1:Experimental evidence at protein level	Glutathione S-transferase LANCL1	1	0.999	10	62	62	62	8	5	5	6	10	8	6	7	7	8	5	5	6	10	8	6	7	7	8	5	5	6	10	8	6	7	7	726209800	198810240	175129390	440843260	578333800	512267000	332792930	554426500	531120740
sp|O43818|U3IP2_HUMAN	O43818	U3IP2_HUMAN	RRP9	475	Homo sapiens	1:Experimental evidence at protein level	U3 small nucleolar RNA-interacting protein 2	1	0.999	6	20	20	20	5	1	3	1	0	2	3	2	3	5	1	3	1	0	2	3	2	3	5	1	3	1	0	2	3	2	3	148383200	0	114821256	51044228	0	56564364	119999470	34363744	36543132
sp|O43819|SCO2_HUMAN	O43819	SCO2_HUMAN	SCO2	266	Homo sapiens	1:Experimental evidence at protein level	Protein SCO2 homolog, mitochondrial	0.9015	0.9972	1	1	1	1	1	0	0	0	0	0	0	0	0	1	0	0	0	0	0	0	0	0	1	0	0	0	0	0	0	0	0	0	0	0	0	0	0	0	0	0
sp|O43823|AKAP8_HUMAN	O43823	AKAP8_HUMAN	AKAP8	692	Homo sapiens	1:Experimental evidence at protein level	A-kinase anchor protein 8	1	0.999	5	9	9	9	3	1	1	1	0	0	3	0	0	3	1	1	1	0	0	3	0	0	3	1	1	1	0	0	3	0	0	9977912	6259662	0	28099570	0	0	27559492	0	0
sp|O43824|GTPB6_HUMAN	O43824	GTPB6_HUMAN	GTPBP6	516	Homo sapiens	1:Experimental evidence at protein level	Putative GTP-binding protein 6	0.9993	0.9989	2	4	4	4	2	1	1	0	0	0	0	0	0	2	1	1	0	0	0	0	0	0	2	1	1	0	0	0	0	0	0	33564636	0	0	0	0	0	0	0	0
sp|O43837|IDH3B_HUMAN	O43837	IDH3B_HUMAN	IDH3B	385	Homo sapiens	1:Experimental evidence at protein level	Isocitrate dehydrogenase [NAD] subunit beta, mitochondrial	1	0.999	7	15	15	15	6	3	2	0	1	0	1	1	1	6	3	2	0	1	0	1	1	1	6	3	2	0	1	0	1	1	1	193318690	82370630	30248660	0	0	0	14884889	16225015	0
sp|O43847|NRDC_HUMAN	O43847	NRDC_HUMAN	NRDC	1151	Homo sapiens	1:Experimental evidence at protein level	Nardilysin	1	0.999	7	20	20	20	4	3	1	2	3	2	1	3	1	4	3	1	2	3	2	1	3	1	4	3	1	2	3	2	1	3	1	140330320	44097964	18001456	14975924	62241760	25643460	18497914	45943708	22377808
sp|O43852|CALU_HUMAN	O43852	CALU_HUMAN	CALU	315	Homo sapiens	1:Experimental evidence at protein level	Calumenin	1	0.999	6	33	33	33	6	3	5	1	2	3	5	5	3	6	3	5	1	2	3	5	5	3	6	3	5	1	2	3	5	5	3	226102740	124400690	368831040	0	77444760	191099540	241692420	269750080	325810600
sp|O43854|EDIL3_HUMAN	O43854	EDIL3_HUMAN	EDIL3	480	Homo sapiens	1:Experimental evidence at protein level	EGF-like repeat and discoidin I-like domain-containing protein 3	1	0.999	15	66	66	66	8	4	6	5	7	8	9	8	11	8	4	6	5	7	8	9	8	11	8	4	6	5	7	8	9	8	11	386229060	293653630	230996430	326183400	474715400	692866750	544061760	470068300	639826900
sp|O43865|SAHH2_HUMAN	O43865	SAHH2_HUMAN	AHCYL1	530	Homo sapiens	1:Experimental evidence at protein level	S-adenosylhomocysteine hydrolase-like protein 1	1	0.999	21	106	36	118	11	10	10	12	13	17	10	12	11	5	3	3	4	6	6	3	3	3	12	11	12	14	15	18	11	13	12	1051912770	954515700	456802100	887525060	1096478300	1075926800	1467889200	806726700	1060562300
sp|O43896|KIF1C_HUMAN	O43896	KIF1C_HUMAN	KIF1C	1103	Homo sapiens	1:Experimental evidence at protein level	Kinesin-like protein KIF1C	0.9874	0.999	5	8	2	12	2	1	1	0	1	1	1	0	1	1	1	0	0	0	0	0	0	0	2	1	1	1	2	1	2	1	1	11906084	55246376	0	0	64764732	11326058	0	0	51444670
sp|O43913|ORC5_HUMAN	O43913	ORC5_HUMAN	ORC5	435	Homo sapiens	1:Experimental evidence at protein level	Origin recognition complex subunit 5	0.9983	0.9983	2	3	3	3	0	0	0	1	0	0	0	1	1	0	0	0	1	0	0	0	1	1	0	0	0	1	0	0	0	1	1	0	0	0	0	0	0	0	0	81835910
sp|O43920|NDUS5_HUMAN	O43920	NDUS5_HUMAN	NDUFS5	106	Homo sapiens	1:Experimental evidence at protein level	NADH dehydrogenase [ubiquinone] iron-sulfur protein 5	0.961	0.999	1	3	3	3	0	0	1	0	1	0	0	1	0	0	0	1	0	1	0	0	1	0	0	0	1	0	1	0	0	1	0	0	0	39946692	0	11977864	0	0	11651194	0
sp|O60216|RAD21_HUMAN	O60216	RAD21_HUMAN	RAD21	631	Homo sapiens	1:Experimental evidence at protein level	Double-strand-break repair protein rad21 homolog	1	0.999	8	30	30	30	7	7	4	2	2	1	4	2	1	7	7	4	2	2	1	4	2	1	7	7	4	2	2	1	4	2	1	340824400	264404670	192106800	124871680	116866110	64494080	62551910	49707110	37170740
sp|O60231|DHX16_HUMAN	O60231	DHX16_HUMAN	DHX16	1041	Homo sapiens	1:Experimental evidence at protein level	Pre-mRNA-splicing factor ATP-dependent RNA helicase DHX16	1	0.999	8	10	10	18	2	1	2	1	1	0	0	3	0	2	1	2	1	1	0	0	3	0	3	2	3	1	2	1	1	4	1	23795886	13240181	17689944	81405570	13994587	0	0	0	0
sp|O60232|ZNRD2_HUMAN	O60232	ZNRD2_HUMAN	ZNRD2	199	Homo sapiens	1:Experimental evidence at protein level	Protein ZNRD2	0.9989	0.9987	2	9	9	9	2	1	0	1	2	2	1	0	0	2	1	0	1	2	2	1	0	0	2	1	0	1	2	2	1	0	0	60043772	13211058	0	40426184	82131150	85419496	41187430	0	0
sp|O60256|KPRB_HUMAN	O60256	KPRB_HUMAN	PRPSAP2	369	Homo sapiens	1:Experimental evidence at protein level	Phosphoribosyl pyrophosphate synthase-associated protein 2	0.9983	0.9969	2	4	1	4	0	0	0	0	0	3	1	0	0	0	0	0	0	0	1	0	0	0	0	0	0	0	0	3	1	0	0	0	0	0	0	0	26470074	24425446	0	0
sp|O60264|SMCA5_HUMAN	O60264	SMCA5_HUMAN	SMARCA5	1052	Homo sapiens	1:Experimental evidence at protein level	SWI/SNF-related matrix-associated actin-dependent regulator of chromatin subfamily A member 5	1	0.999	38	152	92	152	21	19	21	15	15	15	12	15	19	15	11	14	8	7	8	7	8	14	21	19	21	15	15	15	12	15	19	835407360	932559700	810996860	824886660	1324097400	850886700	540891900	676381630	808342400
sp|O60271|JIP4_HUMAN	O60271	JIP4_HUMAN	SPAG9	1321	Homo sapiens	1:Experimental evidence at protein level	C-Jun-amino-terminal kinase-interacting protein 4	1	0.999	17	45	39	45	6	5	8	4	6	2	5	5	4	6	5	7	3	4	1	4	5	4	6	5	8	4	6	2	5	5	4	187228770	114853670	178678240	25436948	145696800	6.52835e+06	55675000	114167060	121093900
sp|O60287|NPA1P_HUMAN	O60287	NPA1P_HUMAN	URB1	2271	Homo sapiens	1:Experimental evidence at protein level	Nucleolar pre-ribosomal-associated protein 1	0.9451	0.9852	2	2	2	2	0	0	0	0	0	1	1	0	0	0	0	0	0	0	1	1	0	0	0	0	0	0	0	1	1	0	0	0	0	0	0	0	555606460	0	0	0
sp|O60291|MGRN1_HUMAN	O60291	MGRN1_HUMAN	MGRN1	552	Homo sapiens	1:Experimental evidence at protein level	E3 ubiquitin-protein ligase MGRN1	0.7435	0.9912	1	2	0	2	1	1	0	0	0	0	0	0	0	0	0	0	0	0	0	0	0	0	1	1	0	0	0	0	0	0	0	92653720	132445250	0	0	0	0	0	0	0
sp|O60306|AQR_HUMAN	O60306	AQR_HUMAN	AQR	1485	Homo sapiens	1:Experimental evidence at protein level	RNA helicase aquarius	1	0.999	11	23	23	26	6	6	3	1	1	2	3	1	0	6	6	3	1	1	2	3	1	0	7	7	4	1	1	2	3	1	0	258629400	293924300	135119380	28517530	38140524	34685930	43194316	66188096	0
sp|O60313|OPA1_HUMAN	O60313	OPA1_HUMAN	OPA1	960	Homo sapiens	1:Experimental evidence at protein level	Dynamin-like 120 kDa protein, mitochondrial	1	0.999	47	293	293	293	45	35	42	16	14	20	45	39	37	45	35	42	16	14	20	45	39	37	45	35	42	16	14	20	45	39	37	3149799000	2873064700	2990330400	814979400	848138750	914253250	3935597800	2806917000	2282908700
sp|O60318|GANP_HUMAN	O60318	GANP_HUMAN	MCM3AP	1980	Homo sapiens	1:Experimental evidence at protein level	Germinal-center associated nuclear protein	0.9988	0.9951	4	5	5	5	0	0	1	1	0	2	0	1	0	0	0	1	1	0	2	0	1	0	0	0	1	1	0	2	0	1	0	0	0	0	0	0	0	0	0	0
sp|O60337|MARH6_HUMAN	O60337	MARH6_HUMAN	MARCHF6	910	Homo sapiens	1:Experimental evidence at protein level	E3 ubiquitin-protein ligase MARCHF6	0.8403	0.9951	1	3	3	3	1	1	1	0	0	0	0	0	0	1	1	1	0	0	0	0	0	0	1	1	1	0	0	0	0	0	0	0	0	0	0	0	0	0	0	0
sp|O60341|KDM1A_HUMAN	O60341	KDM1A_HUMAN	KDM1A	852	Homo sapiens	1:Experimental evidence at protein level	Lysine-specific histone demethylase 1A	1	0.9987	5	13	13	13	2	3	4	0	2	0	1	1	0	2	3	4	0	2	0	1	1	0	2	3	4	0	2	0	1	1	0	39029188	50928450	115823360	0	27336610	0	69704824	67730660	0
sp|O60343|TBCD4_HUMAN	O60343	TBCD4_HUMAN	TBC1D4	1298	Homo sapiens	1:Experimental evidence at protein level	TBC1 domain family member 4	1	0.999	13	35	34	35	5	4	4	2	5	6	5	2	2	5	3	4	2	5	6	5	2	2	5	4	4	2	5	6	5	2	2	102575080	128282830	11843687	11003944	104896080	111005300	29002900	29237220	78547580
sp|O60353|FZD6_HUMAN	O60353	FZD6_HUMAN	FZD6	706	Homo sapiens	1:Experimental evidence at protein level	Frizzled-6	0.9992	0.9931	3	5	5	5	1	2	0	0	0	1	0	1	0	1	2	0	0	0	1	0	1	0	1	2	0	0	0	1	0	1	0	2320013	34083868	0	0	0	0	0	0	0
sp|O60437|PEPL_HUMAN	O60437	PEPL_HUMAN	PPL	1756	Homo sapiens	1:Experimental evidence at protein level	Periplakin	0.9987	0.9956	4	6	6	6	0	0	0	0	1	2	1	1	1	0	0	0	0	1	2	1	1	1	0	0	0	0	1	2	1	1	1	0	0	0	0	282549280	251038290	0	0	0
sp|O60443|GSDME_HUMAN	O60443	GSDME_HUMAN	GSDME	496	Homo sapiens	1:Experimental evidence at protein level	Gasdermin-E	1	0.999	5	9	9	9	1	1	0	1	0	2	1	1	2	1	1	0	1	0	2	1	1	2	1	1	0	1	0	2	1	1	2	27255912	28272820	0	18999130	0	0	22617828	24411162	51507348
sp|O60447|EVI5_HUMAN	O60447	EVI5_HUMAN	EVI5	810	Homo sapiens	1:Experimental evidence at protein level	Ecotropic viral integration site 5 protein homolog	0.9998	0.9988	3	3	3	3	2	0	0	0	0	0	1	0	0	2	0	0	0	0	0	1	0	0	2	0	0	0	0	0	1	0	0	47497416	0	0	0	0	0	0	0	0
sp|O60462|NRP2_HUMAN	O60462	NRP2_HUMAN	NRP2	931	Homo sapiens	1:Experimental evidence at protein level	Neuropilin-2	0.9495	0.9986	1	1	1	1	1	0	0	0	0	0	0	0	0	1	0	0	0	0	0	0	0	0	1	0	0	0	0	0	0	0	0	0	0	0	0	0	0	0	0	0
sp|O60476|MA1A2_HUMAN	O60476	MA1A2_HUMAN	MAN1A2	641	Homo sapiens	1:Experimental evidence at protein level	Mannosyl-oligosaccharide 1,2-alpha-mannosidase IB	0.9974	0.9989	2	3	3	3	2	1	0	0	0	0	0	0	0	2	1	0	0	0	0	0	0	0	2	1	0	0	0	0	0	0	0	375988220	371274700	0	0	0	0	0	0	0
sp|O60488|ACSL4_HUMAN	O60488	ACSL4_HUMAN	ACSL4	711	Homo sapiens	1:Experimental evidence at protein level	Long-chain-fatty-acid--CoA ligase 4	1	0.999	36	223	199	223	21	22	23	25	24	26	31	27	24	19	20	20	22	22	23	29	24	20	21	22	23	25	24	26	31	27	24	2099531500	1702159200	2563278600	3060918800	3217230300	3240763600	2703534800	3355899100	2914203400
sp|O60493|SNX3_HUMAN	O60493	SNX3_HUMAN	SNX3	162	Homo sapiens	1:Experimental evidence at protein level	Sorting nexin-3	1	0.9987	3	8	7	8	2	1	1	0	1	0	1	1	1	2	1	1	0	1	0	1	1	0	2	1	1	0	1	0	1	1	1	29411116	28255838	30732734	0	0	0	35380972	29559552	42986612
sp|O60502|OGA_HUMAN	O60502	OGA_HUMAN	OGA	916	Homo sapiens	1:Experimental evidence at protein level	Protein O-GlcNAcase	1	0.999	17	61	61	61	7	7	3	6	6	10	7	8	7	7	7	3	6	6	10	7	8	7	7	7	3	6	6	10	7	8	7	262310500	117695940	73549200	274049020	303603360	433318000	151943710	322488540	318705820
sp|O60504|VINEX_HUMAN	O60504	VINEX_HUMAN	SORBS3	671	Homo sapiens	1:Experimental evidence at protein level	Vinexin	1	0.9963	6	6	6	6	0	0	0	1	0	2	0	0	3	0	0	0	1	0	2	0	0	3	0	0	0	1	0	2	0	0	3	0	0	0	0	0	13350286	0	0	0
sp|O60506|HNRPQ_HUMAN	O60506	HNRPQ_HUMAN	SYNCRIP	623	Homo sapiens	1:Experimental evidence at protein level	Heterogeneous nuclear ribonucleoprotein Q	1	0.999	27	97	97	168	15	16	15	9	7	9	10	8	8	15	16	15	9	7	9	10	8	8	23	26	22	15	13	18	18	16	17	1121061900	1090191000	1290152700	680194600	378521400	538713860	616424770	634766850	627210430
sp|O60508|PRP17_HUMAN	O60508	PRP17_HUMAN	CDC40	579	Homo sapiens	1:Experimental evidence at protein level	Pre-mRNA-processing factor 17	0.9938	0.9963	2	5	5	5	0	0	0	1	0	1	1	0	2	0	0	0	1	0	1	1	0	2	0	0	0	1	0	1	1	0	2	0	0	0	48162680	0	67098940	22973778	0	201588800
sp|O60518|RNBP6_HUMAN	O60518	RNBP6_HUMAN	RANBP6	1105	Homo sapiens	1:Experimental evidence at protein level	Ran-binding protein 6	1	0.999	14	21	21	59	5	1	3	2	1	2	4	0	3	5	1	3	2	1	2	4	0	3	9	6	7	6	5	8	7	4	7	37979584	65628610	47977750	83716300	12974257	95013710	88275340	0	32219688
sp|O60524|NEMF_HUMAN	O60524	NEMF_HUMAN	NEMF	1076	Homo sapiens	1:Experimental evidence at protein level	Ribosome quality control complex subunit NEMF	0.9995	0.9978	3	3	3	3	1	0	0	1	1	0	0	0	0	1	0	0	1	1	0	0	0	0	1	0	0	1	1	0	0	0	0	37750356	0	0	0	0	0	0	0	0
sp|O60551|NMT2_HUMAN	O60551	NMT2_HUMAN	NMT2	498	Homo sapiens	1:Experimental evidence at protein level	Glycylpeptide N-tetradecanoyltransferase 2	0.9513	0.9987	2	1	1	3	0	0	0	0	0	0	0	1	0	0	0	0	0	0	0	0	1	0	0	0	0	0	1	1	0	1	0	0	0	0	0	0	0	0	2046817900	0
sp|O60563|CCNT1_HUMAN	O60563	CCNT1_HUMAN	CCNT1	726	Homo sapiens	1:Experimental evidence at protein level	Cyclin-T1	0.9978	0.9978	2	3	3	3	1	0	1	0	0	1	0	0	0	1	0	1	0	0	1	0	0	0	1	0	1	0	0	1	0	0	0	7285223	0	8536038	0	0	5.72931e+06	0	0	0
sp|O60568|PLOD3_HUMAN	O60568	PLOD3_HUMAN	PLOD3	738	Homo sapiens	1:Experimental evidence at protein level	Multifunctional procollagen lysine hydroxylase and glycosyltransferase LH3	1	0.999	8	24	24	24	4	3	4	2	2	0	3	2	4	4	3	4	2	2	0	3	2	4	4	3	4	2	2	0	3	2	4	31608396	69941820	179051170	84679400	124511950	0	55390790	38074264	212148770
sp|O60573|IF4E2_HUMAN	O60573	IF4E2_HUMAN	EIF4E2	245	Homo sapiens	1:Experimental evidence at protein level	Eukaryotic translation initiation factor 4E type 2	0.9908	0.998	2	2	2	2	0	0	1	1	0	0	0	0	0	0	0	1	1	0	0	0	0	0	0	0	1	1	0	0	0	0	0	0	0	0	0	0	0	0	0	0
sp|O60610|DIAP1_HUMAN	O60610	DIAP1_HUMAN	DIAPH1	1272	Homo sapiens	1:Experimental evidence at protein level	Protein diaphanous homolog 1	1	0.999	24	78	77	78	12	11	9	6	7	6	11	9	7	12	10	9	6	7	6	11	9	7	12	11	9	6	7	6	11	9	7	299015840	291663940	244404270	120953350	247497000	95951200	350591740	391474500	143144960
sp|O60645|EXOC3_HUMAN	O60645	EXOC3_HUMAN	EXOC3	745	Homo sapiens	1:Experimental evidence at protein level	Exocyst complex component 3	1	0.9987	10	27	27	27	6	3	4	3	3	2	3	2	1	6	3	4	3	3	2	3	2	1	6	3	4	3	3	2	3	2	1	115775210	87386280	163163650	13015848	33494712	61707132	131031520	76739470	9764267
sp|O60664|PLIN3_HUMAN	O60664	PLIN3_HUMAN	PLIN3	434	Homo sapiens	1:Experimental evidence at protein level	Perilipin-3	1	0.999	14	46	46	46	7	7	9	4	0	2	8	4	5	7	7	9	4	0	2	8	4	5	7	7	9	4	0	2	8	4	5	348064800	365415420	414745100	125805060	0	80463980	179472450	128389720	173399040
sp|O60678|ANM3_HUMAN	O60678	ANM3_HUMAN	PRMT3	531	Homo sapiens	1:Experimental evidence at protein level	Protein arginine N-methyltransferase 3	1	0.9988	4	5	5	5	1	0	0	0	2	1	1	0	0	1	0	0	0	2	1	1	0	0	1	0	0	0	2	1	1	0	0	1.76869e+06	0	0	0	21731760	825606340	0	0	0
sp|O60684|IMA7_HUMAN	O60684	IMA7_HUMAN	KPNA6	536	Homo sapiens	1:Experimental evidence at protein level	Importin subunit alpha-7	1	0.999	15	71	22	71	14	6	6	9	8	5	6	10	7	5	3	3	1	1	2	2	3	2	14	6	6	9	8	5	6	10	7	868206340	356211300	643857900	541871500	411914180	446590430	482607840	694357570	438437980
sp|O60701|UGDH_HUMAN	O60701	UGDH_HUMAN	UGDH	494	Homo sapiens	1:Experimental evidence at protein level	UDP-glucose 6-dehydrogenase	1	0.999	28	187	187	187	25	23	18	18	22	24	18	18	21	25	23	18	18	22	24	18	18	21	25	23	18	18	22	24	18	18	21	2163512600	1804340100	1436303500	2707282400	2636440800	2859451000	1872198500	2159611600	2460959200
sp|O60711|LPXN_HUMAN	O60711	LPXN_HUMAN	LPXN	386	Homo sapiens	1:Experimental evidence at protein level	Leupaxin	0.9046	0.9973	1	4	4	4	1	0	0	1	1	1	0	0	0	1	0	0	1	1	1	0	0	0	1	0	0	1	1	1	0	0	0	2468000	0	0	4360293	4.93238e+06	5.61252e+06	0	0	0
sp|O60716|CTND1_HUMAN	O60716	CTND1_HUMAN	CTNND1	968	Homo sapiens	1:Experimental evidence at protein level	Catenin delta-1	1	0.999	39	238	238	238	25	25	31	26	26	24	27	28	26	25	25	31	26	26	24	27	28	26	25	25	31	26	26	24	27	28	26	1557529500	1413503900	1423054800	1656283500	1768986400	1300194600	1670839200	1689240700	1484416400
sp|O60725|ICMT_HUMAN	O60725	ICMT_HUMAN	ICMT	284	Homo sapiens	1:Experimental evidence at protein level	Protein-S-isoprenylcysteine O-methyltransferase	0.9354	0.9982	1	1	1	1	1	0	0	0	0	0	0	0	0	1	0	0	0	0	0	0	0	0	1	0	0	0	0	0	0	0	0	17322830	0	0	0	0	0	0	0	0
sp|O60749|SNX2_HUMAN	O60749	SNX2_HUMAN	SNX2	519	Homo sapiens	1:Experimental evidence at protein level	Sorting nexin-2	1	0.999	7	15	11	15	4	3	2	2	0	0	3	0	1	2	2	1	2	0	0	3	0	1	4	3	2	2	0	0	3	0	1	119033780	54523500	31338102	21458298	0	0	0	0	0
sp|O60762|DPM1_HUMAN	O60762	DPM1_HUMAN	DPM1	260	Homo sapiens	1:Experimental evidence at protein level	Dolichol-phosphate mannosyltransferase subunit 1	0.9092	0.9974	1	1	1	1	0	0	0	1	0	0	0	0	0	0	0	0	1	0	0	0	0	0	0	0	0	1	0	0	0	0	0	0	0	0	0	0	0	0	0	0
sp|O60763|USO1_HUMAN	O60763	USO1_HUMAN	USO1	962	Homo sapiens	1:Experimental evidence at protein level	General vesicular transport factor p115	1	0.999	24	132	132	132	16	12	17	13	17	12	15	14	16	16	12	17	13	17	12	15	14	16	16	12	17	13	17	12	15	14	16	864381000	701505600	1188443100	1048593660	1299911200	778697540	1381833700	1076515200	1301040800
sp|O60783|RT14_HUMAN	O60783	RT14_HUMAN	MRPS14	128	Homo sapiens	1:Experimental evidence at protein level	28S ribosomal protein S14, mitochondrial	0.9625	0.999	1	3	3	3	1	1	1	0	0	0	0	0	0	1	1	1	0	0	0	0	0	0	1	1	1	0	0	0	0	0	0	0	0	38063812	0	0	0	0	0	0
sp|O60784|TOM1_HUMAN	O60784	TOM1_HUMAN	TOM1	492	Homo sapiens	1:Experimental evidence at protein level	Target of Myb1 membrane trafficking protein	0.9464	0.9985	1	8	8	8	1	1	1	1	1	0	1	1	1	1	1	1	1	1	0	1	1	1	1	1	1	1	1	0	1	1	1	0	0	0	0	0	0	0	0	0
sp|O60826|CCD22_HUMAN	O60826	CCD22_HUMAN	CCDC22	627	Homo sapiens	1:Experimental evidence at protein level	Coiled-coil domain-containing protein 22	1	0.999	7	12	12	12	3	2	0	1	1	1	1	2	1	3	2	0	1	1	1	1	2	1	3	2	0	1	1	1	1	2	1	763504100	56969984	0	26749744	0	6609797	14225960	8764585	0
sp|O60831|PRAF2_HUMAN	O60831	PRAF2_HUMAN	PRAF2	178	Homo sapiens	1:Experimental evidence at protein level	PRA1 family protein 2	0.9903	0.9973	2	4	4	4	0	1	1	0	0	1	1	0	0	0	1	1	0	0	1	1	0	0	0	1	1	0	0	1	1	0	0	0	0	0	0	0	390100200	312192900	0	0
sp|O60832|DKC1_HUMAN	O60832	DKC1_HUMAN	DKC1	514	Homo sapiens	1:Experimental evidence at protein level	H/ACA ribonucleoprotein complex subunit DKC1	1	0.999	20	97	97	97	13	14	10	11	11	7	7	13	11	13	14	10	11	11	7	7	13	11	13	14	10	11	11	7	7	13	11	401449760	557878850	492871740	466384420	561057000	271886240	289004100	548522240	429268600
sp|O60841|IF2P_HUMAN	O60841	IF2P_HUMAN	EIF5B	1220	Homo sapiens	1:Experimental evidence at protein level	Eukaryotic translation initiation factor 5B	1	0.999	25	92	87	92	16	8	14	5	7	10	12	10	10	15	8	13	5	6	9	12	10	9	16	8	14	5	7	10	12	10	10	566761000	447318720	639259500	303250620	273049760	492400260	489469280	486650100	467037340
sp|O60869|EDF1_HUMAN	O60869	EDF1_HUMAN	EDF1	148	Homo sapiens	1:Experimental evidence at protein level	Endothelial differentiation-related factor 1	1	0.9989	2	6	6	6	1	0	0	0	0	3	1	0	1	1	0	0	0	0	3	1	0	1	1	0	0	0	0	3	1	0	1	4853113	0	0	0	0	36654800	4408819	0	2.87344e+06
sp|O60884|DNJA2_HUMAN	O60884	DNJA2_HUMAN	DNAJA2	412	Homo sapiens	1:Experimental evidence at protein level	DnaJ homolog subfamily A member 2	1	0.999	13	115	115	115	14	10	10	16	16	15	11	12	11	14	10	10	16	16	15	11	12	11	14	10	10	16	16	15	11	12	11	1180735200	1386925400	890940160	1193269200	1217232500	1285108200	800286600	685021500	1094428500
sp|O60885|BRD4_HUMAN	O60885	BRD4_HUMAN	BRD4	1362	Homo sapiens	1:Experimental evidence at protein level	Bromodomain-containing protein 4	1	0.9988	9	18	10	18	4	5	1	2	1	0	1	1	3	3	3	0	1	1	0	1	0	1	4	5	1	2	1	0	1	1	3	0	84100890	0	13229186	0	0	0	25865660	29326652
sp|O60925|PFD1_HUMAN	O60925	PFD1_HUMAN	PFDN1	122	Homo sapiens	1:Experimental evidence at protein level	Prefoldin subunit 1	0.8613	0.9959	1	1	1	1	1	0	0	0	0	0	0	0	0	1	0	0	0	0	0	0	0	0	1	0	0	0	0	0	0	0	0	7826494	0	0	0	0	0	0	0	0
sp|O60934|NBN_HUMAN	O60934	NBN_HUMAN	NBN	754	Homo sapiens	1:Experimental evidence at protein level	Nibrin	1	0.9988	6	10	10	10	3	0	2	1	1	2	0	1	0	3	0	2	1	1	2	0	1	0	3	0	2	1	1	2	0	1	0	29326446	0	4678195	0	8412756	0	0	9928905	0
sp|O75027|ABCB7_HUMAN	O75027	ABCB7_HUMAN	ABCB7	752	Homo sapiens	1:Experimental evidence at protein level	Iron-sulfur clusters transporter ABCB7, mitochondrial	1	0.9986	5	9	9	9	4	2	3	0	0	0	0	0	0	4	2	3	0	0	0	0	0	0	4	2	3	0	0	0	0	0	0	17509846	12509692	5610976	0	0	0	0	0	0
sp|O75044|SRGP2_HUMAN	O75044	SRGP2_HUMAN	SRGAP2	1071	Homo sapiens	1:Experimental evidence at protein level	SLIT-ROBO Rho GTPase-activating protein 2	1	0.9989	6	16	6	16	2	2	0	2	1	5	2	0	2	0	1	0	1	1	3	0	0	0	2	2	0	2	1	5	2	0	2	57069972	21376102	0	137328860	0	91814130	71655944	0	122651740
sp|O75083|WDR1_HUMAN	O75083	WDR1_HUMAN	WDR1	606	Homo sapiens	1:Experimental evidence at protein level	WD repeat-containing protein 1	1	0.999	35	452	452	452	57	56	49	44	52	44	47	55	48	57	56	49	44	52	44	47	55	48	57	56	49	44	52	44	47	55	48	12942785000	12606463000	12405129000	11468541000	14086328000	11171657000	12144414000	13763103000	12921243000
sp|O75084|FZD7_HUMAN	O75084	FZD7_HUMAN	FZD7	574	Homo sapiens	1:Experimental evidence at protein level	Frizzled-7	0.9984	0.9981	2	4	0	4	1	0	1	0	0	0	0	1	1	0	0	0	0	0	0	0	0	0	1	0	1	0	0	0	0	1	1	0	0	35762520	0	0	0	0	0	0
sp|O75095|MEGF6_HUMAN	O75095	MEGF6_HUMAN	MEGF6	1541	Homo sapiens	1:Experimental evidence at protein level	Multiple epidermal growth factor-like domains protein 6	0.9754	0.9859	2	2	2	2	0	0	0	0	1	1	0	0	0	0	0	0	0	1	1	0	0	0	0	0	0	0	1	1	0	0	0	0	0	0	0	0	0	0	0	0
sp|O75110|ATP9A_HUMAN	O75110	ATP9A_HUMAN	ATP9A	1047	Homo sapiens	1:Experimental evidence at protein level	Probable phospholipid-transporting ATPase IIA	0.9082	0.9974	1	1	1	1	0	0	0	0	0	1	0	0	0	0	0	0	0	0	1	0	0	0	0	0	0	0	0	1	0	0	0	0	0	0	0	0	0	0	0	0
sp|O75116|ROCK2_HUMAN	O75116	ROCK2_HUMAN	ROCK2	1388	Homo sapiens	1:Experimental evidence at protein level	Rho-associated protein kinase 2	1	0.999	31	107	82	107	14	12	10	8	10	14	15	8	16	12	9	7	5	6	11	13	6	13	14	12	10	8	10	14	15	8	16	264845630	419117250	316053950	274646900	424949500	269833660	560945540	198059940	666748700
sp|O75122|CLAP2_HUMAN	O75122	CLAP2_HUMAN	CLASP2	1294	Homo sapiens	1:Experimental evidence at protein level	CLIP-associating protein 2	1	0.9989	6	12	6	12	2	1	2	1	1	1	1	1	2	1	0	1	1	1	1	0	0	1	2	1	2	1	1	1	1	1	2	50466290	16345089	14386623	42982904	0	0	17505482	16095675	80417096
sp|O75131|CPNE3_HUMAN	O75131	CPNE3_HUMAN	CPNE3	537	Homo sapiens	1:Experimental evidence at protein level	Copine-3	1	0.999	25	188	179	188	22	18	18	20	22	19	20	27	22	21	17	17	19	21	18	19	26	21	22	18	18	20	22	19	20	27	22	2401725700	2219304200	2108349600	3430122500	3231972600	2485323000	2176230400	3060936400	3085767700
sp|O75145|LIPA3_HUMAN	O75145	LIPA3_HUMAN	PPFIA3	1194	Homo sapiens	1:Experimental evidence at protein level	Liprin-alpha-3	0.7578	0.9918	2	1	1	3	0	0	0	0	0	0	0	1	0	0	0	0	0	0	0	0	1	0	1	1	0	0	0	0	0	1	0	0	0	0	0	0	0	0	0	0
sp|O75146|HIP1R_HUMAN	O75146	HIP1R_HUMAN	HIP1R	1068	Homo sapiens	1:Experimental evidence at protein level	Huntingtin-interacting protein 1-related protein	1	0.999	12	23	21	23	2	3	6	1	3	3	1	3	1	2	3	5	1	3	3	1	2	1	2	3	6	1	3	3	1	3	1	0	111567500	50936092	0	32470958	9584478	11244778	27860736	47863110
sp|O75147|OBSL1_HUMAN	O75147	OBSL1_HUMAN	OBSL1	1896	Homo sapiens	1:Experimental evidence at protein level	Obscurin-like protein 1	1	0.9989	12	28	28	28	5	3	4	2	3	4	3	0	4	5	3	4	2	3	4	3	0	4	5	3	4	2	3	4	3	0	4	59148710	89091810	90589570	24560624	100884960	67042304	79774690	0	91328640
sp|O75150|BRE1B_HUMAN	O75150	BRE1B_HUMAN	RNF40	1001	Homo sapiens	1:Experimental evidence at protein level	E3 ubiquitin-protein ligase BRE1B	1	0.999	14	20	16	20	5	4	4	0	0	2	0	1	4	3	4	2	0	0	2	0	1	4	5	4	4	0	0	2	0	1	4	35156516	53270790	102275016	0	0	0	0	0	78414296
sp|O75152|ZC11A_HUMAN	O75152	ZC11A_HUMAN	ZC3H11A	810	Homo sapiens	1:Experimental evidence at protein level	Zinc finger CCCH domain-containing protein 11A	1	0.9954	5	7	2	7	2	1	2	0	0	1	0	1	0	1	0	1	0	0	0	0	0	0	2	1	2	0	0	1	0	1	0	46655556	77197010	85239990	0	0	0	0	0	0
sp|O75153|CLU_HUMAN	O75153	CLU_HUMAN	CLUH	1309	Homo sapiens	1:Experimental evidence at protein level	Clustered mitochondria protein homolog	1	0.9976	9	20	20	20	3	4	1	2	2	1	2	3	2	3	4	1	2	2	1	2	3	2	3	4	1	2	2	1	2	3	2	11294467	51096676	1580848	2.9548e+06	34533230	247785800	0	33078960	16783376
sp|O75155|CAND2_HUMAN	O75155	CAND2_HUMAN	CAND2	1236	Homo sapiens	1:Experimental evidence at protein level	Cullin-associated NEDD8-dissociated protein 2	0.9998	0.9944	8	2	2	59	0	0	0	1	1	0	0	0	0	0	0	0	1	1	0	0	0	0	7	7	5	6	8	5	6	7	8	0	0	0	11116188	66516490	0	0	0	0
sp|O75165|DJC13_HUMAN	O75165	DJC13_HUMAN	DNAJC13	2243	Homo sapiens	1:Experimental evidence at protein level	DnaJ homolog subfamily C member 13	1	0.999	48	185	185	185	26	21	19	16	23	20	24	15	21	26	21	19	16	23	20	24	15	21	26	21	19	16	23	20	24	15	21	654963600	635975550	674632300	541940800	769148600	1183022500	836500800	619072450	612748400
sp|O75170|PP6R2_HUMAN	O75170	PP6R2_HUMAN	PPP6R2	966	Homo sapiens	1:Experimental evidence at protein level	Serine/threonine-protein phosphatase 6 regulatory subunit 2	1	0.9989	6	9	9	9	1	0	1	1	0	2	2	1	1	1	0	1	1	0	2	2	1	1	1	0	1	1	0	2	2	1	1	59594610	0	22715338	40269540	0	252874720	127683736	10747965	160814140
sp|O75175|CNOT3_HUMAN	O75175	CNOT3_HUMAN	CNOT3	753	Homo sapiens	1:Experimental evidence at protein level	CCR4-NOT transcription complex subunit 3	0.9884	0.9985	2	2	2	2	0	0	0	1	0	0	0	1	0	0	0	0	1	0	0	0	1	0	0	0	0	1	0	0	0	1	0	0	0	0	0	0	0	0	36455800	0
sp|O75179|ANR17_HUMAN	O75179	ANR17_HUMAN	ANKRD17	2603	Homo sapiens	1:Experimental evidence at protein level	Ankyrin repeat domain-containing protein 17	0.9937	0.9918	8	1	1	22	0	0	0	0	0	1	0	0	0	0	0	0	0	0	1	0	0	0	4	3	0	3	2	3	1	3	3	0	0	0	0	0	18835136	0	0	0
sp|O75251|NDUS7_HUMAN	O75251	NDUS7_HUMAN	NDUFS7	213	Homo sapiens	1:Experimental evidence at protein level	NADH dehydrogenase [ubiquinone] iron-sulfur protein 7, mitochondrial	1	0.9987	4	13	13	13	1	2	3	2	1	1	0	3	0	1	2	3	2	1	1	0	3	0	1	2	3	2	1	1	0	3	0	56592250	140838940	64516092	45742270	41071484	55073090	0	41921480	0
sp|O75306|NDUS2_HUMAN	O75306	NDUS2_HUMAN	NDUFS2	463	Homo sapiens	1:Experimental evidence at protein level	NADH dehydrogenase [ubiquinone] iron-sulfur protein 2, mitochondrial	1	0.999	10	46	46	46	9	5	6	4	3	2	4	6	7	9	5	6	4	3	2	4	6	7	9	5	6	4	3	2	4	6	7	720132000	414269980	465516740	288389660	192797390	145380960	166588770	454380400	279933400
sp|O75323|NIPS2_HUMAN	O75323	NIPS2_HUMAN	NIPSNAP2	286	Homo sapiens	1:Experimental evidence at protein level	Protein NipSnap homolog 2	1	0.999	6	17	11	17	4	4	4	2	0	0	0	1	2	3	3	3	1	0	0	0	0	1	4	4	4	2	0	0	0	1	2	235653150	128644750	235990450	55313030	0	0	0	18170436	101134984
sp|O75326|SEM7A_HUMAN	O75326	SEM7A_HUMAN	SEMA7A	666	Homo sapiens	1:Experimental evidence at protein level	Semaphorin-7A	1	0.999	7	13	13	13	2	2	1	0	2	2	1	2	1	2	2	1	0	2	2	1	2	1	2	2	1	0	2	2	1	2	1	36927456	72911900	18464886	0	37813790	0	20608104	0	29918640
sp|O75348|VATG1_HUMAN	O75348	VATG1_HUMAN	ATP6V1G1	118	Homo sapiens	1:Experimental evidence at protein level	V-type proton ATPase subunit G 1	1	0.999	2	5	2	5	1	0	0	2	1	0	0	0	1	0	0	0	0	1	0	0	0	1	1	0	0	2	1	0	0	0	1	0	0	0	0	11839895	0	0	0	10382144
sp|O75351|VPS4B_HUMAN	O75351	VPS4B_HUMAN	VPS4B	444	Homo sapiens	1:Experimental evidence at protein level	Vacuolar protein sorting-associated protein 4B	1	0.999	3	19	10	19	3	4	2	1	1	1	4	1	2	2	3	1	0	0	0	3	0	1	3	4	2	1	1	1	4	1	2	105571060	145710420	132958140	48993584	40100504	39848500	113513950	47546772	22480580
sp|O75352|MPU1_HUMAN	O75352	MPU1_HUMAN	MPDU1	247	Homo sapiens	1:Experimental evidence at protein level	Mannose-P-dolichol utilization defect 1 protein	0.8776	0.9964	1	1	1	1	0	0	0	0	0	0	0	1	0	0	0	0	0	0	0	0	1	0	0	0	0	0	0	0	0	1	0	0	0	0	0	0	0	0	17948568	0
sp|O75367|H2AY_HUMAN	O75367	H2AY_HUMAN	MACROH2A1	369	Homo sapiens	1:Experimental evidence at protein level	Core histone macro-H2A.1	1	0.999	13	98	82	98	14	13	15	9	14	6	8	8	11	11	11	12	7	12	5	7	7	10	14	13	15	9	14	6	8	8	11	1616720000	1255801200	1764238200	678776640	1200164600	645460160	677665900	760295500	988873900
sp|O75369|FLNB_HUMAN	O75369	FLNB_HUMAN	FLNB	2602	Homo sapiens	1:Experimental evidence at protein level	Filamin-B	1	0.999	181	2131	2068	2268	265	230	249	227	227	232	242	229	230	257	223	241	221	221	225	234	223	223	283	244	266	242	243	247	252	245	246	84629990000	77855965000	78150280000	77846150000	72231650000	68526256000	85115880000	76210830000	73776775000
sp|O75380|NDUS6_HUMAN	O75380	NDUS6_HUMAN	NDUFS6	124	Homo sapiens	1:Experimental evidence at protein level	NADH dehydrogenase [ubiquinone] iron-sulfur protein 6, mitochondrial	1	0.999	2	6	6	6	2	1	1	0	1	0	1	0	0	2	1	1	0	1	0	1	0	0	2	1	1	0	1	0	1	0	0	106333840	58122428	31019500	0	25415056	0	36465130	0	0
sp|O75381|PEX14_HUMAN	O75381	PEX14_HUMAN	PEX14	377	Homo sapiens	1:Experimental evidence at protein level	Peroxisomal membrane protein PEX14	0.9478	0.9986	1	3	3	3	1	1	0	0	0	0	0	0	1	1	1	0	0	0	0	0	0	1	1	1	0	0	0	0	0	0	1	30615832	16155302	0	0	0	0	0	0	20781052
sp|O75390|CISY_HUMAN	O75390	CISY_HUMAN	CS	466	Homo sapiens	1:Experimental evidence at protein level	Citrate synthase, mitochondrial	1	0.999	17	140	140	140	23	21	21	8	10	12	17	14	14	23	21	21	8	10	12	17	14	14	23	21	21	8	10	12	17	14	14	8164268500	7063118000	7404025300	706139260	1358806900	2065513100	4262758000	3534240300	2592789800
sp|O75396|SC22B_HUMAN	O75396	SC22B_HUMAN	SEC22B	215	Homo sapiens	1:Experimental evidence at protein level	Vesicle-trafficking protein SEC22b	1	0.999	12	70	70	70	9	8	9	7	8	7	7	7	8	9	8	9	7	8	7	7	7	8	9	8	9	7	8	7	7	7	8	680667800	603042900	1006583600	609889100	516802000	452556930	575394750	561713100	742647800
sp|O75400|PR40A_HUMAN	O75400	PR40A_HUMAN	PRPF40A	957	Homo sapiens	1:Experimental evidence at protein level	Pre-mRNA-processing factor 40 homolog A	1	0.999	19	85	85	85	18	14	16	8	5	7	5	4	8	18	14	16	8	5	7	5	4	8	18	14	16	8	5	7	5	4	8	6487597600	643415550	629827650	311903740	98207290	268257540	135469630	66960244	179917280
sp|O75410|TACC1_HUMAN	O75410	TACC1_HUMAN	TACC1	805	Homo sapiens	1:Experimental evidence at protein level	Transforming acidic coiled-coil-containing protein 1	1	0.9986	5	21	5	21	2	2	2	3	2	3	4	1	2	0	0	0	1	0	0	2	1	1	2	2	2	3	2	3	4	1	2	103877790	78682264	68032690	124215970	83861900	32258694	83742030	14610976	63263470
sp|O75431|MTX2_HUMAN	O75431	MTX2_HUMAN	MTX2	263	Homo sapiens	1:Experimental evidence at protein level	Metaxin-2	1	0.999	3	20	20	20	1	4	3	1	0	0	5	2	4	1	4	3	1	0	0	5	2	4	1	4	3	1	0	0	5	2	4	47872824	40917000	86622370	0	0	0	110579670	75315190	132284090
sp|O75436|VP26A_HUMAN	O75436	VP26A_HUMAN	VPS26A	327	Homo sapiens	1:Experimental evidence at protein level	Vacuolar protein sorting-associated protein 26A	1	0.999	7	41	37	41	7	3	3	5	4	4	7	4	4	6	2	3	5	4	4	6	4	3	7	3	3	5	4	4	7	4	4	452316350	230168480	275911900	360439000	243827420	270147600	320403700	121592870	373835900
sp|O75438|NDUB1_HUMAN	O75438	NDUB1_HUMAN	NDUFB1	58	Homo sapiens	1:Experimental evidence at protein level	NADH dehydrogenase [ubiquinone] 1 beta subcomplex subunit 1	0.9014	0.9972	1	1	1	1	0	1	0	0	0	0	0	0	0	0	1	0	0	0	0	0	0	0	0	1	0	0	0	0	0	0	0	0	38840140	0	0	0	0	0	0	0
sp|O75439|MPPB_HUMAN	O75439	MPPB_HUMAN	PMPCB	489	Homo sapiens	1:Experimental evidence at protein level	Mitochondrial-processing peptidase subunit beta	1	0.999	11	31	31	37	5	7	7	0	2	2	3	2	3	5	7	7	0	2	2	3	2	3	6	8	8	1	3	3	3	2	3	341674880	421518850	267325020	0	85113850	61114260	96734940	51384492	168623360
sp|O75475|PSIP1_HUMAN	O75475	PSIP1_HUMAN	PSIP1	530	Homo sapiens	1:Experimental evidence at protein level	PC4 and SFRS1-interacting protein	1	0.9989	13	49	44	49	8	9	7	3	4	4	3	6	5	7	9	6	3	3	4	3	5	4	8	9	7	3	4	4	3	6	5	426288000	450297920	268867000	153865900	278776900	293079330	221974020	359009440	130400190
sp|O75477|ERLN1_HUMAN	O75477	ERLN1_HUMAN	ERLIN1	348	Homo sapiens	1:Experimental evidence at protein level	Erlin-1	1	0.999	17	94	59	94	13	8	10	12	13	8	10	11	9	9	5	6	9	10	4	6	6	4	13	8	10	12	13	8	10	11	9	643081100	869785700	782969150	847538750	852999940	619644300	895715260	1023928900	764129800
sp|O75489|NDUS3_HUMAN	O75489	NDUS3_HUMAN	NDUFS3	264	Homo sapiens	1:Experimental evidence at protein level	NADH dehydrogenase [ubiquinone] iron-sulfur protein 3, mitochondrial	1	0.999	10	33	33	33	8	9	6	0	1	1	2	3	3	8	9	6	0	1	1	2	3	3	8	9	6	0	1	1	2	3	3	240815000	202828060	257399970	0	14351128	0	262131300	84392984	113886570
sp|O75494|SRS10_HUMAN	O75494	SRS10_HUMAN	SRSF10	262	Homo sapiens	1:Experimental evidence at protein level	Serine/arginine-rich splicing factor 10	1	0.9984	5	9	9	9	3	2	1	1	1	1	0	0	0	3	2	1	1	1	1	0	0	0	3	2	1	1	1	1	0	0	0	38076404	17499866	0	73473610	11861641	0	0	0	0
sp|O75521|ECI2_HUMAN	O75521	ECI2_HUMAN	ECI2	394	Homo sapiens	1:Experimental evidence at protein level	Enoyl-CoA delta isomerase 2	1	0.999	20	187	187	187	23	23	21	18	17	18	21	23	23	23	23	21	18	17	18	21	23	23	23	23	21	18	17	18	21	23	23	3015954200	2289569300	2324267500	1708156300	1515307500	1339914600	2425563600	2598279400	2731046000
sp|O75531|BAF_HUMAN	O75531	BAF_HUMAN	BANF1	89	Homo sapiens	1:Experimental evidence at protein level	Barrier-to-autointegration factor	1	0.999	4	32	32	32	3	4	3	3	4	3	3	4	5	3	4	3	3	4	3	3	4	5	3	4	3	3	4	3	3	4	5	171016270	195849400	59309932	427643200	513208740	353579650	271236670	327933100	289083700
sp|O75533|SF3B1_HUMAN	O75533	SF3B1_HUMAN	SF3B1	1304	Homo sapiens	1:Experimental evidence at protein level	Splicing factor 3B subunit 1	1	0.999	57	353	353	353	56	43	44	36	43	28	32	36	35	56	43	44	36	43	28	32	36	35	56	43	44	36	43	28	32	36	35	4364723700	3518165500	3398300400	2376741600	2547104500	1531802000	2097155200	2237153000	2391463700
sp|O75534|CSDE1_HUMAN	O75534	CSDE1_HUMAN	CSDE1	798	Homo sapiens	1:Experimental evidence at protein level	Cold shock domain-containing protein E1	1	0.999	40	243	243	243	31	30	30	23	26	23	24	25	31	31	30	30	23	26	23	24	25	31	31	30	30	23	26	23	24	25	31	1965004700	2304807700	2002645900	1934893800	2099499600	1833907800	2076835600	1701883800	2523286300
sp|O75569|PRKRA_HUMAN	O75569	PRKRA_HUMAN	PRKRA	313	Homo sapiens	1:Experimental evidence at protein level	Interferon-inducible double-stranded RNA-dependent protein kinase activator A	0.9994	0.9989	2	2	2	2	0	0	0	0	1	1	0	0	0	0	0	0	0	1	1	0	0	0	0	0	0	0	1	1	0	0	0	0	0	0	0	16283085	62967176	0	0	0
sp|O75592|MYCB2_HUMAN	O75592	MYCB2_HUMAN	MYCBP2	4678	Homo sapiens	1:Experimental evidence at protein level	E3 ubiquitin-protein ligase MYCBP2	1	0.9975	5	6	6	6	0	1	1	1	0	2	0	0	1	0	1	1	1	0	2	0	0	1	0	1	1	1	0	2	0	0	1	0	8792601	0	43559620	0	37266900	0	0	0
sp|O75607|NPM3_HUMAN	O75607	NPM3_HUMAN	NPM3	178	Homo sapiens	1:Experimental evidence at protein level	Nucleoplasmin-3	0.9997	0.999	2	11	11	11	1	2	1	1	2	1	1	1	1	1	2	1	1	2	1	1	1	1	1	2	1	1	2	1	1	1	1	103416930	145228600	116232450	152538750	183294980	54667330	76537240	129816160	121231410
sp|O75608|LYPA1_HUMAN	O75608	LYPA1_HUMAN	LYPLA1	230	Homo sapiens	1:Experimental evidence at protein level	Acyl-protein thioesterase 1	0.9609	0.999	1	3	3	3	0	1	0	1	1	0	0	0	0	0	1	0	1	1	0	0	0	0	0	1	0	1	1	0	0	0	0	0	0	0	9745722	0	0	0	0	0
sp|O75616|ERAL1_HUMAN	O75616	ERAL1_HUMAN	ERAL1	437	Homo sapiens	1:Experimental evidence at protein level	GTPase Era, mitochondrial	0.9992	0.9982	2	3	3	3	1	0	0	0	0	0	1	0	1	1	0	0	0	0	0	1	0	1	1	0	0	0	0	0	1	0	1	53985652	0	0	0	0	0	0	0	0
sp|O75643|U520_HUMAN	O75643	U520_HUMAN	SNRNP200	2136	Homo sapiens	1:Experimental evidence at protein level	U5 small nuclear ribonucleoprotein 200 kDa helicase	1	0.999	81	488	479	488	78	60	70	48	47	45	47	46	47	77	59	69	46	45	43	47	46	47	78	60	70	48	47	45	47	46	47	6287438000	4921519600	5454752000	3073181200	3152375000	2189177300	2582305500	2784825900	2490308000
sp|O75663|TIPRL_HUMAN	O75663	TIPRL_HUMAN	TIPRL	272	Homo sapiens	1:Experimental evidence at protein level	TIP41-like protein	0.7351	0.9908	1	1	1	1	0	1	0	0	0	0	0	0	0	0	1	0	0	0	0	0	0	0	0	1	0	0	0	0	0	0	0	0	27159728	0	0	0	0	0	0	0
sp|O75683|SURF6_HUMAN	O75683	SURF6_HUMAN	SURF6	361	Homo sapiens	1:Experimental evidence at protein level	Surfeit locus protein 6	0.8202	0.9944	1	2	2	2	0	0	0	1	0	1	0	0	0	0	0	0	1	0	1	0	0	0	0	0	0	1	0	1	0	0	0	0	0	0	0	0	0	0	0	0
sp|O75691|UTP20_HUMAN	O75691	UTP20_HUMAN	UTP20	2785	Homo sapiens	1:Experimental evidence at protein level	Small subunit processome component 20 homolog	1	0.9988	8	18	18	18	3	1	1	1	0	3	3	4	2	3	1	1	1	0	3	3	4	2	3	1	1	1	0	3	3	4	2	158653020	20730034	0	64445944	0	136003180	68258940	31233180	0
sp|O75694|NU155_HUMAN	O75694	NU155_HUMAN	NUP155	1391	Homo sapiens	1:Experimental evidence at protein level	Nuclear pore complex protein Nup155	1	0.999	32	136	136	136	18	15	15	12	14	18	18	12	14	18	15	15	12	14	18	18	12	14	18	15	15	12	14	18	18	12	14	812705800	741048600	716833400	716386940	833149900	659872640	788029950	548042300	647497400
sp|O75695|XRP2_HUMAN	O75695	XRP2_HUMAN	RP2	350	Homo sapiens	1:Experimental evidence at protein level	Protein XRP2	0.9981	0.9928	3	4	4	4	1	0	0	0	0	0	1	0	2	1	0	0	0	0	0	1	0	2	1	0	0	0	0	0	1	0	2	18505284	0	0	0	0	0	10280486	0	0
sp|O75717|WDHD1_HUMAN	O75717	WDHD1_HUMAN	WDHD1	1129	Homo sapiens	1:Experimental evidence at protein level	WD repeat and HMG-box DNA-binding protein 1	1	0.9989	11	27	27	27	3	5	2	2	2	3	3	4	3	3	5	2	2	2	3	3	4	3	3	5	2	2	2	3	3	4	3	82743160	135889970	43456868	122122110	106351740	91693304	104767360	91526230	91188650
sp|O75718|CRTAP_HUMAN	O75718	CRTAP_HUMAN	CRTAP	401	Homo sapiens	1:Experimental evidence at protein level	Cartilage-associated protein	1	0.9985	8	14	14	14	4	0	2	0	0	0	3	2	3	4	0	2	0	0	0	3	2	3	4	0	2	0	0	0	3	2	3	52423560	0	112987420	0	0	0	29302000	63078510	72352700
sp|O75746|S2512_HUMAN	O75746	S2512_HUMAN	SLC25A12	678	Homo sapiens	1:Experimental evidence at protein level	Electrogenic aspartate/glutamate antiporter SLC25A12, mitochondrial	1	0.999	24	66	66	127	13	12	10	0	1	1	12	7	10	13	12	10	0	1	1	12	7	10	23	22	20	4	4	3	19	15	17	687641800	474911040	454216060	0	34961788	25351446	405550180	291767140	419415700
sp|O75808|CAN15_HUMAN	O75808	CAN15_HUMAN	CAPN15	1086	Homo sapiens	1:Experimental evidence at protein level	Calpain-15	0.8451	0.9953	1	1	1	1	0	0	0	0	0	1	0	0	0	0	0	0	0	0	1	0	0	0	0	0	0	0	0	1	0	0	0	0	0	0	0	0	0	0	0	0
sp|O75815|BCAR3_HUMAN	O75815	BCAR3_HUMAN	BCAR3	825	Homo sapiens	1:Experimental evidence at protein level	Breast cancer anti-estrogen resistance protein 3	0.8103	0.994	1	1	1	1	0	0	0	0	0	0	0	1	0	0	0	0	0	0	0	0	1	0	0	0	0	0	0	0	0	1	0	0	0	0	0	0	0	0	2.80473e+06	0
sp|O75818|RPP40_HUMAN	O75818	RPP40_HUMAN	RPP40	363	Homo sapiens	1:Experimental evidence at protein level	Ribonuclease P protein subunit p40	0.9999	0.999	2	8	8	8	1	2	2	1	1	0	0	1	0	1	2	2	1	1	0	0	1	0	1	2	2	1	1	0	0	1	0	19957788	253742860	421813400	47268790	0	0	0	0	0
sp|O75821|EIF3G_HUMAN	O75821	EIF3G_HUMAN	EIF3G	320	Homo sapiens	1:Experimental evidence at protein level	Eukaryotic translation initiation factor 3 subunit G	1	0.999	12	55	55	55	11	8	7	1	4	6	5	5	8	11	8	7	1	4	6	5	5	8	11	8	7	1	4	6	5	5	8	452185280	329785860	247984100	150072220	220622370	257662140	346777400	264103170	385871550
sp|O75822|EIF3J_HUMAN	O75822	EIF3J_HUMAN	EIF3J	258	Homo sapiens	1:Experimental evidence at protein level	Eukaryotic translation initiation factor 3 subunit J	0.9991	0.9986	2	2	2	2	2	0	0	0	0	0	0	0	0	2	0	0	0	0	0	0	0	0	2	0	0	0	0	0	0	0	0	34244156	0	0	0	0	0	0	0	0
sp|O75832|PSD10_HUMAN	O75832	PSD10_HUMAN	PSMD10	226	Homo sapiens	1:Experimental evidence at protein level	26S proteasome non-ATPase regulatory subunit 10	1	0.999	3	15	15	15	3	1	1	2	2	0	2	2	2	3	1	1	2	2	0	2	2	2	3	1	1	2	2	0	2	2	2	50666220	27403158	24320372	72523710	81125480	0	25501300	61152410	63925760
sp|O75844|FACE1_HUMAN	O75844	FACE1_HUMAN	ZMPSTE24	475	Homo sapiens	1:Experimental evidence at protein level	CAAX prenyl protease 1 homolog	1	0.999	6	18	18	18	3	1	2	0	3	3	2	2	2	3	1	2	0	3	3	2	2	2	3	1	2	0	3	3	2	2	2	32174980	10134456	17516378	0	96430770	65696080	45896780	95884824	50735516
sp|O75874|IDHC_HUMAN	O75874	IDHC_HUMAN	IDH1	414	Homo sapiens	1:Experimental evidence at protein level	Isocitrate dehydrogenase [NADP] cytoplasmic	1	0.999	8	36	36	42	3	5	5	3	3	3	2	6	6	3	5	5	3	3	3	2	6	6	4	6	8	3	3	3	2	6	7	40672384	81294620	44095256	93048480	80459720	34283344	36584444	149380590	49671756
sp|O75880|SCO1_HUMAN	O75880	SCO1_HUMAN	SCO1	301	Homo sapiens	1:Experimental evidence at protein level	Protein SCO1 homolog, mitochondrial	0.6244	0.9848	1	3	3	3	0	0	0	0	0	1	1	1	0	0	0	0	0	0	1	1	1	0	0	0	0	0	0	1	1	1	0	0	0	0	0	0	29692992	0	12543351	0
sp|O75886|STAM2_HUMAN	O75886	STAM2_HUMAN	STAM2	525	Homo sapiens	1:Experimental evidence at protein level	Signal transducing adapter molecule 2	1	0.999	7	11	11	17	2	0	2	0	0	3	1	1	2	2	0	2	0	0	3	1	1	2	3	1	3	1	0	3	1	2	3	28980648	0	30448312	0	0	91408390	0	50994052	24325198
sp|O75891|AL1L1_HUMAN	O75891	AL1L1_HUMAN	ALDH1L1	902	Homo sapiens	1:Experimental evidence at protein level	Cytosolic 10-formyltetrahydrofolate dehydrogenase	0.8085	0.994	1	3	3	3	0	0	1	0	0	0	1	1	0	0	0	1	0	0	0	1	1	0	0	0	1	0	0	0	1	1	0	0	0	0	0	0	0	0	0	0
sp|O75909|CCNK_HUMAN	O75909	CCNK_HUMAN	CCNK	580	Homo sapiens	1:Experimental evidence at protein level	Cyclin-K	0.9623	0.999	1	1	1	1	0	1	0	0	0	0	0	0	0	0	1	0	0	0	0	0	0	0	0	1	0	0	0	0	0	0	0	0	38781100	0	0	0	0	0	0	0
sp|O75915|PRAF3_HUMAN	O75915	PRAF3_HUMAN	ARL6IP5	188	Homo sapiens	1:Experimental evidence at protein level	PRA1 family protein 3	1	0.999	4	19	19	19	1	1	1	3	1	2	3	4	3	1	1	1	3	1	2	3	4	3	1	1	1	3	1	2	3	4	3	41481416	55980780	46404644	138523540	57822380	84217680	176738880	151641460	162757170
sp|O75923|DYSF_HUMAN	O75923	DYSF_HUMAN	DYSF	2080	Homo sapiens	1:Experimental evidence at protein level	Dysferlin	1	0.999	67	348	348	365	42	36	39	34	41	37	48	36	35	42	36	39	34	41	37	48	36	35	42	38	41	35	42	39	51	40	37	2315675400	2124079200	2043165700	2298151200	2687800300	2491155000	2992810000	1918355300	1977797100
sp|O75934|SPF27_HUMAN	O75934	SPF27_HUMAN	BCAS2	225	Homo sapiens	1:Experimental evidence at protein level	Pre-mRNA-splicing factor SPF27	1	0.999	3	6	6	6	2	3	1	0	0	0	0	0	0	2	3	1	0	0	0	0	0	0	2	3	1	0	0	0	0	0	0	22220084	7.14297e+06	32695216	0	0	0	0	0	0
sp|O75935|DCTN3_HUMAN	O75935	DCTN3_HUMAN	DCTN3	186	Homo sapiens	1:Experimental evidence at protein level	Dynactin subunit 3	1	0.9985	4	9	9	9	3	2	1	0	0	0	1	1	1	3	2	1	0	0	0	1	1	1	3	2	1	0	0	0	1	1	1	104309500	62622216	32862752	0	0	0	35311796	71516380	35870652
sp|O75937|DNJC8_HUMAN	O75937	DNJC8_HUMAN	DNAJC8	253	Homo sapiens	1:Experimental evidence at protein level	DnaJ homolog subfamily C member 8	1	0.999	5	8	8	8	3	2	2	0	0	0	1	0	0	3	2	2	0	0	0	1	0	0	3	2	2	0	0	0	1	0	0	82771970	0	60605376	0	0	0	0	0	0
sp|O75947|ATP5H_HUMAN	O75947	ATP5H_HUMAN	ATP5PD	161	Homo sapiens	1:Experimental evidence at protein level	ATP synthase subunit d, mitochondrial	1	0.999	7	43	43	43	11	7	8	1	3	2	4	4	3	11	7	8	1	3	2	4	4	3	11	7	8	1	3	2	4	4	3	601724400	623539650	663832450	73961930	208251150	178570060	276987260	262299000	188376510
sp|O75955|FLOT1_HUMAN	O75955	FLOT1_HUMAN	FLOT1	427	Homo sapiens	1:Experimental evidence at protein level	Flotillin-1	1	0.999	26	149	149	149	18	24	18	13	15	14	15	14	18	18	24	18	13	15	14	15	14	18	18	24	18	13	15	14	15	14	18	1024872500	742313200	1091899400	923884000	961226900	815590800	1217658900	1007541440	979808900
sp|O75962|TRIO_HUMAN	O75962	TRIO_HUMAN	TRIO	3097	Homo sapiens	1:Experimental evidence at protein level	Triple functional domain protein	1	0.999	27	62	54	62	6	11	4	4	8	6	5	8	10	5	11	4	4	7	5	5	5	8	6	11	4	4	8	6	5	8	10	104442070	179952830	100543460	51435056	180956060	120906830	155362690	228646450	204811020
sp|O75970|MPDZ_HUMAN	O75970	MPDZ_HUMAN	MPDZ	2070	Homo sapiens	1:Experimental evidence at protein level	Multiple PDZ domain protein	0.9986	0.9971	3	5	5	5	0	0	1	0	1	0	2	0	1	0	0	1	0	1	0	2	0	1	0	0	1	0	1	0	2	0	1	0	0	28501220	0	9823711	0	16881888	0	12793699
sp|O76003|GLRX3_HUMAN	O76003	GLRX3_HUMAN	GLRX3	335	Homo sapiens	1:Experimental evidence at protein level	Glutaredoxin-3	1	0.999	14	76	76	76	10	6	11	8	8	8	7	7	11	10	6	11	8	8	8	7	7	11	10	6	11	8	8	8	7	7	11	445836500	348821250	668228100	284664600	505448130	347819970	184617940	162749730	248938430
sp|O76013|KRT36_HUMAN	O76013	KRT36_HUMAN	KRT36	467	Homo sapiens	1:Experimental evidence at protein level	Keratin, type I cuticular Ha6	0.9999	0.999	9	2	1	20	0	0	0	2	0	0	0	0	0	0	0	0	1	0	0	0	0	0	0	1	1	15	1	1	1	0	0	0	0	0	344986080	0	0	0	0	0
sp|O76021|RL1D1_HUMAN	O76021	RL1D1_HUMAN	RSL1D1	490	Homo sapiens	1:Experimental evidence at protein level	Ribosomal L1 domain-containing protein 1	1	0.999	26	160	160	160	18	18	20	14	19	21	17	17	16	18	18	20	14	19	21	17	17	16	18	18	20	14	19	21	17	17	16	571113600	715791600	686950600	634999700	971399230	688666200	652156860	909890800	785882000
sp|O76024|WFS1_HUMAN	O76024	WFS1_HUMAN	WFS1	890	Homo sapiens	1:Experimental evidence at protein level	Wolframin	1	0.999	9	33	33	33	4	3	4	2	4	2	5	4	5	4	3	4	2	4	2	5	4	5	4	3	4	2	4	2	5	4	5	83725770	144314000	368603800	51486836	148700770	72823576	239523490	139878100	239663040
sp|O76031|CLPX_HUMAN	O76031	CLPX_HUMAN	CLPX	633	Homo sapiens	1:Experimental evidence at protein level	ATP-dependent Clp protease ATP-binding subunit clpX-like, mitochondrial	1	0.999	13	46	46	46	8	10	8	1	0	3	6	3	7	8	10	8	1	0	3	6	3	7	8	10	8	1	0	3	6	3	7	281227300	389820220	245122530	79946344	0	58915244	181626110	113980770	266920450
sp|O76054|S14L2_HUMAN	O76054	S14L2_HUMAN	SEC14L2	403	Homo sapiens	1:Experimental evidence at protein level	SEC14-like protein 2	1	0.9987	5	6	5	6	0	0	2	1	0	1	0	1	1	0	0	1	1	0	1	0	1	1	0	0	2	1	0	1	0	1	1	0	0	49277976	15509990	0	151557300	0	60412468	23272744
sp|O76071|CIAO1_HUMAN	O76071	CIAO1_HUMAN	CIAO1	339	Homo sapiens	1:Experimental evidence at protein level	Probable cytosolic iron-sulfur protein assembly protein CIAO1	1	0.999	10	55	55	55	5	9	4	7	6	6	5	6	7	5	9	4	7	6	6	5	6	7	5	9	4	7	6	6	5	6	7	206981020	380086940	63572384	212048770	317474370	323421000	321586180	284747200	374801540
sp|O76074|PDE5A_HUMAN	O76074	PDE5A_HUMAN	PDE5A	875	Homo sapiens	1:Experimental evidence at protein level	cGMP-specific 3',5'-cyclic phosphodiesterase	1	0.999	4	4	4	4	1	0	0	0	1	1	0	1	0	1	0	0	0	1	1	0	1	0	1	0	0	0	1	1	0	1	0	130778270	0	0	0	0	0	0	0	0
sp|O76094|SRP72_HUMAN	O76094	SRP72_HUMAN	SRP72	671	Homo sapiens	1:Experimental evidence at protein level	Signal recognition particle subunit SRP72	1	0.999	29	124	124	124	12	13	13	12	13	15	16	14	16	12	13	13	12	13	15	16	14	16	12	13	13	12	13	15	16	14	16	349126460	611362000	525211400	629397570	662276700	761067100	1396814100	1332368300	1278701400
sp|O94763|RMP_HUMAN	O94763	RMP_HUMAN	URI1	535	Homo sapiens	1:Experimental evidence at protein level	Unconventional prefoldin RPB5 interactor 1	0.9824	0.9892	3	5	5	5	0	0	0	1	0	0	2	1	1	0	0	0	1	0	0	2	1	1	0	0	0	1	0	0	2	1	1	0	0	0	0	0	0	86962500	59861876	1.77691e+06
sp|O94776|MTA2_HUMAN	O94776	MTA2_HUMAN	MTA2	668	Homo sapiens	1:Experimental evidence at protein level	Metastasis-associated protein MTA2	1	0.999	29	138	121	138	21	17	18	16	18	19	10	8	11	19	17	16	13	15	16	9	7	9	21	17	18	16	18	19	10	8	11	1244159100	1071428600	1285777300	1140501500	1007382400	1087539800	587602750	577045100	592002940
sp|O94826|TOM70_HUMAN	O94826	TOM70_HUMAN	TOMM70	608	Homo sapiens	1:Experimental evidence at protein level	Mitochondrial import receptor subunit TOM70	1	0.999	26	156	156	156	16	17	17	13	12	13	27	23	18	16	17	17	13	12	13	27	23	18	16	17	17	13	12	13	27	23	18	955762200	1052329340	824644000	684840700	774807550	877552500	2236598800	1566116900	1272119400
sp|O94830|DDHD2_HUMAN	O94830	DDHD2_HUMAN	DDHD2	711	Homo sapiens	1:Experimental evidence at protein level	Phospholipase DDHD2	0.8087	0.994	1	1	1	1	0	1	0	0	0	0	0	0	0	0	1	0	0	0	0	0	0	0	0	1	0	0	0	0	0	0	0	0	0	0	0	0	0	0	0	0
sp|O94851|MICA2_HUMAN	O94851	MICA2_HUMAN	MICAL2	1957	Homo sapiens	1:Experimental evidence at protein level	[F-actin]-monooxygenase MICAL2	1	0.999	7	18	17	18	0	1	2	2	1	4	1	3	4	0	1	2	2	1	4	1	3	3	0	1	2	2	1	4	1	3	4	0	21875000	17678464	56484788	48223344	66757160	59355096	112738340	94591460
sp|O94855|SC24D_HUMAN	O94855	SC24D_HUMAN	SEC24D	1032	Homo sapiens	1:Experimental evidence at protein level	Protein transport protein Sec24D	1	0.999	31	141	141	169	16	13	11	17	18	23	18	11	14	16	13	11	17	18	23	18	11	14	19	17	14	20	21	26	21	14	17	928446660	648506430	645286140	1386571900	1380366300	1545969500	1392063500	687194750	948335400
sp|O94874|UFL1_HUMAN	O94874	UFL1_HUMAN	UFL1	794	Homo sapiens	1:Experimental evidence at protein level	E3 UFM1-protein ligase 1	1	0.999	21	70	70	70	10	8	9	7	7	8	6	5	10	10	8	9	7	7	8	6	5	10	10	8	9	7	7	8	6	5	10	275254180	338662980	423409570	211091230	248063220	215577520	274655330	272389600	498732540
sp|O94888|UBXN7_HUMAN	O94888	UBXN7_HUMAN	UBXN7	489	Homo sapiens	1:Experimental evidence at protein level	UBX domain-containing protein 7	0.9999	0.999	2	3	3	3	2	0	1	0	0	0	0	0	0	2	0	1	0	0	0	0	0	0	2	0	1	0	0	0	0	0	0	29527830	0	30995556	0	0	0	0	0	0
sp|O94901|SUN1_HUMAN	O94901	SUN1_HUMAN	SUN1	785	Homo sapiens	1:Experimental evidence at protein level	SUN domain-containing protein 1	1	0.999	11	29	29	29	4	2	4	1	1	5	7	3	2	4	2	4	1	1	5	7	3	2	4	2	4	1	1	5	7	3	2	36684680	106851670	144788960	124436160	71753230	125603250	488705470	201671330	45564200
sp|O94903|PLPHP_HUMAN	O94903	PLPHP_HUMAN	PLPBP	275	Homo sapiens	1:Experimental evidence at protein level	Pyridoxal phosphate homeostasis protein	1	0.9989	4	5	5	5	1	0	1	0	0	1	0	1	1	1	0	1	0	0	1	0	1	1	1	0	1	0	0	1	0	1	1	29767360	0	3.5456e+06	0	0	0	0	21056318	18086776
sp|O94905|ERLN2_HUMAN	O94905	ERLN2_HUMAN	ERLIN2	339	Homo sapiens	1:Experimental evidence at protein level	Erlin-2	1	0.999	10	31	31	66	4	4	3	3	3	4	4	3	3	4	4	3	3	3	4	4	3	3	8	7	7	6	6	8	8	8	8	190767890	186989580	228443300	147278030	212570430	179098190	165099970	138837200	103395230
sp|O94906|PRP6_HUMAN	O94906	PRP6_HUMAN	PRPF6	941	Homo sapiens	1:Experimental evidence at protein level	Pre-mRNA-processing factor 6	1	0.999	37	179	179	179	32	25	27	14	20	14	11	15	21	32	25	27	14	20	14	11	15	21	32	25	27	14	20	14	11	15	21	1477912700	1514848900	1323768800	834331400	1324691500	674803200	438949980	2323887600	2783694800
sp|O94915|FRYL_HUMAN	O94915	FRYL_HUMAN	FRYL	3013	Homo sapiens	1:Experimental evidence at protein level	Protein furry homolog-like	1	0.9989	7	8	8	8	1	1	1	2	0	0	2	0	1	1	1	1	2	0	0	2	0	1	1	1	1	2	0	0	2	0	1	14809814	0	1.76677e+06	12730804	0	0	73948060	0	81873410
sp|O94919|ENDD1_HUMAN	O94919	ENDD1_HUMAN	ENDOD1	500	Homo sapiens	1:Experimental evidence at protein level	Endonuclease domain-containing 1 protein	1	0.999	8	46	46	46	6	8	6	2	3	4	7	6	4	6	8	6	2	3	4	7	6	4	6	8	6	2	3	4	7	6	4	242315200	305789020	268404340	63063070	146523100	169636460	235380560	219060960	162173360
sp|O94925|GLSK_HUMAN	O94925	GLSK_HUMAN	GLS	669	Homo sapiens	1:Experimental evidence at protein level	Glutaminase kidney isoform, mitochondrial	1	0.999	20	110	110	110	16	16	14	6	8	11	13	13	13	16	16	14	6	8	11	13	13	13	16	16	14	6	8	11	13	13	13	1613302300	1789437400	1309217800	412286050	715124000	964438400	1226616800	1031775500	705442050
sp|O94927|HAUS5_HUMAN	O94927	HAUS5_HUMAN	HAUS5	633	Homo sapiens	1:Experimental evidence at protein level	HAUS augmin-like complex subunit 5	0.9606	0.9989	1	1	1	1	0	0	0	0	0	0	1	0	0	0	0	0	0	0	0	1	0	0	0	0	0	0	0	0	1	0	0	0	0	0	0	0	0	0	0	0
sp|O94929|ABLM3_HUMAN	O94929	ABLM3_HUMAN	ABLIM3	683	Homo sapiens	1:Experimental evidence at protein level	Actin-binding LIM protein 3	1	0.999	5	16	16	16	1	3	1	1	1	2	2	2	3	1	3	1	1	1	2	2	2	3	1	3	1	1	1	2	2	2	3	0	6811600	0	0	23417156	16700935	22260356	72013290	42385550
sp|O94955|RHBT3_HUMAN	O94955	RHBT3_HUMAN	RHOBTB3	611	Homo sapiens	1:Experimental evidence at protein level	Rho-related BTB domain-containing protein 3	0.9994	0.9988	4	5	5	5	1	1	0	0	0	0	1	2	0	1	1	0	0	0	0	1	2	0	1	1	0	0	0	0	1	2	0	0	0	0	0	0	0	20449398	0	0
sp|O94964|SOGA1_HUMAN	O94964	SOGA1_HUMAN	SOGA1	1423	Homo sapiens	1:Experimental evidence at protein level	Protein SOGA1	0.998	0.9954	3	5	5	5	1	1	0	1	0	1	1	0	0	1	1	0	1	0	1	1	0	0	1	1	0	1	0	1	1	0	0	7.68018e+06	0	0	17656634	0	15615859	33975856	0	0
sp|O94967|WDR47_HUMAN	O94967	WDR47_HUMAN	WDR47	919	Homo sapiens	1:Experimental evidence at protein level	WD repeat-containing protein 47	1	0.999	3	5	5	5	2	1	0	1	0	0	0	1	0	2	1	0	1	0	0	0	1	0	2	1	0	1	0	0	0	1	0	32578360	20148088	0	0	0	0	0	0	0
sp|O94973|AP2A2_HUMAN	O94973	AP2A2_HUMAN	AP2A2	939	Homo sapiens	1:Experimental evidence at protein level	AP-2 complex subunit alpha-2	1	0.999	33	107	107	199	15	13	11	9	15	8	15	10	11	15	13	11	9	15	8	15	10	11	24	22	22	20	25	19	26	20	21	913641400	594867500	481394080	558838300	597463740	602265200	670293400	514267460	655242560
sp|O94979|SC31A_HUMAN	O94979	SC31A_HUMAN	SEC31A	1220	Homo sapiens	1:Experimental evidence at protein level	Protein transport protein Sec31A	1	0.999	49	404	396	404	42	41	44	44	47	46	49	46	45	41	40	44	43	46	44	49	45	44	42	41	44	44	47	46	49	46	45	4022342700	5112829000	4265947600	6532522000	5233854500	6874264000	6158194000	5561453000	5067300400
sp|O94992|HEXI1_HUMAN	O94992	HEXI1_HUMAN	HEXIM1	359	Homo sapiens	1:Experimental evidence at protein level	Protein HEXIM1	1	0.999	4	6	5	6	1	1	0	1	2	0	1	0	0	0	1	0	1	2	0	1	0	0	1	1	0	1	2	0	1	0	0	15647511	46445064	0	0	0	0	0	0	0
sp|O95070|YIF1A_HUMAN	O95070	YIF1A_HUMAN	YIF1A	293	Homo sapiens	1:Experimental evidence at protein level	Protein YIF1A	0.9641	0.9917	2	2	2	2	1	0	0	0	0	1	0	0	0	1	0	0	0	0	1	0	0	0	1	0	0	0	0	1	0	0	0	17784288	0	0	0	0	0	0	0	0
sp|O95071|UBR5_HUMAN	O95071	UBR5_HUMAN	UBR5	2799	Homo sapiens	1:Experimental evidence at protein level	E3 ubiquitin-protein ligase UBR5	1	0.999	5	11	11	11	2	1	2	1	0	1	4	0	0	2	1	2	1	0	1	4	0	0	2	1	2	1	0	1	4	0	0	21157068	0	26202598	14453051	0	0	101421900	0	0
sp|O95084|PRS23_HUMAN	O95084	PRS23_HUMAN	PRSS23	383	Homo sapiens	1:Experimental evidence at protein level	Serine protease 23	1	0.999	3	8	8	8	1	1	1	1	1	3	0	0	0	1	1	1	1	1	3	0	0	0	1	1	1	1	1	3	0	0	0	24452526	18020134	26586700	40613460	36275324	60436892	0	0	0
sp|O95104|SCAF4_HUMAN	O95104	SCAF4_HUMAN	SCAF4	1147	Homo sapiens	1:Experimental evidence at protein level	SR-related and CTD-associated factor 4	1	0.999	3	5	4	5	2	1	1	0	1	0	0	0	0	1	1	1	0	1	0	0	0	0	2	1	1	0	1	0	0	0	0	23146806	0	4367284	0	0	0	0	0	0
sp|O95139|NDUB6_HUMAN	O95139	NDUB6_HUMAN	NDUFB6	128	Homo sapiens	1:Experimental evidence at protein level	NADH dehydrogenase [ubiquinone] 1 beta subcomplex subunit 6	1	0.999	4	17	17	17	3	2	1	2	1	4	1	1	2	3	2	1	2	1	4	1	1	2	3	2	1	2	1	4	1	1	2	90792210	85510696	98330750	20367438	0	182388910	87376280	71922360	99718904
sp|O95140|MFN2_HUMAN	O95140	MFN2_HUMAN	MFN2	757	Homo sapiens	1:Experimental evidence at protein level	Mitofusin-2	1	0.999	11	22	22	30	3	1	2	1	1	1	7	4	2	3	1	2	1	1	1	7	4	2	4	2	3	1	2	2	8	5	3	83063100	40340656	103148830	10546509	53413444	0	265012270	113423620	74771350
sp|O95155|UBE4B_HUMAN	O95155	UBE4B_HUMAN	UBE4B	1302	Homo sapiens	1:Experimental evidence at protein level	Ubiquitin conjugation factor E4 B	1	0.9988	10	12	12	12	4	1	1	0	2	1	1	1	1	4	1	1	0	2	1	1	1	1	4	1	1	0	2	1	1	1	1	74670856	9580569	0	0	0	25715728	22657436	0	16344906
sp|O95159|ZFPL1_HUMAN	O95159	ZFPL1_HUMAN	ZFPL1	310	Homo sapiens	1:Experimental evidence at protein level	Zinc finger protein-like 1	1	0.9989	5	19	19	19	1	2	1	3	3	2	1	3	3	1	2	1	3	3	2	1	3	3	1	2	1	3	3	2	1	3	3	15412241	63215180	58544120	150309020	114013000	35277720	59915690	126373260	108729980
sp|O95163|ELP1_HUMAN	O95163	ELP1_HUMAN	ELP1	1332	Homo sapiens	1:Experimental evidence at protein level	Elongator complex protein 1	1	0.999	11	42	42	42	5	3	5	9	5	3	3	5	4	5	3	5	9	5	3	3	5	4	5	3	5	9	5	3	3	5	4	152973100	104570160	243620000	1167781000	409765660	175324340	296123360	107126340	381346800
sp|O95169|NDUB8_HUMAN	O95169	NDUB8_HUMAN	NDUFB8	186	Homo sapiens	1:Experimental evidence at protein level	NADH dehydrogenase [ubiquinone] 1 beta subcomplex subunit 8, mitochondrial	1	0.9989	3	10	10	10	3	2	3	0	0	0	1	1	0	3	2	3	0	0	0	1	1	0	3	2	3	0	0	0	1	1	0	44250376	52262148	48326664	0	0	0	0	63316776	0
sp|O95182|NDUA7_HUMAN	O95182	NDUA7_HUMAN	NDUFA7	113	Homo sapiens	1:Experimental evidence at protein level	NADH dehydrogenase [ubiquinone] 1 alpha subcomplex subunit 7	0.8702	0.9962	1	1	1	1	1	0	0	0	0	0	0	0	0	1	0	0	0	0	0	0	0	0	1	0	0	0	0	0	0	0	0	19177400	0	0	0	0	0	0	0	0
sp|O95202|LETM1_HUMAN	O95202	LETM1_HUMAN	LETM1	739	Homo sapiens	1:Experimental evidence at protein level	Mitochondrial proton/calcium exchanger protein	1	0.999	6	14	14	14	4	3	3	0	1	0	0	1	2	4	3	3	0	1	0	0	1	2	4	3	3	0	1	0	0	1	2	65481550	58557970	104533070	0	26805204	0	0	21899822	14985249
sp|O95218|ZRAB2_HUMAN	O95218	ZRAB2_HUMAN	ZRANB2	330	Homo sapiens	1:Experimental evidence at protein level	Zinc finger Ran-binding domain-containing protein 2	1	0.999	8	33	33	33	6	4	3	4	5	5	1	4	1	6	4	3	4	5	5	1	4	1	6	4	3	4	5	5	1	4	1	290892400	87131510	111811460	208755330	342413120	199268700	0	125771930	48528230
sp|O95232|LC7L3_HUMAN	O95232	LC7L3_HUMAN	LUC7L3	432	Homo sapiens	1:Experimental evidence at protein level	Luc7-like protein 3	1	0.999	12	35	35	35	6	1	5	2	5	9	2	3	2	6	1	5	2	5	9	2	3	2	6	1	5	2	5	9	2	3	2	103818540	20399644	152830130	74034376	146241120	535204800	68018270	111133700	51755384
sp|O95235|KI20A_HUMAN	O95235	KI20A_HUMAN	KIF20A	890	Homo sapiens	1:Experimental evidence at protein level	Kinesin-like protein KIF20A	1	0.9989	5	5	5	5	0	2	1	0	0	0	1	0	1	0	2	1	0	0	0	1	0	1	0	2	1	0	0	0	1	0	1	0	131656700	17388684	0	0	0	0	0	0
sp|O95239|KIF4A_HUMAN	O95239	KIF4A_HUMAN	KIF4A	1232	Homo sapiens	1:Experimental evidence at protein level	Chromosome-associated kinesin KIF4A	1	0.999	11	18	9	18	5	2	1	1	0	6	0	2	1	2	1	0	1	0	4	0	1	0	5	2	1	1	0	6	0	2	1	160638460	52172216	13904670	0	0	35348950	0	41232764	21134858
sp|O95251|KAT7_HUMAN	O95251	KAT7_HUMAN	KAT7	611	Homo sapiens	1:Experimental evidence at protein level	Histone acetyltransferase KAT7	0.992	0.9939	2	4	4	4	1	0	1	0	0	0	1	0	1	1	0	1	0	0	0	1	0	1	1	0	1	0	0	0	1	0	1	7974054	0	1.24698e+06	0	0	0	1.54537e+06	0	1.6925e+06
sp|O95292|VAPB_HUMAN	O95292	VAPB_HUMAN	VAPB	243	Homo sapiens	1:Experimental evidence at protein level	Vesicle-associated membrane protein-associated protein B/C	1	0.9983	6	18	18	23	4	2	2	2	1	1	1	2	3	4	2	2	2	1	1	1	2	3	6	4	3	2	1	1	1	2	3	168792450	114958510	68685656	62327456	0	0	16762826	0	127736744
sp|O95299|NDUAA_HUMAN	O95299	NDUAA_HUMAN	NDUFA10	355	Homo sapiens	1:Experimental evidence at protein level	NADH dehydrogenase [ubiquinone] 1 alpha subcomplex subunit 10, mitochondrial	1	0.999	13	62	62	62	12	6	9	4	5	3	9	5	9	12	6	9	4	5	3	9	5	9	12	6	9	4	5	3	9	5	9	817961500	462396480	799357500	132256300	214688450	262718260	329927800	256350340	456832130
sp|O95302|FKBP9_HUMAN	O95302	FKBP9_HUMAN	FKBP9	570	Homo sapiens	1:Experimental evidence at protein level	Peptidyl-prolyl cis-trans isomerase FKBP9	1	0.9986	4	8	8	8	1	3	1	0	0	1	0	1	1	1	3	1	0	0	1	0	1	1	1	3	1	0	0	1	0	1	1	17033720	74904130	11721701	0	0	96882790	0	12860576	0
sp|O95336|6PGL_HUMAN	O95336	6PGL_HUMAN	PGLS	258	Homo sapiens	1:Experimental evidence at protein level	6-phosphogluconolactonase	0.9497	0.9986	1	1	1	1	0	0	0	0	0	1	0	0	0	0	0	0	0	0	1	0	0	0	0	0	0	0	0	1	0	0	0	0	0	0	0	0	64731330	0	0	0
sp|O95340|PAPS2_HUMAN	O95340	PAPS2_HUMAN	PAPSS2	614	Homo sapiens	1:Experimental evidence at protein level	Bifunctional 3'-phosphoadenosine 5'-phosphosulfate synthase 2	1	0.999	24	161	139	161	24	23	19	16	17	15	13	17	17	21	19	17	15	15	14	11	13	14	24	23	19	16	17	15	13	17	17	1561484700	1588373600	1190049000	1093232100	1184067300	1065899650	719210750	1054522200	1183126500
sp|O95347|SMC2_HUMAN	O95347	SMC2_HUMAN	SMC2	1197	Homo sapiens	1:Experimental evidence at protein level	Structural maintenance of chromosomes protein 2	1	0.999	52	263	263	263	41	35	45	15	17	21	32	29	28	41	35	45	15	17	21	32	29	28	41	35	45	15	17	21	32	29	28	3228695800	2587123000	2941400300	869787400	844553200	1215803600	1713169800	1905600500	1390170100
sp|O95352|ATG7_HUMAN	O95352	ATG7_HUMAN	ATG7	703	Homo sapiens	1:Experimental evidence at protein level	Ubiquitin-like modifier-activating enzyme ATG7	1	0.999	6	13	13	13	2	1	2	1	1	1	0	2	3	2	1	2	1	1	1	0	2	3	2	1	2	1	1	1	0	2	3	43202270	24184414	22036972	37631348	54054364	47079716	0	48235320	89312700
sp|O95361|TRI16_HUMAN	O95361	TRI16_HUMAN	TRIM16	564	Homo sapiens	1:Experimental evidence at protein level	Tripartite motif-containing protein 16	1	0.999	10	31	29	31	5	3	4	3	3	2	4	3	4	5	3	4	2	3	1	4	3	4	5	3	4	3	3	2	4	3	4	58602200	24276838	85886790	51648010	95468900	27741696	81233300	78476770	120734660
sp|O95363|SYFM_HUMAN	O95363	SYFM_HUMAN	FARS2	451	Homo sapiens	1:Experimental evidence at protein level	Phenylalanine--tRNA ligase, mitochondrial	0.9993	0.999	3	5	5	5	1	1	1	0	0	0	0	1	1	1	1	1	0	0	0	0	1	1	1	1	1	0	0	0	0	1	1	31697540	27649136	11070228	0	0	0	0	0	0
sp|O95372|LYPA2_HUMAN	O95372	LYPA2_HUMAN	LYPLA2	231	Homo sapiens	1:Experimental evidence at protein level	Acyl-protein thioesterase 2	0.9934	0.9948	2	2	2	2	1	1	0	0	0	0	0	0	0	1	1	0	0	0	0	0	0	0	1	1	0	0	0	0	0	0	0	0	40524896	0	0	0	0	0	0	0
sp|O95373|IPO7_HUMAN	O95373	IPO7_HUMAN	IPO7	1038	Homo sapiens	1:Experimental evidence at protein level	Importin-7	1	0.999	27	187	180	187	22	21	24	20	24	13	24	21	18	21	21	23	19	23	13	23	20	17	22	21	24	20	24	13	24	21	18	1921963600	1432262100	2185952000	1629849900	1925357400	1089253600	1838719900	1887725700	1710037900
sp|O95376|ARI2_HUMAN	O95376	ARI2_HUMAN	ARIH2	493	Homo sapiens	1:Experimental evidence at protein level	E3 ubiquitin-protein ligase ARIH2	1	0.9987	5	11	11	11	1	1	0	1	1	2	1	1	3	1	1	0	1	1	2	1	1	3	1	1	0	1	1	2	1	1	3	33997724	0	0	29048092	19500568	10824688	18837450	4271358	45534150
sp|O95394|AGM1_HUMAN	O95394	AGM1_HUMAN	PGM3	542	Homo sapiens	1:Experimental evidence at protein level	Phosphoacetylglucosamine mutase	1	0.9988	5	7	7	7	0	1	0	0	1	2	1	1	1	0	1	0	0	1	2	1	1	1	0	1	0	0	1	2	1	1	1	0	27808442	0	0	20227768	29902792	42970996	41454116	0
sp|O95396|MOCS3_HUMAN	O95396	MOCS3_HUMAN	MOCS3	460	Homo sapiens	1:Experimental evidence at protein level	Adenylyltransferase and sulfurtransferase MOCS3	0.9232	0.9858	2	2	2	2	1	0	0	0	0	1	0	0	0	1	0	0	0	0	1	0	0	0	1	0	0	0	0	1	0	0	0	0	0	0	0	0	21850700	0	0	0
sp|O95425|SVIL_HUMAN	O95425	SVIL_HUMAN	SVIL	2214	Homo sapiens	1:Experimental evidence at protein level	Supervillin	1	0.999	31	94	94	94	7	4	6	11	13	17	16	10	10	7	4	6	11	13	17	16	10	10	7	4	6	11	13	17	16	10	10	86569384	70298744	86451624	426566800	319513000	757031740	542499460	269931520	504415550
sp|O95433|AHSA1_HUMAN	O95433	AHSA1_HUMAN	AHSA1	338	Homo sapiens	1:Experimental evidence at protein level	Activator of 90 kDa heat shock protein ATPase homolog 1	1	0.999	6	17	17	17	4	4	2	2	1	0	1	2	1	4	4	2	2	1	0	1	2	1	4	4	2	2	1	0	1	2	1	110603270	124899990	30580570	87680140	20853354	0	22270812	24998636	21803800
sp|O95453|PARN_HUMAN	O95453	PARN_HUMAN	PARN	639	Homo sapiens	1:Experimental evidence at protein level	Poly(A)-specific ribonuclease PARN	1	0.9986	5	6	6	6	0	0	3	1	0	1	1	0	0	0	0	3	1	0	1	1	0	0	0	0	3	1	0	1	1	0	0	0	0	29614512	29302492	0	44138150	8032168	0	0
sp|O95456|PSMG1_HUMAN	O95456	PSMG1_HUMAN	PSMG1	288	Homo sapiens	1:Experimental evidence at protein level	Proteasome assembly chaperone 1	1	0.999	6	21	21	21	3	1	3	2	2	3	4	2	1	3	1	3	2	2	3	4	2	1	3	1	3	2	2	3	4	2	1	69345544	78374960	98700024	117559830	161689950	151666420	118209080	122533630	88296470
sp|O95470|SGPL1_HUMAN	O95470	SGPL1_HUMAN	SGPL1	568	Homo sapiens	1:Experimental evidence at protein level	Sphingosine-1-phosphate lyase 1	1	0.999	14	67	67	67	12	4	6	7	8	7	6	7	10	12	4	6	7	8	7	6	7	10	12	4	6	7	8	7	6	7	10	190937390	133881170	214486220	252791840	331084740	416999780	171963070	280780060	1045736900
sp|O95486|SC24A_HUMAN	O95486	SC24A_HUMAN	SEC24A	1093	Homo sapiens	1:Experimental evidence at protein level	Protein transport protein Sec24A	1	0.999	9	17	17	34	4	2	1	1	1	2	1	2	3	4	2	1	1	1	2	1	2	3	5	3	2	2	4	5	2	5	6	80204140	44319180	41215900	37437736	42356610	116068320	46349868	61293600	50891036
sp|O95487|SC24B_HUMAN	O95487	SC24B_HUMAN	SEC24B	1268	Homo sapiens	1:Experimental evidence at protein level	Protein transport protein Sec24B	1	0.999	15	68	51	68	9	6	6	6	7	8	10	7	9	8	5	5	5	4	5	9	4	6	9	6	6	6	7	8	10	7	9	194206000	155991600	184677150	230859900	180786820	273059140	213415520	197337140	185119440
sp|O95571|ETHE1_HUMAN	O95571	ETHE1_HUMAN	ETHE1	254	Homo sapiens	1:Experimental evidence at protein level	Persulfide dioxygenase ETHE1, mitochondrial	1	0.999	9	43	43	43	6	5	6	2	4	3	6	7	4	6	5	6	2	4	3	6	7	4	6	5	6	2	4	3	6	7	4	545898500	465885120	453230820	131006380	172843040	179487630	1072742700	382833380	346770720
sp|O95573|ACSL3_HUMAN	O95573	ACSL3_HUMAN	ACSL3	720	Homo sapiens	1:Experimental evidence at protein level	Fatty acid CoA ligase Acsl3	1	0.999	27	156	156	180	19	13	13	20	23	19	15	16	18	19	13	13	20	23	19	15	16	18	21	15	16	23	25	22	17	19	22	1161850900	1011265700	1013254460	1506041100	1928542300	1585206100	1143641000	1089101000	1343365900
sp|O95602|RPA1_HUMAN	O95602	RPA1_HUMAN	POLR1A	1720	Homo sapiens	1:Experimental evidence at protein level	DNA-directed RNA polymerase I subunit RPA1	1	0.9989	6	11	11	11	1	0	0	3	2	2	3	0	0	1	0	0	3	2	2	3	0	0	1	0	0	3	2	2	3	0	0	0	0	0	50794970	46448010	9384368	30457688	0	0
sp|O95625|ZBT11_HUMAN	O95625	ZBT11_HUMAN	ZBTB11	1053	Homo sapiens	1:Experimental evidence at protein level	Zinc finger and BTB domain-containing protein 11	0.992	0.9946	2	3	3	3	1	0	0	0	1	0	0	1	0	1	0	0	0	1	0	0	1	0	1	0	0	0	1	0	0	1	0	0	0	0	0	7840938	0	0	0	0
sp|O95630|STABP_HUMAN	O95630	STABP_HUMAN	STAMBP	424	Homo sapiens	1:Experimental evidence at protein level	STAM-binding protein	0.9927	0.997	2	6	6	6	1	2	1	0	0	0	1	1	0	1	2	1	0	0	0	1	1	0	1	2	1	0	0	0	1	1	0	14866057	34643056	18306510	0	0	0	0	13912327	0
sp|O95639|CPSF4_HUMAN	O95639	CPSF4_HUMAN	CPSF4	269	Homo sapiens	1:Experimental evidence at protein level	Cleavage and polyadenylation specificity factor subunit 4	0.9475	0.9986	1	3	3	3	0	1	0	0	1	1	0	0	0	0	1	0	0	1	1	0	0	0	0	1	0	0	1	1	0	0	0	0	0	0	0	0	0	0	0	0
sp|O95671|ASML_HUMAN	O95671	ASML_HUMAN	ASMTL	621	Homo sapiens	1:Experimental evidence at protein level	Probable bifunctional dTTP/UTP pyrophosphatase/methyltransferase protein	0.9982	0.9977	3	4	4	4	1	2	0	0	0	1	0	0	0	1	2	0	0	0	1	0	0	0	1	2	0	0	0	1	0	0	0	0	9074701	0	0	0	0	0	0	0
sp|O95678|K2C75_HUMAN	O95678	K2C75_HUMAN	KRT75	551	Homo sapiens	1:Experimental evidence at protein level	Keratin, type II cytoskeletal 75	1	0.999	18	10	4	103	0	1	0	4	0	3	1	1	0	0	1	0	3	0	0	0	0	0	11	14	8	16	10	18	12	9	5	0	0	0	3230189000	0	646892800	64534652	23308304	0
sp|O95696|BRD1_HUMAN	O95696	BRD1_HUMAN	BRD1	1058	Homo sapiens	1:Experimental evidence at protein level	Bromodomain-containing protein 1	0.9915	0.9974	2	3	3	3	0	1	1	0	0	1	0	0	0	0	1	1	0	0	1	0	0	0	0	1	1	0	0	1	0	0	0	0	0	0	0	0	9478769	0	0	0
sp|O95714|HERC2_HUMAN	O95714	HERC2_HUMAN	HERC2	4834	Homo sapiens	1:Experimental evidence at protein level	E3 ubiquitin-protein ligase HERC2	1	0.9986	6	6	6	6	1	1	2	0	0	1	0	0	1	1	1	2	0	0	1	0	0	1	1	1	2	0	0	1	0	0	1	0	0	194924670	0	0	0	0	0	0
sp|O95721|SNP29_HUMAN	O95721	SNP29_HUMAN	SNAP29	258	Homo sapiens	1:Experimental evidence at protein level	Synaptosomal-associated protein 29	0.8863	0.9967	1	2	2	2	1	0	1	0	0	0	0	0	0	1	0	1	0	0	0	0	0	0	1	0	1	0	0	0	0	0	0	458451740	0	0	0	0	0	0	0	0
sp|O95747|OXSR1_HUMAN	O95747	OXSR1_HUMAN	OXSR1	527	Homo sapiens	1:Experimental evidence at protein level	Serine/threonine-protein kinase OSR1	1	0.999	8	22	20	22	3	3	3	1	2	3	1	3	3	3	3	2	1	2	3	1	2	3	3	3	3	1	2	3	1	3	3	62290148	66345444	64297600	16421933	66470388	21857470	7995604	31520610	90887550
sp|O95757|HS74L_HUMAN	O95757	HS74L_HUMAN	HSPA4L	839	Homo sapiens	1:Experimental evidence at protein level	Heat shock 70 kDa protein 4L	1	0.999	12	10	10	44	0	4	1	1	1	1	0	1	1	0	4	1	1	1	1	0	1	1	4	7	4	5	4	7	4	6	3	0	0	0	22796468	10541552	17102818	0	0	13055489
sp|O95782|AP2A1_HUMAN	O95782	AP2A1_HUMAN	AP2A1	977	Homo sapiens	1:Experimental evidence at protein level	AP-2 complex subunit alpha-1	1	0.999	46	334	242	334	38	35	34	34	37	36	43	42	35	29	26	23	23	27	25	32	32	25	38	35	34	34	37	36	43	42	35	4053916000	3233162500	3707593200	4929510000	4894905000	4216337200	4726192000	4877854700	3699008000
sp|O95785|WIZ_HUMAN	O95785	WIZ_HUMAN	WIZ	1651	Homo sapiens	1:Experimental evidence at protein level	Protein Wiz	0.7968	0.9935	1	2	2	2	0	1	0	1	0	0	0	0	0	0	1	0	1	0	0	0	0	0	0	1	0	1	0	0	0	0	0	0	0	0	0	0	0	0	0	0
sp|O95786|RIGI_HUMAN	O95786	RIGI_HUMAN	RIGI	925	Homo sapiens	1:Experimental evidence at protein level	Antiviral innate immune response receptor RIG-I	0.9998	0.9976	4	8	8	8	2	1	1	1	0	1	1	1	0	2	1	1	1	0	1	1	1	0	2	1	1	1	0	1	1	1	0	288384930	96367210	121015220	0	0	0	89886440	16808180	0
sp|O95793|STAU1_HUMAN	O95793	STAU1_HUMAN	STAU1	577	Homo sapiens	1:Experimental evidence at protein level	Double-stranded RNA-binding protein Staufen homolog 1	1	0.999	6	11	11	11	4	1	2	0	0	1	1	0	2	4	1	2	0	0	1	1	0	2	4	1	2	0	0	1	1	0	2	47930972	18512974	72448550	0	0	151896160	26496396	0	22957216
sp|O95801|TTC4_HUMAN	O95801	TTC4_HUMAN	TTC4	387	Homo sapiens	1:Experimental evidence at protein level	Tetratricopeptide repeat protein 4	0.9133	0.9976	1	2	2	2	0	0	0	1	0	1	0	0	0	0	0	0	1	0	1	0	0	0	0	0	0	1	0	1	0	0	0	0	0	0	0	0	93291230	0	0	0
sp|O95816|BAG2_HUMAN	O95816	BAG2_HUMAN	BAG2	211	Homo sapiens	1:Experimental evidence at protein level	BAG family molecular chaperone regulator 2	1	0.999	8	30	30	30	5	5	8	3	1	1	2	4	1	5	5	8	3	1	1	2	4	1	5	5	8	3	1	1	2	4	1	249875970	162717250	426323400	23266764	29540984	40886612	55894504	119948690	48175290
sp|O95817|BAG3_HUMAN	O95817	BAG3_HUMAN	BAG3	575	Homo sapiens	1:Experimental evidence at protein level	BAG family molecular chaperone regulator 3	1	0.999	18	76	76	76	12	9	12	3	5	5	10	10	10	12	9	12	3	5	5	10	10	10	12	9	12	3	5	5	10	10	10	201579040	245258530	587031200	128031010	208705740	258677710	530484350	295527170	219051410
sp|O95819|M4K4_HUMAN	O95819	M4K4_HUMAN	MAP4K4	1239	Homo sapiens	1:Experimental evidence at protein level	Mitogen-activated protein kinase kinase kinase kinase 4	1	0.9989	10	40	14	40	7	7	6	3	5	2	4	3	3	2	3	2	1	2	2	1	1	0	7	7	6	3	5	2	4	3	3	183273840	176400060	84482320	91354330	88881260	10191701	120212856	85559496	68383870
sp|O95831|AIFM1_HUMAN	O95831	AIFM1_HUMAN	AIFM1	613	Homo sapiens	1:Experimental evidence at protein level	Apoptosis-inducing factor 1, mitochondrial	1	0.999	19	99	99	99	21	19	19	3	5	6	8	9	9	21	19	19	3	5	6	8	9	9	21	19	19	3	5	6	8	9	9	1877858800	1687734400	1601042400	100465150	158279700	200592600	480133900	494591200	448315900
sp|O95861|BPNT1_HUMAN	O95861	BPNT1_HUMAN	BPNT1	308	Homo sapiens	1:Experimental evidence at protein level	3'(2'),5'-bisphosphate nucleotidase 1	1	0.999	6	18	18	18	4	1	1	3	3	3	2	0	1	4	1	1	3	3	3	2	0	1	4	1	1	3	3	3	2	0	1	39065930	0	0	90238930	74325370	845312000	89956060	0	18529574
sp|O95864|FADS2_HUMAN	O95864	FADS2_HUMAN	FADS2	444	Homo sapiens	1:Experimental evidence at protein level	Acyl-CoA 6-desaturase	1	0.999	5	25	25	25	4	3	1	3	3	3	3	3	2	4	3	1	3	3	3	3	3	2	4	3	1	3	3	3	3	3	2	118130900	113702830	56903708	131485580	422352400	390473660	275387040	262992180	176154290
sp|O95865|DDAH2_HUMAN	O95865	DDAH2_HUMAN	DDAH2	285	Homo sapiens	1:Experimental evidence at protein level	N(G),N(G)-dimethylarginine dimethylaminohydrolase 2	0.8191	0.9944	1	2	2	2	1	0	0	1	0	0	0	0	0	1	0	0	1	0	0	0	0	0	1	0	0	1	0	0	0	0	0	0	0	0	30576964	0	0	0	0	0
sp|O95905|ECD_HUMAN	O95905	ECD_HUMAN	ECD	644	Homo sapiens	1:Experimental evidence at protein level	Protein ecdysoneless homolog	0.9847	0.9916	2	2	2	2	0	0	0	0	1	1	0	0	0	0	0	0	0	1	1	0	0	0	0	0	0	0	1	1	0	0	0	0	0	0	0	29371422	12168101	0	0	0
sp|O95985|TOP3B_HUMAN	O95985	TOP3B_HUMAN	TOP3B	862	Homo sapiens	1:Experimental evidence at protein level	DNA topoisomerase 3-beta-1	0.999	0.9984	2	4	4	4	2	2	0	0	0	0	0	0	0	2	2	0	0	0	0	0	0	0	2	2	0	0	0	0	0	0	0	27758070	26491002	0	0	0	0	0	0	0
sp|O96000|NDUBA_HUMAN	O96000	NDUBA_HUMAN	NDUFB10	172	Homo sapiens	1:Experimental evidence at protein level	NADH dehydrogenase [ubiquinone] 1 beta subcomplex subunit 10	1	0.999	4	16	16	16	4	3	4	0	1	0	2	1	1	4	3	4	0	1	0	2	1	1	4	3	4	0	1	0	2	1	1	345056200	117044480	207062780	0	37894716	0	72771980	0	0
sp|O96005|CLPT1_HUMAN	O96005	CLPT1_HUMAN	CLPTM1	669	Homo sapiens	1:Experimental evidence at protein level	Putative lipid scramblase CLPTM1	1	0.9989	4	7	7	7	1	2	1	0	0	0	0	1	2	1	2	1	0	0	0	0	1	2	1	2	1	0	0	0	0	1	2	18103756	0	9582907	0	0	0	0	49352360	42700268
sp|O96008|TOM40_HUMAN	O96008	TOM40_HUMAN	TOMM40	361	Homo sapiens	1:Experimental evidence at protein level	Mitochondrial import receptor subunit TOM40 homolog	1	0.999	10	71	71	71	7	8	10	3	5	3	8	13	14	7	8	10	3	5	3	8	13	14	7	8	10	3	5	3	8	13	14	866856700	1374665700	1536454800	369687650	740215300	369677150	1958724700	1862309900	2179313700
sp|O96011|PX11B_HUMAN	O96011	PX11B_HUMAN	PEX11B	259	Homo sapiens	1:Experimental evidence at protein level	Peroxisomal membrane protein 11B	0.9992	0.9988	2	4	4	4	0	0	1	0	1	1	0	1	0	0	0	1	0	1	1	0	1	0	0	0	1	0	1	1	0	1	0	0	0	25943256	0	15413041	11699358	0	10372084	0
sp|O96013|PAK4_HUMAN	O96013	PAK4_HUMAN	PAK4	591	Homo sapiens	1:Experimental evidence at protein level	Serine/threonine-protein kinase PAK 4	0.9999	0.9988	3	4	4	4	0	0	0	0	1	0	2	0	1	0	0	0	0	1	0	2	0	1	0	0	0	0	1	0	2	0	1	0	0	0	0	0	0	148635420	0	0
sp|O96019|ACL6A_HUMAN	O96019	ACL6A_HUMAN	ACTL6A	429	Homo sapiens	1:Experimental evidence at protein level	Actin-like protein 6A	1	0.999	10	65	53	65	9	7	9	5	8	8	7	6	6	8	5	8	4	7	7	5	5	4	9	7	9	5	8	8	7	6	6	488692860	321704930	503884400	202664060	303319420	341760200	366297470	136012480	238434460
sp|O96028|NSD2_HUMAN	O96028	NSD2_HUMAN	NSD2	1365	Homo sapiens	1:Experimental evidence at protein level	Histone-lysine N-methyltransferase NSD2	1	0.999	6	7	7	7	0	0	0	3	1	2	0	1	0	0	0	0	3	1	2	0	1	0	0	0	0	3	1	2	0	1	0	0	0	0	212808320	4.57771e+06	54248860	0	0	0
sp|P00338|LDHA_HUMAN	P00338	LDHA_HUMAN	LDHA	332	Homo sapiens	1:Experimental evidence at protein level	L-lactate dehydrogenase A chain	1	0.999	23	256	239	256	30	25	29	26	28	25	28	31	34	29	23	27	24	26	23	26	29	32	30	25	29	26	28	25	28	31	34	10957738000	10351147000	10783371000	11896290000	12052661000	9047526000	8904049000	11216882000	11586931000
sp|P00367|DHE3_HUMAN	P00367	DHE3_HUMAN	GLUD1	558	Homo sapiens	1:Experimental evidence at protein level	Glutamate dehydrogenase 1, mitochondrial	1	0.999	17	72	15	72	11	10	11	4	6	5	7	8	10	2	2	2	2	1	2	1	1	2	11	10	11	4	6	5	7	8	10	834363800	711478800	831003840	187054140	148901200	177312860	420328160	534425440	450559740
sp|P00374|DYR_HUMAN	P00374	DYR_HUMAN	DHFR	187	Homo sapiens	1:Experimental evidence at protein level	Dihydrofolate reductase	0.9996	0.9989	2	17	0	17	2	3	2	0	2	2	3	1	2	0	0	0	0	0	0	0	0	0	2	3	2	0	2	2	3	1	2	17138550	14586239	17102622	0	53297990	16864926	42735480	0	50064496
sp|P00387|NB5R3_HUMAN	P00387	NB5R3_HUMAN	CYB5R3	301	Homo sapiens	1:Experimental evidence at protein level	NADH-cytochrome b5 reductase 3	1	0.999	6	45	45	45	4	4	3	4	5	4	6	7	8	4	4	3	4	5	4	6	7	8	4	4	3	4	5	4	6	7	8	296767360	243783340	248294530	183500600	238147840	240136020	309135460	617603400	437553660
sp|P00390|GSHR_HUMAN	P00390	GSHR_HUMAN	GSR	522	Homo sapiens	1:Experimental evidence at protein level	Glutathione reductase, mitochondrial	1	0.999	10	48	48	48	3	7	8	5	5	7	4	4	5	3	7	8	5	5	7	4	4	5	3	7	8	5	5	7	4	4	5	141329120	373411000	359642780	502732380	160559940	199437820	256383300	191987330	204038720
sp|P00395|COX1_HUMAN	P00395	COX1_HUMAN	MT-CO1	513	Homo sapiens	1:Experimental evidence at protein level	Cytochrome c oxidase subunit 1	0.6253	0.9848	1	4	4	4	1	1	1	0	0	0	1	0	0	1	1	1	0	0	0	1	0	0	1	1	1	0	0	0	1	0	0	68888296	52501544	66338390	0	0	0	51192532	0	0
sp|P00403|COX2_HUMAN	P00403	COX2_HUMAN	MT-CO2	227	Homo sapiens	1:Experimental evidence at protein level	Cytochrome c oxidase subunit 2	1	0.999	3	22	22	22	3	3	3	2	2	1	2	3	3	3	3	3	2	2	1	2	3	3	3	3	3	2	2	1	2	3	3	455953200	435387970	349132450	118674750	92266630	164972930	246459000	108431480	120606020
sp|P00414|COX3_HUMAN	P00414	COX3_HUMAN	MT-CO3	261	Homo sapiens	1:Experimental evidence at protein level	Cytochrome c oxidase subunit 3	0.9999	0.999	1	14	14	14	1	2	2	1	1	1	2	2	2	1	2	2	1	1	1	2	2	2	1	2	2	1	1	1	2	2	2	49166800	84828720	87389220	34573030	40182828	55664700	95979760	96134984	78224640
sp|P00441|SODC_HUMAN	P00441	SODC_HUMAN	SOD1	154	Homo sapiens	1:Experimental evidence at protein level	Superoxide dismutase [Cu-Zn]	0.6254	0.9848	1	2	2	2	1	0	0	0	0	0	0	0	1	1	0	0	0	0	0	0	0	1	1	0	0	0	0	0	0	0	1	14910776	0	0	0	0	0	0	0	13318556
sp|P00492|HPRT_HUMAN	P00492	HPRT_HUMAN	HPRT1	218	Homo sapiens	1:Experimental evidence at protein level	Hypoxanthine-guanine phosphoribosyltransferase	0.9429	0.9984	1	1	1	1	1	0	0	0	0	0	0	0	0	1	0	0	0	0	0	0	0	0	1	0	0	0	0	0	0	0	0	0	0	0	0	0	0	0	0	0
sp|P00505|AATM_HUMAN	P00505	AATM_HUMAN	GOT2	430	Homo sapiens	1:Experimental evidence at protein level	Aspartate aminotransferase, mitochondrial	1	0.999	27	189	189	189	36	32	34	7	11	12	20	18	19	36	32	34	7	11	12	20	18	19	36	32	34	7	11	12	20	18	19	6696824000	6464521000	5996935000	645325300	1230422800	1004467300	2246089200	2390628600	2507666700
sp|P00533|EGFR_HUMAN	P00533	EGFR_HUMAN	EGFR	1210	Homo sapiens	1:Experimental evidence at protein level	Epidermal growth factor receptor	1	0.999	34	134	132	134	15	17	15	16	13	15	19	9	15	15	17	15	15	12	15	19	9	15	15	17	15	16	13	15	19	9	15	787026600	881320770	606820860	807615360	604181600	476378940	1122949000	275964030	578590200
sp|P00558|PGK1_HUMAN	P00558	PGK1_HUMAN	PGK1	417	Homo sapiens	1:Experimental evidence at protein level	Phosphoglycerate kinase 1	1	0.999	30	348	287	348	45	37	41	36	38	37	37	37	40	38	30	33	30	30	31	31	30	34	45	37	41	36	38	37	37	37	40	8567981000	7618158600	8148862500	9597025000	9670995000	9575668000	8213134300	9272277000	9485469000
sp|P00846|ATP6_HUMAN	P00846	ATP6_HUMAN	MT-ATP6	226	Homo sapiens	1:Experimental evidence at protein level	ATP synthase subunit a	0.9617	0.999	1	9	9	9	1	1	1	1	1	1	1	1	1	1	1	1	1	1	1	1	1	1	1	1	1	1	1	1	1	1	1	170594780	170841860	155570290	49941068	43628228	23025938	67239790	63923412	70142070
sp|P01023|A2MG_HUMAN	P01023	A2MG_HUMAN	A2M	1474	Homo sapiens	1:Experimental evidence at protein level	Alpha-2-macroglobulin	1	0.999	6	28	26	28	3	2	3	4	1	5	4	2	4	3	2	3	3	1	4	4	2	4	3	2	3	4	1	5	4	2	4	190220820	62715948	49998548	295110900	76321800	550436000	214327800	125591020	265389800
sp|P01040|CYTA_HUMAN	P01040	CYTA_HUMAN	CSTA	98	Homo sapiens	1:Experimental evidence at protein level	Cystatin-A	0.797	0.9935	1	1	1	1	0	0	0	0	0	1	0	0	0	0	0	0	0	0	1	0	0	0	0	0	0	0	0	1	0	0	0	0	0	0	0	0	0	0	0	0
sp|P01130|LDLR_HUMAN	P01130	LDLR_HUMAN	LDLR	860	Homo sapiens	1:Experimental evidence at protein level	Low-density lipoprotein receptor	1	0.999	4	9	9	9	2	1	0	1	1	1	1	1	1	2	1	0	1	1	1	1	1	1	2	1	0	1	1	1	1	1	1	54298400	43870850	0	0	0	0	33821104	264307360	34599016
sp|P01857|IGHG1_HUMAN	P01857	IGHG1_HUMAN	IGHG1	330	Homo sapiens	1:Experimental evidence at protein level	Immunoglobulin heavy constant gamma 1	0.9998	0.9965	2	23	0	23	4	4	3	1	1	2	3	2	3	0	0	0	0	0	0	0	0	0	4	4	3	1	1	2	3	2	3	2155666200	2421758200	1711017700	227526670	79053440	145715620	2044336500	1351252700	362804100
sp|P01889|HLAB_HUMAN	P01889	HLAB_HUMAN	HLA-B	362	Homo sapiens	1:Experimental evidence at protein level	HLA class I histocompatibility antigen, B alpha chain	0.992	0.999	6	1	1	18	0	0	0	0	0	0	1	0	0	0	0	0	0	0	0	1	0	0	1	2	3	1	3	0	4	2	2	0	0	0	0	0	0	22445960	0	0
sp|P02042|HBD_HUMAN	P02042	HBD_HUMAN	HBD	147	Homo sapiens	1:Experimental evidence at protein level	Hemoglobin subunit delta	0.9612	0.999	1	6	0	6	1	0	0	1	1	0	1	1	1	0	0	0	0	0	0	0	0	0	1	0	0	1	1	0	1	1	1	69806640	0	0	84704180	65401240	0	56585988	62015972	48729316
sp|P02462|CO4A1_HUMAN	P02462	CO4A1_HUMAN	COL4A1	1669	Homo sapiens	1:Experimental evidence at protein level	Collagen alpha-1(IV) chain	0.8983	0.9971	1	3	3	3	0	1	1	0	0	0	0	1	0	0	1	1	0	0	0	0	1	0	0	1	1	0	0	0	0	1	0	0	15515693	17348772	0	0	0	0	17251418	0
sp|P02533|K1C14_HUMAN	P02533	K1C14_HUMAN	KRT14	472	Homo sapiens	1:Experimental evidence at protein level	Keratin, type I cytoskeletal 14	1	0.999	35	170	41	210	14	13	10	17	14	42	28	20	12	3	2	3	3	2	11	8	7	2	18	18	14	22	18	47	35	23	15	810718460	918359400	656981600	1483110000	1208153100	9800837000	2873051000	1606547100	861312800
sp|P02538|K2C6A_HUMAN	P02538	K2C6A_HUMAN	KRT6A	564	Homo sapiens	1:Experimental evidence at protein level	Keratin, type II cytoskeletal 6A	1	0.999	47	83	8	260	10	4	1	10	6	28	9	5	10	1	0	0	1	1	2	1	1	1	30	25	15	31	24	57	31	22	25	574222700	133244060	29571952	816341250	215276460	7494006000	673640800	330256830	911108400
sp|P02545|LMNA_HUMAN	P02545	LMNA_HUMAN	LMNA	664	Homo sapiens	1:Experimental evidence at protein level	Prelamin-A/C	1	0.999	67	738	720	738	96	83	92	73	73	81	84	79	77	94	81	90	71	72	78	82	77	75	96	83	92	73	73	81	84	79	77	42566726000	38629750000	38884463000	33597422000	32813939000	36338102000	41731650000	38295216000	37128770000
sp|P02751|FINC_HUMAN	P02751	FINC_HUMAN	FN1	2477	Homo sapiens	1:Experimental evidence at protein level	Fibronectin	1	0.999	102	1129	1129	1129	137	121	126	122	112	120	137	121	133	137	121	126	122	112	120	137	121	133	137	121	126	122	112	120	137	121	133	37184860000	38611055000	34944774000	36338380000	31103312000	29866486000	35036983000	32673149000	34894676000
sp|P02765|FETUA_HUMAN	P02765	FETUA_HUMAN	AHSG	367	Homo sapiens	1:Experimental evidence at protein level	Alpha-2-HS-glycoprotein	1	0.999	3	21	21	21	2	2	2	2	2	3	4	2	2	2	2	2	2	2	3	4	2	2	2	2	2	2	2	3	4	2	2	145009630	129421960	107543730	168004500	200599600	306177250	251229060	132548650	191514110
sp|P02768|ALBU_HUMAN	P02768	ALBU_HUMAN	ALB	609	Homo sapiens	1:Experimental evidence at protein level	Albumin	1	0.999	12	6	6	69	1	0	0	0	0	5	0	0	0	1	0	0	0	0	5	0	0	0	10	4	5	9	8	14	9	5	5	0	0	0	0	0	73293430	0	0	0
sp|P02786|TFR1_HUMAN	P02786	TFR1_HUMAN	TFRC	760	Homo sapiens	1:Experimental evidence at protein level	Transferrin receptor protein 1	1	0.999	16	46	46	46	10	5	6	4	0	4	6	7	4	10	5	6	4	0	4	6	7	4	10	5	6	4	0	4	6	7	4	375756200	160479920	233379180	257721400	0	83899760	176763330	254378100	198722540
sp|P02788|TRFL_HUMAN	P02788	TRFL_HUMAN	LTF	710	Homo sapiens	1:Experimental evidence at protein level	Lactotransferrin	0.9989	0.9987	2	7	7	7	1	2	1	0	0	0	0	2	1	1	2	1	0	0	0	0	2	1	1	2	1	0	0	0	0	2	1	46083196	46636364	66069056	0	0	0	0	45477084	3464764
sp|P02794|FRIH_HUMAN	P02794	FRIH_HUMAN	FTH1	183	Homo sapiens	1:Experimental evidence at protein level	Ferritin heavy chain	1	0.9989	8	34	34	34	3	2	4	2	6	6	5	3	3	3	2	4	2	6	6	5	3	3	3	2	4	2	6	6	5	3	3	53120136	32549492	63251584	163436740	506342800	275592600	142668080	185342140	210699260
sp|P02795|MT2_HUMAN	P02795	MT2_HUMAN	MT2A	61	Homo sapiens	1:Experimental evidence at protein level	Metallothionein-2	0.9996	0.999	4	27	1	27	2	3	3	3	3	4	3	3	3	0	0	0	0	0	1	0	0	0	2	3	3	3	3	4	3	3	3	295401900	294352030	233198480	365666340	400081470	609879400	419905440	315189630	316969180
sp|P03886|NU1M_HUMAN	P03886	NU1M_HUMAN	MT-ND1	318	Homo sapiens	1:Experimental evidence at protein level	NADH-ubiquinone oxidoreductase chain 1	0.9613	0.999	1	2	2	2	1	1	0	0	0	0	0	0	0	1	1	0	0	0	0	0	0	0	1	1	0	0	0	0	0	0	0	30105302	19567594	0	0	0	0	0	0	0
sp|P03905|NU4M_HUMAN	P03905	NU4M_HUMAN	MT-ND4	459	Homo sapiens	1:Experimental evidence at protein level	NADH-ubiquinone oxidoreductase chain 4	0.9425	0.9984	1	6	6	6	1	1	1	0	1	0	0	1	1	1	1	1	0	1	0	0	1	1	1	1	1	0	1	0	0	1	1	42519076	63331730	44268364	0	15799385	0	0	24467182	34152616
sp|P03915|NU5M_HUMAN	P03915	NU5M_HUMAN	MT-ND5	603	Homo sapiens	1:Experimental evidence at protein level	NADH-ubiquinone oxidoreductase chain 5	0.9625	0.999	1	6	6	6	1	1	1	0	0	0	1	1	1	1	1	1	0	0	0	1	1	1	1	1	1	0	0	0	1	1	1	124993860	106812270	140050060	0	0	0	64850776	69929730	69279890
sp|P03928|ATP8_HUMAN	P03928	ATP8_HUMAN	MT-ATP8	68	Homo sapiens	1:Experimental evidence at protein level	ATP synthase protein 8	0.744	0.9912	1	1	1	1	1	0	0	0	0	0	0	0	0	1	0	0	0	0	0	0	0	0	1	0	0	0	0	0	0	0	0	65278750	0	0	0	0	0	0	0	0
sp|P04004|VTNC_HUMAN	P04004	VTNC_HUMAN	VTN	478	Homo sapiens	1:Experimental evidence at protein level	Vitronectin	0.9997	0.999	2	18	18	18	2	2	1	2	3	2	1	2	3	2	2	1	2	3	2	1	2	3	2	2	1	2	3	2	1	2	3	222062060	165440600	146418240	437888700	362940350	432641100	222943220	304894000	276032000
sp|P04040|CATA_HUMAN	P04040	CATA_HUMAN	CAT	527	Homo sapiens	1:Experimental evidence at protein level	Catalase	1	0.999	16	69	69	69	5	4	5	7	9	7	11	11	10	5	4	5	7	9	7	11	11	10	5	4	5	7	9	7	11	11	10	351838900	257748260	290206530	430392160	669694460	462221440	729634800	776057300	764101600
sp|P04075|ALDOA_HUMAN	P04075	ALDOA_HUMAN	ALDOA	364	Homo sapiens	1:Experimental evidence at protein level	Fructose-bisphosphate aldolase A	1	0.999	36	564	119	564	77	65	62	58	58	58	59	67	60	19	13	14	11	12	10	11	17	12	77	65	62	58	58	58	59	67	60	29424804000	29973969000	28469297000	23820816000	26695883000	20474157000	21767880000	29030871000	29305807000
sp|P04080|CYTB_HUMAN	P04080	CYTB_HUMAN	CSTB	98	Homo sapiens	1:Experimental evidence at protein level	Cystatin-B	0.9994	0.9983	2	4	4	4	1	0	1	0	0	0	1	1	0	1	0	1	0	0	0	1	1	0	1	0	1	0	0	0	1	1	0	38678556	0	70908790	0	0	0	0	0	0
sp|P04083|ANXA1_HUMAN	P04083	ANXA1_HUMAN	ANXA1	346	Homo sapiens	1:Experimental evidence at protein level	Annexin A1	1	0.999	26	291	291	291	36	33	33	30	29	33	33	33	31	36	33	33	30	29	33	33	33	31	36	33	33	30	29	33	33	33	31	7928101400	7510974500	7498453500	8595126000	9181684000	6483473400	7018249700	8541701600	8766219000
sp|P04114|APOB_HUMAN	P04114	APOB_HUMAN	APOB	4563	Homo sapiens	1:Experimental evidence at protein level	Apolipoprotein B-100	1	0.999	8	35	35	35	4	5	3	3	3	4	6	4	3	4	5	3	3	3	4	6	4	3	4	5	3	3	3	4	6	4	3	631101700	559962000	340783940	272311170	240432620	241119330	282262430	0	123227840
sp|P04150|GCR_HUMAN	P04150	GCR_HUMAN	NR3C1	777	Homo sapiens	1:Experimental evidence at protein level	Glucocorticoid receptor	1	0.9989	5	8	7	8	1	0	1	1	2	1	1	0	1	1	0	1	1	2	1	1	0	0	1	0	1	1	2	1	1	0	1	10968652	0	259008700	11308313	0	24731924	15164576	0	31028264
sp|P04179|SODM_HUMAN	P04179	SODM_HUMAN	SOD2	222	Homo sapiens	1:Experimental evidence at protein level	Superoxide dismutase [Mn], mitochondrial	0.9625	0.999	1	3	3	3	1	1	0	0	0	0	0	1	0	1	1	0	0	0	0	0	1	0	1	1	0	0	0	0	0	1	0	30661480	27355544	0	0	0	0	0	0	0
sp|P04181|OAT_HUMAN	P04181	OAT_HUMAN	OAT	439	Homo sapiens	1:Experimental evidence at protein level	Ornithine aminotransferase, mitochondrial	1	0.999	22	145	145	145	25	18	24	8	10	10	16	20	14	25	18	24	8	10	10	16	20	14	25	18	24	8	10	10	16	20	14	3635021000	3900491500	3490959000	665104830	800372500	653367400	1862351600	2096963200	1715944400
sp|P04216|THY1_HUMAN	P04216	THY1_HUMAN	THY1	161	Homo sapiens	1:Experimental evidence at protein level	Thy-1 membrane glycoprotein	0.9999	0.999	2	5	5	5	0	0	2	1	1	0	0	1	0	0	0	2	1	1	0	0	1	0	0	0	2	1	1	0	0	1	0	0	0	117958260	76132490	40122370	0	0	84895900	0
sp|P04259|K2C6B_HUMAN	P04259	K2C6B_HUMAN	KRT6B	564	Homo sapiens	1:Experimental evidence at protein level	Keratin, type II cytoskeletal 6B	1	0.999	46	11	3	260	1	0	0	0	0	8	1	0	1	0	0	0	0	0	3	0	0	0	29	24	16	31	22	61	32	20	25	28388290	0	0	0	0	1199008600	0	0	0
sp|P04264|K2C1_HUMAN	P04264	K2C1_HUMAN	KRT1	644	Homo sapiens	1:Experimental evidence at protein level	Keratin, type II cytoskeletal 1	1	0.999	57	662	582	662	52	81	60	73	59	97	90	70	80	44	72	54	63	52	82	80	62	73	52	81	60	73	59	97	90	70	80	16002421000	61467160000	17092982000	50077580000	34410010000	142846310000	109002800000	59555316000	52901835000
sp|P04350|TBB4A_HUMAN	P04350	TBB4A_HUMAN	TUBB4A	444	Homo sapiens	1:Experimental evidence at protein level	Tubulin beta-4A chain	1	0.9989	28	3	3	849	0	1	1	0	0	0	0	0	1	0	1	1	0	0	0	0	0	1	99	93	97	90	89	88	94	95	104	0	332169000	0	0	0	0	0	0	0
sp|P04406|G3P_HUMAN	P04406	G3P_HUMAN	GAPDH	335	Homo sapiens	1:Experimental evidence at protein level	Glyceraldehyde-3-phosphate dehydrogenase	1	0.999	26	485	477	485	61	58	59	50	49	42	53	57	56	61	58	58	48	48	41	52	56	55	61	58	59	50	49	42	53	57	56	34972443000	30415819000	28565942000	19599716000	20572998000	23602076000	24279046000	25060014000	28733790000
sp|P04439|HLAA_HUMAN	P04439	HLAA_HUMAN	HLA-A	365	Homo sapiens	1:Experimental evidence at protein level	HLA class I histocompatibility antigen, A alpha chain	1	0.999	9	48	24	48	5	5	5	7	7	4	7	4	4	3	2	2	3	3	3	3	3	2	5	5	5	7	7	4	7	4	4	375901340	217985470	277811970	84581816	151168160	215746860	453772930	211160670	270883740
sp|P04632|CPNS1_HUMAN	P04632	CPNS1_HUMAN	CAPNS1	268	Homo sapiens	1:Experimental evidence at protein level	Calpain small subunit 1	1	0.999	6	48	34	48	8	8	7	3	3	3	6	5	5	5	5	5	2	2	2	5	4	4	8	8	7	3	3	3	6	5	5	598098560	557727700	630822400	229938740	365959520	270018430	501336400	353805860	519400700
sp|P04732|MT1E_HUMAN	P04732	MT1E_HUMAN	MT1E	61	Homo sapiens	1:Experimental evidence at protein level	Metallothionein-1E	0.9845	0.9987	3	8	0	25	1	1	1	1	1	1	0	1	1	0	0	0	0	0	0	0	0	0	2	3	3	3	3	3	2	3	3	5624306	4.96019e+06	3.69268e+06	7986164	6825976	10668879	0	6335463	6.58019e+06
sp|P04792|HSPB1_HUMAN	P04792	HSPB1_HUMAN	HSPB1	205	Homo sapiens	1:Experimental evidence at protein level	Heat shock protein beta-1	1	0.999	16	159	159	159	23	19	20	17	17	13	20	13	17	23	19	20	17	17	13	20	13	17	23	19	20	17	17	13	20	13	17	4087241000	3580644600	3758645500	2300109600	2408203300	2243709000	2778118100	1928944900	2271925500
sp|P04818|TYSY_HUMAN	P04818	TYSY_HUMAN	TYMS	313	Homo sapiens	1:Experimental evidence at protein level	Thymidylate synthase	0.9998	0.9979	2	2	2	2	0	0	0	0	0	1	0	1	0	0	0	0	0	0	1	0	1	0	0	0	0	0	0	1	0	1	0	0	0	0	0	0	13173408	0	16975126	0
sp|P04843|RPN1_HUMAN	P04843	RPN1_HUMAN	RPN1	607	Homo sapiens	1:Experimental evidence at protein level	Dolichyl-diphosphooligosaccharide--protein glycosyltransferase subunit 1	1	0.999	37	341	341	341	37	36	35	34	38	34	41	41	45	37	36	35	34	38	34	41	41	45	37	36	35	34	38	34	41	41	45	7343800300	7154886700	7457767000	6005163500	5652205000	5951189500	8013398000	7787510000	8458947000
sp|P04844|RPN2_HUMAN	P04844	RPN2_HUMAN	RPN2	631	Homo sapiens	1:Experimental evidence at protein level	Dolichyl-diphosphooligosaccharide--protein glycosyltransferase subunit 2	1	0.999	20	176	176	176	27	22	23	14	16	10	20	21	23	27	22	23	14	16	10	20	21	23	27	22	23	14	16	10	20	21	23	2730402800	2228863200	2283613200	1644948700	1556376700	1477228500	2396659500	2714290000	2484225300
sp|P04899|GNAI2_HUMAN	P04899	GNAI2_HUMAN	GNAI2	355	Homo sapiens	1:Experimental evidence at protein level	Guanine nucleotide-binding protein G(i) subunit alpha-2	1	0.999	19	140	80	140	13	15	16	18	18	14	17	13	16	8	10	9	11	11	8	9	7	7	13	15	16	18	18	14	17	13	16	1700564900	1697774800	1919344000	2355596300	2317652200	2363910700	2110104000	2474067500	2251593700
sp|P05023|AT1A1_HUMAN	P05023	AT1A1_HUMAN	ATP1A1	1023	Homo sapiens	1:Experimental evidence at protein level	Sodium/potassium-transporting ATPase subunit alpha-1	1	0.999	38	234	121	234	28	26	25	21	29	27	26	24	28	17	16	14	10	15	14	11	11	13	28	26	25	21	29	27	26	24	28	1644358400	1667707600	1537738800	1799583000	2114039400	2775241000	2026964500	2121859300	2158150000
sp|P05067|A4_HUMAN	P05067	A4_HUMAN	APP	770	Homo sapiens	1:Experimental evidence at protein level	Amyloid-beta precursor protein	0.7509	0.9915	1	7	0	7	1	1	0	1	1	1	1	0	1	0	0	0	0	0	0	0	0	0	1	1	0	1	1	1	1	0	1	0	2862665	0	0	25735400	0	0	0	0
sp|P05114|HMGN1_HUMAN	P05114	HMGN1_HUMAN	HMGN1	100	Homo sapiens	1:Experimental evidence at protein level	Non-histone chromosomal protein HMG-14	0.8189	0.9943	1	1	1	1	0	0	0	0	0	1	0	0	0	0	0	0	0	0	1	0	0	0	0	0	0	0	0	1	0	0	0	0	0	0	0	0	10332364	0	0	0
sp|P05121|PAI1_HUMAN	P05121	PAI1_HUMAN	SERPINE1	402	Homo sapiens	1:Experimental evidence at protein level	Plasminogen activator inhibitor 1	1	0.999	15	183	183	183	19	18	18	23	22	23	20	18	22	19	18	18	23	22	23	20	18	22	19	18	18	23	22	23	20	18	22	2695845400	2289031200	2975142400	5401647000	4821115000	6311348000	4192155100	4086690800	4743923700
sp|P05141|ADT2_HUMAN	P05141	ADT2_HUMAN	SLC25A5	298	Homo sapiens	1:Experimental evidence at protein level	ADP/ATP translocase 2	1	0.999	22	98	56	186	11	10	11	11	12	10	11	10	12	5	6	7	7	7	6	6	5	7	23	21	21	19	21	20	20	20	21	2998684000	2909483000	3043338800	2762125800	3229069800	2331109600	2980377000	3266029600	3341579800
sp|P05165|PCCA_HUMAN	P05165	PCCA_HUMAN	PCCA	728	Homo sapiens	1:Experimental evidence at protein level	Propionyl-CoA carboxylase alpha chain, mitochondrial	1	0.999	45	465	465	465	40	41	48	51	53	63	55	55	59	40	41	48	51	53	63	55	55	59	40	41	48	51	53	63	55	55	59	5635756000	6827886000	6768190500	12675708000	13915066000	18508466000	10400735000	12819753000	11145950000
sp|P05166|PCCB_HUMAN	P05166	PCCB_HUMAN	PCCB	539	Homo sapiens	1:Experimental evidence at protein level	Propionyl-CoA carboxylase beta chain, mitochondrial	1	0.999	11	26	26	26	7	7	5	1	1	1	1	2	1	7	7	5	1	1	1	1	2	1	7	7	5	1	1	1	1	2	1	249858600	177949000	92953090	13733816	0	18371224	0	21850222	17618220
sp|P05198|IF2A_HUMAN	P05198	IF2A_HUMAN	EIF2S1	315	Homo sapiens	1:Experimental evidence at protein level	Eukaryotic translation initiation factor 2 subunit 1	1	0.999	18	93	93	93	10	12	11	10	11	8	8	10	13	10	12	11	10	11	8	8	10	13	10	12	11	10	11	8	8	10	13	896605630	1153606400	898981440	518852030	629372300	860486200	647699000	857135000	842290050
sp|P05204|HMGN2_HUMAN	P05204	HMGN2_HUMAN	HMGN2	90	Homo sapiens	1:Experimental evidence at protein level	Non-histone chromosomal protein HMG-17	1	0.9987	4	7	3	7	0	0	0	0	4	1	1	1	0	0	0	0	0	2	0	0	1	0	0	0	0	0	4	1	1	1	0	0	0	0	0	20688400	3596488	2.61125e+06	4.92573e+06	0
sp|P05386|RLA1_HUMAN	P05386	RLA1_HUMAN	RPLP1	114	Homo sapiens	1:Experimental evidence at protein level	60S acidic ribosomal protein P1	0.9619	0.999	1	6	6	6	1	0	1	0	0	1	2	0	1	1	0	1	0	0	1	2	0	1	1	0	1	0	0	1	2	0	1	48308910	0	67880090	0	0	34722964	43546930	0	56644504
sp|P05388|RLA0_HUMAN	P05388	RLA0_HUMAN	RPLP0	317	Homo sapiens	1:Experimental evidence at protein level	60S acidic ribosomal protein P0	1	0.999	9	48	10	48	6	8	6	2	3	5	6	6	6	1	2	1	0	0	2	1	1	2	6	8	6	2	3	5	6	6	6	347863870	506546050	367414100	169110860	140267470	133954600	154030400	288942850	290673540
sp|P05412|JUN_HUMAN	P05412	JUN_HUMAN	JUN	331	Homo sapiens	1:Experimental evidence at protein level	Transcription factor Jun	0.8352	0.995	1	2	2	2	1	0	1	0	0	0	0	0	0	1	0	1	0	0	0	0	0	0	1	0	1	0	0	0	0	0	0	0	0	0	0	0	0	0	0	0
sp|P05455|LA_HUMAN	P05455	LA_HUMAN	SSB	408	Homo sapiens	1:Experimental evidence at protein level	Lupus La protein	1	0.999	7	22	22	22	6	4	5	1	1	1	1	2	1	6	4	5	1	1	1	1	2	1	6	4	5	1	1	1	1	2	1	96480480	89659440	85181020	9655653	0	8632860	11038714	12239691	9531579
sp|P05556|ITB1_HUMAN	P05556	ITB1_HUMAN	ITGB1	798	Homo sapiens	1:Experimental evidence at protein level	Integrin beta-1	1	0.999	31	323	313	323	37	37	34	32	38	40	31	34	40	36	36	33	31	36	39	30	33	39	37	37	34	32	38	40	31	34	40	8491983000	8632358000	8011337000	7032131000	7173648400	6875437600	7633464000	8080831500	8579837000
sp|P05783|K1C18_HUMAN	P05783	K1C18_HUMAN	KRT18	430	Homo sapiens	1:Experimental evidence at protein level	Keratin, type I cytoskeletal 18	1	0.999	40	338	316	345	51	41	44	23	24	29	43	43	40	48	39	41	21	22	27	40	40	38	51	42	45	25	25	30	44	43	40	14638407000	12029134000	12537808000	3125550800	3174307800	3781757400	11152326000	10116824000	10283920000
sp|P05787|K2C8_HUMAN	P05787	K2C8_HUMAN	KRT8	483	Homo sapiens	1:Experimental evidence at protein level	Keratin, type II cytoskeletal 8	1	0.999	42	279	267	358	36	34	35	26	22	26	38	29	33	34	32	34	24	21	24	37	29	32	44	42	43	34	31	39	47	38	40	5387597000	4977742300	4448890400	3142398500	2269740300	2525070800	4884621000	2894869800	3932018000
sp|P06132|DCUP_HUMAN	P06132	DCUP_HUMAN	UROD	367	Homo sapiens	1:Experimental evidence at protein level	Uroporphyrinogen decarboxylase	1	0.9985	3	6	6	6	0	0	1	1	1	2	0	1	0	0	0	1	1	1	2	0	1	0	0	0	1	1	1	2	0	1	0	0	0	0	194130610	25256174	143575260	0	0	0
sp|P06396|GELS_HUMAN	P06396	GELS_HUMAN	GSN	782	Homo sapiens	1:Experimental evidence at protein level	Gelsolin	1	0.999	14	66	66	66	9	6	8	6	8	7	9	7	6	9	6	8	6	8	7	9	7	6	9	6	8	6	8	7	9	7	6	191474190	237342180	216728060	363906620	193630200	492152320	283929300	277479740	388002530
sp|P06400|RB_HUMAN	P06400	RB_HUMAN	RB1	928	Homo sapiens	1:Experimental evidence at protein level	Retinoblastoma-associated protein	1	0.9989	8	20	20	20	0	3	2	1	4	2	3	2	3	0	3	2	1	4	2	3	2	3	0	3	2	1	4	2	3	2	3	0	110874040	11175944	261117360	283496160	18045462	7579718	117320220	113703920
sp|P06493|CDK1_HUMAN	P06493	CDK1_HUMAN	CDK1	297	Homo sapiens	1:Experimental evidence at protein level	Cyclin-dependent kinase 1	1	0.999	7	33	16	33	5	2	4	3	3	4	5	3	4	3	0	2	1	2	2	3	1	2	5	2	4	3	3	4	5	3	4	447309920	195279340	408974200	240836450	265634750	377499330	385805250	246411090	316490500
sp|P06576|ATPB_HUMAN	P06576	ATPB_HUMAN	ATP5F1B	529	Homo sapiens	1:Experimental evidence at protein level	ATP synthase subunit beta, mitochondrial	1	0.999	28	435	435	435	73	57	70	29	31	33	44	50	48	73	57	70	29	31	33	44	50	48	73	57	70	29	31	33	44	50	48	56857817000	54082527000	59834330000	7668425000	8415785000	8341524500	26992425000	27874111000	29717737000
sp|P06702|S10A9_HUMAN	P06702	S10A9_HUMAN	S100A9	114	Homo sapiens	1:Experimental evidence at protein level	Protein S100-A9	0.9999	0.9985	3	6	6	6	0	0	0	1	0	3	1	1	0	0	0	0	1	0	3	1	1	0	0	0	0	1	0	3	1	1	0	0	0	0	47608964	0	94046740	54716376	0	0
sp|P06703|S10A6_HUMAN	P06703	S10A6_HUMAN	S100A6	90	Homo sapiens	1:Experimental evidence at protein level	Protein S100-A6	0.9993	0.997	2	17	17	17	2	2	2	1	2	2	2	2	2	2	2	2	1	2	2	2	2	2	2	2	2	1	2	2	2	2	2	374200700	465932930	320586850	0	209364300	225624180	335293660	304117630	330364160
sp|P06730|IF4E_HUMAN	P06730	IF4E_HUMAN	EIF4E	217	Homo sapiens	1:Experimental evidence at protein level	Eukaryotic translation initiation factor 4E	1	0.999	5	30	30	30	4	3	4	3	3	0	5	3	5	4	3	4	3	3	0	5	3	5	4	3	4	3	3	0	5	3	5	171769540	208044820	191656850	175065090	104844320	0	221058480	210178690	243853840
sp|P06733|ENOA_HUMAN	P06733	ENOA_HUMAN	ENO1	434	Homo sapiens	1:Experimental evidence at protein level	Alpha-enolase	1	0.999	33	424	394	424	53	53	48	41	45	34	50	53	47	50	49	45	38	41	31	46	49	45	53	53	48	41	45	34	50	53	47	19662334000	17049383000	15672007000	17696373000	19791585000	13305964000	12582148000	16648137000	16569700000
sp|P06737|PYGL_HUMAN	P06737	PYGL_HUMAN	PYGL	847	Homo sapiens	1:Experimental evidence at protein level	Glycogen phosphorylase, liver form	1	0.999	18	34	34	84	5	5	4	2	5	4	3	3	3	5	5	4	2	5	4	3	3	3	11	13	10	6	10	10	7	8	9	265004600	210481840	215362510	73528050	180984690	116583144	62529628	137433250	128493510
sp|P06744|G6PI_HUMAN	P06744	G6PI_HUMAN	GPI	558	Homo sapiens	1:Experimental evidence at protein level	Glucose-6-phosphate isomerase	1	0.999	22	123	117	123	19	15	19	12	10	14	9	12	13	18	14	18	11	9	13	9	12	13	19	15	19	12	10	14	9	12	13	1543368100	1345686900	1697189900	912604400	618599900	1132288100	1003550200	1664737000	1423640800
sp|P06748|NPM_HUMAN	P06748	NPM_HUMAN	NPM1	294	Homo sapiens	1:Experimental evidence at protein level	Nucleophosmin	1	0.999	18	298	298	298	38	36	38	30	31	25	37	30	33	38	36	38	30	31	25	37	30	33	38	36	38	30	31	25	37	30	33	7851255300	6457014000	7737083400	9355145000	9505536000	7563103700	7221408000	7666867000	7093981000
sp|P06753|TPM3_HUMAN	P06753	TPM3_HUMAN	TPM3	285	Homo sapiens	1:Experimental evidence at protein level	Tropomyosin alpha-3 chain	1	0.999	33	133	133	354	12	16	14	14	16	15	15	16	15	12	16	14	14	16	15	15	16	15	41	43	40	38	37	41	37	38	39	1888451800	2378016800	2347669200	3328278000	3021380000	2895884800	2729784300	2482167000	2818552800
sp|P06756|ITAV_HUMAN	P06756	ITAV_HUMAN	ITGAV	1048	Homo sapiens	1:Experimental evidence at protein level	Integrin alpha-V	1	0.999	28	114	114	114	15	11	13	12	13	18	12	9	11	15	11	13	12	13	18	12	9	11	15	11	13	12	13	18	12	9	11	320328030	200150430	375413900	633410900	443319550	656757500	427101630	276983700	292227840
sp|P07099|HYEP_HUMAN	P07099	HYEP_HUMAN	EPHX1	455	Homo sapiens	1:Experimental evidence at protein level	Epoxide hydrolase 1	0.9999	0.9979	3	5	5	5	0	2	1	0	0	0	1	0	1	0	2	1	0	0	0	1	0	1	0	2	1	0	0	0	1	0	1	0	11371054	27602870	0	0	0	14995204	0	83003624
sp|P07195|LDHB_HUMAN	P07195	LDHB_HUMAN	LDHB	334	Homo sapiens	1:Experimental evidence at protein level	L-lactate dehydrogenase B chain	1	0.999	14	129	129	146	15	13	14	16	16	15	14	12	14	15	13	14	16	16	15	14	12	14	16	15	16	18	18	17	16	14	16	2294372400	2135254900	2113179400	2487710500	2411314200	2246523000	1696664700	2217419500	2299918800
sp|P07199|CENPB_HUMAN	P07199	CENPB_HUMAN	CENPB	599	Homo sapiens	1:Experimental evidence at protein level	Major centromere autoantigen B	0.9991	0.999	2	3	3	3	0	0	0	1	0	0	2	0	0	0	0	0	1	0	0	2	0	0	0	0	0	1	0	0	2	0	0	0	0	0	55849180	0	0	81195900	0	0
sp|P07237|PDIA1_HUMAN	P07237	PDIA1_HUMAN	P4HB	508	Homo sapiens	1:Experimental evidence at protein level	Protein disulfide-isomerase	1	0.999	35	263	263	263	36	32	33	20	24	22	32	31	33	36	32	33	20	24	22	32	31	33	36	32	33	20	24	22	32	31	33	3423011000	3382577000	2868506400	1808108400	1983640000	1989407700	3914955800	3530869000	3669741300
sp|P07339|CATD_HUMAN	P07339	CATD_HUMAN	CTSD	412	Homo sapiens	1:Experimental evidence at protein level	Cathepsin D	1	0.999	16	90	90	90	9	10	10	9	9	7	13	12	11	9	10	10	9	9	7	13	12	11	9	10	10	9	9	7	13	12	11	1086715400	1023685950	1021227700	1125248000	737492000	517578240	1183450800	1079224000	1083287400
sp|P07355|ANXA2_HUMAN	P07355	ANXA2_HUMAN	ANXA2	339	Homo sapiens	1:Experimental evidence at protein level	Annexin A2	1	0.999	37	457	106	457	51	49	48	43	56	56	46	53	55	11	10	13	10	14	13	10	12	13	51	49	48	43	56	56	46	53	55	38980923000	37787060000	36456874000	37364660000	43937698000	43803767000	40278990000	43359390000	42183782000
sp|P07384|CAN1_HUMAN	P07384	CAN1_HUMAN	CAPN1	714	Homo sapiens	1:Experimental evidence at protein level	Calpain-1 catalytic subunit	1	0.999	16	54	54	54	6	3	3	7	5	8	7	8	7	6	3	3	7	5	8	7	8	7	6	3	3	7	5	8	7	8	7	300402560	147039260	97671816	233837340	207602820	285500300	292009800	348091870	413525540
sp|P07437|TBB5_HUMAN	P07437	TBB5_HUMAN	TUBB	444	Homo sapiens	1:Experimental evidence at protein level	Tubulin beta chain	1	0.999	33	1104	158	1104	124	113	123	122	128	121	120	126	127	19	17	18	17	20	16	15	19	17	124	113	123	122	128	121	120	126	127	112147370000	105741070000	117105620000	122103235000	133701540000	103509200000	106772914000	124632480000	124675140000
sp|P07477|TRY1_HUMAN	P07477	TRY1_HUMAN	PRSS1	247	Homo sapiens	1:Experimental evidence at protein level	Serine protease 1	0.9999	0.999	2	34	34	63	4	3	3	4	2	4	3	6	5	4	3	3	4	2	4	3	6	5	7	5	5	8	5	8	5	11	9	6161725000	8073088500	6772586000	12389283000	11005437000	11197595000	207943800	10952812000	10464166000
sp|P07602|SAP_HUMAN	P07602	SAP_HUMAN	PSAP	524	Homo sapiens	1:Experimental evidence at protein level	Prosaposin	0.9982	0.9965	2	2	2	2	1	0	1	0	0	0	0	0	0	1	0	1	0	0	0	0	0	0	1	0	1	0	0	0	0	0	0	155837780	0	0	0	0	0	0	0	0
sp|P07737|PROF1_HUMAN	P07737	PROF1_HUMAN	PFN1	140	Homo sapiens	1:Experimental evidence at protein level	Profilin-1	1	0.999	12	152	152	152	19	16	21	16	15	14	16	17	18	19	16	21	16	15	14	16	17	18	19	16	21	16	15	14	16	17	18	3794580200	3394810000	4130115600	4155512600	4078911500	2599849000	3463927000	3295989000	3874592000
sp|P07814|SYEP_HUMAN	P07814	SYEP_HUMAN	EPRS1	1512	Homo sapiens	1:Experimental evidence at protein level	Bifunctional glutamate/proline--tRNA ligase	1	0.999	81	705	704	705	89	76	78	71	74	77	84	79	77	89	76	78	71	74	77	83	79	77	89	76	78	71	74	77	84	79	77	10911323000	10211485000	9749664000	11755030000	11661228000	12519692000	12279007000	10491786000	11770742000
sp|P07900|HS90A_HUMAN	P07900	HS90A_HUMAN	HSP90AA1	732	Homo sapiens	1:Experimental evidence at protein level	Heat shock protein HSP 90-alpha	1	0.999	52	354	291	654	44	38	48	35	37	37	36	36	43	37	31	39	28	29	30	32	29	36	87	74	80	60	63	66	70	74	80	10712970000	8978772000	11780771000	8282221600	7569448000	8013364700	9172025000	9112118000	9925169000
sp|P07910|HNRPC_HUMAN	P07910	HNRPC_HUMAN	HNRNPC	306	Homo sapiens	1:Experimental evidence at protein level	Heterogeneous nuclear ribonucleoproteins C1/C2	1	0.999	20	166	100	166	24	24	22	14	17	18	15	16	16	15	16	14	8	10	11	8	9	9	24	24	22	14	17	18	15	16	16	2979447800	1960105500	2792852200	2151507000	5572224000	2350860300	1857984000	1848294000	1758030100
sp|P07919|QCR6_HUMAN	P07919	QCR6_HUMAN	UQCRH	91	Homo sapiens	1:Experimental evidence at protein level	Cytochrome b-c1 complex subunit 6, mitochondrial	1	0.9988	3	25	17	25	3	3	4	0	1	2	5	3	4	2	2	3	0	0	1	4	2	3	3	3	4	0	1	2	5	3	4	271063260	246682660	265861170	0	15958624	25240554	236831170	189684480	226820050
sp|P07942|LAMB1_HUMAN	P07942	LAMB1_HUMAN	LAMB1	1786	Homo sapiens	1:Experimental evidence at protein level	Laminin subunit beta-1	1	0.999	32	93	93	93	12	15	8	2	5	4	23	12	12	12	15	8	2	5	4	23	12	12	12	15	8	2	5	4	23	12	12	432272000	469412130	285827460	248131710	108293860	328218020	1256294100	525524030	337761280
sp|P07947|YES_HUMAN	P07947	YES_HUMAN	YES1	543	Homo sapiens	1:Experimental evidence at protein level	Tyrosine-protein kinase Yes	0.9673	0.9958	6	1	1	29	0	0	0	0	0	1	0	0	0	0	0	0	0	0	1	0	0	0	2	3	4	3	2	5	4	4	2	0	0	0	0	0	41222280	0	0	0
sp|P07948|LYN_HUMAN	P07948	LYN_HUMAN	LYN	512	Homo sapiens	1:Experimental evidence at protein level	Tyrosine-protein kinase Lyn	0.9609	0.999	3	3	3	25	0	0	0	0	1	1	1	0	0	0	0	0	0	1	1	1	0	0	2	3	3	2	3	3	4	3	2	0	0	0	0	0	0	0	0	0
sp|P07951|TPM2_HUMAN	P07951	TPM2_HUMAN	TPM2	284	Homo sapiens	1:Experimental evidence at protein level	Tropomyosin beta chain	1	0.999	37	107	95	315	15	13	14	15	8	9	14	8	11	14	12	13	13	7	7	12	8	9	43	39	35	38	29	34	34	30	33	1370097400	1399406300	1303755600	984490400	443213400	755468800	1345646100	614423500	851642240
sp|P07954|FUMH_HUMAN	P07954	FUMH_HUMAN	FH	510	Homo sapiens	1:Experimental evidence at protein level	Fumarate hydratase, mitochondrial	1	0.999	18	114	114	114	22	18	19	3	6	8	12	13	13	22	18	19	3	6	8	12	13	13	22	18	19	3	6	8	12	13	13	2489468700	2170325000	2086027000	8591254	185680050	401461380	840016830	825701800	909725630
sp|P07996|TSP1_HUMAN	P07996	TSP1_HUMAN	THBS1	1170	Homo sapiens	1:Experimental evidence at protein level	Thrombospondin-1	1	0.999	37	237	216	237	30	31	29	23	23	32	26	22	21	28	29	27	20	21	28	24	19	20	30	31	29	23	23	32	26	22	21	2138164200	2157643800	2067691600	1921207900	1942165900	2506526700	2432605000	1716457000	1393179400
sp|P08133|ANXA6_HUMAN	P08133	ANXA6_HUMAN	ANXA6	673	Homo sapiens	1:Experimental evidence at protein level	Annexin A6	1	0.999	56	515	515	515	63	63	62	49	54	51	60	55	58	63	63	62	49	54	51	60	55	58	63	63	62	49	54	51	60	55	58	10859852000	11015820000	11391516000	6735600600	6925075500	5789739500	8315327500	7341949000	9248603000
sp|P08134|RHOC_HUMAN	P08134	RHOC_HUMAN	RHOC	193	Homo sapiens	1:Experimental evidence at protein level	Rho-related GTP-binding protein RhoC	1	0.999	6	15	8	52	1	2	2	1	1	2	2	2	2	0	1	1	1	1	1	1	1	1	5	6	7	4	4	5	8	7	6	0	0	84875240	85312840	100475470	112579390	97385850	112856460	19966650
sp|P08195|4F2_HUMAN	P08195	4F2_HUMAN	SLC3A2	630	Homo sapiens	1:Experimental evidence at protein level	4F2 cell-surface antigen heavy chain	0.9999	0.9989	2	4	4	4	1	1	0	0	0	0	1	0	1	1	1	0	0	0	0	1	0	1	1	1	0	0	0	0	1	0	1	14153915	11885757	0	0	0	0	12002478	0	15357337
sp|P08237|PFKAM_HUMAN	P08237	PFKAM_HUMAN	PFKM	780	Homo sapiens	1:Experimental evidence at protein level	ATP-dependent 6-phosphofructokinase, muscle type	1	0.999	14	35	35	64	5	5	1	4	4	3	2	5	6	5	5	1	4	4	3	2	5	6	9	8	4	7	7	7	5	8	9	203183440	226295230	57212990	315917920	226659070	193045360	155175400	236022530	281071200
sp|P08238|HS90B_HUMAN	P08238	HS90B_HUMAN	HSP90AB1	724	Homo sapiens	1:Experimental evidence at protein level	Heat shock protein HSP 90-beta	1	0.999	54	701	251	701	93	84	71	65	74	69	80	83	82	33	30	23	27	31	25	27	30	25	93	84	71	65	74	69	80	83	82	33785627000	32771795000	32281740000	27670598000	27401030000	26385619000	30248407000	35505615000	33776212000
sp|P08240|SRPRA_HUMAN	P08240	SRPRA_HUMAN	SRPRA	638	Homo sapiens	1:Experimental evidence at protein level	Signal recognition particle receptor subunit alpha	1	0.999	18	82	81	82	8	11	6	8	10	11	9	9	10	8	11	6	8	10	10	9	9	10	8	11	6	8	10	11	9	9	10	251532910	213506770	175327260	299141000	399393660	363658940	542366460	385828100	413708600
sp|P08243|ASNS_HUMAN	P08243	ASNS_HUMAN	ASNS	561	Homo sapiens	1:Experimental evidence at protein level	Asparagine synthetase [glutamine-hydrolyzing]	1	0.999	3	9	9	9	1	1	0	1	2	2	1	0	1	1	1	0	1	2	2	1	0	1	1	1	0	1	2	2	1	0	1	13683374	10613821	0	15201267	7.84893e+06	10626886	20417626	0	21815994
sp|P08253|MMP2_HUMAN	P08253	MMP2_HUMAN	MMP2	660	Homo sapiens	1:Experimental evidence at protein level	72 kDa type IV collagenase	0.9939	0.9963	3	4	4	4	0	0	2	2	0	0	0	0	0	0	0	2	2	0	0	0	0	0	0	0	2	2	0	0	0	0	0	0	0	35320030	51329764	0	0	0	0	0
sp|P08473|NEP_HUMAN	P08473	NEP_HUMAN	MME	750	Homo sapiens	1:Experimental evidence at protein level	Neprilysin	0.9827	0.9978	1	1	1	1	1	0	0	0	0	0	0	0	0	1	0	0	0	0	0	0	0	0	1	0	0	0	0	0	0	0	0	0	0	0	0	0	0	0	0	0
sp|P08559|ODPA_HUMAN	P08559	ODPA_HUMAN	PDHA1	390	Homo sapiens	1:Experimental evidence at protein level	Pyruvate dehydrogenase E1 component subunit alpha, somatic form, mitochondrial	1	0.999	18	76	62	76	10	6	10	9	7	14	6	7	7	7	5	8	6	4	12	6	7	7	10	6	10	9	7	14	6	7	7	415851600	290127700	6408275500	633144260	500851200	817660350	385478100	456530370	467767970
sp|P08572|CO4A2_HUMAN	P08572	CO4A2_HUMAN	COL4A2	1712	Homo sapiens	1:Experimental evidence at protein level	Collagen alpha-2(IV) chain	1	0.999	5	17	17	17	1	4	1	2	3	1	2	1	2	1	4	1	2	3	1	2	1	2	1	4	1	2	3	1	2	1	2	79990910	149234990	0	85305260	85155210	79606830	97326550	101884504	94113650
sp|P08574|CY1_HUMAN	P08574	CY1_HUMAN	CYC1	325	Homo sapiens	1:Experimental evidence at protein level	Cytochrome c1, heme protein, mitochondrial	1	0.999	7	51	51	51	7	8	10	4	4	3	6	4	5	7	8	10	4	4	3	6	4	5	7	8	10	4	4	3	6	4	5	515824670	577985300	714434750	138708640	158784000	218331970	248200050	234532770	336798300
sp|P08579|RU2B_HUMAN	P08579	RU2B_HUMAN	SNRPB2	225	Homo sapiens	1:Experimental evidence at protein level	U2 small nuclear ribonucleoprotein B''	0.9994	0.9975	4	4	4	9	2	0	2	0	0	0	0	0	0	2	0	2	0	0	0	0	0	0	3	1	3	0	0	0	1	1	0	28421644	0	13988755	0	0	0	0	0	0
sp|P08581|MET_HUMAN	P08581	MET_HUMAN	MET	1390	Homo sapiens	1:Experimental evidence at protein level	Hepatocyte growth factor receptor	1	0.999	8	30	21	30	6	3	3	4	2	3	4	1	4	4	2	2	3	1	3	3	0	3	6	3	3	4	2	3	4	1	4	535586880	189768880	113809900	174129710	141225630	103172170	166307260	80950410	210844300
sp|P08621|RU17_HUMAN	P08621	RU17_HUMAN	SNRNP70	437	Homo sapiens	1:Experimental evidence at protein level	U1 small nuclear ribonucleoprotein 70 kDa	1	0.999	21	139	139	139	16	15	19	15	20	24	7	12	11	16	15	19	15	20	24	7	12	11	16	15	19	15	20	24	7	12	11	1804404700	1465056300	1843085300	1233326600	1956559500	3074488600	601286000	833370200	597316000
sp|P08648|ITA5_HUMAN	P08648	ITA5_HUMAN	ITGA5	1049	Homo sapiens	1:Experimental evidence at protein level	Integrin alpha-5	1	0.999	17	107	107	107	15	16	12	11	10	14	12	8	9	15	16	12	11	10	14	12	8	9	15	16	12	11	10	14	12	8	9	1338658200	1278513200	1163886000	995431940	912574700	2301462000	1148090200	553216200	495790430
sp|P08651|NFIC_HUMAN	P08651	NFIC_HUMAN	NFIC	508	Homo sapiens	1:Experimental evidence at protein level	Nuclear factor 1 C-type	0.9999	0.9985	4	4	4	9	1	1	2	0	0	0	0	0	0	1	1	2	0	0	0	0	0	0	3	2	3	0	0	0	0	1	0	39786844	50221930	69249180	0	0	0	0	0	0
sp|P08670|VIME_HUMAN	P08670	VIME_HUMAN	VIM	466	Homo sapiens	1:Experimental evidence at protein level	Vimentin	1	0.999	67	1178	1068	1178	138	137	144	112	123	116	127	142	139	125	123	129	103	114	106	115	129	124	138	137	144	112	123	116	127	142	139	204916410000	193070650000	194222590000	172386300000	171820900000	166736430000	185304970000	191925700000	204618800000
sp|P08708|RS17_HUMAN	P08708	RS17_HUMAN	RPS17	135	Homo sapiens	1:Experimental evidence at protein level	40S ribosomal protein S17	1	0.999	6	41	41	41	6	5	4	4	3	5	4	5	5	6	5	4	4	3	5	4	5	5	6	5	4	4	3	5	4	5	5	332092000	294078240	305258780	325234240	359920900	241066940	315503870	318410880	289806980
sp|P08754|GNAI3_HUMAN	P08754	GNAI3_HUMAN	GNAI3	354	Homo sapiens	1:Experimental evidence at protein level	Guanine nucleotide-binding protein G(i) subunit alpha-3	1	0.999	11	26	26	86	2	3	3	2	3	4	3	2	4	2	3	3	2	3	4	3	2	4	7	8	10	9	10	10	11	8	13	32801650	36506780	76260220	43796896	53566824	99290740	36008750	22067652	100011780
sp|P08758|ANXA5_HUMAN	P08758	ANXA5_HUMAN	ANXA5	320	Homo sapiens	1:Experimental evidence at protein level	Annexin A5	1	0.999	17	87	87	87	12	8	7	10	10	9	10	12	9	12	8	7	10	10	9	10	12	9	12	8	7	10	10	9	10	12	9	729496700	618276900	526519970	514885730	498842100	551989100	610354000	770163200	685682370
sp|P08779|K1C16_HUMAN	P08779	K1C16_HUMAN	KRT16	473	Homo sapiens	1:Experimental evidence at protein level	Keratin, type I cytoskeletal 16	1	0.999	38	62	62	192	8	3	0	6	3	27	5	5	5	8	3	0	6	3	27	5	5	5	20	16	9	21	17	50	25	17	17	346530530	112620820	0	204650900	112154130	4779875000	263766700	162763570	237874270
sp|P08865|RSSA_HUMAN	P08865	RSSA_HUMAN	RPSA	295	Homo sapiens	1:Experimental evidence at protein level	40S ribosomal protein SA	1	0.999	14	97	97	97	14	13	16	8	8	10	8	8	12	14	13	16	8	8	10	8	8	12	14	13	16	8	8	10	8	8	12	2485342200	2247046700	2594942500	1001126400	1809716100	1159061500	1026972400	1837319700	1726274700
sp|P09001|RM03_HUMAN	P09001	RM03_HUMAN	MRPL3	348	Homo sapiens	1:Experimental evidence at protein level	39S ribosomal protein L3, mitochondrial	1	0.999	9	32	32	32	8	4	7	3	2	1	3	0	4	8	4	7	3	2	1	3	0	4	8	4	7	3	2	1	3	0	4	230958220	43735930	319653380	85300580	51866584	21566336	121841120	0	75315320
sp|P09012|SNRPA_HUMAN	P09012	SNRPA_HUMAN	SNRPA	282	Homo sapiens	1:Experimental evidence at protein level	U1 small nuclear ribonucleoprotein A	1	0.999	7	17	12	17	4	7	4	0	0	0	1	1	0	3	6	3	0	0	0	0	0	0	4	7	4	0	0	0	1	1	0	221666340	271561950	247086800	0	0	0	55314744	49760990	0
sp|P09038|FGF2_HUMAN	P09038	FGF2_HUMAN	FGF2	288	Homo sapiens	1:Experimental evidence at protein level	Fibroblast growth factor 2	0.9962	0.9974	2	2	2	2	0	0	0	0	0	1	0	1	0	0	0	0	0	0	1	0	1	0	0	0	0	0	0	1	0	1	0	0	0	0	0	0	20538928	0	13475206	0
sp|P09104|ENOG_HUMAN	P09104	ENOG_HUMAN	ENO2	434	Homo sapiens	1:Experimental evidence at protein level	Gamma-enolase	0.9973	0.9988	3	5	5	20	0	1	1	0	1	1	0	0	1	0	1	1	0	1	1	0	0	1	2	3	2	2	3	2	2	2	2	0	0	31152380	0	43784880	36401864	0	0	38406600
sp|P09110|THIK_HUMAN	P09110	THIK_HUMAN	ACAA1	424	Homo sapiens	1:Experimental evidence at protein level	3-ketoacyl-CoA thiolase, peroxisomal	1	0.999	6	29	29	29	3	2	0	3	4	4	4	5	4	3	2	0	3	4	4	4	5	4	3	2	0	3	4	4	4	5	4	26408320	17021484	0	63897240	132526920	300853020	74551960	184989470	297270180
sp|P09211|GSTP1_HUMAN	P09211	GSTP1_HUMAN	GSTP1	210	Homo sapiens	1:Experimental evidence at protein level	Glutathione S-transferase P	1	0.999	10	94	94	94	12	12	12	9	11	10	7	11	10	12	12	12	9	11	10	7	11	10	12	12	12	9	11	10	7	11	10	1867903900	1729903900	1646590000	1618829400	1576226700	1197361300	1055168060	1235764700	1897781100
sp|P09382|LEG1_HUMAN	P09382	LEG1_HUMAN	LGALS1	135	Homo sapiens	1:Experimental evidence at protein level	Galectin-1	1	0.999	10	95	95	95	12	13	11	11	9	9	11	12	7	12	13	11	11	9	9	11	12	7	12	13	11	11	9	9	11	12	7	2366335200	2348701700	1738902400	1912523900	2307602400	1477709400	1407728900	2377659400	1435030500
sp|P09429|HMGB1_HUMAN	P09429	HMGB1_HUMAN	HMGB1	215	Homo sapiens	1:Experimental evidence at protein level	High mobility group protein B1	1	0.999	19	219	74	219	30	31	24	22	24	20	20	22	26	10	11	9	7	8	6	8	7	8	30	31	24	22	24	20	20	22	26	2678278100	3152745500	2595109400	2537925000	2501705200	2083454800	2140247200	1872393900	2155879700
sp|P09493|TPM1_HUMAN	P09493	TPM1_HUMAN	TPM1	284	Homo sapiens	1:Experimental evidence at protein level	Tropomyosin alpha-1 chain	1	0.999	41	261	140	361	41	33	30	26	20	26	29	27	29	20	16	17	14	11	14	16	14	18	53	44	41	38	31	40	38	37	39	7771772400	7430427000	7481584000	4180781300	3413553200	5744388000	6108330500	5267003400	5375734000
sp|P09496|CLCA_HUMAN	P09496	CLCA_HUMAN	CLTA	248	Homo sapiens	1:Experimental evidence at protein level	Clathrin light chain A	1	0.9989	9	54	45	54	7	7	8	4	5	5	6	5	7	6	6	7	3	4	4	5	4	6	7	7	8	4	5	5	6	5	7	391326900	727185900	680624900	227996900	271130700	266980700	516089540	252110750	679330370
sp|P09525|ANXA4_HUMAN	P09525	ANXA4_HUMAN	ANXA4	319	Homo sapiens	1:Experimental evidence at protein level	Annexin A4	1	0.999	11	38	38	38	4	3	4	3	3	5	4	6	6	4	3	4	3	3	5	4	6	6	4	3	4	3	3	5	4	6	6	153591840	491316160	155100430	80611550	119740840	53900390	113404400	169290980	167095940
sp|P09543|CN37_HUMAN	P09543	CN37_HUMAN	CNP	421	Homo sapiens	1:Experimental evidence at protein level	2',3'-cyclic-nucleotide 3'-phosphodiesterase	1	0.999	11	29	29	29	3	2	3	2	4	2	5	3	5	3	2	3	2	4	2	5	3	5	3	2	3	2	4	2	5	3	5	82597390	131060950	58090000	84553050	189483710	61250412	219734960	122116330	190760860
sp|P09619|PGFRB_HUMAN	P09619	PGFRB_HUMAN	PDGFRB	1106	Homo sapiens	1:Experimental evidence at protein level	Platelet-derived growth factor receptor beta	1	0.9989	6	13	13	17	2	0	2	1	3	2	0	2	1	2	0	2	1	3	2	0	2	1	3	1	3	1	3	3	0	2	1	2133115400	0	2325431800	22640264	249205890	334479870	0	578748100	52293588
sp|P09622|DLDH_HUMAN	P09622	DLDH_HUMAN	DLD	509	Homo sapiens	1:Experimental evidence at protein level	Dihydrolipoyl dehydrogenase, mitochondrial	1	0.999	18	150	150	150	20	19	18	15	12	14	18	16	18	20	19	18	15	12	14	18	16	18	20	19	18	15	12	14	18	16	18	2283269600	2642347000	2440464000	1521183200	1056501300	1311668500	2540782000	2400722200	1367691900
sp|P09651|ROA1_HUMAN	P09651	ROA1_HUMAN	HNRNPA1	372	Homo sapiens	1:Experimental evidence at protein level	Heterogeneous nuclear ribonucleoprotein A1	1	0.999	28	338	58	338	48	43	47	29	39	34	37	30	31	7	9	7	5	6	8	5	6	5	48	43	47	29	39	34	37	30	31	9748333000	8915038000	9601211000	7315672000	7744107500	5989892600	6751907000	5447228400	6175176000
sp|P09661|RU2A_HUMAN	P09661	RU2A_HUMAN	SNRPA1	255	Homo sapiens	1:Experimental evidence at protein level	U2 small nuclear ribonucleoprotein A'	1	0.999	4	9	9	9	3	2	2	1	1	0	0	0	0	3	2	2	1	1	0	0	0	0	3	2	2	1	1	0	0	0	0	168776700	109843850	98442050	48180060	52510164	0	0	0	0
sp|P09669|COX6C_HUMAN	P09669	COX6C_HUMAN	COX6C	75	Homo sapiens	1:Experimental evidence at protein level	Cytochrome c oxidase subunit 6C	0.6494	0.9863	1	2	2	2	0	0	1	0	0	0	0	0	1	0	0	1	0	0	0	0	0	1	0	0	1	0	0	0	0	0	1	0	0	48633540	0	0	0	0	0	30151652
sp|P09874|PARP1_HUMAN	P09874	PARP1_HUMAN	PARP1	1014	Homo sapiens	1:Experimental evidence at protein level	Poly [ADP-ribose] polymerase 1	1	0.999	51	353	353	353	45	41	45	38	39	40	35	35	35	45	41	45	38	39	40	35	35	35	45	41	45	38	39	40	35	35	35	3318525000	3018839300	3715119400	3266965200	2957802200	3064701000	3038760700	2093680600	2462809900
sp|P09884|DPOLA_HUMAN	P09884	DPOLA_HUMAN	POLA1	1462	Homo sapiens	1:Experimental evidence at protein level	DNA polymerase alpha catalytic subunit	1	0.9983	5	6	6	6	1	1	0	1	1	2	0	0	0	1	1	0	1	1	2	0	0	0	1	1	0	1	1	2	0	0	0	16868284	0	0	45759540	351059620	26545350	0	0	0
sp|P09936|UCHL1_HUMAN	P09936	UCHL1_HUMAN	UCHL1	223	Homo sapiens	1:Experimental evidence at protein level	Ubiquitin carboxyl-terminal hydrolase isozyme L1	1	0.999	13	144	144	144	18	15	15	12	16	15	18	17	18	18	15	15	12	16	15	18	17	18	18	15	15	12	16	15	18	17	18	4420446000	3950771200	4450897400	3663316000	5377683000	3213033700	4206207700	4567620000	4976965600
sp|P09960|LKHA4_HUMAN	P09960	LKHA4_HUMAN	LTA4H	611	Homo sapiens	1:Experimental evidence at protein level	Leukotriene A-4 hydrolase	1	0.999	17	103	103	103	10	11	12	12	12	10	12	13	11	10	11	12	12	12	10	12	13	11	10	11	12	12	12	10	12	13	11	497942200	493373760	554684100	513294900	464892500	621951400	764921200	755225300	639769000
sp|P09972|ALDOC_HUMAN	P09972	ALDOC_HUMAN	ALDOC	364	Homo sapiens	1:Experimental evidence at protein level	Fructose-bisphosphate aldolase C	1	0.999	8	58	58	166	7	5	5	8	7	4	6	6	10	7	5	5	8	7	4	6	6	10	18	17	19	20	21	18	17	15	21	1040274400	839588740	1278603300	1574740200	1563848200	532847940	487333800	1070500600	1348069600
sp|P0C0L4|CO4A_HUMAN	P0C0L4	CO4A_HUMAN	C4A	1744	Homo sapiens	1:Experimental evidence at protein level	Complement C4-A	0.9947	0.9986	2	3	0	3	0	0	0	0	0	0	1	0	2	0	0	0	0	0	0	0	0	0	0	0	0	0	0	0	1	0	2	0	0	0	0	0	0	33488060	0	0
sp|P0C0S5|H2AZ_HUMAN	P0C0S5	H2AZ_HUMAN	H2AZ1	128	Homo sapiens	1:Experimental evidence at protein level	Histone H2A.Z	1	0.999	5	17	0	37	3	2	3	2	2	2	1	1	1	0	0	0	0	0	0	0	0	0	5	4	5	4	4	4	3	5	3	578244030	505300580	381463330	147944880	197615490	192499170	75543370	0	0
sp|P0CG39|POTEJ_HUMAN	P0CG39	POTEJ_HUMAN	POTEJ	1038	Homo sapiens	3:Protein inferred from homology	POTE ankyrin domain family member J	1	0.999	7	14	7	153	3	2	3	2	0	1	1	1	1	1	1	1	1	0	0	1	1	1	15	16	18	18	18	16	15	20	17	41308720	44831052	0	0	0	0	0	0	0
sp|P0DMV8|HS71A_HUMAN	P0DMV8	HS71A_HUMAN	HSPA1A	641	Homo sapiens	1:Experimental evidence at protein level	Heat shock 70 kDa protein 1A	1	0.999	34	207	0	284	28	28	27	19	20	18	20	23	24	0	0	0	0	0	0	0	0	0	37	37	37	27	31	26	26	29	34	2679119400	3222984700	2883320600	1106422900	1379926500	1240455800	2196642800	2321073200	2436412700
sp|P0DP23|CALM1_HUMAN	P0DP23	CALM1_HUMAN	CALM1	149	Homo sapiens	1:Experimental evidence at protein level	Calmodulin-1	1	0.999	4	20	0	20	2	3	3	1	1	2	4	2	2	0	0	0	0	0	0	0	0	0	2	3	3	1	1	2	4	2	2	166634580	236152030	224532860	0	126476056	86234850	249570900	96196540	209727680
sp|P0DP91|ERPG3_HUMAN	P0DP91	ERPG3_HUMAN	ERCC6	1061	Homo sapiens	1:Experimental evidence at protein level	Chimeric ERCC6-PGBD3 protein	1	0.9986	9	2	0	19	0	0	1	0	0	0	1	0	0	0	0	0	0	0	0	0	0	0	3	2	5	2	1	2	1	2	1	0	0	7.10304e+06	0	0	0	0	0	0
sp|P0DPH7|TBA3C_HUMAN	P0DPH7	TBA3C_HUMAN	TUBA3C	450	Homo sapiens	1:Experimental evidence at protein level	Tubulin alpha-3C chain	1	0.999	25	15	0	649	2	1	2	2	3	0	1	2	2	0	0	0	0	0	0	0	0	0	72	73	73	75	75	72	63	74	72	143083360	32429124	209153310	81220680	103427490	0	30255724	230381600	133613570
sp|P10155|RO60_HUMAN	P10155	RO60_HUMAN	RO60	538	Homo sapiens	1:Experimental evidence at protein level	RNA-binding protein RO60	1	0.999	6	19	19	19	3	4	2	2	1	3	1	1	2	3	4	2	2	1	3	1	1	2	3	4	2	2	1	3	1	1	2	146141360	133007336	176541120	107451050	38822150	50571756	27711734	45936652	39081290
sp|P10321|HLAC_HUMAN	P10321	HLAC_HUMAN	HLA-C	366	Homo sapiens	1:Experimental evidence at protein level	HLA class I histocompatibility antigen, C alpha chain	1	0.999	7	27	16	42	2	3	4	1	3	2	4	4	4	2	2	2	1	1	2	2	2	2	3	5	6	3	5	2	7	5	6	176016450	144033650	281743580	74897176	139160350	170143460	225365570	162172200	274315260
sp|P10412|H14_HUMAN	P10412	H14_HUMAN	H1-4	219	Homo sapiens	1:Experimental evidence at protein level	Histone H1.4	1	0.999	15	35	35	139	5	3	4	5	6	3	3	4	2	5	3	4	5	6	3	3	4	2	16	14	16	16	18	15	15	15	14	300145020	177433020	211226480	587110900	932469800	360913630	272247870	231671550	274333300
sp|P10515|ODP2_HUMAN	P10515	ODP2_HUMAN	DLAT	647	Homo sapiens	1:Experimental evidence at protein level	Dihydrolipoyllysine-residue acetyltransferase component of pyruvate dehydrogenase complex, mitochondrial	1	0.999	18	82	82	82	21	13	10	4	7	6	6	7	8	21	13	10	4	7	6	6	7	8	21	13	10	4	7	6	6	7	8	1716103300	1451405600	1252934900	301464580	426078270	412208220	413448500	486282100	402316860
sp|P10586|PTPRF_HUMAN	P10586	PTPRF_HUMAN	PTPRF	1907	Homo sapiens	1:Experimental evidence at protein level	Receptor-type tyrosine-protein phosphatase F	1	0.9984	6	11	6	11	3	2	0	0	2	0	0	1	3	3	1	0	0	1	0	0	0	1	3	2	0	0	2	0	0	1	3	11013704	22824932	0	0	92846904	0	0	15731494	53731036
sp|P10599|THIO_HUMAN	P10599	THIO_HUMAN	TXN	105	Homo sapiens	1:Experimental evidence at protein level	Thioredoxin	1	0.999	7	47	47	47	6	6	2	6	7	7	3	6	4	6	6	2	6	7	7	3	6	4	6	6	2	6	7	7	3	6	4	399980000	560409500	141546930	450525980	489809440	682951900	390800130	430587500	277256670
sp|P10606|COX5B_HUMAN	P10606	COX5B_HUMAN	COX5B	129	Homo sapiens	1:Experimental evidence at protein level	Cytochrome c oxidase subunit 5B, mitochondrial	1	0.999	7	38	38	38	9	6	7	1	0	1	5	5	4	9	6	7	1	0	1	5	5	4	9	6	7	1	0	1	5	5	4	1237821000	1057335230	1058672400	138132240	0	96033180	481971100	618324300	411931300
sp|P10620|MGST1_HUMAN	P10620	MGST1_HUMAN	MGST1	155	Homo sapiens	1:Experimental evidence at protein level	Microsomal glutathione S-transferase 1	1	0.999	4	17	17	17	2	1	2	1	1	3	4	2	1	2	1	2	1	1	3	4	2	1	2	1	2	1	1	3	4	2	1	54575500	48850660	59614560	10589362	52450210	41963310	129009080	79531450	13798243
sp|P10644|KAP0_HUMAN	P10644	KAP0_HUMAN	PRKAR1A	381	Homo sapiens	1:Experimental evidence at protein level	cAMP-dependent protein kinase type I-alpha regulatory subunit	1	0.999	9	31	26	31	3	4	2	4	4	2	3	4	5	2	4	2	4	3	2	2	3	4	3	4	2	4	4	2	3	4	5	3392322600	168611360	95120450	302538720	181130880	63444644	3061377000	3487990000	269547420
sp|P10768|ESTD_HUMAN	P10768	ESTD_HUMAN	ESD	282	Homo sapiens	1:Experimental evidence at protein level	S-formylglutathione hydrolase	1	0.999	13	130	130	130	16	12	17	16	17	11	15	11	15	16	12	17	16	17	11	15	11	15	16	12	17	16	17	11	15	11	15	1464869800	1211094500	1283722900	2105840800	2087394400	1887532400	1507028600	1444467500	1673533600
sp|P10809|CH60_HUMAN	P10809	CH60_HUMAN	HSPD1	573	Homo sapiens	1:Experimental evidence at protein level	60 kDa heat shock protein, mitochondrial	1	0.999	38	380	380	380	58	53	50	24	29	30	40	48	48	58	53	50	24	29	30	40	48	48	58	53	50	24	29	30	40	48	48	17453960000	15269438000	13818751000	3607739100	4098854000	3600755500	8079466000	8675752000	8678189000
sp|P11021|BIP_HUMAN	P11021	BIP_HUMAN	HSPA5	654	Homo sapiens	1:Experimental evidence at protein level	Endoplasmic reticulum chaperone BiP	1	0.999	44	371	364	399	45	48	46	31	32	38	44	45	42	44	47	45	31	32	37	43	44	41	49	52	50	33	34	41	47	48	45	7255853000	7160072700	6644580000	3838150100	4128449500	5146043000	8916027000	7665834500	8816251000
sp|P11047|LAMC1_HUMAN	P11047	LAMC1_HUMAN	LAMC1	1609	Homo sapiens	1:Experimental evidence at protein level	Laminin subunit gamma-1	1	0.999	24	95	95	95	12	9	8	8	8	10	15	12	13	12	9	8	8	8	10	15	12	13	12	9	8	8	8	10	15	12	13	493460130	510304830	351380100	268105280	259235890	266876940	690622400	486466900	600994560
sp|P11137|MTAP2_HUMAN	P11137	MTAP2_HUMAN	MAP2	1827	Homo sapiens	1:Experimental evidence at protein level	Microtubule-associated protein 2	0.9843	0.9902	2	2	2	2	0	0	0	0	0	0	2	0	0	0	0	0	0	0	0	2	0	0	0	0	0	0	0	0	2	0	0	0	0	0	0	0	0	0	0	0
sp|P11142|HSP7C_HUMAN	P11142	HSP7C_HUMAN	HSPA8	646	Homo sapiens	1:Experimental evidence at protein level	Heat shock cognate 71 kDa protein	1	0.999	50	609	413	615	81	77	74	59	63	48	72	63	72	57	53	52	40	38	30	53	42	48	82	78	74	60	64	49	72	63	73	42084725000	41538210000	40041190000	18692231000	21444334000	19878363000	28691100000	26583224000	28605643000
sp|P11166|GTR1_HUMAN	P11166	GTR1_HUMAN	SLC2A1	492	Homo sapiens	1:Experimental evidence at protein level	Solute carrier family 2, facilitated glucose transporter member 1	1	0.999	5	30	30	30	6	2	3	2	2	3	3	4	5	6	2	3	2	2	3	3	4	5	6	2	3	2	2	3	3	4	5	597929900	456098620	481555740	429535500	490031170	516837470	438462460	454864160	590816200
sp|P11177|ODPB_HUMAN	P11177	ODPB_HUMAN	PDHB	359	Homo sapiens	1:Experimental evidence at protein level	Pyruvate dehydrogenase E1 component subunit beta, mitochondrial	1	0.999	12	95	95	95	17	13	11	7	5	7	12	10	13	17	13	11	7	5	7	12	10	13	17	13	11	7	5	7	12	10	13	2371329800	2207376000	1847256400	674566000	323219970	507848450	1030003400	886384200	1165865700
sp|P11182|ODB2_HUMAN	P11182	ODB2_HUMAN	DBT	482	Homo sapiens	1:Experimental evidence at protein level	Lipoamide acyltransferase component of branched-chain alpha-keto acid dehydrogenase complex, mitochondrial	0.9996	0.9983	2	5	5	5	2	0	1	0	0	0	0	1	1	2	0	1	0	0	0	0	1	1	2	0	1	0	0	0	0	1	1	63900132	0	65900060	0	0	0	0	78938110	0
sp|P11216|PYGB_HUMAN	P11216	PYGB_HUMAN	PYGB	843	Homo sapiens	1:Experimental evidence at protein level	Glycogen phosphorylase, brain form	1	0.999	54	395	322	395	48	47	49	39	41	37	45	44	45	39	37	40	33	34	30	37	36	36	48	47	49	39	41	37	45	44	45	4316626400	4870721500	4944474600	4660225000	4457629000	3810546400	5259290600	5269519000	3725842400
sp|P11274|BCR_HUMAN	P11274	BCR_HUMAN	BCR	1271	Homo sapiens	1:Experimental evidence at protein level	Breakpoint cluster region protein	1	0.9986	7	7	7	17	2	0	2	0	1	0	0	0	2	2	0	2	0	1	0	0	0	2	3	1	4	1	1	2	0	2	3	35191900	0	0	0	33641364	0	0	0	27855220
sp|P11310|ACADM_HUMAN	P11310	ACADM_HUMAN	ACADM	421	Homo sapiens	1:Experimental evidence at protein level	Medium-chain specific acyl-CoA dehydrogenase, mitochondrial	1	0.999	6	17	17	17	3	4	3	1	1	2	2	1	0	3	4	3	1	1	2	2	1	0	3	4	3	1	1	2	2	1	0	124266040	122526060	104565560	17571202	33192526	62401784	48614530	0	0
sp|P11387|TOP1_HUMAN	P11387	TOP1_HUMAN	TOP1	765	Homo sapiens	1:Experimental evidence at protein level	DNA topoisomerase 1	1	0.999	33	197	171	197	25	28	23	18	19	21	27	17	19	21	22	18	17	18	20	23	15	17	25	28	23	18	19	21	27	17	19	1525095800	1568381700	1555296900	1408034700	1542974300	1324671200	1578385000	983105540	1198746200
sp|P11388|TOP2A_HUMAN	P11388	TOP2A_HUMAN	TOP2A	1531	Homo sapiens	1:Experimental evidence at protein level	DNA topoisomerase 2-alpha	1	0.999	28	38	38	106	5	3	5	5	6	5	3	3	3	5	3	5	5	6	5	3	3	3	16	11	16	11	11	13	10	9	9	397553200	162220930	358604260	80934456	120097400	122166720	59664840	194085870	65193144
sp|P11413|G6PD_HUMAN	P11413	G6PD_HUMAN	G6PD	515	Homo sapiens	1:Experimental evidence at protein level	Glucose-6-phosphate 1-dehydrogenase	1	0.999	26	168	168	168	18	20	19	22	24	14	17	17	17	18	20	19	22	24	14	17	17	17	18	20	19	22	24	14	17	17	17	1022842000	1343730200	1128568700	1378031000	1505712500	728355100	1200298100	1240546200	1230653700
sp|P11498|PYC_HUMAN	P11498	PYC_HUMAN	PC	1178	Homo sapiens	1:Experimental evidence at protein level	Pyruvate carboxylase, mitochondrial	1	0.999	61	613	613	613	60	57	61	73	76	69	68	71	78	60	57	61	73	76	69	68	71	78	60	57	61	73	76	69	68	71	78	7534774000	7042660400	8378817000	17825835000	18572167000	19282930000	13971046000	15399664000	14923265000
sp|P11586|C1TC_HUMAN	P11586	C1TC_HUMAN	MTHFD1	935	Homo sapiens	1:Experimental evidence at protein level	C-1-tetrahydrofolate synthase, cytoplasmic	1	0.999	55	454	446	454	57	56	48	44	47	38	54	55	55	56	55	46	43	46	38	53	55	54	57	56	48	44	47	38	54	55	55	7894876000	7420518000	6893635000	7088783400	7031214000	6288739000	7082886700	7312541700	8844158000
sp|P11717|MPRI_HUMAN	P11717	MPRI_HUMAN	IGF2R	2491	Homo sapiens	1:Experimental evidence at protein level	Cation-independent mannose-6-phosphate receptor	1	0.999	57	238	238	238	41	27	21	19	18	32	32	22	26	41	27	21	19	18	32	32	22	26	41	27	21	19	18	32	32	22	26	1459237600	1035568600	1000360060	734208960	671766900	1235468300	1758562400	737640800	996832200
sp|P11766|ADHX_HUMAN	P11766	ADHX_HUMAN	ADH5	374	Homo sapiens	1:Experimental evidence at protein level	Alcohol dehydrogenase class-3	1	0.999	11	66	66	66	6	8	6	5	7	11	7	8	8	6	8	6	5	7	11	7	8	8	6	8	6	5	7	11	7	8	8	415267170	490965700	348550660	409041180	526205570	881192600	468835520	601549500	539878000
sp|P11802|CDK4_HUMAN	P11802	CDK4_HUMAN	CDK4	303	Homo sapiens	1:Experimental evidence at protein level	Cyclin-dependent kinase 4	0.9522	0.9987	2	2	2	18	0	0	0	1	0	1	0	0	0	0	0	0	1	0	1	0	0	0	1	2	2	3	1	3	2	2	2	0	0	0	73335020	0	59441936	0	0	0
sp|P11940|PABP1_HUMAN	P11940	PABP1_HUMAN	PABPC1	636	Homo sapiens	1:Experimental evidence at protein level	Polyadenylate-binding protein 1	1	0.999	37	313	57	313	42	38	36	26	28	32	37	35	39	7	7	7	5	4	4	8	8	7	42	38	36	26	28	32	37	35	39	5902425000	5577021400	5521227000	3399615500	3898353700	3531250400	4034572500	4867948000	4896217000
sp|P12004|PCNA_HUMAN	P12004	PCNA_HUMAN	PCNA	261	Homo sapiens	1:Experimental evidence at protein level	Proliferating cell nuclear antigen	1	0.999	12	71	71	71	13	10	11	3	5	4	9	7	9	13	10	11	3	5	4	9	7	9	13	10	11	3	5	4	9	7	9	826867700	766176450	756062140	141709380	141828740	78565680	370496130	325416200	336422940
sp|P12081|HARS1_HUMAN	P12081	HARS1_HUMAN	HARS1	509	Homo sapiens	1:Experimental evidence at protein level	Histidine--tRNA ligase, cytoplasmic	1	0.999	15	48	30	48	4	3	4	4	4	8	4	7	10	3	2	1	2	2	5	3	5	7	4	3	4	4	4	8	4	7	10	112382010	92045550	101319620	212600720	201617550	329347600	341725900	550472960	675280000
sp|P12235|ADT1_HUMAN	P12235	ADT1_HUMAN	SLC25A4	298	Homo sapiens	1:Experimental evidence at protein level	ADP/ATP translocase 1	1	0.999	20	11	11	147	2	2	2	0	1	1	1	1	1	2	2	2	0	1	1	1	1	1	20	19	16	12	16	14	16	16	18	74481770	115781020	64155016	0	67434780	50553028	70142184	62990320	65451080
sp|P12236|ADT3_HUMAN	P12236	ADT3_HUMAN	SLC25A6	298	Homo sapiens	1:Experimental evidence at protein level	ADP/ATP translocase 3	1	0.999	24	147	26	189	18	18	15	15	16	17	15	15	18	3	2	2	4	3	5	2	2	3	24	22	19	19	21	21	20	20	23	4351330000	3989095700	3850684200	3770821600	4018393000	3652025000	3990552600	4303790000	4636045300
sp|P12268|IMDH2_HUMAN	P12268	IMDH2_HUMAN	IMPDH2	514	Homo sapiens	1:Experimental evidence at protein level	Inosine-5'-monophosphate dehydrogenase 2	1	0.999	17	110	104	110	11	11	11	12	14	12	12	13	14	10	11	11	11	12	11	11	13	14	11	11	11	12	14	12	12	13	14	752790200	633523260	706279600	942511900	1103961000	775766140	734800400	982829760	929478800
sp|P12270|TPR_HUMAN	P12270	TPR_HUMAN	TPR	2363	Homo sapiens	1:Experimental evidence at protein level	Nucleoprotein TPR	1	0.999	88	377	376	377	73	73	68	26	24	33	34	21	25	73	73	67	26	24	33	34	21	25	73	73	68	26	24	33	34	21	25	3270413800	3611326500	3295098000	1492463400	1006280600	1348588400	1452741200	1052802100	705259400
sp|P12429|ANXA3_HUMAN	P12429	ANXA3_HUMAN	ANXA3	323	Homo sapiens	1:Experimental evidence at protein level	Annexin A3	1	0.999	6	14	14	14	2	4	2	0	0	1	3	1	1	2	4	2	0	0	1	3	1	1	2	4	2	0	0	1	3	1	1	0	67785470	28174656	0	0	0	68659950	41737732	0
sp|P12694|ODBA_HUMAN	P12694	ODBA_HUMAN	BCKDHA	445	Homo sapiens	1:Experimental evidence at protein level	2-oxoisovalerate dehydrogenase subunit alpha, mitochondrial	1	0.999	7	17	17	17	5	5	4	0	0	1	0	1	1	5	5	4	0	0	1	0	1	1	5	5	4	0	0	1	0	1	1	158621000	306492350	201686720	0	0	0	0	0	25736698
sp|P12814|ACTN1_HUMAN	P12814	ACTN1_HUMAN	ACTN1	892	Homo sapiens	1:Experimental evidence at protein level	Alpha-actinin-1	1	0.999	89	959	896	1470	125	110	127	102	96	94	104	101	100	116	102	118	96	89	88	98	94	95	182	178	181	150	152	151	165	155	156	58555724000	52870963000	61759037000	39608420000	39369670000	37893830000	48665096000	51184656000	51345375000
sp|P12931|SRC_HUMAN	P12931	SRC_HUMAN	SRC	536	Homo sapiens	1:Experimental evidence at protein level	Proto-oncogene tyrosine-protein kinase Src	1	0.999	11	23	11	32	2	2	2	4	2	3	3	3	2	1	1	0	3	1	1	1	1	2	4	3	3	5	3	3	4	4	3	46402070	24192906	43464464	128449340	58173190	196138960	20332374	150014850	58056344
sp|P12955|PEPD_HUMAN	P12955	PEPD_HUMAN	PEPD	493	Homo sapiens	1:Experimental evidence at protein level	Xaa-Pro dipeptidase	0.9997	0.9984	2	3	3	3	1	0	0	0	1	1	0	0	0	1	0	0	0	1	1	0	0	0	1	0	0	0	1	1	0	0	0	5854517	0	0	0	21438862	8749308	0	0	0
sp|P12956|XRCC6_HUMAN	P12956	XRCC6_HUMAN	XRCC6	609	Homo sapiens	1:Experimental evidence at protein level	X-ray repair cross-complementing protein 6	1	0.999	40	355	355	355	47	42	43	39	41	33	36	34	40	47	42	43	39	41	33	36	34	40	47	42	43	39	41	33	36	34	40	6373779000	7007528000	6499611600	5963467000	5988715000	4178474000	3937003300	4660069400	5405541000
sp|P13010|XRCC5_HUMAN	P13010	XRCC5_HUMAN	XRCC5	732	Homo sapiens	1:Experimental evidence at protein level	X-ray repair cross-complementing protein 5	1	0.999	40	385	385	385	51	49	49	36	39	35	41	43	42	51	49	49	36	39	35	41	43	42	51	49	49	36	39	35	41	43	42	10390199000	8540017000	9726056000	7151772700	7318855700	5535150000	6890863000	7196453000	7523413500
sp|P13073|COX41_HUMAN	P13073	COX41_HUMAN	COX4I1	169	Homo sapiens	1:Experimental evidence at protein level	Cytochrome c oxidase subunit 4 isoform 1, mitochondrial	1	0.999	11	76	76	76	13	13	11	5	6	5	9	7	7	13	13	11	5	6	5	9	7	7	13	13	11	5	6	5	9	7	7	2190695200	1990691700	1946409200	318993820	391792500	337743550	1303579300	668046460	723560300
sp|P13489|RINI_HUMAN	P13489	RINI_HUMAN	RNH1	461	Homo sapiens	1:Experimental evidence at protein level	Ribonuclease inhibitor	1	0.999	27	305	305	305	29	30	33	33	35	32	38	38	37	29	30	33	33	35	32	38	38	37	29	30	33	33	35	32	38	38	37	8296668700	7965473300	8988723000	13006065000	13093796000	12566175000	10024513000	11501564000	11280028000
sp|P13611|CSPG2_HUMAN	P13611	CSPG2_HUMAN	VCAN	3396	Homo sapiens	1:Experimental evidence at protein level	Versican core protein	1	0.999	21	110	110	110	12	9	12	14	11	11	13	14	14	12	9	12	14	11	11	13	14	14	12	9	12	14	11	11	13	14	14	601900600	453667840	520123900	947584060	692185860	1006032640	934485500	778335100	854462850
sp|P13639|EF2_HUMAN	P13639	EF2_HUMAN	EEF2	858	Homo sapiens	1:Experimental evidence at protein level	Elongation factor 2	1	0.999	66	982	973	982	121	110	107	104	108	100	108	117	107	120	109	106	103	107	99	107	116	106	121	110	107	104	108	100	108	117	107	69971520000	64862654000	69320510000	71907130000	68280644000	65818214000	63552310000	65980817000	73331350000
sp|P13645|K1C10_HUMAN	P13645	K1C10_HUMAN	KRT10	584	Homo sapiens	1:Experimental evidence at protein level	Keratin, type I cytoskeletal 10	1	0.999	39	401	306	415	29	58	35	41	40	61	62	37	38	21	45	28	31	30	48	47	26	30	30	60	37	43	41	63	64	38	39	5117544000	51726066000	4693640000	23382114000	17590501000	62585893000	53167383000	17417585000	12677613000
sp|P13646|K1C13_HUMAN	P13646	K1C13_HUMAN	KRT13	458	Homo sapiens	1:Experimental evidence at protein level	Keratin, type I cytoskeletal 13	1	0.9987	11	4	2	65	0	1	0	1	0	0	0	0	2	0	0	0	0	0	0	0	0	2	4	8	5	10	7	8	8	7	8	0	0	0	13644732	0	0	0	0	12507876
sp|P13647|K2C5_HUMAN	P13647	K2C5_HUMAN	KRT5	590	Homo sapiens	1:Experimental evidence at protein level	Keratin, type II cytoskeletal 5	1	0.999	44	186	130	289	9	21	8	16	18	43	31	22	18	3	15	5	10	12	33	24	17	11	21	34	18	28	29	58	44	32	25	822977900	1782044900	486637000	1921253800	1562102400	9833785000	4560414700	2257196000	1249068200
sp|P13667|PDIA4_HUMAN	P13667	PDIA4_HUMAN	PDIA4	645	Homo sapiens	1:Experimental evidence at protein level	Protein disulfide-isomerase A4	1	0.999	28	96	96	96	17	10	13	4	9	6	15	10	12	17	10	13	4	9	6	15	10	12	17	10	13	4	9	6	15	10	12	675423100	738165440	751504600	42998148	224780200	190050260	610501100	261184030	301515550
sp|P13674|P4HA1_HUMAN	P13674	P4HA1_HUMAN	P4HA1	534	Homo sapiens	1:Experimental evidence at protein level	Prolyl 4-hydroxylase subunit alpha-1	1	0.999	7	18	18	18	4	1	2	1	1	1	3	2	3	4	1	2	1	1	1	3	2	3	4	1	2	1	1	1	3	2	3	77045470	47933260	27524698	112994856	95811810	35278130	79446810	32333884	114825310
sp|P13693|TCTP_HUMAN	P13693	TCTP_HUMAN	TPT1	172	Homo sapiens	1:Experimental evidence at protein level	Translationally-controlled tumor protein	1	0.999	6	39	17	39	7	5	4	3	4	5	3	4	4	3	2	2	1	2	2	1	2	2	7	5	4	3	4	5	3	4	4	487457660	386077440	250106500	116987550	251875630	277646530	144538200	246499280	189481340
sp|P13716|HEM2_HUMAN	P13716	HEM2_HUMAN	ALAD	330	Homo sapiens	1:Experimental evidence at protein level	Delta-aminolevulinic acid dehydratase	0.7022	0.9892	1	1	1	1	0	0	0	0	0	1	0	0	0	0	0	0	0	0	1	0	0	0	0	0	0	0	0	1	0	0	0	0	0	0	0	0	0	0	0	0
sp|P13797|PLST_HUMAN	P13797	PLST_HUMAN	PLS3	630	Homo sapiens	1:Experimental evidence at protein level	Plastin-3	1	0.999	28	231	174	231	30	31	29	20	24	25	23	22	27	23	23	22	15	17	18	17	18	21	30	31	29	20	24	25	23	22	27	2533154600	2834558000	3003990800	2053221200	2272815400	2489843500	2396336600	2059234800	2883969000
sp|P13798|ACPH_HUMAN	P13798	ACPH_HUMAN	APEH	732	Homo sapiens	1:Experimental evidence at protein level	Acylamino-acid-releasing enzyme	1	0.9989	4	18	18	18	1	4	2	2	0	2	1	3	3	1	4	2	2	0	2	1	3	3	1	4	2	2	0	2	1	3	3	13335053	80796720	70540940	100998890	0	83348140	17601412	82118220	82449680
sp|P13804|ETFA_HUMAN	P13804	ETFA_HUMAN	ETFA	333	Homo sapiens	1:Experimental evidence at protein level	Electron transfer flavoprotein subunit alpha, mitochondrial	1	0.999	12	41	41	41	6	9	6	3	1	0	4	7	5	6	9	6	3	1	0	4	7	5	6	9	6	3	1	0	4	7	5	789476700	1068133600	770577100	85875500	38815456	0	114178264	1044198140	126746420
sp|P13807|GYS1_HUMAN	P13807	GYS1_HUMAN	GYS1	737	Homo sapiens	1:Experimental evidence at protein level	Glycogen [starch] synthase, muscle	1	0.9988	8	25	22	25	2	2	3	2	4	3	2	3	4	1	1	3	2	4	3	2	3	3	2	2	3	2	4	3	2	3	4	62705880	77800340	38555736	127519890	199441760	146731150	110326320	106905290	207878990
sp|P13861|KAP2_HUMAN	P13861	KAP2_HUMAN	PRKAR2A	404	Homo sapiens	1:Experimental evidence at protein level	cAMP-dependent protein kinase type II-alpha regulatory subunit	1	0.999	16	43	36	43	6	7	5	2	1	3	6	6	7	5	6	3	2	1	2	5	6	6	6	7	5	2	1	3	6	6	7	231592290	759141250	269807680	143008690	81531416	93648090	376366270	349098430	314268260
sp|P13987|CD59_HUMAN	P13987	CD59_HUMAN	CD59	128	Homo sapiens	1:Experimental evidence at protein level	CD59 glycoprotein	1	0.999	4	34	34	34	3	3	5	4	6	2	3	4	4	3	3	5	4	6	2	3	4	4	3	3	5	4	6	2	3	4	4	272222700	313087680	510166750	401831740	504050600	193125060	227252980	446867800	474018340
sp|P13995|MTDC_HUMAN	P13995	MTDC_HUMAN	MTHFD2	350	Homo sapiens	1:Experimental evidence at protein level	Bifunctional methylenetetrahydrofolate dehydrogenase/cyclohydrolase, mitochondrial	0.998	0.999	2	5	5	5	1	2	1	0	0	0	0	0	1	1	2	1	0	0	0	0	0	1	1	2	1	0	0	0	0	0	1	81675970	109313160	59857984	0	0	0	0	0	51881336
sp|P14174|MIF_HUMAN	P14174	MIF_HUMAN	MIF	115	Homo sapiens	1:Experimental evidence at protein level	Macrophage migration inhibitory factor	0.9559	0.9988	1	8	8	8	1	1	1	2	1	0	0	1	1	1	1	1	2	1	0	0	1	1	1	1	1	2	1	0	0	1	1	94622024	89224050	84341600	138166880	82635300	0	0	84032730	92574020
sp|P14314|GLU2B_HUMAN	P14314	GLU2B_HUMAN	PRKCSH	528	Homo sapiens	1:Experimental evidence at protein level	Glucosidase 2 subunit beta	1	0.999	10	47	47	47	7	8	5	5	1	7	4	3	7	7	8	5	5	1	7	4	3	7	7	8	5	5	1	7	4	3	7	183388590	133354700	138406350	194250560	28334910	218477250	162671280	170950180	236338420
sp|P14324|FPPS_HUMAN	P14324	FPPS_HUMAN	FDPS	419	Homo sapiens	1:Experimental evidence at protein level	Farnesyl pyrophosphate synthase	1	0.9988	4	14	14	14	2	1	1	2	2	1	0	3	2	2	1	1	2	2	1	0	3	2	2	1	1	2	2	1	0	3	2	42260084	44837588	23336654	80496930	60243896	3.48806e+06	0	71411390	22014966
sp|P14373|TRI27_HUMAN	P14373	TRI27_HUMAN	TRIM27	513	Homo sapiens	1:Experimental evidence at protein level	Zinc finger protein RFP	0.8825	0.9966	1	1	1	1	1	0	0	0	0	0	0	0	0	1	0	0	0	0	0	0	0	0	1	0	0	0	0	0	0	0	0	0	0	0	0	0	0	0	0	0
sp|P14406|CX7A2_HUMAN	P14406	CX7A2_HUMAN	COX7A2	83	Homo sapiens	1:Experimental evidence at protein level	Cytochrome c oxidase subunit 7A2, mitochondrial	0.885	0.9967	1	2	2	2	1	0	1	0	0	0	0	0	0	1	0	1	0	0	0	0	0	0	1	0	1	0	0	0	0	0	0	39689104	0	25512520	0	0	0	0	0	0
sp|P14550|AK1A1_HUMAN	P14550	AK1A1_HUMAN	AKR1A1	325	Homo sapiens	1:Experimental evidence at protein level	Aldo-keto reductase family 1 member A1	1	0.999	12	59	52	69	6	9	3	6	4	7	9	5	10	6	7	3	5	4	6	8	4	9	7	10	4	7	5	9	10	6	11	401896900	542947900	240554370	413867650	332595260	391107620	521708380	417332380	497933820
sp|P14618|KPYM_HUMAN	P14618	KPYM_HUMAN	PKM	531	Homo sapiens	1:Experimental evidence at protein level	Pyruvate kinase PKM	1	0.999	55	952	943	952	112	107	105	95	109	83	111	122	108	110	106	104	94	109	82	109	121	108	112	107	105	95	109	83	111	122	108	75224900000	66442007000	71280770000	73484860000	67750875000	55607630000	67191510000	77980120000	75285905000
sp|P14625|ENPL_HUMAN	P14625	ENPL_HUMAN	HSP90B1	803	Homo sapiens	1:Experimental evidence at protein level	Endoplasmin	1	0.999	46	331	279	360	37	43	40	37	31	33	31	42	37	31	37	36	31	25	26	26	35	32	40	46	43	40	34	36	36	45	40	4295538000	4277991200	4717937000	4700462000	3961231600	4175733500	4067757000	4811500500	5359971000
sp|P14678|RSMB_HUMAN	P14678	RSMB_HUMAN	SNRPB	240	Homo sapiens	1:Experimental evidence at protein level	Small nuclear ribonucleoprotein-associated proteins B and B'	1	0.999	5	29	0	29	4	5	4	2	2	2	3	4	3	0	0	0	0	0	0	0	0	0	4	5	4	2	2	2	3	4	3	568012160	519859200	482410940	307616420	301305020	279269700	338026430	370196600	424944130
sp|P14735|IDE_HUMAN	P14735	IDE_HUMAN	IDE	1019	Homo sapiens	1:Experimental evidence at protein level	Insulin-degrading enzyme	1	0.999	14	42	42	42	4	8	4	3	2	3	7	8	3	4	8	4	3	2	3	7	8	3	4	8	4	3	2	3	7	8	3	288423330	410850940	176970750	323977380	65467776	119622900	302783360	447932700	166880220
sp|P14866|HNRPL_HUMAN	P14866	HNRPL_HUMAN	HNRNPL	589	Homo sapiens	1:Experimental evidence at protein level	Heterogeneous nuclear ribonucleoprotein L	1	0.999	26	334	331	334	40	38	39	36	36	43	31	37	34	40	38	38	35	36	42	31	37	34	40	38	39	36	36	43	31	37	34	9473622000	8889400000	8565855000	11287025000	10745041000	9097298000	8260042000	9295870000	9791882000
sp|P14868|SYDC_HUMAN	P14868	SYDC_HUMAN	DARS1	501	Homo sapiens	1:Experimental evidence at protein level	Aspartate--tRNA ligase, cytoplasmic	1	0.999	29	209	209	209	26	24	25	20	22	24	19	27	22	26	24	25	20	22	24	19	27	22	26	24	25	20	22	24	19	27	22	2756259800	2746672000	3004806100	2139897300	2643797500	2462908400	2101220700	3015021300	2499905500
sp|P14923|PLAK_HUMAN	P14923	PLAK_HUMAN	JUP	745	Homo sapiens	1:Experimental evidence at protein level	Junction plakoglobin	1	0.999	33	197	197	249	25	17	21	22	21	27	20	21	23	25	17	21	22	21	27	20	21	23	30	23	27	26	26	31	29	27	30	1412265300	1135692300	1144036600	1753468000	1493521000	2805021700	1501721000	1395613000	1371272800
sp|P15104|GLNA_HUMAN	P15104	GLNA_HUMAN	GLUL	373	Homo sapiens	1:Experimental evidence at protein level	Glutamine synthetase	0.9594	0.9989	1	5	5	5	1	1	1	0	0	0	0	1	1	1	1	1	0	0	0	0	1	1	1	1	1	0	0	0	0	1	1	13398332	14483275	15979392	0	0	0	0	20349544	29408424
sp|P15121|ALDR_HUMAN	P15121	ALDR_HUMAN	AKR1B1	316	Homo sapiens	1:Experimental evidence at protein level	Aldo-keto reductase family 1 member B1	1	0.999	16	113	94	113	13	13	10	10	13	14	13	15	12	11	11	8	8	11	11	11	13	10	13	13	10	10	13	14	13	15	12	1203994000	1482880600	1167713800	1538976800	1809723400	2072020400	1619679000	1545136600	1553837300
sp|P15170|ERF3A_HUMAN	P15170	ERF3A_HUMAN	GSPT1	499	Homo sapiens	1:Experimental evidence at protein level	Eukaryotic peptide chain release factor GTP-binding subunit ERF3A	1	0.999	22	132	64	132	14	18	15	16	15	10	16	14	14	7	8	6	8	7	5	8	8	7	14	18	15	16	15	10	16	14	14	799315600	932808400	922011140	973569860	1075837000	893353860	996805060	1027122800	1071987800
sp|P15311|EZRI_HUMAN	P15311	EZRI_HUMAN	EZR	586	Homo sapiens	1:Experimental evidence at protein level	Ezrin	1	0.999	48	299	265	423	35	32	28	31	31	33	32	38	39	31	28	26	27	28	28	29	33	35	49	45	41	44	45	47	46	53	53	5766997000	5330973700	5371536400	3668583200	3883925000	4193737200	5807708000	6186390500	5245515000
sp|P15374|UCHL3_HUMAN	P15374	UCHL3_HUMAN	UCHL3	230	Homo sapiens	1:Experimental evidence at protein level	Ubiquitin carboxyl-terminal hydrolase isozyme L3	0.786	0.993	1	1	1	1	0	0	0	0	0	0	0	0	1	0	0	0	0	0	0	0	0	1	0	0	0	0	0	0	0	0	1	0	0	0	0	0	0	0	0	0
sp|P15531|NDKA_HUMAN	P15531	NDKA_HUMAN	NME1	152	Homo sapiens	1:Experimental evidence at protein level	Nucleoside diphosphate kinase A	1	0.999	10	138	60	138	18	18	17	15	13	14	15	14	14	7	8	8	7	5	7	7	5	6	18	18	17	15	13	14	15	14	14	3676565000	4362099700	3840090400	2891963400	2864971500	2908295400	3078900500	3460663300	3185452000
sp|P15559|NQO1_HUMAN	P15559	NQO1_HUMAN	NQO1	274	Homo sapiens	1:Experimental evidence at protein level	NAD(P)H dehydrogenase [quinone] 1	1	0.9982	3	9	9	9	0	1	2	1	0	2	2	1	0	0	1	2	1	0	2	2	1	0	0	1	2	1	0	2	2	1	0	0	0	35774484	0	0	0	0	0	0
sp|P15735|PHKG2_HUMAN	P15735	PHKG2_HUMAN	PHKG2	406	Homo sapiens	1:Experimental evidence at protein level	Phosphorylase b kinase gamma catalytic chain, liver/testis isoform	0.62	0.9845	1	1	1	1	0	0	0	0	1	0	0	0	0	0	0	0	0	1	0	0	0	0	0	0	0	0	1	0	0	0	0	0	0	0	0	82789990	0	0	0	0
sp|P15880|RS2_HUMAN	P15880	RS2_HUMAN	RPS2	293	Homo sapiens	1:Experimental evidence at protein level	40S ribosomal protein S2	1	0.999	16	138	138	138	15	14	19	13	16	17	13	15	16	15	14	19	13	16	17	13	15	16	15	14	19	13	16	17	13	15	16	3638456600	3859356200	4272603600	4941638000	5502966300	6138831400	3941908700	4583566300	5840709600
sp|P15924|DESP_HUMAN	P15924	DESP_HUMAN	DSP	2871	Homo sapiens	1:Experimental evidence at protein level	Desmoplakin	1	0.999	106	443	443	443	44	42	36	49	46	67	59	50	50	44	42	36	49	46	67	59	50	50	44	42	36	49	46	67	59	50	50	1337873000	1355532000	2120154600	2803061800	2218770400	3847696600	2762410200	2108074900	2164111400
sp|P15927|RFA2_HUMAN	P15927	RFA2_HUMAN	RPA2	270	Homo sapiens	1:Experimental evidence at protein level	Replication protein A 32 kDa subunit	1	0.9988	3	6	6	6	2	1	3	0	0	0	0	0	0	2	1	3	0	0	0	0	0	0	2	1	3	0	0	0	0	0	0	125241550	0	104564900	0	0	0	0	0	0
sp|P15954|COX7C_HUMAN	P15954	COX7C_HUMAN	COX7C	63	Homo sapiens	1:Experimental evidence at protein level	Cytochrome c oxidase subunit 7C, mitochondrial	0.9044	0.9973	1	3	3	3	1	0	0	0	0	1	0	0	1	1	0	0	0	0	1	0	0	1	1	0	0	0	0	1	0	0	1	3.16243e+06	0	0	0	0	5.26598e+06	0	0	880825
sp|P16070|CD44_HUMAN	P16070	CD44_HUMAN	CD44	742	Homo sapiens	1:Experimental evidence at protein level	CD44 antigen	1	0.999	9	72	72	72	11	9	8	6	7	6	9	9	7	11	9	8	6	7	6	9	9	7	11	9	8	6	7	6	9	9	7	1108319700	890179600	1029100350	775999600	804023230	802451100	838978700	841634050	817889400
sp|P16104|H2AX_HUMAN	P16104	H2AX_HUMAN	H2AX	143	Homo sapiens	1:Experimental evidence at protein level	Histone H2AX	0.9795	0.9974	4	7	7	36	1	1	1	1	1	0	1	0	1	1	1	1	1	1	0	1	0	1	4	4	4	4	4	3	4	5	4	5080479	6.40019e+06	5224981	3.50117e+06	3.78929e+06	0	4586919	0	4965476
sp|P16152|CBR1_HUMAN	P16152	CBR1_HUMAN	CBR1	277	Homo sapiens	1:Experimental evidence at protein level	Carbonyl reductase [NADPH] 1	1	0.999	12	56	45	56	7	8	10	4	6	7	3	6	5	6	7	9	3	5	4	2	5	4	7	8	10	4	6	7	3	6	5	235270880	347916350	502400350	180404900	263119330	178622660	102252810	119243530	163890420
sp|P16220|CREB1_HUMAN	P16220	CREB1_HUMAN	CREB1	327	Homo sapiens	1:Experimental evidence at protein level	Cyclic AMP-responsive element-binding protein 1	0.9301	0.9981	1	1	0	1	0	0	0	0	0	0	0	1	0	0	0	0	0	0	0	0	0	0	0	0	0	0	0	0	0	1	0	0	0	0	0	0	0	0	11116015	0
sp|P16260|GDC_HUMAN	P16260	GDC_HUMAN	SLC25A16	332	Homo sapiens	1:Experimental evidence at protein level	Solute carrier family 25 member 16	0.8571	0.9957	1	1	1	1	0	1	0	0	0	0	0	0	0	0	1	0	0	0	0	0	0	0	0	1	0	0	0	0	0	0	0	0	90003880	0	0	0	0	0	0	0
sp|P16298|PP2BB_HUMAN	P16298	PP2BB_HUMAN	PPP3CB	524	Homo sapiens	1:Experimental evidence at protein level	Serine/threonine-protein phosphatase 2B catalytic subunit beta isoform	1	0.9961	8	2	2	37	1	0	0	0	0	0	0	1	0	1	0	0	0	0	0	0	1	0	4	3	3	4	3	3	5	6	6	0	0	0	0	0	0	0	17708946	0
sp|P16333|NCK1_HUMAN	P16333	NCK1_HUMAN	NCK1	377	Homo sapiens	1:Experimental evidence at protein level	Cytoplasmic protein NCK1	0.9043	0.9973	1	4	4	4	0	0	0	0	0	1	1	1	1	0	0	0	0	0	1	1	1	1	0	0	0	0	0	1	1	1	1	0	0	0	0	0	0	0	0	0
sp|P16401|H15_HUMAN	P16401	H15_HUMAN	H1-5	226	Homo sapiens	1:Experimental evidence at protein level	Histone H1.5	1	0.999	10	52	52	63	3	3	5	6	9	7	8	5	6	3	3	5	6	9	7	8	5	6	4	5	6	7	11	9	9	5	7	241902160	264196200	650515460	1305627300	1615683600	1344543000	1156344300	875433000	1116662300
sp|P16403|H12_HUMAN	P16403	H12_HUMAN	H1-2	213	Homo sapiens	1:Experimental evidence at protein level	Histone H1.2	1	0.999	16	161	57	161	16	17	19	17	17	20	19	18	18	5	6	7	6	5	8	7	7	6	16	17	19	17	17	20	19	18	18	2398971600	2797828900	4147171300	4282277600	6322681000	7243444700	4289633300	3624631800	3359098600
sp|P16435|NCPR_HUMAN	P16435	NCPR_HUMAN	POR	677	Homo sapiens	1:Experimental evidence at protein level	NADPH--cytochrome P450 reductase	1	0.9988	7	16	16	16	2	2	1	0	1	1	1	5	3	2	2	1	0	1	1	1	5	3	2	2	1	0	1	1	1	5	3	0	41850464	0	0	29490352	0	0	95125560	55818696
sp|P16615|AT2A2_HUMAN	P16615	AT2A2_HUMAN	ATP2A2	1042	Homo sapiens	1:Experimental evidence at protein level	Sarcoplasmic/endoplasmic reticulum calcium ATPase 2	1	0.999	44	339	215	339	40	35	36	33	39	35	40	37	44	25	22	23	22	26	22	24	24	27	40	35	36	33	39	35	40	37	44	4263146000	4245288000	3664932400	5939535400	5447582700	5026919000	5046229000	4867136500	5367869400
sp|P16930|FAAA_HUMAN	P16930	FAAA_HUMAN	FAH	419	Homo sapiens	1:Experimental evidence at protein level	Fumarylacetoacetase	0.9272	0.998	1	5	5	5	1	1	1	0	0	0	1	1	0	1	1	1	0	0	0	1	1	0	1	1	1	0	0	0	1	1	0	23321782	15399329	0	0	0	0	0	0	0
sp|P16949|STMN1_HUMAN	P16949	STMN1_HUMAN	STMN1	149	Homo sapiens	1:Experimental evidence at protein level	Stathmin	1	0.999	14	64	39	64	10	7	8	4	6	4	11	7	7	7	5	5	3	3	2	7	4	3	10	7	8	4	6	4	11	7	7	812221700	521601470	557400500	209198370	306745730	232679000	512295420	440858780	502625660
sp|P17096|HMGA1_HUMAN	P17096	HMGA1_HUMAN	HMGA1	107	Homo sapiens	1:Experimental evidence at protein level	High mobility group protein HMG-I/HMG-Y	1	0.999	5	15	15	15	0	0	0	2	5	2	2	4	0	0	0	0	2	5	2	2	4	0	0	0	0	2	5	2	2	4	0	0	0	0	49625480	350352160	61876930	194838640	259350030	0
sp|P17152|TMM11_HUMAN	P17152	TMM11_HUMAN	TMEM11	192	Homo sapiens	1:Experimental evidence at protein level	Transmembrane protein 11, mitochondrial	0.9892	0.9979	2	3	3	3	2	1	0	0	0	0	0	0	0	2	1	0	0	0	0	0	0	0	2	1	0	0	0	0	0	0	0	135747860	0	0	0	0	0	0	0	0
sp|P17252|KPCA_HUMAN	P17252	KPCA_HUMAN	PRKCA	672	Homo sapiens	1:Experimental evidence at protein level	Protein kinase C alpha type	1	0.999	12	61	39	61	7	5	5	7	7	9	6	7	8	4	2	4	4	4	7	4	4	6	7	5	5	7	7	9	6	7	8	304211700	205382660	297983650	372694660	454319230	451560580	414701980	436549100	565713150
sp|P17301|ITA2_HUMAN	P17301	ITA2_HUMAN	ITGA2	1181	Homo sapiens	1:Experimental evidence at protein level	Integrin alpha-2	0.9987	0.9971	2	2	2	2	0	0	1	0	0	0	1	0	0	0	0	1	0	0	0	1	0	0	0	0	1	0	0	0	1	0	0	0	0	0	0	0	0	37091736	0	0
sp|P17302|CXA1_HUMAN	P17302	CXA1_HUMAN	GJA1	382	Homo sapiens	1:Experimental evidence at protein level	Gap junction alpha-1 protein	1	0.999	5	31	31	31	3	4	3	2	2	5	5	4	3	3	4	3	2	2	5	5	4	3	3	4	3	2	2	5	5	4	3	164971820	170928110	136321970	226627000	246668830	305038400	158656540	189748830	164308400
sp|P17480|UBF1_HUMAN	P17480	UBF1_HUMAN	UBTF	764	Homo sapiens	1:Experimental evidence at protein level	Nucleolar transcription factor 1	1	0.999	8	17	17	17	3	3	3	3	1	2	0	0	2	3	3	3	3	1	2	0	0	2	3	3	3	3	1	2	0	0	2	62950624	64048604	67179064	149799820	37421300	20601160	0	0	0
sp|P17568|NDUB7_HUMAN	P17568	NDUB7_HUMAN	NDUFB7	137	Homo sapiens	1:Experimental evidence at protein level	NADH dehydrogenase [ubiquinone] 1 beta subcomplex subunit 7	0.9563	0.9988	1	3	3	3	1	1	1	0	0	0	0	0	0	1	1	1	0	0	0	0	0	0	1	1	1	0	0	0	0	0	0	21634078	20690154	18576954	0	0	0	0	0	0
sp|P17612|KAPCA_HUMAN	P17612	KAPCA_HUMAN	PRKACA	351	Homo sapiens	1:Experimental evidence at protein level	cAMP-dependent protein kinase catalytic subunit alpha	0.9998	0.999	3	8	0	8	1	1	1	0	0	2	1	1	1	0	0	0	0	0	0	0	0	0	1	1	1	0	0	2	1	1	1	0	0	0	0	0	25093116	112602536	0	113129770
sp|P17655|CAN2_HUMAN	P17655	CAN2_HUMAN	CAPN2	700	Homo sapiens	1:Experimental evidence at protein level	Calpain-2 catalytic subunit	1	0.999	26	240	240	240	32	21	26	22	25	25	28	31	30	32	21	26	22	25	25	28	31	30	32	21	26	22	25	25	28	31	30	3175723300	2747685000	3912331800	4572844500	4029929000	3717039600	3905619500	4647740400	4433239000
sp|P17812|PYRG1_HUMAN	P17812	PYRG1_HUMAN	CTPS1	591	Homo sapiens	1:Experimental evidence at protein level	CTP synthase 1	1	0.999	16	61	49	61	8	6	6	7	7	8	7	6	6	6	4	5	6	6	5	5	6	6	8	6	6	7	7	8	7	6	6	189677230	296473200	289736060	385643520	300485220	344788450	198975760	340657400	360643460
sp|P17844|DDX5_HUMAN	P17844	DDX5_HUMAN	DDX5	614	Homo sapiens	1:Experimental evidence at protein level	Probable ATP-dependent RNA helicase DDX5	1	0.999	49	462	348	462	57	53	53	50	57	50	48	44	50	43	38	38	38	44	39	36	34	38	57	53	53	50	57	50	48	44	50	11991705000	10615201000	10270859000	9928475000	10341247000	10761954000	8541027300	8401554000	9499027000
sp|P17858|PFKAL_HUMAN	P17858	PFKAL_HUMAN	PFKL	780	Homo sapiens	1:Experimental evidence at protein level	ATP-dependent 6-phosphofructokinase, liver type	1	0.999	27	134	124	172	19	15	18	13	14	15	12	15	13	18	14	17	12	13	13	11	14	12	24	19	22	18	18	19	16	19	17	1079415000	882904770	710083100	734106000	1115641300	737874050	666045950	866149200	711076860
sp|P17931|LEG3_HUMAN	P17931	LEG3_HUMAN	LGALS3	250	Homo sapiens	1:Experimental evidence at protein level	Galectin-3	0.8165	0.9943	1	1	1	1	1	0	0	0	0	0	0	0	0	1	0	0	0	0	0	0	0	0	1	0	0	0	0	0	0	0	0	103092700	0	0	0	0	0	0	0	0
sp|P17980|PRS6A_HUMAN	P17980	PRS6A_HUMAN	PSMC3	439	Homo sapiens	1:Experimental evidence at protein level	26S proteasome regulatory subunit 6A	1	0.999	16	102	102	102	11	13	13	11	14	7	11	9	13	11	13	13	11	14	7	11	9	13	11	13	13	11	14	7	11	9	13	765848640	765085250	1083784200	738459400	728115260	387456030	614216800	630706000	608644300
sp|P17987|TCPA_HUMAN	P17987	TCPA_HUMAN	TCP1	556	Homo sapiens	1:Experimental evidence at protein level	T-complex protein 1 subunit alpha	1	0.999	31	247	247	247	27	28	32	29	31	22	25	25	28	27	28	32	29	31	22	25	25	28	27	28	32	29	31	22	25	25	28	3273723000	3382416400	3423557600	3403140400	3666405400	2086395400	2714689800	2884723000	2943354000
sp|P18031|PTN1_HUMAN	P18031	PTN1_HUMAN	PTPN1	435	Homo sapiens	1:Experimental evidence at protein level	Tyrosine-protein phosphatase non-receptor type 1	1	0.999	22	133	133	133	15	11	17	14	17	17	15	13	14	15	11	17	14	17	17	15	13	14	15	11	17	14	17	17	15	13	14	935299460	834106200	1032820540	1108017700	1344078600	1474917600	1156644100	1008924900	936152960
sp|P18074|ERCC2_HUMAN	P18074	ERCC2_HUMAN	ERCC2	760	Homo sapiens	1:Experimental evidence at protein level	General transcription and DNA repair factor IIH helicase subunit XPD	1	0.999	3	7	7	7	3	1	1	0	0	0	1	1	0	3	1	1	0	0	0	1	1	0	3	1	1	0	0	0	1	1	0	23893202	5.15568e+06	3.12582e+06	0	0	0	2.43396e+06	3.39996e+06	0
sp|P18077|RL35A_HUMAN	P18077	RL35A_HUMAN	RPL35A	110	Homo sapiens	1:Experimental evidence at protein level	60S ribosomal protein L35a	1	0.9989	8	67	67	67	6	7	8	7	9	6	8	8	8	6	7	8	7	9	6	8	8	8	6	7	8	7	9	6	8	8	8	287044200	414643260	436474300	370730530	522980480	451840580	367634370	355192060	507038370
sp|P18084|ITB5_HUMAN	P18084	ITB5_HUMAN	ITGB5	799	Homo sapiens	1:Experimental evidence at protein level	Integrin beta-5	1	0.999	24	95	95	95	14	9	11	8	10	12	12	8	11	14	9	11	8	10	12	12	8	11	14	9	11	8	10	12	12	8	11	475321760	445639870	240550910	254852640	304799330	728075900	775148800	235347700	307245540
sp|P18085|ARF4_HUMAN	P18085	ARF4_HUMAN	ARF4	180	Homo sapiens	1:Experimental evidence at protein level	ADP-ribosylation factor 4	1	0.999	7	57	41	57	7	6	7	8	6	5	6	6	6	4	4	5	7	5	4	4	4	4	7	6	7	8	6	5	6	6	6	482992600	374448420	449941760	638298430	605349100	416133380	660503360	605175300	665401660
sp|P18124|RL7_HUMAN	P18124	RL7_HUMAN	RPL7	248	Homo sapiens	1:Experimental evidence at protein level	60S ribosomal protein L7	1	0.999	24	295	295	295	35	27	35	31	32	34	33	33	35	35	27	35	31	32	34	33	33	35	35	27	35	31	32	34	33	33	35	6786470400	7224963600	9416554000	13471243000	10406716000	14723338000	10649110000	10294177000	10723110000
sp|P18206|VINC_HUMAN	P18206	VINC_HUMAN	VCL	1134	Homo sapiens	1:Experimental evidence at protein level	Vinculin	1	0.999	93	942	942	942	121	117	111	90	98	102	92	105	106	121	117	111	90	98	102	92	105	106	121	117	111	90	98	102	92	105	106	32537240000	32329660000	31185074000	27618615000	28454316000	27036226000	26583517000	26139365000	27940954000
sp|P18433|PTPRA_HUMAN	P18433	PTPRA_HUMAN	PTPRA	802	Homo sapiens	1:Experimental evidence at protein level	Receptor-type tyrosine-protein phosphatase alpha	0.8061	0.9939	1	1	1	1	0	0	0	0	1	0	0	0	0	0	0	0	0	1	0	0	0	0	0	0	0	0	1	0	0	0	0	0	0	0	0	23434866	0	0	0	0
sp|P18583|SON_HUMAN	P18583	SON_HUMAN	SON	2426	Homo sapiens	1:Experimental evidence at protein level	Protein SON	1	0.999	13	26	26	26	6	6	5	2	2	2	1	1	1	6	6	5	2	2	2	1	1	1	6	6	5	2	2	2	1	1	1	179106560	176693890	182477950	80080090	222643090	111924980	0	48257710	0
sp|P18621|RL17_HUMAN	P18621	RL17_HUMAN	RPL17	184	Homo sapiens	1:Experimental evidence at protein level	60S ribosomal protein L17	1	0.999	14	114	108	114	15	12	13	11	13	11	12	13	14	14	11	12	11	12	11	11	13	13	15	12	13	11	13	11	12	13	14	1373216300	1226709800	1297759000	1236340600	1277275900	734236740	1134040800	1357690100	1552558800
sp|P18669|PGAM1_HUMAN	P18669	PGAM1_HUMAN	PGAM1	254	Homo sapiens	1:Experimental evidence at protein level	Phosphoglycerate mutase 1	1	0.999	10	58	16	58	7	9	7	4	5	5	8	8	5	1	4	2	2	1	1	2	2	1	7	9	7	4	5	5	8	8	5	625707800	492115000	544872500	146596780	190787230	237622290	346436480	474159650	253478400
sp|P18754|RCC1_HUMAN	P18754	RCC1_HUMAN	RCC1	421	Homo sapiens	1:Experimental evidence at protein level	Regulator of chromosome condensation	1	0.999	7	35	35	35	3	5	3	4	4	3	2	6	5	3	5	3	4	4	3	2	6	5	3	5	3	4	4	3	2	6	5	185492900	310039420	148619700	246646180	284905150	105593480	140807070	293168930	269100800
sp|P18887|XRCC1_HUMAN	P18887	XRCC1_HUMAN	XRCC1	633	Homo sapiens	1:Experimental evidence at protein level	DNA repair protein XRCC1	1	0.9987	4	12	12	12	0	3	4	2	1	1	0	0	1	0	3	4	2	1	1	0	0	1	0	3	4	2	1	1	0	0	1	0	4287708	16261025	0	0	17052582	0	0	0
sp|P19022|CADH2_HUMAN	P19022	CADH2_HUMAN	CDH2	906	Homo sapiens	1:Experimental evidence at protein level	Cadherin-2	1	0.999	11	51	49	51	5	4	6	5	6	6	6	7	6	5	4	6	5	6	6	5	7	5	5	4	6	5	6	6	6	7	6	805310000	688740860	698237950	647691400	554757570	584571460	677903600	213933500	682126900
sp|P19174|PLCG1_HUMAN	P19174	PLCG1_HUMAN	PLCG1	1290	Homo sapiens	1:Experimental evidence at protein level	1-phosphatidylinositol 4,5-bisphosphate phosphodiesterase gamma-1	1	0.999	24	78	78	78	9	7	8	10	4	9	11	10	10	9	7	8	10	4	9	11	10	10	9	7	8	10	4	9	11	10	10	290090370	224738450	302218140	379265820	167008580	327454820	339701860	361831650	365288900
sp|P19338|NUCL_HUMAN	P19338	NUCL_HUMAN	NCL	710	Homo sapiens	1:Experimental evidence at protein level	Nucleolin	1	0.999	37	267	267	267	27	27	28	33	31	29	29	29	34	27	27	28	33	31	29	29	29	34	27	27	28	33	31	29	29	29	34	2281408800	2380980000	1877942900	2690345200	2829942500	2923927300	2125647600	2297304300	2906474200
sp|P19367|HXK1_HUMAN	P19367	HXK1_HUMAN	HK1	917	Homo sapiens	1:Experimental evidence at protein level	Hexokinase-1	1	0.999	62	636	544	636	77	66	73	55	61	60	84	84	76	66	58	64	47	53	52	70	71	63	77	66	73	55	61	60	84	84	76	20532173000	16164482000	19189342000	13582565000	13497695000	12512209000	30936824000	26571282000	24678855000
sp|P19387|RPB3_HUMAN	P19387	RPB3_HUMAN	POLR2C	275	Homo sapiens	1:Experimental evidence at protein level	DNA-directed RNA polymerase II subunit RPB3	0.7775	0.9927	1	2	2	2	0	1	0	0	0	0	1	0	0	0	1	0	0	0	0	1	0	0	0	1	0	0	0	0	1	0	0	0	0	0	0	0	0	20499612	0	0
sp|P19404|NDUV2_HUMAN	P19404	NDUV2_HUMAN	NDUFV2	249	Homo sapiens	1:Experimental evidence at protein level	NADH dehydrogenase [ubiquinone] flavoprotein 2, mitochondrial	1	0.999	5	13	13	13	3	2	2	1	1	1	1	1	1	3	2	2	1	1	1	1	1	1	3	2	2	1	1	1	1	1	1	186650420	38151884	76208856	21005428	20048684	8374097	18880358	22629474	16975814
sp|P19447|ERCC3_HUMAN	P19447	ERCC3_HUMAN	ERCC3	782	Homo sapiens	1:Experimental evidence at protein level	General transcription and DNA repair factor IIH helicase subunit XPB	0.9996	0.9976	2	2	2	2	1	1	0	0	0	0	0	0	0	1	1	0	0	0	0	0	0	0	1	1	0	0	0	0	0	0	0	1.76679e+06	0	0	0	0	0	0	0	0
sp|P19474|RO52_HUMAN	P19474	RO52_HUMAN	TRIM21	475	Homo sapiens	1:Experimental evidence at protein level	E3 ubiquitin-protein ligase TRIM21	1	0.999	12	38	38	38	6	1	6	2	2	2	8	5	6	6	1	6	2	2	2	8	5	6	6	1	6	2	2	2	8	5	6	305762080	59599804	313485920	87239370	33410002	19946434	425890000	132211180	331386880
sp|P19525|E2AK2_HUMAN	P19525	E2AK2_HUMAN	EIF2AK2	551	Homo sapiens	1:Experimental evidence at protein level	Interferon-induced, double-stranded RNA-activated protein kinase	1	0.999	7	23	23	23	2	3	3	2	2	1	3	3	4	2	3	3	2	2	1	3	3	4	2	3	3	2	2	1	3	3	4	37610650	77080890	96688500	157879100	141296480	39364630	82044080	96469390	147727740
sp|P19623|SPEE_HUMAN	P19623	SPEE_HUMAN	SRM	302	Homo sapiens	1:Experimental evidence at protein level	Spermidine synthase	1	0.999	3	13	13	13	1	1	1	1	1	2	2	1	3	1	1	1	1	1	2	2	1	3	1	1	1	1	1	2	2	1	3	54101976	0	0	12487236	61537790	27137972	35474210	62616216	84639140
sp|P19784|CSK22_HUMAN	P19784	CSK22_HUMAN	CSNK2A2	350	Homo sapiens	1:Experimental evidence at protein level	Casein kinase II subunit alpha'	0.992	0.999	3	5	5	11	1	1	1	0	0	0	0	1	1	1	1	1	0	0	0	0	1	1	3	3	2	1	0	0	0	1	1	46028430	45206700	69926776	0	0	0	0	37744668	35544444
sp|P19823|ITIH2_HUMAN	P19823	ITIH2_HUMAN	ITIH2	946	Homo sapiens	1:Experimental evidence at protein level	Inter-alpha-trypsin inhibitor heavy chain H2	1	0.999	3	5	5	5	1	1	1	0	0	2	0	0	0	1	1	1	0	0	2	0	0	0	1	1	1	0	0	2	0	0	0	60616330	80266260	61764376	0	0	50875476	0	0	0
sp|P19838|NFKB1_HUMAN	P19838	NFKB1_HUMAN	NFKB1	968	Homo sapiens	1:Experimental evidence at protein level	Nuclear factor NF-kappa-B p105 subunit	1	0.999	4	9	9	9	1	1	2	2	1	0	0	1	1	1	1	2	2	1	0	0	1	1	1	1	2	2	1	0	0	1	1	14501233	20361316	17985712	41121064	11664002	0	0	12012425	0
sp|P20042|IF2B_HUMAN	P20042	IF2B_HUMAN	EIF2S2	333	Homo sapiens	1:Experimental evidence at protein level	Eukaryotic translation initiation factor 2 subunit 2	1	0.999	11	64	64	64	7	5	4	8	10	7	7	8	8	7	5	4	8	10	7	7	8	8	7	5	4	8	10	7	7	8	8	373141900	173361570	242624510	610936260	644865300	435522240	447282200	511825150	595445060
sp|P20073|ANXA7_HUMAN	P20073	ANXA7_HUMAN	ANXA7	488	Homo sapiens	1:Experimental evidence at protein level	Annexin A7	1	0.999	13	53	53	53	5	7	5	6	6	5	7	6	6	5	7	5	6	6	5	7	6	6	5	7	5	6	6	5	7	6	6	153932110	146673950	122338180	96391620	170837420	114614110	116792770	115549910	260331700
sp|P20585|MSH3_HUMAN	P20585	MSH3_HUMAN	MSH3	1137	Homo sapiens	1:Experimental evidence at protein level	DNA mismatch repair protein Msh3	0.9946	0.9951	2	3	3	3	1	1	0	0	0	0	0	0	1	1	1	0	0	0	0	0	0	1	1	1	0	0	0	0	0	0	1	0	22739920	0	0	0	0	0	0	8638917
sp|P20618|PSB1_HUMAN	P20618	PSB1_HUMAN	PSMB1	241	Homo sapiens	1:Experimental evidence at protein level	Proteasome subunit beta type-1	1	0.999	8	42	42	42	7	7	6	3	4	3	2	3	7	7	7	6	3	4	3	2	3	7	7	7	6	3	4	3	2	3	7	794116540	649836540	369311420	142769400	633989250	236258910	168765940	242789760	300304400
sp|P20671|H2A1D_HUMAN	P20671	H2A1D_HUMAN	H2AC7	130	Homo sapiens	1:Experimental evidence at protein level	Histone H2A type 1-D	1	0.999	6	70	0	70	8	7	9	6	8	8	8	9	7	0	0	0	0	0	0	0	0	0	8	7	9	6	8	8	8	9	7	7227520000	7543451600	9689249000	4511553000	5142444500	7178579000	4972641300	3725855200	4813840000
sp|P20674|COX5A_HUMAN	P20674	COX5A_HUMAN	COX5A	150	Homo sapiens	1:Experimental evidence at protein level	Cytochrome c oxidase subunit 5A, mitochondrial	1	0.9989	4	13	13	13	4	3	1	0	0	0	1	2	2	4	3	1	0	0	0	1	2	2	4	3	1	0	0	0	1	2	2	161713710	109397090	0	0	0	0	57852536	47986380	38481696
sp|P20700|LMNB1_HUMAN	P20700	LMNB1_HUMAN	LMNB1	586	Homo sapiens	1:Experimental evidence at protein level	Lamin-B1	1	0.999	47	352	328	370	39	39	45	33	36	37	42	40	41	37	36	42	30	33	35	39	38	38	41	41	47	35	37	40	44	42	43	3511160600	3820791600	3370059800	3623460400	3713687300	3643260400	4086431000	3191913000	3901817600
sp|P20742|PZP_HUMAN	P20742	PZP_HUMAN	PZP	1482	Homo sapiens	1:Experimental evidence at protein level	Pregnancy zone protein	0.9998	0.999	2	5	5	7	0	1	0	1	1	1	0	1	0	0	1	0	1	1	1	0	1	0	0	1	0	2	1	2	0	1	0	0	51233544	0	0	44778360	51741240	0	0	0
sp|P20810|ICAL_HUMAN	P20810	ICAL_HUMAN	CAST	708	Homo sapiens	1:Experimental evidence at protein level	Calpastatin	0.9964	0.9986	2	3	3	3	0	0	1	0	0	0	1	0	1	0	0	1	0	0	0	1	0	1	0	0	1	0	0	0	1	0	1	0	0	0	0	0	0	0	0	0
sp|P20930|FILA_HUMAN	P20930	FILA_HUMAN	FLG	4061	Homo sapiens	1:Experimental evidence at protein level	Filaggrin	1	0.9975	6	6	6	6	0	0	0	0	0	4	1	0	1	0	0	0	0	0	4	1	0	1	0	0	0	0	0	4	1	0	1	0	0	0	0	0	26471458	13002673	0	3.42389e+06
sp|P20936|RASA1_HUMAN	P20936	RASA1_HUMAN	RASA1	1047	Homo sapiens	1:Experimental evidence at protein level	Ras GTPase-activating protein 1	1	0.999	7	16	16	16	1	1	2	2	2	1	2	1	4	1	1	2	2	2	1	2	1	4	1	1	2	2	2	1	2	1	4	28360222	23781424	174880030	34480616	26907334	13192438	20923692	29244452	47573892
sp|P21127|CD11B_HUMAN	P21127	CD11B_HUMAN	CDK11B	795	Homo sapiens	1:Experimental evidence at protein level	Cyclin-dependent kinase 11B	1	0.9989	4	5	0	5	0	3	1	0	0	0	0	0	1	0	0	0	0	0	0	0	0	0	0	3	1	0	0	0	0	0	1	0	178762610	29263366	0	0	0	0	0	0
sp|P21266|GSTM3_HUMAN	P21266	GSTM3_HUMAN	GSTM3	225	Homo sapiens	1:Experimental evidence at protein level	Glutathione S-transferase Mu 3	1	0.9988	4	6	3	6	1	0	0	0	0	1	1	2	1	1	0	0	0	0	0	0	2	0	1	0	0	0	0	1	1	2	1	18216948	0	0	0	0	27567322	38337864	11372691	25847978
sp|P21281|VATB2_HUMAN	P21281	VATB2_HUMAN	ATP6V1B2	511	Homo sapiens	1:Experimental evidence at protein level	V-type proton ATPase subunit B, brain isoform	1	0.999	16	98	52	98	14	16	14	10	11	6	8	9	10	7	8	8	6	4	2	5	6	6	14	16	14	10	11	6	8	9	10	1264439000	1287314400	1071267100	686670100	655380000	511962780	738516030	904773250	873143040
sp|P21283|VATC1_HUMAN	P21283	VATC1_HUMAN	ATP6V1C1	382	Homo sapiens	1:Experimental evidence at protein level	V-type proton ATPase subunit C 1	1	0.999	3	14	14	14	2	1	1	1	1	2	3	1	2	2	1	1	1	1	2	3	1	2	2	1	1	1	1	2	3	1	2	32627108	34874188	19120400	23538198	12520590	8113441	35307000	20035988	17464526
sp|P21291|CSRP1_HUMAN	P21291	CSRP1_HUMAN	CSRP1	193	Homo sapiens	1:Experimental evidence at protein level	Cysteine and glycine-rich protein 1	1	0.999	10	125	125	125	11	9	13	16	15	15	17	14	15	11	9	13	16	15	15	17	14	15	11	9	13	16	15	15	17	14	15	1622267800	1103485200	1924051200	3415139300	2428269300	3927379000	2632323000	2520465200	2359440100
sp|P21333|FLNA_HUMAN	P21333	FLNA_HUMAN	FLNA	2647	Homo sapiens	1:Experimental evidence at protein level	Filamin-A	1	0.999	194	3616	3383	3616	412	397	404	395	394	390	408	413	403	382	372	377	369	365	364	388	387	379	412	397	404	395	394	390	408	413	403	407676680000	385481200000	389625540000	428612880000	402678380000	405982400000	419538140000	392467020000	398321600000
sp|P21359|NF1_HUMAN	P21359	NF1_HUMAN	NF1	2839	Homo sapiens	1:Experimental evidence at protein level	Neurofibromin	1	0.999	13	15	15	15	2	0	0	2	3	3	3	0	2	2	0	0	2	3	3	3	0	2	2	0	0	2	3	3	3	0	2	0	0	0	36205628	33105792	24813836	22993736	0	0
sp|P21399|ACOHC_HUMAN	P21399	ACOHC_HUMAN	ACO1	889	Homo sapiens	1:Experimental evidence at protein level	Cytoplasmic aconitate hydratase	1	0.999	8	19	19	19	2	3	2	0	0	2	3	4	3	2	3	2	0	0	2	3	4	3	2	3	2	0	0	2	3	4	3	3298654	38553320	4156602	0	0	48581860	47777624	111485560	104289940
sp|P21589|5NTD_HUMAN	P21589	5NTD_HUMAN	NT5E	574	Homo sapiens	1:Experimental evidence at protein level	5'-nucleotidase	1	0.999	23	97	97	97	12	12	12	8	8	8	11	12	14	12	12	12	8	8	8	11	12	14	12	12	12	8	8	8	11	12	14	686714560	657814700	915944640	510878080	406116030	628965200	673748540	1048895940	716546800
sp|P21796|VDAC1_HUMAN	P21796	VDAC1_HUMAN	VDAC1	283	Homo sapiens	1:Experimental evidence at protein level	Voltage-dependent anion-selective channel protein 1	1	0.999	13	94	94	114	13	12	10	8	8	6	13	13	11	13	12	10	8	8	6	13	13	11	16	14	12	10	10	7	15	16	14	1667243600	1676802200	1466865200	546611700	603905400	597995700	2301826800	2389523000	1554139000
sp|P21912|SDHB_HUMAN	P21912	SDHB_HUMAN	SDHB	280	Homo sapiens	1:Experimental evidence at protein level	Succinate dehydrogenase [ubiquinone] iron-sulfur subunit, mitochondrial	1	0.999	13	55	52	55	6	5	7	6	6	6	6	5	8	6	5	7	6	6	5	6	4	7	6	5	7	6	6	6	6	5	8	336909500	272826460	465584900	438294980	454137540	456498620	452322800	397609120	507119780
sp|P21926|CD9_HUMAN	P21926	CD9_HUMAN	CD9	228	Homo sapiens	1:Experimental evidence at protein level	CD9 antigen	0.9621	0.999	1	4	4	4	0	0	1	0	0	1	1	1	0	0	0	1	0	0	1	1	1	0	0	0	1	0	0	1	1	1	0	0	0	57360724	0	0	83389410	50951252	59671508	0
sp|P21953|ODBB_HUMAN	P21953	ODBB_HUMAN	BCKDHB	392	Homo sapiens	1:Experimental evidence at protein level	2-oxoisovalerate dehydrogenase subunit beta, mitochondrial	0.9992	0.999	2	3	3	3	1	0	2	0	0	0	0	0	0	1	0	2	0	0	0	0	0	0	1	0	2	0	0	0	0	0	0	0	0	90192080	0	0	0	0	0	0
sp|P21964|COMT_HUMAN	P21964	COMT_HUMAN	COMT	271	Homo sapiens	1:Experimental evidence at protein level	Catechol O-methyltransferase	0.9998	0.999	4	8	8	8	1	1	1	1	1	1	1	1	0	1	1	1	1	1	1	1	1	0	1	1	1	1	1	1	1	1	0	66457610	0	67510790	19191918	18860322	148433230	0	22274190	0
sp|P21980|TGM2_HUMAN	P21980	TGM2_HUMAN	TGM2	687	Homo sapiens	1:Experimental evidence at protein level	Protein-glutamine gamma-glutamyltransferase 2	1	0.999	39	523	508	523	54	58	59	65	60	56	54	60	57	52	56	57	63	58	55	52	59	56	54	58	59	65	60	56	54	60	57	19009540000	21515938000	21195559000	26572925000	27554355000	24605643000	21410441000	21301334000	23691588000
sp|P22033|MUTA_HUMAN	P22033	MUTA_HUMAN	MMUT	750	Homo sapiens	1:Experimental evidence at protein level	Methylmalonyl-CoA mutase, mitochondrial	1	0.999	12	29	29	29	7	6	7	0	0	0	4	2	3	7	6	7	0	0	0	4	2	3	7	6	7	0	0	0	4	2	3	266263540	106553610	125804910	0	0	0	99327760	92428856	119710290
sp|P22059|OSBP1_HUMAN	P22059	OSBP1_HUMAN	OSBP	807	Homo sapiens	1:Experimental evidence at protein level	Oxysterol-binding protein 1	1	0.9989	10	34	34	34	5	4	3	3	3	6	3	3	4	5	4	3	3	3	6	3	3	4	5	4	3	3	3	6	3	3	4	88053400	127270380	56268560	45719320	66399252	177443540	15096598	38735740	74839070
sp|P22061|PIMT_HUMAN	P22061	PIMT_HUMAN	PCMT1	227	Homo sapiens	1:Experimental evidence at protein level	Protein-L-isoaspartate(D-aspartate) O-methyltransferase	1	0.999	7	21	21	21	7	4	3	0	1	1	2	1	2	7	4	3	0	1	1	2	1	2	7	4	3	0	1	1	2	1	2	244314940	139849700	96897470	0	0	0	77453210	102368300	165641500
sp|P22087|FBRL_HUMAN	P22087	FBRL_HUMAN	FBL	321	Homo sapiens	1:Experimental evidence at protein level	rRNA 2'-O-methyltransferase fibrillarin	1	0.999	8	35	32	35	3	5	1	3	4	4	3	6	6	3	5	1	2	4	4	2	6	5	3	5	1	3	4	4	3	6	6	112956640	193741070	69185580	154212460	188793760	160536690	84651040	233598720	271347600
sp|P22102|PUR2_HUMAN	P22102	PUR2_HUMAN	GART	1010	Homo sapiens	1:Experimental evidence at protein level	Trifunctional purine biosynthetic protein adenosine-3	1	0.999	38	233	233	233	30	26	23	21	29	26	28	25	25	30	26	23	21	29	26	28	25	25	30	26	23	21	29	26	28	25	25	2366502100	1796124200	1782741000	2021195600	2753447000	2493523200	2045552800	2155763700	2094832300
sp|P22234|PUR6_HUMAN	P22234	PUR6_HUMAN	PAICS	425	Homo sapiens	1:Experimental evidence at protein level	Bifunctional phosphoribosylaminoimidazole carboxylase/phosphoribosylaminoimidazole succinocarboxamide synthetase	1	0.999	29	275	275	275	32	28	31	31	31	31	28	31	32	32	28	31	31	31	31	28	31	32	32	28	31	31	31	31	28	31	32	5856968700	5151930000	6143581000	7777738000	7568038000	6816471600	5588095000	7654467000	6997052000
sp|P22307|SCP2_HUMAN	P22307	SCP2_HUMAN	SCP2	547	Homo sapiens	1:Experimental evidence at protein level	Sterol carrier protein 2	1	0.999	8	23	23	23	2	0	0	3	3	3	4	5	3	2	0	0	3	3	3	4	5	3	2	0	0	3	3	3	4	5	3	33905690	0	0	152182880	146106190	142430560	141784700	127227040	83899370
sp|P22314|UBA1_HUMAN	P22314	UBA1_HUMAN	UBA1	1058	Homo sapiens	1:Experimental evidence at protein level	Ubiquitin-like modifier-activating enzyme 1	1	0.999	38	329	329	329	43	38	41	30	36	35	32	34	40	43	38	41	30	36	35	32	34	40	43	38	41	30	36	35	32	34	40	5251221500	4879647000	4568310300	3309718800	3978801200	3350898700	3723573000	3590894600	4018961200
sp|P22392|NDKB_HUMAN	P22392	NDKB_HUMAN	NME2	152	Homo sapiens	1:Experimental evidence at protein level	Nucleoside diphosphate kinase B	1	0.999	11	69	28	147	9	8	11	5	7	5	8	9	7	5	3	5	2	3	1	3	3	3	20	18	20	13	15	12	16	18	15	643366400	770567740	853410700	497669300	661311040	690393600	688141760	926364160	612487300
sp|P22528|SPR1B_HUMAN	P22528	SPR1B_HUMAN	SPRR1B	89	Homo sapiens	1:Experimental evidence at protein level	Cornifin-B	0.9969	0.9976	2	4	0	4	0	0	0	0	0	2	1	0	1	0	0	0	0	0	0	0	0	0	0	0	0	0	0	2	1	0	1	0	0	0	0	0	0	0	0	0
sp|P22570|ADRO_HUMAN	P22570	ADRO_HUMAN	FDXR	491	Homo sapiens	1:Experimental evidence at protein level	NADPH:adrenodoxin oxidoreductase, mitochondrial	0.9954	0.9984	2	2	2	2	1	0	1	0	0	0	0	0	0	1	0	1	0	0	0	0	0	0	1	0	1	0	0	0	0	0	0	10897797	0	0	0	0	0	0	0	0
sp|P22626|ROA2_HUMAN	P22626	ROA2_HUMAN	HNRNPA2B1	353	Homo sapiens	1:Experimental evidence at protein level	Heterogeneous nuclear ribonucleoproteins A2/B1	1	0.999	29	265	265	319	38	34	36	27	24	24	23	29	30	38	34	36	27	24	24	23	29	30	43	41	43	30	30	30	31	36	35	8485697500	7582652000	7522553300	4222640600	3671472000	3283458000	3201121300	3873225500	3772794600
sp|P22681|CBL_HUMAN	P22681	CBL_HUMAN	CBL	906	Homo sapiens	1:Experimental evidence at protein level	E3 ubiquitin-protein ligase CBL	1	0.9988	8	12	10	12	2	1	1	2	0	2	2	1	1	1	1	1	2	0	1	2	1	1	2	1	1	2	0	2	2	1	1	50296164	0	0	6983910	0	38134824	57123456	34875144	0
sp|P22695|QCR2_HUMAN	P22695	QCR2_HUMAN	UQCRC2	453	Homo sapiens	1:Experimental evidence at protein level	Cytochrome b-c1 complex subunit 2, mitochondrial	1	0.999	18	165	165	165	20	22	27	8	11	16	22	19	20	20	22	27	8	11	16	22	19	20	20	22	27	8	11	16	22	19	20	4524530000	3919484200	6458363400	606493800	743682050	954899900	3514808600	2395840500	2762896600
sp|P22830|HEMH_HUMAN	P22830	HEMH_HUMAN	FECH	423	Homo sapiens	1:Experimental evidence at protein level	Ferrochelatase, mitochondrial	1	0.9985	4	6	6	6	1	2	1	0	0	2	0	0	0	1	2	1	0	0	2	0	0	0	1	2	1	0	0	2	0	0	0	39566284	106008600	37209100	0	0	79536024	0	0	0
sp|P23142|FBLN1_HUMAN	P23142	FBLN1_HUMAN	FBLN1	703	Homo sapiens	1:Experimental evidence at protein level	Fibulin-1	1	0.999	7	43	43	43	5	7	6	5	4	3	3	5	5	5	7	6	5	4	3	3	5	5	5	7	6	5	4	3	3	5	5	335751550	486166400	525124800	388850900	367081470	136780530	174860750	369380220	409276030
sp|P23193|TCEA1_HUMAN	P23193	TCEA1_HUMAN	TCEA1	301	Homo sapiens	1:Experimental evidence at protein level	Transcription elongation factor A protein 1	1	0.999	12	55	39	55	6	5	3	6	8	9	6	6	6	4	4	2	4	6	7	4	4	4	6	5	3	6	8	9	6	6	6	161652670	193698180	4620737	270413630	424540640	422548030	172670880	274727800	168156270
sp|P23246|SFPQ_HUMAN	P23246	SFPQ_HUMAN	SFPQ	707	Homo sapiens	1:Experimental evidence at protein level	Splicing factor, proline- and glutamine-rich	1	0.999	31	272	272	281	48	43	47	22	23	24	19	23	23	48	43	47	22	23	24	19	23	23	49	44	48	23	24	25	20	24	24	8678885000	7869843000	7528005000	2637315600	2431407400	2285959700	2273349000	2174825500	2334635300
sp|P23258|TBG1_HUMAN	P23258	TBG1_HUMAN	TUBG1	451	Homo sapiens	1:Experimental evidence at protein level	Tubulin gamma-1 chain	1	0.999	6	31	4	31	8	5	4	0	2	1	4	2	5	1	1	1	0	0	0	1	0	0	8	5	4	0	2	1	4	2	5	472324740	616240450	264072860	0	0	67951500	246930770	148412220	159587310
sp|P23284|PPIB_HUMAN	P23284	PPIB_HUMAN	PPIB	216	Homo sapiens	1:Experimental evidence at protein level	Peptidyl-prolyl cis-trans isomerase B	1	0.999	9	47	47	47	6	3	4	6	5	4	7	5	7	6	3	4	6	5	4	7	5	7	6	3	4	6	5	4	7	5	7	291320200	196692780	269627780	158118980	199105150	159080860	312207780	234741330	200127580
sp|P23368|MAOM_HUMAN	P23368	MAOM_HUMAN	ME2	584	Homo sapiens	1:Experimental evidence at protein level	NAD-dependent malic enzyme, mitochondrial	1	0.999	17	66	58	66	16	8	16	1	3	3	5	7	7	15	7	15	0	3	1	5	6	6	16	8	16	1	3	3	5	7	7	1008551400	597448300	922435000	37121852	51152610	72678984	253074160	378243500	304794080
sp|P23381|SYWC_HUMAN	P23381	SYWC_HUMAN	WARS1	471	Homo sapiens	1:Experimental evidence at protein level	Tryptophan--tRNA ligase, cytoplasmic	1	0.999	4	11	11	11	1	1	1	1	2	0	0	2	3	1	1	1	1	2	0	0	2	3	1	1	1	1	2	0	0	2	3	48619692	13003815	36016770	0	89667660	0	0	41104804	26668266
sp|P23396|RS3_HUMAN	P23396	RS3_HUMAN	RPS3	243	Homo sapiens	1:Experimental evidence at protein level	40S ribosomal protein S3	1	0.999	22	191	191	191	29	29	20	15	18	21	18	22	19	29	29	20	15	18	21	18	22	19	29	29	20	15	18	21	18	22	19	4873814000	3955620000	3815308300	3560042500	3843458300	3518158000	4009990400	3524250400	3557603600
sp|P23458|JAK1_HUMAN	P23458	JAK1_HUMAN	JAK1	1154	Homo sapiens	1:Experimental evidence at protein level	Tyrosine-protein kinase JAK1	1	0.9985	4	6	6	6	1	1	0	1	0	2	0	0	1	1	1	0	1	0	2	0	0	1	1	1	0	1	0	2	0	0	1	0	28857356	0	17106092	0	29052524	0	0	17112048
sp|P23497|SP100_HUMAN	P23497	SP100_HUMAN	SP100	879	Homo sapiens	1:Experimental evidence at protein level	Nuclear autoantigen Sp-100	1	0.999	17	60	47	95	13	11	10	3	5	5	4	4	5	10	8	9	2	4	4	3	3	4	18	16	13	7	8	8	7	8	10	772798200	643562200	440536160	76981700	126174370	1612664200	141123070	131837760	157302900
sp|P23508|CRCM_HUMAN	P23508	CRCM_HUMAN	MCC	829	Homo sapiens	1:Experimental evidence at protein level	Colorectal mutant cancer protein	0.9791	0.9959	2	2	2	2	1	0	0	0	0	0	1	0	0	1	0	0	0	0	0	1	0	0	1	0	0	0	0	0	1	0	0	41314012	0	0	0	0	0	0	0	0
sp|P23526|SAHH_HUMAN	P23526	SAHH_HUMAN	AHCY	432	Homo sapiens	1:Experimental evidence at protein level	Adenosylhomocysteinase	1	0.999	28	217	205	217	26	25	26	23	25	24	20	22	26	25	24	24	21	23	23	19	21	25	26	25	26	23	25	24	20	22	26	5502408000	5478647000	4954083000	4615761400	4813365000	4816472000	3936363800	4417951000	5415366700
sp|P23527|H2B1O_HUMAN	P23527	H2B1O_HUMAN	H2BC17	126	Homo sapiens	1:Experimental evidence at protein level	Histone H2B type 1-O	1	0.999	10	18	0	122	1	2	2	2	2	2	3	2	2	0	0	0	0	0	0	0	0	0	15	15	13	12	13	15	15	13	11	1075495700	1033269100	1684118000	446125630	513251780	816823300	622309400	460015200	562036350
sp|P23528|COF1_HUMAN	P23528	COF1_HUMAN	CFL1	166	Homo sapiens	1:Experimental evidence at protein level	Cofilin-1	1	0.999	19	195	153	195	22	24	24	22	24	19	17	19	24	17	20	19	17	20	15	13	15	17	22	24	24	22	24	19	17	19	24	5491025400	5142436400	4857117700	6209943600	5548831000	4320196000	3125530600	5390048000	6026114000
sp|P23588|IF4B_HUMAN	P23588	IF4B_HUMAN	EIF4B	611	Homo sapiens	1:Experimental evidence at protein level	Eukaryotic translation initiation factor 4B	1	0.999	15	90	90	90	11	10	9	9	10	12	9	9	11	11	10	9	9	10	12	9	9	11	11	10	9	9	10	12	9	9	11	416012380	327663700	299745060	398727040	292355300	570204160	490509100	363846620	392994270
sp|P23610|HAP40_HUMAN	P23610	HAP40_HUMAN	F8A3	371	Homo sapiens	1:Experimental evidence at protein level	40-kDa huntingtin-associated protein	0.8169	0.9943	1	1	1	1	0	0	0	0	0	0	0	1	0	0	0	0	0	0	0	0	1	0	0	0	0	0	0	0	0	1	0	0	0	0	0	0	0	0	0	0
sp|P23634|AT2B4_HUMAN	P23634	AT2B4_HUMAN	ATP2B4	1241	Homo sapiens	1:Experimental evidence at protein level	Plasma membrane calcium-transporting ATPase 4	1	0.999	22	65	35	65	7	5	5	9	7	6	8	9	9	4	4	2	4	5	2	4	7	3	7	5	5	9	7	6	8	9	9	199474320	160084850	152945330	355148740	327171520	195788930	321958000	240726900	243931420
sp|P23743|DGKA_HUMAN	P23743	DGKA_HUMAN	DGKA	735	Homo sapiens	1:Experimental evidence at protein level	Diacylglycerol kinase alpha	1	0.999	13	40	40	40	4	5	3	5	6	5	5	3	4	4	5	3	5	6	5	5	3	4	4	5	3	5	6	5	5	3	4	193621500	113754020	107866220	263507300	245132480	267949740	144994180	163578980	182598880
sp|P23786|CPT2_HUMAN	P23786	CPT2_HUMAN	CPT2	658	Homo sapiens	1:Experimental evidence at protein level	Carnitine O-palmitoyltransferase 2, mitochondrial	1	0.9989	8	12	12	12	2	1	3	1	0	0	1	2	2	2	1	3	1	0	0	1	2	2	2	1	3	1	0	0	1	2	2	90757380	46451280	99117224	0	0	0	17931400	67345080	0
sp|P23919|KTHY_HUMAN	P23919	KTHY_HUMAN	DTYMK	212	Homo sapiens	1:Experimental evidence at protein level	Thymidylate kinase	1	0.9987	5	25	25	25	4	4	3	2	3	1	3	2	3	4	4	3	2	3	1	3	2	3	4	4	3	2	3	1	3	2	3	202993280	180568510	85229590	135425340	165020690	49040960	149715800	103144340	164439730
sp|P23921|RIR1_HUMAN	P23921	RIR1_HUMAN	RRM1	792	Homo sapiens	1:Experimental evidence at protein level	Ribonucleoside-diphosphate reductase large subunit	1	0.999	34	184	184	184	24	18	20	15	20	23	21	20	23	24	18	20	15	20	23	21	20	23	24	18	20	15	20	23	21	20	23	1233396700	1091823500	1053583500	784946400	1137119900	2056005900	1414878300	951041600	1368439400
sp|P24385|CCND1_HUMAN	P24385	CCND1_HUMAN	CCND1	295	Homo sapiens	1:Experimental evidence at protein level	G1/S-specific cyclin-D1	0.9512	0.9987	1	1	1	1	0	0	0	1	0	0	0	0	0	0	0	0	1	0	0	0	0	0	0	0	0	1	0	0	0	0	0	0	0	0	62114120	0	0	0	0	0
sp|P24390|ERD21_HUMAN	P24390	ERD21_HUMAN	KDELR1	212	Homo sapiens	1:Experimental evidence at protein level	ER lumen protein-retaining receptor 1	0.7504	0.9915	1	7	0	7	1	1	1	0	1	1	0	1	1	0	0	0	0	0	0	0	0	0	1	1	1	0	1	1	0	1	1	10343848	10917539	6.62124e+06	0	12144803	17026862	0	12718101	9628621
sp|P24468|COT2_HUMAN	P24468	COT2_HUMAN	NR2F2	414	Homo sapiens	1:Experimental evidence at protein level	COUP transcription factor 2	1	0.999	8	39	7	39	8	3	4	7	4	3	2	4	4	2	1	0	2	0	0	0	1	1	8	3	4	7	4	3	2	4	4	196712670	96464960	128118440	375791040	344770620	59316304	35939932	96254456	394170780
sp|P24534|EF1B_HUMAN	P24534	EF1B_HUMAN	EEF1B2	225	Homo sapiens	1:Experimental evidence at protein level	Elongation factor 1-beta	1	0.999	9	63	63	72	9	6	9	6	7	5	7	7	7	9	6	9	6	7	5	7	7	7	10	7	10	7	8	6	8	8	8	1175878300	903452700	1163341600	525454340	1059971260	744344300	1079380000	1309043700	1111451500
sp|P24539|AT5F1_HUMAN	P24539	AT5F1_HUMAN	ATP5PB	256	Homo sapiens	1:Experimental evidence at protein level	ATP synthase F(0) complex subunit B1, mitochondrial	1	0.999	11	57	57	57	11	10	8	2	4	3	7	4	8	11	10	8	2	4	3	7	4	8	11	10	8	2	4	3	7	4	8	1050629400	991914940	895103800	35025376	193442820	172797540	460529440	349824320	459390370
sp|P24666|PPAC_HUMAN	P24666	PPAC_HUMAN	ACP1	158	Homo sapiens	1:Experimental evidence at protein level	Low molecular weight phosphotyrosine protein phosphatase	0.9999	0.999	2	14	14	14	2	2	1	2	2	1	1	2	1	2	2	1	2	2	1	1	2	1	2	2	1	2	2	1	1	2	1	45769400	155815900	37453140	211114050	217474060	75076740	60758670	152897980	123263570
sp|P24752|THIL_HUMAN	P24752	THIL_HUMAN	ACAT1	427	Homo sapiens	1:Experimental evidence at protein level	Acetyl-CoA acetyltransferase, mitochondrial	1	0.999	20	115	115	115	22	20	14	8	10	6	11	11	13	22	20	14	8	10	6	11	11	13	22	20	14	8	10	6	11	11	13	3319141400	3037714700	3277708000	200114160	377112350	444149900	3552198100	3887718000	3786086000
sp|P24821|TENA_HUMAN	P24821	TENA_HUMAN	TNC	2201	Homo sapiens	1:Experimental evidence at protein level	Tenascin	1	0.999	45	219	219	219	26	13	9	24	25	40	34	23	25	26	13	9	24	25	40	34	23	25	26	13	9	24	25	40	34	23	25	1107714700	471416480	384143600	2878268000	2117660400	2972535600	2276223700	1806673800	1988691200
sp|P24844|MYL9_HUMAN	P24844	MYL9_HUMAN	MYL9	172	Homo sapiens	1:Experimental evidence at protein level	Myosin regulatory light polypeptide 9	1	0.999	10	28	28	90	2	4	3	3	3	3	4	3	3	2	4	3	3	3	3	4	3	3	11	13	14	8	7	9	11	9	8	474797220	708897600	725068200	462574750	411953380	413107620	539331100	598370300	611019400
sp|P24928|RPB1_HUMAN	P24928	RPB1_HUMAN	POLR2A	1970	Homo sapiens	1:Experimental evidence at protein level	DNA-directed RNA polymerase II subunit RPB1	1	0.999	23	58	58	58	11	7	11	7	3	4	4	7	4	11	7	11	7	3	4	4	7	4	11	7	11	7	3	4	4	7	4	107410264	62812064	107130980	75265496	57635692	114429590	100973210	300473380	99745260
sp|P25205|MCM3_HUMAN	P25205	MCM3_HUMAN	MCM3	808	Homo sapiens	1:Experimental evidence at protein level	DNA replication licensing factor MCM3	1	0.999	40	302	302	302	41	35	30	33	37	33	31	29	33	41	35	30	33	37	33	31	29	33	41	35	30	33	37	33	31	29	33	3917206500	3247022800	3432619500	2890983000	3363122200	2533198300	2030208000	2581170000	2887855600
sp|P25311|ZA2G_HUMAN	P25311	ZA2G_HUMAN	AZGP1	298	Homo sapiens	1:Experimental evidence at protein level	Zinc-alpha-2-glycoprotein	0.9549	0.9988	1	2	2	2	0	0	0	0	0	0	2	0	0	0	0	0	0	0	0	2	0	0	0	0	0	0	0	0	2	0	0	0	0	0	0	0	0	42097400	0	0
sp|P25325|THTM_HUMAN	P25325	THTM_HUMAN	MPST	297	Homo sapiens	1:Experimental evidence at protein level	3-mercaptopyruvate sulfurtransferase	1	0.999	6	15	15	15	2	1	2	1	2	1	3	2	1	2	1	2	1	2	1	3	2	1	2	1	2	1	2	1	3	2	1	37437136	17326320	45206080	0	55842290	36485828	89631980	84982040	26078920
sp|P25398|RS12_HUMAN	P25398	RS12_HUMAN	RPS12	132	Homo sapiens	1:Experimental evidence at protein level	40S ribosomal protein S12	1	0.999	8	51	51	51	5	5	5	5	7	7	4	7	6	5	5	5	5	7	7	4	7	6	5	5	5	5	7	7	4	7	6	300363620	398944300	455037540	461749060	348220740	624127940	330583780	728231940	729681700
sp|P25445|TNR6_HUMAN	P25445	TNR6_HUMAN	FAS	335	Homo sapiens	1:Experimental evidence at protein level	Tumor necrosis factor receptor superfamily member 6	0.9586	0.9989	1	2	2	2	0	0	0	0	1	0	1	0	0	0	0	0	0	1	0	1	0	0	0	0	0	0	1	0	1	0	0	0	0	0	0	11454072	0	0	0	0
sp|P25685|DNJB1_HUMAN	P25685	DNJB1_HUMAN	DNAJB1	340	Homo sapiens	1:Experimental evidence at protein level	DnaJ homolog subfamily B member 1	1	0.999	11	38	38	38	6	5	9	2	2	3	4	4	3	6	5	9	2	2	3	4	4	3	6	5	9	2	2	3	4	4	3	184678930	138058240	246483100	38413864	53946770	432375170	78920140	93883430	55856370
sp|P25705|ATPA_HUMAN	P25705	ATPA_HUMAN	ATP5F1A	553	Homo sapiens	1:Experimental evidence at protein level	ATP synthase subunit alpha, mitochondrial	1	0.999	33	277	277	277	43	39	44	20	23	23	24	29	32	43	39	44	20	23	23	24	29	32	43	39	44	20	23	23	24	29	32	9369412000	8128822000	9027325000	3025094100	3680351000	2558247200	4135104800	4595464000	6249421300
sp|P25786|PSA1_HUMAN	P25786	PSA1_HUMAN	PSMA1	263	Homo sapiens	1:Experimental evidence at protein level	Proteasome subunit alpha type-1	1	0.999	17	110	110	110	14	15	15	6	8	8	15	14	15	14	15	15	6	8	8	15	14	15	14	15	15	6	8	8	15	14	15	1672415000	1551123700	1877440600	511256670	708165440	414721020	1127979400	1189641200	1419060200
sp|P25787|PSA2_HUMAN	P25787	PSA2_HUMAN	PSMA2	234	Homo sapiens	1:Experimental evidence at protein level	Proteasome subunit alpha type-2	0.9473	0.9986	1	4	4	4	1	1	1	0	1	0	0	0	0	1	1	1	0	1	0	0	0	0	1	1	1	0	1	0	0	0	0	28027408	33470392	28093074	0	41403664	0	0	0	0
sp|P25788|PSA3_HUMAN	P25788	PSA3_HUMAN	PSMA3	255	Homo sapiens	1:Experimental evidence at protein level	Proteasome subunit alpha type-3	1	0.999	5	13	13	13	2	2	1	0	2	2	1	2	1	2	2	1	0	2	2	1	2	1	2	2	1	0	2	2	1	2	1	8149019	92657960	67808770	0	11018064	20028520	0	62125320	7853263
sp|P25789|PSA4_HUMAN	P25789	PSA4_HUMAN	PSMA4	261	Homo sapiens	1:Experimental evidence at protein level	Proteasome subunit alpha type-4	1	0.999	12	62	62	62	11	8	8	8	7	3	5	4	8	11	8	8	8	7	3	5	4	8	11	8	8	8	7	3	5	4	8	1476214000	585283840	690532800	880247300	620230100	166396560	360487870	215962080	567635260
sp|P26006|ITA3_HUMAN	P26006	ITA3_HUMAN	ITGA3	1051	Homo sapiens	1:Experimental evidence at protein level	Integrin alpha-3	1	0.999	23	220	220	220	27	28	24	18	24	22	27	25	25	27	28	24	18	24	22	27	25	25	27	28	24	18	24	22	27	25	25	3812617700	3428588800	3155006500	2265916000	2453384700	3182493200	3791123200	2811760600	3200587500
sp|P26022|PTX3_HUMAN	P26022	PTX3_HUMAN	PTX3	381	Homo sapiens	1:Experimental evidence at protein level	Pentraxin-related protein PTX3	0.9999	0.999	2	2	2	2	1	0	0	0	0	1	0	0	0	1	0	0	0	0	1	0	0	0	1	0	0	0	0	1	0	0	0	11045457	0	0	0	0	20448262	0	0	0
sp|P26038|MOES_HUMAN	P26038	MOES_HUMAN	MSN	577	Homo sapiens	1:Experimental evidence at protein level	Moesin	1	0.999	58	565	428	565	67	62	60	58	61	65	64	61	67	52	48	47	43	45	49	48	44	52	67	62	60	58	61	65	64	61	67	13487009000	13369096000	11748268000	13576215000	13248048000	12162334000	13118377000	12992958000	14224467000
sp|P26196|DDX6_HUMAN	P26196	DDX6_HUMAN	DDX6	483	Homo sapiens	1:Experimental evidence at protein level	Probable ATP-dependent RNA helicase DDX6	1	0.999	11	50	50	50	6	5	7	5	5	6	7	4	5	6	5	7	5	5	6	7	4	5	6	5	7	5	5	6	7	4	5	2900595200	282873540	445893630	366378400	394231970	367805340	454363940	314586050	406397060
sp|P26232|CTNA2_HUMAN	P26232	CTNA2_HUMAN	CTNNA2	953	Homo sapiens	1:Experimental evidence at protein level	Catenin alpha-2	1	0.999	14	7	7	100	0	1	0	1	1	1	2	1	0	0	1	0	1	1	1	2	1	0	10	13	10	13	8	10	14	10	12	0	44908410	0	54573200	67213430	0	146827840	87909080	0
sp|P26358|DNMT1_HUMAN	P26358	DNMT1_HUMAN	DNMT1	1616	Homo sapiens	1:Experimental evidence at protein level	DNA (cytosine-5)-methyltransferase 1	1	0.999	38	186	186	186	23	12	19	21	23	25	22	19	22	23	12	19	21	23	25	22	19	22	23	12	19	21	23	25	22	19	22	681711940	492203520	654164860	1107950200	1070002940	1371331600	803904100	899894700	841518850
sp|P26368|U2AF2_HUMAN	P26368	U2AF2_HUMAN	U2AF2	475	Homo sapiens	1:Experimental evidence at protein level	Splicing factor U2AF 65 kDa subunit	1	0.999	16	111	111	111	14	15	16	9	10	11	13	10	13	14	15	16	9	10	11	13	10	13	14	15	16	9	10	11	13	10	13	998198660	958605950	1047986370	752097900	890484700	659429600	642846340	528225570	653625000
sp|P26373|RL13_HUMAN	P26373	RL13_HUMAN	RPL13	211	Homo sapiens	1:Experimental evidence at protein level	60S ribosomal protein L13	1	0.999	24	227	227	227	19	21	25	26	29	36	19	25	27	19	21	25	26	29	36	19	25	27	19	21	25	26	29	36	19	25	27	6210340000	7011149000	9491234000	12108409000	19930990000	31674194000	11683228000	11219242000	14797424000
sp|P26440|IVD_HUMAN	P26440	IVD_HUMAN	IVD	426	Homo sapiens	1:Experimental evidence at protein level	Isovaleryl-CoA dehydrogenase, mitochondrial	1	0.999	7	18	18	18	5	4	0	1	1	2	3	1	1	5	4	0	1	1	2	3	1	1	5	4	0	1	1	2	3	1	1	206825700	218651300	0	18447704	0	77979820	117254330	41667656	62256024
sp|P26572|MGAT1_HUMAN	P26572	MGAT1_HUMAN	MGAT1	445	Homo sapiens	1:Experimental evidence at protein level	Alpha-1,3-mannosyl-glycoprotein 2-beta-N-acetylglucosaminyltransferase	0.9946	0.9922	2	2	2	2	0	0	0	0	0	1	0	1	0	0	0	0	0	0	1	0	1	0	0	0	0	0	0	1	0	1	0	0	0	0	0	0	0	0	42097956	0
sp|P26583|HMGB2_HUMAN	P26583	HMGB2_HUMAN	HMGB2	209	Homo sapiens	1:Experimental evidence at protein level	High mobility group protein B2	1	0.999	14	63	63	89	12	9	8	4	7	4	7	4	8	12	9	8	4	7	4	7	4	8	17	13	12	7	9	5	10	5	11	823550460	452244770	382208580	363594500	383898500	175323790	529985150	177654460	583570300
sp|P26599|PTBP1_HUMAN	P26599	PTBP1_HUMAN	PTBP1	557	Homo sapiens	1:Experimental evidence at protein level	Polypyrimidine tract-binding protein 1	1	0.999	19	165	136	165	27	22	25	15	17	10	15	16	18	23	18	21	12	14	8	12	13	15	27	22	25	15	17	10	15	16	18	5094535000	5418586600	5565859000	1773172200	2825049000	1630649200	2071223000	2417214700	2512035300
sp|P26639|SYTC_HUMAN	P26639	SYTC_HUMAN	TARS1	723	Homo sapiens	1:Experimental evidence at protein level	Threonine--tRNA ligase 1, cytoplasmic	1	0.999	19	56	56	56	6	2	8	6	7	8	6	6	7	6	2	8	6	7	8	6	6	7	6	2	8	6	7	8	6	6	7	171342420	101899120	302317800	391709120	344461220	359786940	693614700	827098000	758116500
sp|P26640|SYVC_HUMAN	P26640	SYVC_HUMAN	VARS1	1264	Homo sapiens	1:Experimental evidence at protein level	Valine--tRNA ligase	1	0.999	49	408	408	408	48	44	48	42	50	44	44	42	46	48	44	48	42	50	44	44	42	46	48	44	48	42	50	44	44	42	46	5803171300	4414213600	4744582700	5514206700	5182446600	5085839400	5040780300	4852976000	5460317000
sp|P26641|EF1G_HUMAN	P26641	EF1G_HUMAN	EEF1G	437	Homo sapiens	1:Experimental evidence at protein level	Elongation factor 1-gamma	1	0.999	25	304	304	304	37	37	36	33	31	30	32	34	34	37	37	36	33	31	30	32	34	34	37	37	36	33	31	30	32	34	34	12671137000	12631495000	13090253000	11272547000	9593384000	9718797000	10873050000	13682702000	11240537000
sp|P27105|STOM_HUMAN	P27105	STOM_HUMAN	STOM	288	Homo sapiens	1:Experimental evidence at protein level	Stomatin	0.9415	0.9984	1	5	5	5	0	0	1	1	2	1	0	0	0	0	0	1	1	2	1	0	0	0	0	0	1	1	2	1	0	0	0	0	0	25776976	14403988	21640252	36312788	0	0	0
sp|P27144|KAD4_HUMAN	P27144	KAD4_HUMAN	AK4	223	Homo sapiens	1:Experimental evidence at protein level	Adenylate kinase 4, mitochondrial	0.9995	0.9989	2	2	2	2	0	0	1	0	0	0	0	0	1	0	0	1	0	0	0	0	0	1	0	0	1	0	0	0	0	0	1	0	0	0	0	0	0	0	0	0
sp|P27348|1433T_HUMAN	P27348	1433T_HUMAN	YWHAQ	245	Homo sapiens	1:Experimental evidence at protein level	14-3-3 protein theta	1	0.999	19	134	114	167	15	17	14	12	15	16	15	14	16	12	15	13	11	13	13	12	12	13	19	21	17	16	19	19	18	18	20	1517086800	1460617000	1371034600	1563356700	1962388000	1812324400	1190456800	1185579100	1938308600
sp|P27361|MK03_HUMAN	P27361	MK03_HUMAN	MAPK3	379	Homo sapiens	1:Experimental evidence at protein level	Mitogen-activated protein kinase 3	1	0.999	10	13	12	49	3	1	2	1	1	1	1	2	1	2	1	2	1	1	1	1	2	1	8	4	6	5	6	5	5	6	4	99724470	70326984	50749028	49453796	54957520	75781480	67929490	74596430	63676390
sp|P27635|RL10_HUMAN	P27635	RL10_HUMAN	RPL10	214	Homo sapiens	1:Experimental evidence at protein level	60S ribosomal protein L10	1	0.999	15	189	123	189	21	24	20	22	22	20	21	19	20	14	15	14	14	13	13	14	14	12	21	24	20	22	22	20	21	19	20	3585109200	3814886100	3774738200	5583015000	5815519700	3127015700	3709045000	4559113700	4670625300
sp|P27658|CO8A1_HUMAN	P27658	CO8A1_HUMAN	COL8A1	744	Homo sapiens	1:Experimental evidence at protein level	Collagen alpha-1(VIII) chain	0.9918	0.9936	2	5	5	5	1	0	1	0	1	0	1	0	1	1	0	1	0	1	0	1	0	1	1	0	1	0	1	0	1	0	1	13754256	0	32615092	0	9715803	0	14330299	0	13529347
sp|P27694|RFA1_HUMAN	P27694	RFA1_HUMAN	RPA1	616	Homo sapiens	1:Experimental evidence at protein level	Replication protein A 70 kDa DNA-binding subunit	1	0.999	18	78	78	78	10	8	9	8	9	9	9	6	10	10	8	9	8	9	9	9	6	10	10	8	9	8	9	9	9	6	10	505580380	108239944	515094900	507028200	558373060	555361600	281107070	301778200	381188300
sp|P27695|APEX1_HUMAN	P27695	APEX1_HUMAN	APEX1	318	Homo sapiens	1:Experimental evidence at protein level	DNA-(apurinic or apyrimidinic site) endonuclease	1	0.999	15	100	100	100	11	14	12	10	11	9	9	11	13	11	14	12	10	11	9	9	11	13	11	14	12	10	11	9	9	11	13	781409860	1145480700	748781000	738073700	866543360	698738900	549102200	822431600	947552450
sp|P27708|PYR1_HUMAN	P27708	PYR1_HUMAN	CAD	2225	Homo sapiens	1:Experimental evidence at protein level	CAD protein	1	0.999	67	382	376	382	45	47	44	39	39	40	44	42	42	44	45	44	39	39	39	44	42	40	45	47	44	39	39	40	44	42	42	3282475000	3215256600	2720141600	3650512600	3776159200	3833871400	3641996500	3150418400	3610881800
sp|P27797|CALR_HUMAN	P27797	CALR_HUMAN	CALR	417	Homo sapiens	1:Experimental evidence at protein level	Calreticulin	1	0.999	10	71	71	71	10	6	11	8	6	5	8	6	11	10	6	11	8	6	5	8	6	11	10	6	11	8	6	5	8	6	11	437347940	420893730	437576930	287792700	205752640	229135520	541560450	322545760	766807400
sp|P27816|MAP4_HUMAN	P27816	MAP4_HUMAN	MAP4	1152	Homo sapiens	1:Experimental evidence at protein level	Microtubule-associated protein 4	1	0.999	62	498	498	498	65	51	56	50	55	53	55	52	61	65	51	56	50	55	53	55	52	61	65	51	56	50	55	53	55	52	61	5120445400	4281266700	5784202000	4500268500	5223055400	4687030000	4047266300	4928014000	4802375000
sp|P27824|CALX_HUMAN	P27824	CALX_HUMAN	CANX	592	Homo sapiens	1:Experimental evidence at protein level	Calnexin	1	0.999	15	91	91	91	10	12	12	10	11	6	7	12	11	10	12	12	10	11	6	7	12	11	10	12	12	10	11	6	7	12	11	642307700	684873700	672863700	519541660	571187200	352054800	474541120	804066240	699022340
sp|P28062|PSB8_HUMAN	P28062	PSB8_HUMAN	PSMB8	276	Homo sapiens	1:Experimental evidence at protein level	Proteasome subunit beta type-8	0.9976	0.9962	3	6	6	6	1	1	1	0	0	0	1	1	1	1	1	1	0	0	0	1	1	1	1	1	1	0	0	0	1	1	1	13509785	36581268	13983448	0	0	0	48403892	10267601	13750766
sp|P28066|PSA5_HUMAN	P28066	PSA5_HUMAN	PSMA5	241	Homo sapiens	1:Experimental evidence at protein level	Proteasome subunit alpha type-5	1	0.999	6	14	14	14	5	3	3	0	0	0	2	1	0	5	3	3	0	0	0	2	1	0	5	3	3	0	0	0	2	1	0	197286600	130182670	481813760	0	0	0	243026350	0	0
sp|P28070|PSB4_HUMAN	P28070	PSB4_HUMAN	PSMB4	264	Homo sapiens	1:Experimental evidence at protein level	Proteasome subunit beta type-4	0.6621	0.987	1	1	1	1	0	1	0	0	0	0	0	0	0	0	1	0	0	0	0	0	0	0	0	1	0	0	0	0	0	0	0	0	19394250	0	0	0	0	0	0	0
sp|P28072|PSB6_HUMAN	P28072	PSB6_HUMAN	PSMB6	239	Homo sapiens	1:Experimental evidence at protein level	Proteasome subunit beta type-6	1	0.999	4	25	25	25	3	3	4	2	4	3	3	1	2	3	3	4	2	4	3	3	1	2	3	3	4	2	4	3	3	1	2	78190880	172600720	176328270	87435790	152361070	159411490	109170984	22405924	57877340
sp|P28074|PSB5_HUMAN	P28074	PSB5_HUMAN	PSMB5	263	Homo sapiens	1:Experimental evidence at protein level	Proteasome subunit beta type-5	1	0.999	4	22	22	22	4	4	3	2	2	1	1	4	1	4	4	3	2	2	1	1	4	1	4	4	3	2	2	1	1	4	1	88041256	139163420	147007780	73592440	82853750	23639388	36504344	88784650	47151452
sp|P28288|ABCD3_HUMAN	P28288	ABCD3_HUMAN	ABCD3	659	Homo sapiens	1:Experimental evidence at protein level	ATP-binding cassette sub-family D member 3	1	0.999	18	88	88	88	8	7	8	11	11	12	10	10	11	8	7	8	11	11	12	10	10	11	8	7	8	11	11	12	10	10	11	323541500	219213660	455558560	537727800	556663700	505414460	423866300	1170741600	591610700
sp|P28290|ITPI2_HUMAN	P28290	ITPI2_HUMAN	ITPRID2	1259	Homo sapiens	1:Experimental evidence at protein level	Protein ITPRID2	1	0.999	11	30	30	30	6	3	3	4	3	5	3	0	3	6	3	3	4	3	5	3	0	3	6	3	3	4	3	5	3	0	3	96674744	62876470	4697280	132766810	109093990	99949016	68695100	0	78224170
sp|P28331|NDUS1_HUMAN	P28331	NDUS1_HUMAN	NDUFS1	727	Homo sapiens	1:Experimental evidence at protein level	NADH-ubiquinone oxidoreductase 75 kDa subunit, mitochondrial	1	0.999	31	214	214	214	35	37	31	12	20	20	19	16	24	35	37	31	12	20	20	19	16	24	35	37	31	12	20	20	19	16	24	2661868800	2247893200	2055323400	1016826750	1273988900	1232760800	1240558800	1275760500	1376775600
sp|P28340|DPOD1_HUMAN	P28340	DPOD1_HUMAN	POLD1	1107	Homo sapiens	1:Experimental evidence at protein level	DNA polymerase delta catalytic subunit	1	0.999	17	31	31	44	6	3	5	4	1	4	4	2	2	6	3	5	4	1	4	4	2	2	8	4	7	7	3	5	4	3	3	90252140	84010520	79654100	66001560	0	0	42533896	48552770	53862744
sp|P28370|SMCA1_HUMAN	P28370	SMCA1_HUMAN	SMARCA1	1054	Homo sapiens	1:Experimental evidence at protein level	Probable global transcription activator SNF2L1	1	0.999	30	32	32	92	10	8	7	1	1	3	0	1	1	10	8	7	1	1	3	0	1	1	16	16	14	8	9	10	5	8	6	155303170	190705540	196964540	36097664	59303750	231962350	0	0	33984404
sp|P28482|MK01_HUMAN	P28482	MK01_HUMAN	MAPK1	360	Homo sapiens	1:Experimental evidence at protein level	Mitogen-activated protein kinase 1	1	0.999	17	86	50	86	13	8	9	10	12	8	7	12	7	8	5	5	6	7	4	3	8	4	13	8	9	10	12	8	7	12	7	856809900	929345500	619359400	633776400	684872960	1073608900	435201400	717191740	437389380
sp|P28702|RXRB_HUMAN	P28702	RXRB_HUMAN	RXRB	533	Homo sapiens	1:Experimental evidence at protein level	Retinoic acid receptor RXR-beta	0.9943	0.9972	3	3	2	3	0	1	1	0	0	1	0	0	0	0	0	1	0	0	1	0	0	0	0	1	1	0	0	1	0	0	0	0	0	0	0	0	0	0	0	0
sp|P28799|GRN_HUMAN	P28799	GRN_HUMAN	GRN	593	Homo sapiens	1:Experimental evidence at protein level	Progranulin	0.9999	0.9977	3	11	11	11	1	1	1	1	1	1	2	1	2	1	1	1	1	1	1	2	1	2	1	1	1	1	1	1	2	1	2	0	17433394	21871104	22327866	21748608	37345640	28011092	0	55334360
sp|P29144|TPP2_HUMAN	P29144	TPP2_HUMAN	TPP2	1249	Homo sapiens	1:Experimental evidence at protein level	Tripeptidyl-peptidase 2	1	0.999	10	22	22	22	4	1	3	2	2	1	5	1	3	4	1	3	2	2	1	5	1	3	4	1	3	2	2	1	5	1	3	40988224	30829060	22730432	292929600	26333328	14604608	29749170	0	76024296
sp|P29279|CCN2_HUMAN	P29279	CCN2_HUMAN	CCN2	349	Homo sapiens	1:Experimental evidence at protein level	CCN family member 2	1	0.9985	5	12	12	12	2	1	3	1	0	0	1	2	2	2	1	3	1	0	0	1	2	2	2	1	3	1	0	0	1	2	2	28705510	0	275127700	0	0	0	0	55542780	15267949
sp|P29317|EPHA2_HUMAN	P29317	EPHA2_HUMAN	EPHA2	976	Homo sapiens	1:Experimental evidence at protein level	Ephrin type-A receptor 2	1	0.999	31	213	205	213	27	20	22	20	20	32	26	23	23	27	20	22	18	19	30	26	22	21	27	20	22	20	20	32	26	23	23	2359989200	1914929700	1850620000	2591778600	1876903800	3686524400	2652845300	3108131600	3215141600
sp|P29323|EPHB2_HUMAN	P29323	EPHB2_HUMAN	EPHB2	1055	Homo sapiens	1:Experimental evidence at protein level	Ephrin type-B receptor 2	1	0.999	6	7	4	15	1	0	1	2	1	0	2	0	0	1	0	0	1	0	0	2	0	0	1	0	1	4	2	2	2	1	2	7076999	0	0	18593390	0	0	7.91109e+06	0	0
sp|P29353|SHC1_HUMAN	P29353	SHC1_HUMAN	SHC1	583	Homo sapiens	1:Experimental evidence at protein level	SHC-transforming protein 1	1	0.999	5	12	12	12	1	3	1	0	0	3	1	2	1	1	3	1	0	0	3	1	2	1	1	3	1	0	0	3	1	2	1	27308994	69789460	21363308	0	0	30357842	23424368	57263250	18673172
sp|P29372|3MG_HUMAN	P29372	3MG_HUMAN	MPG	298	Homo sapiens	1:Experimental evidence at protein level	DNA-3-methyladenine glycosylase	0.9999	0.9988	2	4	4	4	1	1	0	0	0	1	0	1	0	1	1	0	0	0	1	0	1	0	1	1	0	0	0	1	0	1	0	0	84647690	0	0	0	8656286	0	18479592	0
sp|P29401|TKT_HUMAN	P29401	TKT_HUMAN	TKT	623	Homo sapiens	1:Experimental evidence at protein level	Transketolase	1	0.999	37	517	517	517	68	61	56	53	57	54	55	55	58	68	61	56	53	57	54	55	55	58	68	61	56	53	57	54	55	55	58	23037794000	22436260000	20504461000	18526593000	18529264000	19498160000	15631021000	15437010000	18714407000
sp|P29466|CASP1_HUMAN	P29466	CASP1_HUMAN	CASP1	404	Homo sapiens	1:Experimental evidence at protein level	Caspase-1	1	0.9986	6	9	7	9	1	1	1	1	1	1	1	1	1	0	0	1	1	1	1	1	1	1	1	1	1	1	1	1	1	1	1	0	92635576	0	28409408	0	29849132	18858502	24526448	26749588
sp|P29558|RBMS1_HUMAN	P29558	RBMS1_HUMAN	RBMS1	406	Homo sapiens	1:Experimental evidence at protein level	RNA-binding motif, single-stranded-interacting protein 1	0.9982	0.9989	4	9	1	9	1	2	0	1	1	1	2	0	1	0	1	0	0	0	0	0	0	0	1	2	0	1	1	1	2	0	1	0	0	0	26474782	27474866	38468964	127406800	0	65377388
sp|P29590|PML_HUMAN	P29590	PML_HUMAN	PML	882	Homo sapiens	1:Experimental evidence at protein level	Protein PML	1	0.999	25	98	98	98	18	14	11	10	12	8	10	8	7	18	14	11	10	12	8	10	8	7	18	14	11	10	12	8	10	8	7	933645900	954580400	695535200	687817300	532552480	468607940	530759740	242677680	324326240
sp|P29692|EF1D_HUMAN	P29692	EF1D_HUMAN	EEF1D	281	Homo sapiens	1:Experimental evidence at protein level	Elongation factor 1-delta	1	0.999	14	127	118	127	15	19	14	12	14	13	12	14	14	14	18	13	11	13	12	11	13	13	15	19	14	12	14	13	12	14	14	3014015500	2381240300	1869327600	1915505800	2137040800	2294262300	2361443600	2297099500	2540618500
sp|P29966|MARCS_HUMAN	P29966	MARCS_HUMAN	MARCKS	332	Homo sapiens	1:Experimental evidence at protein level	Myristoylated alanine-rich C-kinase substrate	1	0.999	4	21	21	21	2	2	2	1	2	5	3	2	2	2	2	2	1	2	5	3	2	2	2	2	2	1	2	5	3	2	2	15567704	33398920	19065240	20666844	32521592	144273600	47383830	30697432	32056710
sp|P29992|GNA11_HUMAN	P29992	GNA11_HUMAN	GNA11	359	Homo sapiens	1:Experimental evidence at protein level	Guanine nucleotide-binding protein subunit alpha-11	0.9997	0.9984	3	5	4	5	0	0	0	1	1	0	1	1	1	0	0	0	0	1	0	1	1	1	0	0	0	1	1	0	1	1	1	0	0	0	39198120	52574890	0	11472811	0	45286610
sp|P30038|AL4A1_HUMAN	P30038	AL4A1_HUMAN	ALDH4A1	563	Homo sapiens	1:Experimental evidence at protein level	Delta-1-pyrroline-5-carboxylate dehydrogenase, mitochondrial	0.9036	0.9973	1	1	1	1	0	0	0	0	0	0	0	1	0	0	0	0	0	0	0	0	1	0	0	0	0	0	0	0	0	1	0	0	0	0	0	0	0	0	0	0
sp|P30041|PRDX6_HUMAN	P30041	PRDX6_HUMAN	PRDX6	224	Homo sapiens	1:Experimental evidence at protein level	Peroxiredoxin-6	0.9999	0.9973	3	5	5	5	2	2	0	0	0	0	0	1	0	2	2	0	0	0	0	0	1	0	2	2	0	0	0	0	0	1	0	76774090	76753440	0	0	0	0	0	42570800	0
sp|P30043|BLVRB_HUMAN	P30043	BLVRB_HUMAN	BLVRB	206	Homo sapiens	1:Experimental evidence at protein level	Flavin reductase (NADPH)	0.8871	0.9967	1	1	1	1	1	0	0	0	0	0	0	0	0	1	0	0	0	0	0	0	0	0	1	0	0	0	0	0	0	0	0	24599540	0	0	0	0	0	0	0	0
sp|P30044|PRDX5_HUMAN	P30044	PRDX5_HUMAN	PRDX5	214	Homo sapiens	1:Experimental evidence at protein level	Peroxiredoxin-5, mitochondrial	1	0.999	4	24	24	24	3	4	4	3	1	0	3	4	2	3	4	4	3	1	0	3	4	2	3	4	4	3	1	0	3	4	2	257302780	185293090	197006660	33605084	0	0	93921210	206817400	65061650
sp|P30048|PRDX3_HUMAN	P30048	PRDX3_HUMAN	PRDX3	256	Homo sapiens	1:Experimental evidence at protein level	Thioredoxin-dependent peroxide reductase, mitochondrial	1	0.999	8	88	88	88	12	11	13	8	6	6	10	12	10	12	11	13	8	6	6	10	12	10	12	11	13	8	6	6	10	12	10	6272023000	5598272000	5917700600	916347400	984933200	1036899300	2563676200	2532146200	2379812900
sp|P30049|ATPD_HUMAN	P30049	ATPD_HUMAN	ATP5F1D	168	Homo sapiens	1:Experimental evidence at protein level	ATP synthase subunit delta, mitochondrial	0.9999	0.999	2	5	5	5	2	2	1	0	0	0	0	0	0	2	2	1	0	0	0	0	0	0	2	2	1	0	0	0	0	0	0	204581400	174958190	0	0	0	0	0	0	0
sp|P30050|RL12_HUMAN	P30050	RL12_HUMAN	RPL12	165	Homo sapiens	1:Experimental evidence at protein level	60S ribosomal protein L12	1	0.999	7	67	67	67	9	8	8	7	8	5	7	7	8	9	8	8	7	8	5	7	7	8	9	8	8	7	8	5	7	7	8	746379840	777772000	712689660	532742240	792357200	388303550	591921400	687532300	774158340
sp|P30084|ECHM_HUMAN	P30084	ECHM_HUMAN	ECHS1	290	Homo sapiens	1:Experimental evidence at protein level	Enoyl-CoA hydratase, mitochondrial	1	0.999	7	28	28	28	6	5	5	1	0	2	4	2	3	6	5	5	1	0	2	4	2	3	6	5	5	1	0	2	4	2	3	524970050	106436140	126924420	0	0	0	60584748	51607250	44525720
sp|P30085|KCY_HUMAN	P30085	KCY_HUMAN	CMPK1	196	Homo sapiens	1:Experimental evidence at protein level	UMP-CMP kinase	1	0.999	5	21	21	21	3	0	2	3	3	3	1	3	3	3	0	2	3	3	3	1	3	3	3	0	2	3	3	3	1	3	3	74230480	0	101677010	175129060	83033500	153618110	24344662	78339200	144530600
sp|P30086|PEBP1_HUMAN	P30086	PEBP1_HUMAN	PEBP1	187	Homo sapiens	1:Experimental evidence at protein level	Phosphatidylethanolamine-binding protein 1	1	0.999	9	45	45	45	4	7	7	3	4	3	7	5	5	4	7	7	3	4	3	7	5	5	4	7	7	3	4	3	7	5	5	323498200	533676540	365114340	250131570	304011100	106859304	490016220	712842750	621662300
sp|P30101|PDIA3_HUMAN	P30101	PDIA3_HUMAN	PDIA3	505	Homo sapiens	1:Experimental evidence at protein level	Protein disulfide-isomerase A3	1	0.999	28	196	196	196	22	22	23	18	21	19	23	19	29	22	22	23	18	21	19	23	19	29	22	22	23	18	21	19	23	19	29	2287154400	2122338300	2120701400	1807374800	2023972100	1645794000	2576054300	2260770600	2958865200
sp|P30153|2AAA_HUMAN	P30153	2AAA_HUMAN	PPP2R1A	589	Homo sapiens	1:Experimental evidence at protein level	Serine/threonine-protein phosphatase 2A 65 kDa regulatory subunit A alpha isoform	1	0.999	29	269	202	269	36	27	26	28	31	26	30	33	32	28	21	19	19	24	22	21	25	23	36	27	26	28	31	26	30	33	32	4264438300	3526512000	3553239800	4903698400	5064526300	4079885000	3722617900	4373353500	4423996000
sp|P30154|2AAB_HUMAN	P30154	2AAB_HUMAN	PPP2R1B	601	Homo sapiens	1:Experimental evidence at protein level	Serine/threonine-protein phosphatase 2A 65 kDa regulatory subunit A beta isoform	0.9999	0.9988	9	5	5	72	1	1	0	0	0	1	1	0	1	1	1	0	0	0	1	1	0	1	9	7	7	9	7	5	10	8	10	28631816	19900312	0	0	0	23549782	42427816	0	35428680
sp|P30260|CDC27_HUMAN	P30260	CDC27_HUMAN	CDC27	824	Homo sapiens	1:Experimental evidence at protein level	Cell division cycle protein 27 homolog	1	0.9988	10	23	23	23	1	1	2	3	4	2	2	3	5	1	1	2	3	4	2	2	3	5	1	1	2	3	4	2	2	3	5	37153200	15499118	56332620	80447750	70322880	90853490	38346796	175219380	131588960
sp|P30405|PPIF_HUMAN	P30405	PPIF_HUMAN	PPIF	207	Homo sapiens	1:Experimental evidence at protein level	Peptidyl-prolyl cis-trans isomerase F, mitochondrial	1	0.999	6	11	6	20	3	3	2	0	0	1	1	0	1	2	2	1	0	0	1	0	0	0	4	4	3	1	1	2	2	1	2	88554510	72517400	83908840	0	0	41463224	34831620	0	0
sp|P30414|NKTR_HUMAN	P30414	NKTR_HUMAN	NKTR	1462	Homo sapiens	1:Experimental evidence at protein level	NK-tumor recognition protein	0.854	0.9956	1	1	1	1	0	0	0	0	0	0	1	0	0	0	0	0	0	0	0	1	0	0	0	0	0	0	0	0	1	0	0	0	0	0	0	0	0	0	0	0
sp|P30419|NMT1_HUMAN	P30419	NMT1_HUMAN	NMT1	496	Homo sapiens	1:Experimental evidence at protein level	Glycylpeptide N-tetradecanoyltransferase 1	0.9993	0.9965	3	6	4	6	0	0	0	1	1	1	2	0	1	0	0	0	1	0	0	2	0	1	0	0	0	1	1	1	2	0	1	0	0	0	0	48115540	27989566	37653696	0	0
sp|P30520|PURA2_HUMAN	P30520	PURA2_HUMAN	ADSS2	456	Homo sapiens	1:Experimental evidence at protein level	Adenylosuccinate synthetase isozyme 2	1	0.999	10	63	63	63	9	6	7	4	8	8	8	6	7	9	6	7	4	8	8	8	6	7	9	6	7	4	8	8	8	6	7	455246700	395852300	376444350	143796210	248707340	305745340	206211740	423417760	276774340
sp|P30530|UFO_HUMAN	P30530	UFO_HUMAN	AXL	894	Homo sapiens	1:Experimental evidence at protein level	Tyrosine-protein kinase receptor UFO	1	0.999	21	125	116	125	15	12	15	13	12	16	16	10	16	14	11	14	12	11	15	15	9	15	15	12	15	13	12	16	16	10	16	1040690500	888824500	979117900	696503360	759333760	1092720000	893393700	1157572500	944219500
sp|P30533|AMRP_HUMAN	P30533	AMRP_HUMAN	LRPAP1	357	Homo sapiens	1:Experimental evidence at protein level	Alpha-2-macroglobulin receptor-associated protein	1	0.9989	5	12	12	12	3	2	1	1	1	2	0	1	1	3	2	1	1	1	2	0	1	1	3	2	1	1	1	2	0	1	1	17937358	9564630	0	4.13063e+06	3.18374e+06	18108264	0	7.85999e+06	6461480
sp|P30536|TSPO_HUMAN	P30536	TSPO_HUMAN	TSPO	169	Homo sapiens	1:Experimental evidence at protein level	Translocator protein	0.9518	0.9987	1	7	7	7	0	0	1	1	1	1	1	1	1	0	0	1	1	1	1	1	1	1	0	0	1	1	1	1	1	1	1	0	0	21566508	33473268	43172216	51180820	29984252	25522590	35647950
sp|P30566|PUR8_HUMAN	P30566	PUR8_HUMAN	ADSL	484	Homo sapiens	1:Experimental evidence at protein level	Adenylosuccinate lyase	1	0.999	16	104	104	104	12	13	12	9	14	8	9	11	16	12	13	12	9	14	8	9	11	16	12	13	12	9	14	8	9	11	16	865663200	777726460	693482400	511649540	677802050	894710800	796783500	777478600	942989440
sp|P30613|KPYR_HUMAN	P30613	KPYR_HUMAN	PKLR	574	Homo sapiens	1:Experimental evidence at protein level	Pyruvate kinase PKLR	0.9918	0.999	3	2	2	11	1	0	1	0	0	0	0	0	0	1	0	1	0	0	0	0	0	0	3	1	2	1	0	1	2	1	0	0	0	0	0	0	0	0	0	0
sp|P30622|CLIP1_HUMAN	P30622	CLIP1_HUMAN	CLIP1	1438	Homo sapiens	1:Experimental evidence at protein level	CAP-Gly domain-containing linker protein 1	1	0.999	33	110	101	110	13	14	11	10	12	11	18	10	11	12	13	10	9	11	11	16	9	10	13	14	11	10	12	11	18	10	11	462164860	483587230	736210300	315183600	229241140	351334000	750368100	223297470	460305600
sp|P30626|SORCN_HUMAN	P30626	SORCN_HUMAN	SRI	198	Homo sapiens	1:Experimental evidence at protein level	Sorcin	1	0.999	5	14	14	14	4	2	1	1	2	3	0	1	0	4	2	1	1	2	3	0	1	0	4	2	1	1	2	3	0	1	0	192892200	66747972	34832120	0	74414180	140011580	0	52918612	0
sp|P30837|AL1B1_HUMAN	P30837	AL1B1_HUMAN	ALDH1B1	517	Homo sapiens	1:Experimental evidence at protein level	Aldehyde dehydrogenase X, mitochondrial	1	0.999	17	59	54	67	10	10	8	2	4	2	9	7	7	9	9	8	2	4	2	7	6	7	11	11	10	2	4	4	9	9	7	914140800	908792700	655680400	78709940	102880580	53871576	376675550	327183780	309477250
sp|P30876|RPB2_HUMAN	P30876	RPB2_HUMAN	POLR2B	1174	Homo sapiens	1:Experimental evidence at protein level	DNA-directed RNA polymerase II subunit RPB2	1	0.999	28	134	134	134	17	16	11	15	15	16	15	13	16	17	16	11	15	15	16	15	13	16	17	16	11	15	15	16	15	13	16	469364000	465748480	411447170	661461400	604088000	656213000	554802300	424437250	548728800
sp|P31040|SDHA_HUMAN	P31040	SDHA_HUMAN	SDHA	664	Homo sapiens	1:Experimental evidence at protein level	Succinate dehydrogenase [ubiquinone] flavoprotein subunit, mitochondrial	1	0.999	25	325	325	325	37	37	36	33	37	30	43	33	39	37	37	36	33	37	30	43	33	39	37	37	36	33	37	30	43	33	39	5210811400	5383430700	4541499000	5738655000	5519495700	4478733300	6478344000	5725319700	6002639400
sp|P31150|GDIA_HUMAN	P31150	GDIA_HUMAN	GDI1	447	Homo sapiens	1:Experimental evidence at protein level	Rab GDP dissociation inhibitor alpha	1	0.999	13	7	7	76	0	1	0	1	3	0	0	1	1	0	1	0	1	3	0	0	1	1	7	8	7	9	11	6	8	12	8	0	50311148	0	0	46016630	0	0	0	45305950
sp|P31153|METK2_HUMAN	P31153	METK2_HUMAN	MAT2A	395	Homo sapiens	1:Experimental evidence at protein level	S-adenosylmethionine synthase isoform type-2	1	0.999	9	36	36	36	6	7	7	0	2	3	5	2	4	6	7	7	0	2	3	5	2	4	6	7	7	0	2	3	5	2	4	361716300	336905400	281787420	0	128493700	52149384	119332480	100456960	189772530
sp|P31327|CPSM_HUMAN	P31327	CPSM_HUMAN	CPS1	1500	Homo sapiens	1:Experimental evidence at protein level	Carbamoyl-phosphate synthase [ammonia], mitochondrial	1	0.999	8	11	11	17	2	3	1	0	0	0	1	3	1	2	3	1	0	0	0	1	3	1	3	5	1	0	0	1	1	3	3	27361660	18166768	21039796	0	0	0	11819206	46246144	0
sp|P31350|RIR2_HUMAN	P31350	RIR2_HUMAN	RRM2	389	Homo sapiens	1:Experimental evidence at protein level	Ribonucleoside-diphosphate reductase subunit M2	0.6995	0.9891	1	1	0	1	1	0	0	0	0	0	0	0	0	0	0	0	0	0	0	0	0	0	1	0	0	0	0	0	0	0	0	75922640	0	0	0	0	0	0	0	0
sp|P31483|TIA1_HUMAN	P31483	TIA1_HUMAN	TIA1	386	Homo sapiens	1:Experimental evidence at protein level	Cytotoxic granule associated RNA binding protein TIA1	1	0.9984	6	4	4	34	0	0	1	1	0	0	1	1	0	0	0	1	1	0	0	1	1	0	4	5	4	5	5	3	3	3	2	0	0	10802215	17521962	0	0	28654454	0	0
sp|P31689|DNJA1_HUMAN	P31689	DNJA1_HUMAN	DNAJA1	397	Homo sapiens	1:Experimental evidence at protein level	DnaJ homolog subfamily A member 1	1	0.999	20	204	204	204	29	22	27	20	21	23	19	20	23	29	22	27	20	21	23	19	20	23	29	22	27	20	21	23	19	20	23	2700512300	1988171100	2365166800	2447672600	1898678900	2520182300	2022740700	1987416000	2304089000
sp|P31749|AKT1_HUMAN	P31749	AKT1_HUMAN	AKT1	480	Homo sapiens	1:Experimental evidence at protein level	RAC-alpha serine/threonine-protein kinase	1	0.999	5	15	8	15	2	4	3	0	1	1	1	2	1	1	3	2	0	0	0	0	1	1	2	4	3	0	1	1	1	2	1	149435470	139310500	165129250	0	125527320	102272470	114686510	144833230	3.34909e+06
sp|P31930|QCR1_HUMAN	P31930	QCR1_HUMAN	UQCRC1	480	Homo sapiens	1:Experimental evidence at protein level	Cytochrome b-c1 complex subunit 1, mitochondrial	1	0.999	22	204	198	204	29	27	27	16	20	20	23	23	19	28	26	26	15	19	19	23	23	19	29	27	27	16	20	20	23	23	19	3705643500	3652402200	4393204000	1525271400	1900785400	1609148400	2037144200	2819805400	3005713700
sp|P31937|3HIDH_HUMAN	P31937	3HIDH_HUMAN	HIBADH	336	Homo sapiens	1:Experimental evidence at protein level	3-hydroxyisobutyrate dehydrogenase, mitochondrial	1	0.9979	4	6	6	6	3	1	0	0	0	0	1	1	0	3	1	0	0	0	0	1	1	0	3	1	0	0	0	0	1	1	0	25362502	19006444	0	0	0	0	0	0	0
sp|P31939|PUR9_HUMAN	P31939	PUR9_HUMAN	ATIC	592	Homo sapiens	1:Experimental evidence at protein level	Bifunctional purine biosynthesis protein ATIC	1	0.999	19	95	95	95	12	10	9	14	13	10	12	8	7	12	10	9	14	13	10	12	8	7	12	10	9	14	13	10	12	8	7	564808100	338554660	359769000	713852600	723781700	582013500	503842000	434124030	435002900
sp|P31941|ABC3A_HUMAN	P31941	ABC3A_HUMAN	APOBEC3A	199	Homo sapiens	1:Experimental evidence at protein level	DNA dC->dU-editing enzyme APOBEC-3A	0.9996	0.9988	6	20	4	20	2	1	2	3	3	3	2	1	3	1	1	1	0	0	0	0	0	1	2	1	2	3	3	3	2	1	3	0	0	189543630	433344130	109079540	163727890	75501740	47293390	83138020
sp|P31942|HNRH3_HUMAN	P31942	HNRH3_HUMAN	HNRNPH3	346	Homo sapiens	1:Experimental evidence at protein level	Heterogeneous nuclear ribonucleoprotein H3	1	0.999	8	50	50	59	8	7	7	4	5	3	7	4	5	8	7	7	4	5	3	7	4	5	9	8	8	5	6	4	8	5	6	424696030	289123550	307377340	117547400	150711300	113259330	131637656	146778430	102716850
sp|P31943|HNRH1_HUMAN	P31943	HNRH1_HUMAN	HNRNPH1	449	Homo sapiens	1:Experimental evidence at protein level	Heterogeneous nuclear ribonucleoprotein H	1	0.999	18	156	77	181	22	17	20	16	16	18	15	16	16	9	9	9	8	9	9	8	9	7	26	21	23	18	19	20	17	19	18	4685700600	4375756000	3980843300	3056182800	3090854700	2906784800	2639231200	2898261500	3398352600
sp|P31946|1433B_HUMAN	P31946	1433B_HUMAN	YWHAB	246	Homo sapiens	1:Experimental evidence at protein level	14-3-3 protein beta/alpha	1	0.999	12	32	32	94	6	3	4	2	5	2	3	4	3	6	3	4	2	5	2	3	4	3	14	10	9	8	12	9	10	11	11	258809180	254130260	216062720	182391070	201478830	125047310	53078348	167541890	166541300
sp|P31948|STIP1_HUMAN	P31948	STIP1_HUMAN	STIP1	543	Homo sapiens	1:Experimental evidence at protein level	Stress-induced-phosphoprotein 1	1	0.999	58	499	499	499	48	53	58	57	57	59	57	54	56	48	53	58	57	57	59	57	54	56	48	53	58	57	57	59	57	54	56	5547739000	5689822000	6242780700	7327245000	8290593000	6301901300	7259801000	6646966300	7435765000
sp|P31949|S10AB_HUMAN	P31949	S10AB_HUMAN	S100A11	105	Homo sapiens	1:Experimental evidence at protein level	Protein S100-A11	1	0.999	4	17	17	17	2	3	2	1	1	2	3	2	1	2	3	2	1	1	2	3	2	1	2	3	2	1	1	2	3	2	1	18352070	143313060	131009280	57594776	100074750	155513650	85864120	67083710	27319484
sp|P32119|PRDX2_HUMAN	P32119	PRDX2_HUMAN	PRDX2	198	Homo sapiens	1:Experimental evidence at protein level	Peroxiredoxin-2	1	0.999	10	54	54	63	7	6	5	5	5	8	6	7	5	7	6	5	5	5	8	6	7	5	9	7	6	6	6	9	6	8	6	472640200	470098560	422219520	421998000	411501440	248765970	562044400	467749300	407063680
sp|P32321|DCTD_HUMAN	P32321	DCTD_HUMAN	DCTD	178	Homo sapiens	1:Experimental evidence at protein level	Deoxycytidylate deaminase	0.9613	0.999	1	3	3	3	0	0	1	1	0	1	0	0	0	0	0	1	1	0	1	0	0	0	0	0	1	1	0	1	0	0	0	0	0	0	19263874	0	9091111	0	0	0
sp|P32322|P5CR1_HUMAN	P32322	P5CR1_HUMAN	PYCR1	319	Homo sapiens	1:Experimental evidence at protein level	Pyrroline-5-carboxylate reductase 1, mitochondrial	1	0.999	6	17	17	24	5	2	5	0	0	1	1	1	2	5	2	5	0	0	1	1	1	2	6	3	7	1	0	1	2	1	3	325533200	171823280	297135840	0	0	45490560	74878584	80828264	83842680
sp|P32455|GBP1_HUMAN	P32455	GBP1_HUMAN	GBP1	592	Homo sapiens	1:Experimental evidence at protein level	Guanylate-binding protein 1	1	0.999	16	42	25	42	7	4	9	2	3	4	5	3	5	5	2	6	1	1	3	3	2	2	7	4	9	2	3	4	5	3	5	198431260	157588640	201577630	64405464	78878020	56843320	103998420	155656450	196513250
sp|P32969|RL9_HUMAN	P32969	RL9_HUMAN	RPL9P9	192	Homo sapiens	1:Experimental evidence at protein level	60S ribosomal protein L9	1	0.999	6	38	38	38	3	2	4	7	4	4	5	4	5	3	2	4	7	4	4	5	4	5	3	2	4	7	4	4	5	4	5	220986700	51225124	144856320	914863800	366982050	355821150	204148450	301538340	246913890
sp|P33121|ACSL1_HUMAN	P33121	ACSL1_HUMAN	ACSL1	698	Homo sapiens	1:Experimental evidence at protein level	Long-chain-fatty-acid--CoA ligase 1	1	0.999	11	22	19	22	3	1	0	3	2	0	4	4	5	3	1	0	3	2	0	3	3	4	3	1	0	3	2	0	4	4	5	139765780	32031788	0	81437360	37699010	0	56012270	54415490	62590612
sp|P33176|KINH_HUMAN	P33176	KINH_HUMAN	KIF5B	963	Homo sapiens	1:Experimental evidence at protein level	Kinesin-1 heavy chain	1	0.999	61	422	332	422	54	48	46	46	50	39	47	48	44	41	36	36	37	39	31	38	38	36	54	48	46	46	50	39	47	48	44	4276424000	3787453200	3867844000	4060343800	4747372000	3497302800	4521160000	3788571400	3792696600
sp|P33240|CSTF2_HUMAN	P33240	CSTF2_HUMAN	CSTF2	577	Homo sapiens	1:Experimental evidence at protein level	Cleavage stimulation factor subunit 2	0.9998	0.9984	3	5	2	5	0	2	1	0	0	0	1	0	1	0	2	0	0	0	0	0	0	0	0	2	1	0	0	0	1	0	1	0	54347636	39817800	0	0	0	56084784	0	0
sp|P33316|DUT_HUMAN	P33316	DUT_HUMAN	DUT	252	Homo sapiens	1:Experimental evidence at protein level	Deoxyuridine 5'-triphosphate nucleotidohydrolase, mitochondrial	0.9624	0.999	1	2	2	2	1	1	0	0	0	0	0	0	0	1	1	0	0	0	0	0	0	0	1	1	0	0	0	0	0	0	0	0	0	0	0	0	0	0	0	0
sp|P33527|MRP1_HUMAN	P33527	MRP1_HUMAN	ABCC1	1531	Homo sapiens	1:Experimental evidence at protein level	Multidrug resistance-associated protein 1	0.9999	0.999	3	5	5	5	2	1	1	0	0	1	0	0	0	2	1	1	0	0	1	0	0	0	2	1	1	0	0	1	0	0	0	0	0	0	0	0	0	0	0	0
sp|P33991|MCM4_HUMAN	P33991	MCM4_HUMAN	MCM4	863	Homo sapiens	1:Experimental evidence at protein level	DNA replication licensing factor MCM4	1	0.999	35	162	161	162	33	23	25	12	16	16	13	13	11	33	22	25	12	16	16	13	13	11	33	23	25	12	16	16	13	13	11	1673399300	1273362000	1319229700	704625600	819673860	804570000	541979400	715187460	487349060
sp|P33992|MCM5_HUMAN	P33992	MCM5_HUMAN	MCM5	734	Homo sapiens	1:Experimental evidence at protein level	DNA replication licensing factor MCM5	1	0.999	36	203	203	203	28	22	28	21	19	23	20	22	20	28	22	28	21	19	23	20	22	20	28	22	28	21	19	23	20	22	20	2042994800	1897604500	2379888400	2519270400	1958884100	2293500000	1654975900	1964678100	2349725700
sp|P33993|MCM7_HUMAN	P33993	MCM7_HUMAN	MCM7	719	Homo sapiens	1:Experimental evidence at protein level	DNA replication licensing factor MCM7	1	0.999	40	221	221	221	31	26	27	24	28	23	18	25	19	31	26	27	24	28	23	18	25	19	31	26	27	24	28	23	18	25	19	1686299600	1780306400	1723395300	1630225200	2242646300	1292415500	1055680640	1710412800	1126918800
sp|P34896|GLYC_HUMAN	P34896	GLYC_HUMAN	SHMT1	483	Homo sapiens	1:Experimental evidence at protein level	Serine hydroxymethyltransferase, cytosolic	0.9995	0.9983	4	4	4	14	1	0	0	0	0	0	0	1	2	1	0	0	0	0	0	0	1	2	4	1	1	1	1	1	1	2	2	16895436	0	0	0	0	0	0	19645224	42399010
sp|P34897|GLYM_HUMAN	P34897	GLYM_HUMAN	SHMT2	504	Homo sapiens	1:Experimental evidence at protein level	Serine hydroxymethyltransferase, mitochondrial	1	0.999	24	165	155	165	28	23	22	15	15	10	17	17	18	25	22	21	14	14	9	16	16	18	28	23	22	15	15	10	17	17	18	4159107600	3852887800	3968273400	1259374800	1886967300	944202600	1889297800	2177532400	2693597000
sp|P34931|HS71L_HUMAN	P34931	HS71L_HUMAN	HSPA1L	641	Homo sapiens	1:Experimental evidence at protein level	Heat shock 70 kDa protein 1-like	1	0.9927	16	11	11	139	3	3	2	0	0	0	2	0	1	3	3	2	0	0	0	2	0	1	19	18	18	10	14	12	14	14	20	179447740	446788320	249035860	0	0	0	94240860	0	112943336
sp|P34932|HSP74_HUMAN	P34932	HSP74_HUMAN	HSPA4	840	Homo sapiens	1:Experimental evidence at protein level	Heat shock 70 kDa protein 4	1	0.999	35	169	169	197	26	18	17	16	20	19	17	17	19	26	18	17	16	20	19	17	17	19	30	21	19	19	23	23	21	20	21	883893100	746636540	595038800	814114050	1031629400	749340900	809832640	883606500	856636800
sp|P35052|GPC1_HUMAN	P35052	GPC1_HUMAN	GPC1	558	Homo sapiens	1:Experimental evidence at protein level	Glypican-1	0.9747	0.9902	2	2	2	2	0	0	1	0	0	0	0	1	0	0	0	1	0	0	0	0	1	0	0	0	1	0	0	0	0	1	0	0	0	12961631	0	0	0	0	0	0
sp|P35080|PROF2_HUMAN	P35080	PROF2_HUMAN	PFN2	140	Homo sapiens	1:Experimental evidence at protein level	Profilin-2	1	0.999	3	15	15	15	1	1	2	2	2	1	2	2	2	1	1	2	2	2	1	2	2	2	1	1	2	2	2	1	2	2	2	69945310	66939268	62285550	176077920	164644980	60424880	175883630	95101520	137808600
sp|P35221|CTNA1_HUMAN	P35221	CTNA1_HUMAN	CTNNA1	906	Homo sapiens	1:Experimental evidence at protein level	Catenin alpha-1	1	0.999	51	355	253	355	41	42	41	40	39	34	39	38	41	30	29	30	27	31	24	26	28	28	41	42	41	40	39	34	39	38	41	4310767600	3495513000	4267483100	4278979600	4982258700	8170984000	9164637000	3786757600	3400920600
sp|P35222|CTNB1_HUMAN	P35222	CTNB1_HUMAN	CTNNB1	781	Homo sapiens	1:Experimental evidence at protein level	Catenin beta-1	1	0.999	36	276	224	276	35	33	35	27	29	30	28	30	29	30	27	29	23	24	26	19	24	22	35	33	35	27	29	30	28	30	29	2981323800	3362075100	3674965200	3340055000	3154659000	3024775000	2586186000	3265277000	2928788200
sp|P35232|PHB1_HUMAN	P35232	PHB1_HUMAN	PHB1	272	Homo sapiens	1:Experimental evidence at protein level	Prohibitin 1	1	0.999	16	148	148	148	21	18	20	12	15	12	17	18	15	21	18	20	12	15	12	17	18	15	21	18	20	12	15	12	17	18	15	4863595000	4608359400	4800031000	1288034800	1345346400	1026167740	2802968300	2750067700	2716527000
sp|P35237|SPB6_HUMAN	P35237	SPB6_HUMAN	SERPINB6	376	Homo sapiens	1:Experimental evidence at protein level	Serpin B6	0.9255	0.9979	2	1	1	2	0	1	0	0	0	0	0	0	0	0	1	0	0	0	0	0	0	0	0	2	0	0	0	0	0	0	0	0	0	0	0	0	0	0	0	0
sp|P35241|RADI_HUMAN	P35241	RADI_HUMAN	RDX	583	Homo sapiens	1:Experimental evidence at protein level	Radixin	1	0.999	30	47	42	209	6	4	3	6	6	7	5	4	6	6	4	2	6	6	6	4	3	5	24	21	17	24	24	27	23	25	24	116140100	70101800	58558770	125103770	126094640	141929570	112913190	117002424	142426930
sp|P35244|RFA3_HUMAN	P35244	RFA3_HUMAN	RPA3	121	Homo sapiens	1:Experimental evidence at protein level	Replication protein A 14 kDa subunit	0.9615	0.999	1	1	1	1	1	0	0	0	0	0	0	0	0	1	0	0	0	0	0	0	0	0	1	0	0	0	0	0	0	0	0	42073310	0	0	0	0	0	0	0	0
sp|P35249|RFC4_HUMAN	P35249	RFC4_HUMAN	RFC4	363	Homo sapiens	1:Experimental evidence at protein level	Replication factor C subunit 4	1	0.999	11	32	32	32	4	4	5	2	3	4	3	3	4	4	4	5	2	3	4	3	3	4	4	4	5	2	3	4	3	3	4	44614150	27336474	58477584	6511228	5674986	181909000	62382510	6.45005e+06	73129470
sp|P35250|RFC2_HUMAN	P35250	RFC2_HUMAN	RFC2	354	Homo sapiens	1:Experimental evidence at protein level	Replication factor C subunit 2	1	0.999	9	26	26	26	5	4	7	1	4	1	1	1	2	5	4	7	1	4	1	1	1	2	5	4	7	1	4	1	1	1	2	109675670	158808340	208639140	35986430	60483456	70122824	73971280	27006046	70165030
sp|P35251|RFC1_HUMAN	P35251	RFC1_HUMAN	RFC1	1148	Homo sapiens	1:Experimental evidence at protein level	Replication factor C subunit 1	1	0.9982	7	13	13	13	3	2	0	2	2	1	1	1	1	3	2	0	2	2	1	1	1	1	3	2	0	2	2	1	1	1	1	26939890	12674647	0	0	16342931	0	9461077	11333408	54818812
sp|P35268|RL22_HUMAN	P35268	RL22_HUMAN	RPL22	128	Homo sapiens	1:Experimental evidence at protein level	60S ribosomal protein L22	0.9999	0.999	2	12	12	12	0	1	1	1	2	2	1	2	2	0	1	1	1	2	2	1	2	2	0	1	1	1	2	2	1	2	2	0	59520372	65766260	105899700	90894776	221138110	0	76079096	0
sp|P35269|T2FA_HUMAN	P35269	T2FA_HUMAN	GTF2F1	517	Homo sapiens	1:Experimental evidence at protein level	General transcription factor IIF subunit 1	0.9625	0.999	1	1	1	1	1	0	0	0	0	0	0	0	0	1	0	0	0	0	0	0	0	0	1	0	0	0	0	0	0	0	0	0	0	0	0	0	0	0	0	0
sp|P35527|K1C9_HUMAN	P35527	K1C9_HUMAN	KRT9	623	Homo sapiens	1:Experimental evidence at protein level	Keratin, type I cytoskeletal 9	1	0.999	41	418	411	418	32	35	35	39	42	66	60	51	58	31	34	34	39	42	65	59	50	57	32	35	35	39	42	66	60	51	58	5923006500	11830757000	7103283000	21931180000	13182637000	68901000000	40134984000	27346450000	26187720000
sp|P35555|FBN1_HUMAN	P35555	FBN1_HUMAN	FBN1	2871	Homo sapiens	1:Experimental evidence at protein level	Fibrillin-1	1	0.999	13	31	26	31	5	3	3	0	1	5	9	3	2	4	3	3	0	0	5	8	2	1	5	3	3	0	1	5	9	3	2	109637096	38535628	46082390	0	0	130525970	467455550	146181090	30492882
sp|P35573|GDE_HUMAN	P35573	GDE_HUMAN	AGL	1532	Homo sapiens	1:Experimental evidence at protein level	Glycogen debranching enzyme	1	0.999	16	36	36	36	2	5	3	3	1	9	6	4	3	2	5	3	3	1	9	6	4	3	2	5	3	3	1	9	6	4	3	28738374	146183460	45874428	50798940	14986196	191710200	161417000	72829620	28939202
sp|P35579|MYH9_HUMAN	P35579	MYH9_HUMAN	MYH9	1960	Homo sapiens	1:Experimental evidence at protein level	Myosin-9	1	0.999	228	3823	3215	3823	454	417	453	407	396	400	448	422	426	387	354	388	344	326	332	372	353	359	454	417	453	407	396	400	448	422	426	325178130000	300041340000	337573400000	304070800000	288486130000	276555700000	333455920000	297133050000	308521800000
sp|P35580|MYH10_HUMAN	P35580	MYH10_HUMAN	MYH10	1976	Homo sapiens	1:Experimental evidence at protein level	Myosin-10	1	0.999	127	580	529	1015	70	65	66	61	60	53	68	67	70	65	60	59	58	55	48	61	60	63	115	109	114	106	109	102	121	117	122	4574869500	4415399000	4849197600	4670539300	4790285300	2944995600	6036551000	4580785000	5497983000
sp|P35606|COPB2_HUMAN	P35606	COPB2_HUMAN	COPB2	906	Homo sapiens	1:Experimental evidence at protein level	Coatomer subunit beta'	1	0.999	49	476	476	476	60	56	62	44	45	51	54	50	54	60	56	62	44	45	51	54	50	54	60	56	62	44	45	51	54	50	54	9131757000	8836485000	10042339000	7245188600	7477404700	7296718000	9093427000	8832344000	8583236000
sp|P35610|SOAT1_HUMAN	P35610	SOAT1_HUMAN	SOAT1	550	Homo sapiens	1:Experimental evidence at protein level	Sterol O-acyltransferase 1	1	0.999	3	38	38	38	5	6	4	3	2	2	4	6	6	5	6	4	3	2	2	4	6	6	5	6	4	3	2	2	4	6	6	257440560	267635280	351187680	265397730	221173700	70248530	236621970	266221310	381829440
sp|P35611|ADDA_HUMAN	P35611	ADDA_HUMAN	ADD1	737	Homo sapiens	1:Experimental evidence at protein level	Alpha-adducin	1	0.999	18	89	86	89	8	8	9	13	12	11	10	9	9	8	8	9	12	12	9	10	9	9	8	8	9	13	12	11	10	9	9	338109820	539082750	485119040	702400300	808955100	629150200	549609860	488575680	498847740
sp|P35613|BASI_HUMAN	P35613	BASI_HUMAN	BSG	385	Homo sapiens	1:Experimental evidence at protein level	Basigin	0.9999	0.999	2	8	8	8	1	1	1	0	1	2	1	0	1	1	1	1	0	1	2	1	0	1	1	1	1	0	1	2	1	0	1	33543970	26551216	27117324	0	61051896	27876824	0	0	53280140
sp|P35637|FUS_HUMAN	P35637	FUS_HUMAN	FUS	526	Homo sapiens	1:Experimental evidence at protein level	RNA-binding protein FUS	1	0.999	9	99	76	99	12	11	10	12	8	14	11	10	11	9	9	8	9	6	10	9	8	8	12	11	10	12	8	14	11	10	11	1686451100	1676770400	1544711600	1734100200	1433949200	1854565000	1369723300	1420488000	1291300400
sp|P35658|NU214_HUMAN	P35658	NU214_HUMAN	NUP214	2090	Homo sapiens	1:Experimental evidence at protein level	Nuclear pore complex protein Nup214	1	0.999	21	54	54	54	11	3	4	4	2	8	8	9	5	11	3	4	4	2	8	8	9	5	11	3	4	4	2	8	8	9	5	319401700	146822130	186222540	144830540	99386060	254276210	211745800	236563500	180915140
sp|P35659|DEK_HUMAN	P35659	DEK_HUMAN	DEK	375	Homo sapiens	1:Experimental evidence at protein level	Protein DEK	1	0.999	8	61	61	61	6	5	4	9	10	8	6	6	7	6	5	4	9	10	8	6	6	7	6	5	4	9	10	8	6	6	7	461130980	501195680	587374340	604755300	713794560	618836500	494344600	319414850	507320740
sp|P35813|PPM1A_HUMAN	P35813	PPM1A_HUMAN	PPM1A	382	Homo sapiens	1:Experimental evidence at protein level	Protein phosphatase 1A	0.9985	0.9984	3	8	1	8	2	1	1	1	1	1	0	0	1	1	0	0	0	0	0	0	0	0	2	1	1	1	1	1	0	0	1	129254320	161630110	0	33846676	0	51660896	0	0	101024840
sp|P35908|K22E_HUMAN	P35908	K22E_HUMAN	KRT2	639	Homo sapiens	1:Experimental evidence at protein level	Keratin, type II cytoskeletal 2 epidermal	1	0.999	53	442	339	477	36	69	34	53	48	54	66	50	32	25	55	24	39	37	44	52	39	24	40	74	36	58	51	61	69	53	35	4174791700	36569006000	3046906400	15151572000	10681704000	19451152000	22325096000	9010195000	4350078000
sp|P35914|HMGCL_HUMAN	P35914	HMGCL_HUMAN	HMGCL	325	Homo sapiens	1:Experimental evidence at protein level	Hydroxymethylglutaryl-CoA lyase, mitochondrial	1	0.9989	4	10	6	10	3	2	1	0	0	0	3	1	0	2	1	0	0	0	0	2	1	0	3	2	1	0	0	0	3	1	0	111845150	114773010	77058650	0	0	0	101811700	0	0
sp|P35998|PRS7_HUMAN	P35998	PRS7_HUMAN	PSMC2	433	Homo sapiens	1:Experimental evidence at protein level	26S proteasome regulatory subunit 7	1	0.999	25	119	118	119	19	14	12	12	12	11	11	13	15	19	14	12	11	12	11	11	13	15	19	14	12	12	12	11	11	13	15	757943040	718827100	699443600	654140350	705680800	438145020	379593660	713562800	628487000
sp|P36405|ARL3_HUMAN	P36405	ARL3_HUMAN	ARL3	182	Homo sapiens	1:Experimental evidence at protein level	ADP-ribosylation factor-like protein 3	0.9987	0.9987	2	8	8	8	1	2	0	3	1	1	0	0	0	1	2	0	3	1	1	0	0	0	1	2	0	3	1	1	0	0	0	78932130	68001700	0	79694770	52513000	43532540	0	0	0
sp|P36542|ATPG_HUMAN	P36542	ATPG_HUMAN	ATP5F1C	298	Homo sapiens	1:Experimental evidence at protein level	ATP synthase subunit gamma, mitochondrial	1	0.999	7	29	29	29	6	5	4	2	3	1	2	2	4	6	5	4	2	3	1	2	2	4	6	5	4	2	3	1	2	2	4	225744960	295569340	194337550	91440824	148565680	16255195	9289952	132716680	43728900
sp|P36543|VATE1_HUMAN	P36543	VATE1_HUMAN	ATP6V1E1	226	Homo sapiens	1:Experimental evidence at protein level	V-type proton ATPase subunit E 1	1	0.999	4	8	6	8	2	3	0	0	0	0	1	2	0	1	2	0	0	0	0	1	2	0	2	3	0	0	0	0	1	2	0	84861780	61068760	0	0	0	0	22182074	61113956	0
sp|P36551|HEM6_HUMAN	P36551	HEM6_HUMAN	CPOX	454	Homo sapiens	1:Experimental evidence at protein level	Oxygen-dependent coproporphyrinogen-III oxidase, mitochondrial	1	0.999	17	110	110	110	16	18	16	6	8	7	15	12	12	16	18	16	6	8	7	15	12	12	16	18	16	6	8	7	15	12	12	1307332500	1200494000	1228388400	446481920	390926700	866706560	1169225000	1203416200	996002300
sp|P36578|RL4_HUMAN	P36578	RL4_HUMAN	RPL4	427	Homo sapiens	1:Experimental evidence at protein level	60S ribosomal protein L4	1	0.999	36	403	403	403	36	41	46	47	52	44	49	45	43	36	41	46	47	52	44	49	45	43	36	41	46	47	52	44	49	45	43	13657944000	13337396000	14924965000	21144902000	18991570000	16740523000	13801121000	16304515000	16532919000
sp|P36776|LONM_HUMAN	P36776	LONM_HUMAN	LONP1	959	Homo sapiens	1:Experimental evidence at protein level	Lon protease homolog, mitochondrial	1	0.999	46	284	284	284	50	41	48	15	12	10	37	38	33	50	41	48	15	12	10	37	38	33	50	41	48	15	12	10	37	38	33	7365498000	5398793000	6941006300	842655400	714719200	382309300	4661891000	4188965600	3737034800
sp|P36871|PGM1_HUMAN	P36871	PGM1_HUMAN	PGM1	562	Homo sapiens	1:Experimental evidence at protein level	Phosphoglucomutase-1	1	0.9949	5	9	9	9	2	1	3	0	0	0	1	1	1	2	1	3	0	0	0	1	1	1	2	1	3	0	0	0	1	1	1	16655907	0	29331762	0	0	0	44043484	33738548	48248620
sp|P36873|PP1G_HUMAN	P36873	PP1G_HUMAN	PPP1CC	323	Homo sapiens	1:Experimental evidence at protein level	Serine/threonine-protein phosphatase PP1-gamma catalytic subunit	1	0.999	17	18	18	197	2	2	2	2	2	2	2	2	2	2	2	2	2	2	2	2	2	2	21	20	18	24	22	22	22	25	23	161942940	124100570	194986450	318845150	311942240	274069950	236111230	175645490	233571400
sp|P36915|GNL1_HUMAN	P36915	GNL1_HUMAN	GNL1	607	Homo sapiens	1:Experimental evidence at protein level	Guanine nucleotide-binding protein-like 1	1	0.9989	6	12	12	12	4	1	1	1	1	1	2	0	1	4	1	1	1	1	1	2	0	1	4	1	1	1	1	1	2	0	1	66800336	25449476	19778058	0	8241291	0	62838124	0	0
sp|P36957|ODO2_HUMAN	P36957	ODO2_HUMAN	DLST	453	Homo sapiens	1:Experimental evidence at protein level	Dihydrolipoyllysine-residue succinyltransferase component of 2-oxoglutarate dehydrogenase complex, mitochondrial	1	0.999	16	107	107	107	18	17	13	5	6	10	14	11	13	18	17	13	5	6	10	14	11	13	18	17	13	5	6	10	14	11	13	3166957800	2855961600	2282109400	382789060	423284640	708471230	1285968900	950410000	1133857500
sp|P36969|GPX4_HUMAN	P36969	GPX4_HUMAN	GPX4	197	Homo sapiens	1:Experimental evidence at protein level	Phospholipid hydroperoxide glutathione peroxidase	0.6555	0.9867	1	2	2	2	0	1	0	0	0	0	0	0	1	0	1	0	0	0	0	0	0	1	0	1	0	0	0	0	0	0	1	0	0	0	0	0	0	0	0	0
sp|P37108|SRP14_HUMAN	P37108	SRP14_HUMAN	SRP14	136	Homo sapiens	1:Experimental evidence at protein level	Signal recognition particle 14 kDa protein	1	0.999	4	15	15	15	2	2	1	2	3	2	1	1	1	2	2	1	2	3	2	1	1	1	2	2	1	2	3	2	1	1	1	35458080	50130736	27483166	158677580	121554000	55742652	14756343	10773817	116838900
sp|P37173|TGFR2_HUMAN	P37173	TGFR2_HUMAN	TGFBR2	567	Homo sapiens	1:Experimental evidence at protein level	TGF-beta receptor type-2	0.9753	0.9968	1	2	2	2	0	0	0	0	0	0	1	1	0	0	0	0	0	0	0	1	1	0	0	0	0	0	0	0	1	1	0	0	0	0	0	0	0	35160050	24211114	0
sp|P37198|NUP62_HUMAN	P37198	NUP62_HUMAN	NUP62	522	Homo sapiens	1:Experimental evidence at protein level	Nuclear pore glycoprotein p62	0.9999	0.9989	4	11	11	11	1	1	1	0	1	0	2	4	1	1	1	1	0	1	0	2	4	1	1	1	1	0	1	0	2	4	1	0	16634117	11486572	0	0	0	90494580	89813700	14536163
sp|P37235|HPCL1_HUMAN	P37235	HPCL1_HUMAN	HPCAL1	193	Homo sapiens	1:Experimental evidence at protein level	Hippocalcin-like protein 1	1	0.999	7	22	8	22	4	1	5	2	1	3	3	2	1	0	0	1	1	1	1	1	2	1	4	1	5	2	1	3	3	2	1	99121280	46906740	202654670	94364380	57059868	76992104	146555950	171275280	0
sp|P37268|FDFT_HUMAN	P37268	FDFT_HUMAN	FDFT1	417	Homo sapiens	1:Experimental evidence at protein level	Squalene synthase	0.9994	0.999	2	3	3	3	0	0	1	0	1	0	0	1	0	0	0	1	0	1	0	0	1	0	0	0	1	0	1	0	0	1	0	0	0	26803330	0	0	0	0	0	0
sp|P37802|TAGL2_HUMAN	P37802	TAGL2_HUMAN	TAGLN2	199	Homo sapiens	1:Experimental evidence at protein level	Transgelin-2	1	0.999	16	135	125	135	17	18	19	10	12	13	15	15	16	16	17	18	9	11	11	14	14	15	17	18	19	10	12	13	15	15	16	1575883800	1794427100	1830628000	1624459400	2142134300	1990121500	1723056800	2083333200	2391830800
sp|P37837|TALDO_HUMAN	P37837	TALDO_HUMAN	TALDO1	337	Homo sapiens	1:Experimental evidence at protein level	Transaldolase	1	0.999	14	50	50	50	13	7	6	2	3	3	1	7	8	13	7	6	2	3	3	1	7	8	13	7	6	2	3	3	1	7	8	1018011260	896938600	783744450	0	33903430	28117870	62470670	169069660	282121900
sp|P38117|ETFB_HUMAN	P38117	ETFB_HUMAN	ETFB	255	Homo sapiens	1:Experimental evidence at protein level	Electron transfer flavoprotein subunit beta	1	0.9989	3	6	6	6	1	0	2	0	1	0	0	1	1	1	0	2	0	1	0	0	1	1	1	0	2	0	1	0	0	1	1	38312532	0	59712524	0	37426184	0	0	18453320	0
sp|P38159|RBMX_HUMAN	P38159	RBMX_HUMAN	RBMX	391	Homo sapiens	1:Experimental evidence at protein level	RNA-binding motif protein, X chromosome	1	0.999	21	95	32	95	25	16	10	3	7	11	8	6	9	9	6	5	1	0	3	3	2	3	25	16	10	3	7	11	8	6	9	1092367400	918257340	374446200	188838190	211038080	452735870	320637200	130055160	272127970
sp|P38606|VATA_HUMAN	P38606	VATA_HUMAN	ATP6V1A	617	Homo sapiens	1:Experimental evidence at protein level	V-type proton ATPase catalytic subunit A	1	0.999	33	240	240	240	36	33	33	18	23	13	27	29	28	36	33	33	18	23	13	27	29	28	36	33	33	18	23	13	27	29	28	3524466200	3277866500	3387087400	1325533700	1894718300	1180999600	2836209700	2509341400	2636261000
sp|P38646|GRP75_HUMAN	P38646	GRP75_HUMAN	HSPA9	679	Homo sapiens	1:Experimental evidence at protein level	Stress-70 protein, mitochondrial	1	0.999	53	604	598	604	93	88	91	44	46	47	63	67	65	92	87	91	43	45	46	63	67	64	93	88	91	44	46	47	63	67	65	22875664000	20563986000	20184967000	5833777000	6253839000	5916991500	12787873000	11627764000	13410207000
sp|P38919|IF4A3_HUMAN	P38919	IF4A3_HUMAN	EIF4A3	411	Homo sapiens	1:Experimental evidence at protein level	Eukaryotic initiation factor 4A-III	1	0.999	18	91	91	141	11	10	10	10	11	11	8	10	10	11	10	10	10	11	11	8	10	10	17	16	16	15	16	17	13	16	15	636543740	899662200	712968800	902376260	1095045600	915341400	646630100	956997900	944400700
sp|P39019|RS19_HUMAN	P39019	RS19_HUMAN	RPS19	145	Homo sapiens	1:Experimental evidence at protein level	40S ribosomal protein S19	1	0.999	18	155	155	155	19	14	15	18	18	19	18	18	16	19	14	15	18	18	19	18	18	16	19	14	15	18	18	19	18	18	16	1679441300	1443733200	1948681200	3363760000	3047787800	5051025400	2171461600	2402759700	2288433000
sp|P39023|RL3_HUMAN	P39023	RL3_HUMAN	RPL3	403	Homo sapiens	1:Experimental evidence at protein level	60S ribosomal protein L3	1	0.999	34	311	283	311	37	36	41	33	35	33	32	33	31	33	32	38	30	32	30	30	30	28	37	36	41	33	35	33	32	33	31	5342446600	5266844000	4855881700	4724316700	5469800400	4901248000	4490397000	5474424300	5153088500
sp|P39656|OST48_HUMAN	P39656	OST48_HUMAN	DDOST	456	Homo sapiens	1:Experimental evidence at protein level	Dolichyl-diphosphooligosaccharide--protein glycosyltransferase 48 kDa subunit	1	0.999	8	57	57	57	9	7	8	6	4	3	6	7	7	9	7	8	6	4	3	6	7	7	9	7	8	6	4	3	6	7	7	567919300	547506700	576140540	285426430	285951200	203291700	602095700	706815700	563824830
sp|P39748|FEN1_HUMAN	P39748	FEN1_HUMAN	FEN1	380	Homo sapiens	1:Experimental evidence at protein level	Flap endonuclease 1	1	0.999	16	101	101	101	14	11	11	9	11	8	11	14	12	14	11	11	9	11	8	11	14	12	14	11	11	9	11	8	11	14	12	1128692500	880598300	1015701000	952042750	1020510700	727073100	706915900	923194000	863713100
sp|P40123|CAP2_HUMAN	P40123	CAP2_HUMAN	CAP2	477	Homo sapiens	1:Experimental evidence at protein level	Adenylyl cyclase-associated protein 2	0.9997	0.9958	4	3	3	6	1	0	1	0	0	0	0	0	1	1	0	1	0	0	0	0	0	1	1	0	2	1	1	0	0	0	1	21226312	0	0	0	0	0	0	0	3.34853e+06
sp|P40189|IL6RB_HUMAN	P40189	IL6RB_HUMAN	IL6ST	918	Homo sapiens	1:Experimental evidence at protein level	Interleukin-6 receptor subunit beta	0.9769	0.997	1	1	1	1	1	0	0	0	0	0	0	0	0	1	0	0	0	0	0	0	0	0	1	0	0	0	0	0	0	0	0	27386694	0	0	0	0	0	0	0	0
sp|P40222|TXLNA_HUMAN	P40222	TXLNA_HUMAN	TXLNA	546	Homo sapiens	1:Experimental evidence at protein level	Alpha-taxilin	1	0.999	21	90	83	90	12	14	11	10	9	7	11	7	9	10	12	11	9	8	6	11	7	9	12	14	11	10	9	7	11	7	9	519599940	438180160	425731800	394229440	417512200	439258270	483064770	256082180	261705400
sp|P40227|TCPZ_HUMAN	P40227	TCPZ_HUMAN	CCT6A	531	Homo sapiens	1:Experimental evidence at protein level	T-complex protein 1 subunit zeta	1	0.999	28	254	207	254	34	31	30	25	28	24	28	27	27	28	27	26	19	23	19	24	21	20	34	31	30	25	28	24	28	27	27	5042643000	4369188000	4199873800	3584194600	3620866600	3431001300	3301692000	3891316000	3766392300
sp|P40261|NNMT_HUMAN	P40261	NNMT_HUMAN	NNMT	264	Homo sapiens	1:Experimental evidence at protein level	Nicotinamide N-methyltransferase	0.994	0.9976	2	4	4	4	0	0	0	0	1	1	0	0	2	0	0	0	0	1	1	0	0	2	0	0	0	0	1	1	0	0	2	0	0	0	0	0	7361750	0	0	6687318
sp|P40429|RL13A_HUMAN	P40429	RL13A_HUMAN	RPL13A	203	Homo sapiens	1:Experimental evidence at protein level	60S ribosomal protein L13a	1	0.999	27	426	217	426	42	36	39	54	57	57	44	47	50	20	19	21	28	30	29	24	23	23	42	36	39	54	57	57	44	47	50	24807200000	26676636000	28967465000	46296703000	71172260000	97064010000	43662602000	50099565000	42673623000
sp|P40616|ARL1_HUMAN	P40616	ARL1_HUMAN	ARL1	181	Homo sapiens	1:Experimental evidence at protein level	ADP-ribosylation factor-like protein 1	0.7183	0.99	1	5	5	5	0	1	1	0	0	1	1	1	0	0	1	1	0	0	1	1	1	0	0	1	1	0	0	1	1	1	0	0	118975910	156143660	0	0	153037520	197932940	224836370	0
sp|P40763|STAT3_HUMAN	P40763	STAT3_HUMAN	STAT3	770	Homo sapiens	1:Experimental evidence at protein level	Signal transducer and activator of transcription 3	1	0.999	22	69	69	69	10	7	8	6	8	7	9	7	7	10	7	8	6	8	7	9	7	7	10	7	8	6	8	7	9	7	7	406696220	292105470	411740580	344157760	578626700	489148960	603336770	484225380	479146780
sp|P40818|UBP8_HUMAN	P40818	UBP8_HUMAN	USP8	1118	Homo sapiens	1:Experimental evidence at protein level	Ubiquitin carboxyl-terminal hydrolase 8	1	0.9986	7	8	8	8	0	0	1	2	1	4	0	0	0	0	0	1	2	1	4	0	0	0	0	0	1	2	1	4	0	0	0	0	0	13912195	23103694	0	61581136	0	0	0
sp|P40925|MDHC_HUMAN	P40925	MDHC_HUMAN	MDH1	334	Homo sapiens	1:Experimental evidence at protein level	Malate dehydrogenase, cytoplasmic	1	0.999	7	23	23	23	4	4	1	1	3	2	1	3	4	4	4	1	1	3	2	1	3	4	4	4	1	1	3	2	1	3	4	138444770	154226200	25878910	37342364	77812060	36919708	53930440	131726904	149806910
sp|P40926|MDHM_HUMAN	P40926	MDHM_HUMAN	MDH2	338	Homo sapiens	1:Experimental evidence at protein level	Malate dehydrogenase, mitochondrial	1	0.999	20	202	202	202	25	25	27	18	19	25	21	20	22	25	25	27	18	19	25	21	20	22	25	25	27	18	19	25	21	20	22	6428692000	6498574300	5893666300	2387432200	2675433700	2747548200	3792216600	3384147200	4433641500
sp|P40937|RFC5_HUMAN	P40937	RFC5_HUMAN	RFC5	340	Homo sapiens	1:Experimental evidence at protein level	Replication factor C subunit 5	0.9995	0.9973	2	3	3	3	2	0	1	0	0	0	0	0	0	2	0	1	0	0	0	0	0	0	2	0	1	0	0	0	0	0	0	36023636	0	33321674	0	0	0	0	0	0
sp|P40938|RFC3_HUMAN	P40938	RFC3_HUMAN	RFC3	356	Homo sapiens	1:Experimental evidence at protein level	Replication factor C subunit 3	1	0.999	12	64	64	64	8	7	4	9	9	9	7	4	7	8	7	4	9	9	9	7	4	7	8	7	4	9	9	9	7	4	7	150465490	354109900	114045460	598565250	409447420	457631940	212306560	231725520	301219260
sp|P40939|ECHA_HUMAN	P40939	ECHA_HUMAN	HADHA	763	Homo sapiens	1:Experimental evidence at protein level	Trifunctional enzyme subunit alpha, mitochondrial	1	0.999	35	263	263	263	34	33	34	23	27	22	28	31	31	34	33	34	23	27	22	28	31	31	34	33	34	23	27	22	28	31	31	4303300000	4559801000	3604144400	2110356900	2449621500	2007454200	2703207700	2402197800	2900635600
sp|P41091|IF2G_HUMAN	P41091	IF2G_HUMAN	EIF2S3	472	Homo sapiens	1:Experimental evidence at protein level	Eukaryotic translation initiation factor 2 subunit 3	1	0.999	24	201	51	201	22	20	21	19	24	23	25	24	23	5	5	6	5	6	7	6	6	5	22	20	21	19	24	23	25	24	23	2234850000	2276920000	2209951000	2179691500	2431312400	2589394400	2400860000	2462118000	2234331600
sp|P41212|ETV6_HUMAN	P41212	ETV6_HUMAN	ETV6	452	Homo sapiens	1:Experimental evidence at protein level	Transcription factor ETV6	0.9086	0.9974	1	1	1	1	1	0	0	0	0	0	0	0	0	1	0	0	0	0	0	0	0	0	1	0	0	0	0	0	0	0	0	32309670	0	0	0	0	0	0	0	0
sp|P41223|BUD31_HUMAN	P41223	BUD31_HUMAN	BUD31	144	Homo sapiens	1:Experimental evidence at protein level	Protein BUD31 homolog	1	0.9989	6	22	22	22	4	2	1	2	2	3	4	3	1	4	2	1	2	2	3	4	3	1	4	2	1	2	2	3	4	3	1	72977660	17410212	32506118	42409190	38552064	42761452	50170016	29027624	9633420
sp|P41226|UBA7_HUMAN	P41226	UBA7_HUMAN	UBA7	1012	Homo sapiens	1:Experimental evidence at protein level	Ubiquitin-like modifier-activating enzyme 7	0.6516	0.9864	1	4	4	4	1	1	1	0	0	1	0	0	0	1	1	1	0	0	1	0	0	0	1	1	1	0	0	1	0	0	0	11596130	14122091	12169565	0	0	16308736	0	0	0
sp|P41229|KDM5C_HUMAN	P41229	KDM5C_HUMAN	KDM5C	1560	Homo sapiens	1:Experimental evidence at protein level	Lysine-specific demethylase 5C	0.9997	0.9988	2	4	2	4	1	0	1	0	1	0	1	0	0	1	0	1	0	0	0	0	0	0	1	0	1	0	1	0	1	0	0	0	0	0	0	0	0	0	0	0
sp|P41240|CSK_HUMAN	P41240	CSK_HUMAN	CSK	450	Homo sapiens	1:Experimental evidence at protein level	Tyrosine-protein kinase CSK	1	0.999	15	73	57	73	6	11	7	8	9	8	5	10	9	4	9	6	7	7	7	3	8	6	6	11	7	8	9	8	5	10	9	280701700	422952260	550243100	487097340	638415000	864518460	854324400	441357660	8558079500
sp|P41250|GARS_HUMAN	P41250	GARS_HUMAN	GARS1	739	Homo sapiens	1:Experimental evidence at protein level	Glycine--tRNA ligase	1	0.999	19	77	77	77	12	11	4	9	8	6	7	10	10	12	11	4	9	8	6	7	10	10	12	11	4	9	8	6	7	10	10	448886980	388159070	229997000	505590980	315442980	160675170	195766860	315086800	344252400
sp|P41252|SYIC_HUMAN	P41252	SYIC_HUMAN	IARS1	1262	Homo sapiens	1:Experimental evidence at protein level	Isoleucine--tRNA ligase, cytoplasmic	1	0.999	59	401	401	401	51	44	48	41	43	39	52	43	40	51	44	48	41	43	39	52	43	40	51	44	48	41	43	39	52	43	40	5106656000	4599320600	4617818600	5503803400	5294603000	4978964500	5776614000	5460668000	4866499600
sp|P41743|KPCI_HUMAN	P41743	KPCI_HUMAN	PRKCI	596	Homo sapiens	1:Experimental evidence at protein level	Protein kinase C iota type	1	0.999	5	13	13	13	2	2	1	2	3	0	0	1	2	2	2	1	2	3	0	0	1	2	2	2	1	2	3	0	0	1	2	34800372	43595104	13215197	58288420	81321176	0	0	54147060	274509660
sp|P42126|ECI1_HUMAN	P42126	ECI1_HUMAN	ECI1	302	Homo sapiens	1:Experimental evidence at protein level	Enoyl-CoA delta isomerase 1, mitochondrial	1	0.999	4	7	7	7	2	0	1	1	1	0	1	1	0	2	0	1	1	1	0	1	1	0	2	0	1	1	1	0	1	1	0	99508670	0	0	136883650	149443500	0	0	63726068	0
sp|P42166|LAP2A_HUMAN	P42166	LAP2A_HUMAN	TMPO	694	Homo sapiens	1:Experimental evidence at protein level	Lamina-associated polypeptide 2, isoform alpha	1	0.999	28	151	89	151	15	14	19	18	17	15	16	17	20	10	9	13	10	10	7	8	10	12	15	14	19	18	17	15	16	17	20	1504336000	1241657300	1586358000	1180281100	1055055100	887542600	803286460	1124492900	986501760
sp|P42167|LAP2B_HUMAN	P42167	LAP2B_HUMAN	TMPO	454	Homo sapiens	1:Experimental evidence at protein level	Lamina-associated polypeptide 2, isoforms beta/gamma	1	0.999	15	40	40	102	5	5	2	5	4	3	5	5	6	5	5	2	5	4	3	5	5	6	10	10	8	13	11	11	13	12	14	169560910	178925550	35686560	153577580	202348110	189836290	190556740	238618540	240450830
sp|P42224|STAT1_HUMAN	P42224	STAT1_HUMAN	STAT1	750	Homo sapiens	1:Experimental evidence at protein level	Signal transducer and activator of transcription 1-alpha/beta	1	0.999	32	208	208	208	22	25	26	18	25	22	24	21	25	22	25	26	18	25	22	24	21	25	22	25	26	18	25	22	24	21	25	2070504400	1901149300	2148452400	1776215700	2227751700	1792133000	1676438300	1787164200	2040851500
sp|P42226|STAT6_HUMAN	P42226	STAT6_HUMAN	STAT6	847	Homo sapiens	1:Experimental evidence at protein level	Signal transducer and activator of transcription 6	1	0.999	12	42	42	42	9	9	1	4	4	2	5	4	4	9	9	1	4	4	2	5	4	4	9	9	1	4	4	2	5	4	4	169662940	261341440	80380990	190692000	190192000	72373784	199003230	132458550	97629500
sp|P42285|MTREX_HUMAN	P42285	MTREX_HUMAN	MTREX	1042	Homo sapiens	1:Experimental evidence at protein level	Exosome RNA helicase MTR4	1	0.999	27	132	132	132	15	18	19	17	15	12	14	10	12	15	18	19	17	15	12	14	10	12	15	18	19	17	15	12	14	10	12	750145660	968256450	949111400	829667300	838298400	579947100	687768900	585056450	519097200
sp|P42345|MTOR_HUMAN	P42345	MTOR_HUMAN	MTOR	2549	Homo sapiens	1:Experimental evidence at protein level	Serine/threonine-protein kinase mTOR	1	0.999	14	31	31	31	5	2	2	2	4	2	3	5	6	5	2	2	2	4	2	3	5	6	5	2	2	2	4	2	3	5	6	69857540	19026688	41263296	23938768	79198560	13000245	80707600	59314264	39570172
sp|P42356|PI4KA_HUMAN	P42356	PI4KA_HUMAN	PI4KA	2102	Homo sapiens	1:Experimental evidence at protein level	Phosphatidylinositol 4-kinase alpha	1	0.9988	6	7	5	7	0	1	1	1	0	3	1	0	0	0	1	0	1	0	3	0	0	0	0	1	1	1	0	3	1	0	0	0	0	0	18355594	0	77345360	0	0	0
sp|P42566|EPS15_HUMAN	P42566	EPS15_HUMAN	EPS15	896	Homo sapiens	1:Experimental evidence at protein level	Epidermal growth factor receptor substrate 15	1	0.999	5	11	11	11	2	2	0	0	2	1	0	2	2	2	2	0	0	2	1	0	2	2	2	2	0	0	2	1	0	2	2	0	16297282	0	0	81464550	23644512	0	0	57504160
sp|P42574|CASP3_HUMAN	P42574	CASP3_HUMAN	CASP3	277	Homo sapiens	1:Experimental evidence at protein level	Caspase-3	1	0.999	3	15	12	15	2	2	1	1	1	2	3	2	1	1	1	1	1	1	2	2	2	1	2	2	1	1	1	2	3	2	1	62061030	66597970	14935939	27047964	34923660	52258796	90801240	69263030	46191410
sp|P42677|RS27_HUMAN	P42677	RS27_HUMAN	RPS27	84	Homo sapiens	1:Experimental evidence at protein level	40S ribosomal protein S27	1	0.999	5	59	39	59	8	6	7	6	7	5	7	7	6	6	4	4	4	5	3	5	4	4	8	6	7	6	7	5	7	7	6	1293399900	1282216700	1407941100	895792400	1058222900	860983740	943681100	1441589500	1797921000
sp|P42694|HELZ_HUMAN	P42694	HELZ_HUMAN	HELZ	1942	Homo sapiens	1:Experimental evidence at protein level	Probable helicase with zinc finger domain	0.9919	0.993	2	2	2	2	0	0	0	0	0	0	1	1	0	0	0	0	0	0	0	1	1	0	0	0	0	0	0	0	1	1	0	0	0	0	0	0	0	25854464	0	0
sp|P42695|CNDD3_HUMAN	P42695	CNDD3_HUMAN	NCAPD3	1498	Homo sapiens	1:Experimental evidence at protein level	Condensin-2 complex subunit D3	0.9516	0.987	3	3	3	3	1	0	1	0	0	0	0	1	0	1	0	1	0	0	0	0	1	0	1	0	1	0	0	0	0	1	0	0	0	0	0	0	0	0	0	0
sp|P42696|RBM34_HUMAN	P42696	RBM34_HUMAN	RBM34	430	Homo sapiens	1:Experimental evidence at protein level	RNA-binding protein 34	0.9007	0.9972	1	1	1	1	0	0	1	0	0	0	0	0	0	0	0	1	0	0	0	0	0	0	0	0	1	0	0	0	0	0	0	0	0	0	0	0	0	0	0	0
sp|P42704|LPPRC_HUMAN	P42704	LPPRC_HUMAN	LRPPRC	1394	Homo sapiens	1:Experimental evidence at protein level	Leucine-rich PPR motif-containing protein, mitochondrial	1	0.999	97	870	866	870	125	114	124	72	71	62	107	99	96	125	114	123	71	71	62	106	98	96	125	114	124	72	71	62	107	99	96	22831640000	19618304000	23110605000	8228451300	8729271000	8254103000	16556116000	12991627000	12973769000
sp|P42765|THIM_HUMAN	P42765	THIM_HUMAN	ACAA2	397	Homo sapiens	1:Experimental evidence at protein level	3-ketoacyl-CoA thiolase, mitochondrial	1	0.999	9	24	24	24	6	7	5	1	0	1	0	2	2	6	7	5	1	0	1	0	2	2	6	7	5	1	0	1	0	2	2	243803360	300173700	153974290	0	0	46464010	0	66836616	93406170
sp|P42766|RL35_HUMAN	P42766	RL35_HUMAN	RPL35	123	Homo sapiens	1:Experimental evidence at protein level	60S ribosomal protein L35	1	0.999	11	129	129	129	13	13	11	13	13	19	15	15	17	13	13	11	13	13	19	15	15	17	13	13	11	13	13	19	15	15	17	3012243700	3476618800	3592463000	7088431000	6604849000	8407499000	5328946700	4798563300	5131326500
sp|P42858|HD_HUMAN	P42858	HD_HUMAN	HTT	3142	Homo sapiens	1:Experimental evidence at protein level	Huntingtin	0.9983	0.9931	3	3	3	3	0	1	1	0	0	0	0	0	1	0	1	1	0	0	0	0	0	1	0	1	1	0	0	0	0	0	1	0	27016500	44165144	0	0	0	0	0	4877714
sp|P42892|ECE1_HUMAN	P42892	ECE1_HUMAN	ECE1	770	Homo sapiens	1:Experimental evidence at protein level	Endothelin-converting enzyme 1	0.9995	0.9989	3	4	4	4	0	1	1	0	1	0	0	0	1	0	1	1	0	1	0	0	0	1	0	1	1	0	1	0	0	0	1	0	115125390	0	0	0	0	0	0	24700218
sp|P43034|LIS1_HUMAN	P43034	LIS1_HUMAN	PAFAH1B1	410	Homo sapiens	1:Experimental evidence at protein level	Platelet-activating factor acetylhydrolase IB subunit beta	1	0.999	25	148	139	148	21	19	18	11	15	17	16	16	15	20	17	17	10	14	16	15	15	15	21	19	18	11	15	17	16	16	15	1670600700	1499315700	1054374660	806603650	937118200	1190495600	1021890500	1050397630	1040921800
sp|P43155|CACP_HUMAN	P43155	CACP_HUMAN	CRAT	626	Homo sapiens	1:Experimental evidence at protein level	Carnitine O-acetyltransferase	1	0.9988	7	11	11	11	4	4	1	1	0	0	0	1	0	4	4	1	1	0	0	0	1	0	4	4	1	1	0	0	0	1	0	105501430	148642600	50753860	15353531	0	0	0	0	0
sp|P43243|MATR3_HUMAN	P43243	MATR3_HUMAN	MATR3	847	Homo sapiens	1:Experimental evidence at protein level	Matrin-3	1	0.999	45	412	412	412	63	44	44	40	48	44	44	41	44	63	44	44	40	48	44	44	41	44	63	44	44	40	48	44	44	41	44	6962145000	9851517000	5576701000	6199968000	7256425000	7521774600	5592801000	4827108400	5762337000
sp|P43246|MSH2_HUMAN	P43246	MSH2_HUMAN	MSH2	934	Homo sapiens	1:Experimental evidence at protein level	DNA mismatch repair protein Msh2	1	0.999	22	96	96	96	14	10	16	10	10	10	9	8	9	14	10	16	10	10	10	9	8	9	14	10	16	10	10	10	9	8	9	565361800	390293900	706305860	430353380	467955520	243164740	141287980	197500350	222585920
sp|P43304|GPDM_HUMAN	P43304	GPDM_HUMAN	GPD2	727	Homo sapiens	1:Experimental evidence at protein level	Glycerol-3-phosphate dehydrogenase, mitochondrial	1	0.999	48	313	313	313	49	44	41	19	18	21	43	36	42	49	44	41	19	18	21	43	36	42	49	44	41	19	18	21	43	36	42	6437061000	5237511700	5383419400	1528610200	1482974700	1348545500	5031860700	3959922700	4353189400
sp|P43487|RANG_HUMAN	P43487	RANG_HUMAN	RANBP1	201	Homo sapiens	1:Experimental evidence at protein level	Ran-specific GTPase-activating protein	1	0.999	7	29	28	29	6	3	2	1	2	3	3	5	4	6	3	2	1	2	3	3	5	3	6	3	2	1	2	3	3	5	4	268582200	192246050	49794092	395508640	533898800	607065800	254750990	290133950	259148210
sp|P43490|NAMPT_HUMAN	P43490	NAMPT_HUMAN	NAMPT	491	Homo sapiens	1:Experimental evidence at protein level	Nicotinamide phosphoribosyltransferase	1	0.999	12	42	42	42	3	5	7	1	3	6	7	6	4	3	5	7	1	3	6	7	6	4	3	5	7	1	3	6	7	6	4	152098200	259364930	317927330	0	119126110	303310800	316746020	261608320	96234750
sp|P43686|PRS6B_HUMAN	P43686	PRS6B_HUMAN	PSMC4	418	Homo sapiens	1:Experimental evidence at protein level	26S proteasome regulatory subunit 6B	1	0.999	17	56	56	57	8	10	8	3	3	3	9	5	7	8	10	8	3	3	3	9	5	7	8	10	8	4	3	3	9	5	7	354664480	514148260	369038200	132143500	118432350	70108344	237355970	204692420	233744180
sp|P43897|EFTS_HUMAN	P43897	EFTS_HUMAN	TSFM	325	Homo sapiens	1:Experimental evidence at protein level	Elongation factor Ts, mitochondrial	1	0.999	5	12	12	12	3	1	2	0	1	0	1	2	2	3	1	2	0	1	0	1	2	2	3	1	2	0	1	0	1	2	2	38023820	74488480	104807520	0	37186492	0	134067570	79225860	118052010
sp|P45880|VDAC2_HUMAN	P45880	VDAC2_HUMAN	VDAC2	294	Homo sapiens	1:Experimental evidence at protein level	Voltage-dependent anion-selective channel protein 2	1	0.999	18	210	210	210	27	25	21	21	19	18	27	28	24	27	25	21	21	19	18	27	28	24	27	25	21	21	19	18	27	28	24	6838566000	6798825500	6767245000	4669775400	4586301000	4789319700	9420151000	8570838500	8830870000
sp|P45973|CBX5_HUMAN	P45973	CBX5_HUMAN	CBX5	191	Homo sapiens	1:Experimental evidence at protein level	Chromobox protein homolog 5	1	0.999	11	54	52	54	8	8	9	2	9	4	4	4	6	8	8	8	2	9	4	4	4	5	8	8	9	2	9	4	4	4	6	316231580	354415170	352347500	80779550	305718600	199128540	79436890	96029340	167830430
sp|P45974|UBP5_HUMAN	P45974	UBP5_HUMAN	USP5	858	Homo sapiens	1:Experimental evidence at protein level	Ubiquitin carboxyl-terminal hydrolase 5	1	0.999	29	157	157	157	20	17	14	15	19	19	17	18	18	20	17	14	15	19	19	17	18	18	20	17	14	15	19	19	17	18	18	1393420000	842310200	1015613100	1057097340	1027746750	3807284700	1051814100	745894300	1092925400
sp|P45984|MK09_HUMAN	P45984	MK09_HUMAN	MAPK9	424	Homo sapiens	1:Experimental evidence at protein level	Mitogen-activated protein kinase 9	0.9959	0.9947	3	2	1	11	1	0	0	1	0	0	0	0	0	1	0	0	0	0	0	0	0	0	2	1	0	2	1	2	1	1	1	0	0	0	0	0	0	0	0	0
sp|P46013|KI67_HUMAN	P46013	KI67_HUMAN	MKI67	3256	Homo sapiens	1:Experimental evidence at protein level	Proliferation marker protein Ki-67	1	0.999	42	127	127	127	12	6	7	17	20	21	14	12	18	12	6	7	17	20	21	14	12	18	12	6	7	17	20	21	14	12	18	339280400	243866080	166709140	595556860	368044670	879848770	359886400	314627330	375654620
sp|P46020|KPB1_HUMAN	P46020	KPB1_HUMAN	PHKA1	1223	Homo sapiens	1:Experimental evidence at protein level	Phosphorylase b kinase regulatory subunit alpha, skeletal muscle isoform	0.9207	0.9945	3	21	1	21	2	3	2	3	2	2	2	3	2	0	0	0	0	0	0	0	1	0	2	3	2	3	2	2	2	3	2	393500600	401243140	407092770	169659070	199288880	225771420	548874400	385152700	391870530
sp|P46060|RAGP1_HUMAN	P46060	RAGP1_HUMAN	RANGAP1	587	Homo sapiens	1:Experimental evidence at protein level	Ran GTPase-activating protein 1	1	0.999	26	165	165	165	20	18	22	17	19	17	21	16	15	20	18	22	17	19	17	21	16	15	20	18	22	17	19	17	21	16	15	1511281700	1273695500	1650901600	1969527600	1500193300	2241354500	1087095700	1314568200	1386377300
sp|P46063|RECQ1_HUMAN	P46063	RECQ1_HUMAN	RECQL	649	Homo sapiens	1:Experimental evidence at protein level	ATP-dependent DNA helicase Q1	1	0.999	34	273	261	273	26	29	29	34	33	30	31	31	30	25	28	28	33	32	29	29	29	28	26	29	29	34	33	30	31	31	30	2368942000	2773971700	3360887800	4140157400	3935110000	4362845700	3139407000	3130742300	3211291000
sp|P46087|NOP2_HUMAN	P46087	NOP2_HUMAN	NOP2	812	Homo sapiens	1:Experimental evidence at protein level	Probable 28S rRNA (cytosine(4447)-C(5))-methyltransferase	1	0.999	16	64	64	64	8	8	7	6	8	8	9	6	4	8	8	7	6	8	8	9	6	4	8	8	7	6	8	8	9	6	4	206390270	304499870	322480450	220633490	299400030	314996500	225791780	175029380	235610160
sp|P46100|ATRX_HUMAN	P46100	ATRX_HUMAN	ATRX	2492	Homo sapiens	1:Experimental evidence at protein level	Transcriptional regulator ATRX	0.9997	0.9989	2	5	5	5	1	0	0	0	0	0	1	1	2	1	0	0	0	0	0	1	1	2	1	0	0	0	0	0	1	1	2	11381885	0	0	0	0	0	0	7178618	6.71109e+06
sp|P46199|IF2M_HUMAN	P46199	IF2M_HUMAN	MTIF2	727	Homo sapiens	1:Experimental evidence at protein level	Translation initiation factor IF-2, mitochondrial	0.9241	0.9979	1	1	1	1	0	0	1	0	0	0	0	0	0	0	0	1	0	0	0	0	0	0	0	0	1	0	0	0	0	0	0	0	0	0	0	0	0	0	0	0
sp|P46379|BAG6_HUMAN	P46379	BAG6_HUMAN	BAG6	1132	Homo sapiens	1:Experimental evidence at protein level	Large proline-rich protein BAG6	1	0.999	6	17	17	17	5	3	3	0	0	2	1	2	1	5	3	3	0	0	2	1	2	1	5	3	3	0	0	2	1	2	1	201440270	121725760	108472560	0	0	2983958	0	0	0
sp|P46459|NSF_HUMAN	P46459	NSF_HUMAN	NSF	744	Homo sapiens	1:Experimental evidence at protein level	Vesicle-fusing ATPase	1	0.999	19	79	74	79	5	11	6	10	8	8	10	10	11	4	11	5	10	8	8	9	9	10	5	11	6	10	8	8	10	10	11	120081470	402128350	254276770	403205280	281079300	203912420	591330240	616292600	511024000
sp|P46736|BRCC3_HUMAN	P46736	BRCC3_HUMAN	BRCC3	316	Homo sapiens	1:Experimental evidence at protein level	Lys-63-specific deubiquitinase BRCC36	1	0.9989	4	8	8	8	1	1	0	2	0	1	1	2	0	1	1	0	2	0	1	1	2	0	1	1	0	2	0	1	1	2	0	0	18513776	0	73547496	0	152844140	0	0	0
sp|P46776|RL27A_HUMAN	P46776	RL27A_HUMAN	RPL27A	148	Homo sapiens	1:Experimental evidence at protein level	60S ribosomal protein L27a	1	0.999	5	53	53	53	5	5	6	6	7	7	6	5	6	5	5	6	6	7	7	6	5	6	5	5	6	6	7	7	6	5	6	1536542700	1566356200	2086919600	1696492900	2004744600	2375102200	1811246700	2018846000	1666806300
sp|P46777|RL5_HUMAN	P46777	RL5_HUMAN	RPL5	297	Homo sapiens	1:Experimental evidence at protein level	60S ribosomal protein L5	1	0.999	15	99	99	99	10	12	10	9	12	9	9	16	12	10	12	10	9	12	9	9	16	12	10	12	10	9	12	9	9	16	12	482260900	440082370	583460860	561036900	710242700	451745730	565503550	618334500	619596500
sp|P46778|RL21_HUMAN	P46778	RL21_HUMAN	RPL21	160	Homo sapiens	1:Experimental evidence at protein level	60S ribosomal protein L21	1	0.999	9	76	76	76	7	6	9	9	8	9	10	9	9	7	6	9	9	8	9	10	9	9	7	6	9	9	8	9	10	9	9	752065700	2510616600	1058861250	1387537900	1310024700	1591314600	1242531100	1160022300	1377499900
sp|P46779|RL28_HUMAN	P46779	RL28_HUMAN	RPL28	137	Homo sapiens	1:Experimental evidence at protein level	60S ribosomal protein L28	1	0.999	18	215	215	215	22	20	22	27	24	27	24	23	26	22	20	22	27	24	27	24	23	26	22	20	22	27	24	27	24	23	26	5951699000	7300972500	8015386000	10478351000	11976788000	23420045000	13397961000	10649324000	14636689000
sp|P46781|RS9_HUMAN	P46781	RS9_HUMAN	RPS9	194	Homo sapiens	1:Experimental evidence at protein level	40S ribosomal protein S9	1	0.999	22	202	202	202	22	23	21	23	22	28	21	22	20	22	23	21	23	22	28	21	22	20	22	23	21	23	22	28	21	22	20	6299520000	6511160000	7569712600	11080148000	14417266000	21352710000	9067230000	9705626000	10510310000
sp|P46782|RS5_HUMAN	P46782	RS5_HUMAN	RPS5	204	Homo sapiens	1:Experimental evidence at protein level	40S ribosomal protein S5	1	0.999	14	125	125	125	15	15	14	14	14	17	13	10	13	15	15	14	14	14	17	13	10	13	15	15	14	14	14	17	13	10	13	1367176700	1339948000	1608686200	2571346700	2357937200	1994542700	1224527900	1245721700	1996400400
sp|P46783|RS10_HUMAN	P46783	RS10_HUMAN	RPS10	165	Homo sapiens	1:Experimental evidence at protein level	40S ribosomal protein S10	1	0.999	8	50	31	50	7	6	6	3	6	7	5	5	5	6	5	4	1	3	4	3	2	3	7	6	6	3	6	7	5	5	5	485214700	458438500	627018800	332913950	600177300	661363300	554016450	461705570	518104700
sp|P46821|MAP1B_HUMAN	P46821	MAP1B_HUMAN	MAP1B	2468	Homo sapiens	1:Experimental evidence at protein level	Microtubule-associated protein 1B	1	0.999	62	321	313	321	51	43	33	29	36	33	29	31	36	50	42	32	27	34	32	29	31	36	51	43	33	29	36	33	29	31	36	3204363000	2438824200	2366060800	1748661600	1793539100	1917913700	1897390700	2280168400	2458117400
sp|P46926|GNPI1_HUMAN	P46926	GNPI1_HUMAN	GNPDA1	289	Homo sapiens	1:Experimental evidence at protein level	Glucosamine-6-phosphate isomerase 1	1	0.999	6	8	6	8	3	2	1	0	0	0	0	2	0	2	2	0	0	0	0	0	2	0	3	2	1	0	0	0	0	2	0	55098228	57282148	57698540	0	0	0	0	56852892	0
sp|P46934|NEDD4_HUMAN	P46934	NEDD4_HUMAN	NEDD4	1319	Homo sapiens	1:Experimental evidence at protein level	E3 ubiquitin-protein ligase NEDD4	1	0.9962	5	11	1	11	2	2	2	0	2	0	1	1	1	0	0	0	0	1	0	0	0	0	2	2	2	0	2	0	1	1	1	37864800	55259812	42354510	0	9772626	0	5125177	6426686	63166376
sp|P46939|UTRN_HUMAN	P46939	UTRN_HUMAN	UTRN	3433	Homo sapiens	1:Experimental evidence at protein level	Utrophin	1	0.999	56	156	148	156	18	12	13	18	17	18	24	18	18	17	11	13	16	16	17	23	17	18	18	12	13	18	17	18	24	18	18	206117490	1281640100	196946770	411455970	435398300	563728900	537294900	477101380	426174700
sp|P46940|IQGA1_HUMAN	P46940	IQGA1_HUMAN	IQGAP1	1657	Homo sapiens	1:Experimental evidence at protein level	Ras GTPase-activating-like protein IQGAP1	1	0.999	97	849	806	849	108	93	106	84	85	80	96	101	96	104	87	101	80	80	74	92	97	91	108	93	106	84	85	80	96	101	96	19228035000	17241180000	19123827000	15729322000	15220261000	14189016000	18062447000	19358894000	18285558000
sp|P46977|STT3A_HUMAN	P46977	STT3A_HUMAN	STT3A	705	Homo sapiens	1:Experimental evidence at protein level	Dolichyl-diphosphooligosaccharide--protein glycosyltransferase subunit STT3A	1	0.999	17	115	108	115	12	16	10	11	16	15	11	11	13	11	15	9	10	15	14	10	11	13	12	16	10	11	16	15	11	11	13	1050899650	1656980200	1266302500	1323533800	1641682400	1616903600	1423023200	1126029200	1175742600
sp|P47755|CAZA2_HUMAN	P47755	CAZA2_HUMAN	CAPZA2	286	Homo sapiens	1:Experimental evidence at protein level	F-actin-capping protein subunit alpha-2	1	0.999	10	37	37	59	4	4	5	4	4	4	5	3	4	4	4	5	4	4	4	5	3	4	6	6	8	6	7	6	8	5	7	233378430	220319200	299760900	321040960	239353090	308683460	159052380	55177640	175764050
sp|P47756|CAPZB_HUMAN	P47756	CAPZB_HUMAN	CAPZB	272	Homo sapiens	1:Experimental evidence at protein level	F-actin-capping protein subunit beta	1	0.999	21	198	198	198	22	27	26	21	25	24	17	20	16	22	27	26	21	25	24	17	20	16	22	27	26	21	25	24	17	20	16	3215090400	3958462500	3693281500	2834047000	3409473300	3307685600	1997407000	3181215000	2155831600
sp|P47895|AL1A3_HUMAN	P47895	AL1A3_HUMAN	ALDH1A3	512	Homo sapiens	1:Experimental evidence at protein level	Aldehyde dehydrogenase family 1 member A3	1	0.999	25	153	138	153	19	14	19	17	17	16	18	17	16	17	12	16	16	16	13	18	14	16	19	14	19	17	17	16	18	17	16	910872960	542703740	1028775940	1237806100	1203555100	1056615740	1015184000	1141702000	1134844800
sp|P47897|SYQ_HUMAN	P47897	SYQ_HUMAN	QARS1	775	Homo sapiens	1:Experimental evidence at protein level	Glutamine--tRNA ligase	1	0.999	47	370	370	371	40	40	42	46	42	44	40	40	36	40	40	42	46	42	44	40	40	36	40	40	42	46	42	44	41	40	36	3486639000	3773670000	3516973300	5036943000	4015364900	4055950000	4268473600	4269543400	3638121700
sp|P47914|RL29_HUMAN	P47914	RL29_HUMAN	RPL29	159	Homo sapiens	1:Experimental evidence at protein level	60S ribosomal protein L29	1	0.999	6	37	37	37	4	4	3	5	6	5	3	3	4	4	4	3	5	6	5	3	3	4	4	4	3	5	6	5	3	3	4	1322356500	1653649800	1449021400	2605217800	2624487700	4125661000	2442146600	2387087600	3401523200
sp|P47985|UCRI_HUMAN	P47985	UCRI_HUMAN	UQCRFS1	274	Homo sapiens	1:Experimental evidence at protein level	Cytochrome b-c1 complex subunit Rieske, mitochondrial	1	0.9987	7	17	2	17	3	7	5	0	0	1	0	0	1	1	0	1	0	0	0	0	0	0	3	7	5	0	0	1	0	0	1	89741690	210949970	259911870	0	0	24808422	0	0	24640190
sp|P48047|ATPO_HUMAN	P48047	ATPO_HUMAN	ATP5PO	213	Homo sapiens	1:Experimental evidence at protein level	ATP synthase subunit O, mitochondrial	1	0.999	11	62	62	62	11	11	8	5	4	5	4	6	8	11	11	8	5	4	5	4	6	8	11	11	8	5	4	5	4	6	8	1503501600	1207436400	920067140	153027140	250946940	311661980	379191070	438963200	589338500
sp|P48059|LIMS1_HUMAN	P48059	LIMS1_HUMAN	LIMS1	325	Homo sapiens	1:Experimental evidence at protein level	LIM and senescent cell antigen-like-containing domain protein 1	1	0.999	22	170	101	170	17	14	11	20	20	25	19	23	21	12	8	6	10	10	14	14	14	13	17	14	11	20	20	25	19	23	21	1458537500	1530896100	1202303700	2629119500	2649288400	3388828000	2209387300	1471204100	2389287700
sp|P48147|PPCE_HUMAN	P48147	PPCE_HUMAN	PREP	710	Homo sapiens	1:Experimental evidence at protein level	Prolyl endopeptidase	1	0.999	9	26	26	26	1	5	1	1	4	1	3	5	5	1	5	1	1	4	1	3	5	5	1	5	1	1	4	1	3	5	5	116740560	125124050	0	130176990	163285860	0	572849540	238777060	4639258000
sp|P48163|MAOX_HUMAN	P48163	MAOX_HUMAN	ME1	572	Homo sapiens	1:Experimental evidence at protein level	NADP-dependent malic enzyme	0.9997	0.9981	2	3	3	3	0	1	0	0	0	0	1	1	0	0	1	0	0	0	0	1	1	0	0	1	0	0	0	0	1	1	0	0	0	0	0	0	0	0	0	0
sp|P48444|COPD_HUMAN	P48444	COPD_HUMAN	ARCN1	511	Homo sapiens	1:Experimental evidence at protein level	Coatomer subunit delta	1	0.999	30	265	265	265	32	28	27	31	27	25	27	36	32	32	28	27	31	27	25	27	36	32	32	28	27	31	27	25	27	36	32	2375831800	2430517800	2299450000	2680293600	2470521000	2417752800	2248360700	2824991500	2906521600
sp|P48449|LSS_HUMAN	P48449	LSS_HUMAN	LSS	732	Homo sapiens	1:Experimental evidence at protein level	Lanosterol synthase	1	0.999	12	27	27	27	2	0	2	2	2	4	4	6	5	2	0	2	2	2	4	4	6	5	2	0	2	2	2	4	4	6	5	34886520	0	45347670	29951592	20282998	280135230	81020880	101141230	66978904
sp|P48506|GSH1_HUMAN	P48506	GSH1_HUMAN	GCLC	637	Homo sapiens	1:Experimental evidence at protein level	Glutamate--cysteine ligase catalytic subunit	0.8845	0.9967	1	1	1	1	0	0	0	0	0	0	1	0	0	0	0	0	0	0	0	1	0	0	0	0	0	0	0	0	1	0	0	0	0	0	0	0	0	0	0	0
sp|P48507|GSH0_HUMAN	P48507	GSH0_HUMAN	GCLM	274	Homo sapiens	1:Experimental evidence at protein level	Glutamate--cysteine ligase regulatory subunit	0.9999	0.9988	2	3	3	3	1	0	0	0	0	0	0	1	1	1	0	0	0	0	0	0	1	1	1	0	0	0	0	0	0	1	1	0	0	0	0	0	0	0	107559620	88450930
sp|P48509|CD151_HUMAN	P48509	CD151_HUMAN	CD151	253	Homo sapiens	1:Experimental evidence at protein level	CD151 antigen	1	0.999	6	53	46	53	7	6	6	6	5	6	5	6	6	6	6	5	5	4	5	5	5	5	7	6	6	6	5	6	5	6	6	1050730000	1292548000	1018887100	925995700	947128960	782111400	1269444900	1351727600	1329536500
sp|P48553|TPC10_HUMAN	P48553	TPC10_HUMAN	TRAPPC10	1259	Homo sapiens	1:Experimental evidence at protein level	Trafficking protein particle complex subunit 10	1	0.9989	3	10	10	10	3	1	1	0	1	0	1	1	2	3	1	1	0	1	0	1	1	2	3	1	1	0	1	0	1	1	2	128203280	34062332	141938690	0	0	0	62907810	0	20264846
sp|P48556|PSMD8_HUMAN	P48556	PSMD8_HUMAN	PSMD8	350	Homo sapiens	1:Experimental evidence at protein level	26S proteasome non-ATPase regulatory subunit 8	1	0.9965	5	14	14	14	5	3	2	1	0	0	0	1	2	5	3	2	1	0	0	0	1	2	5	3	2	1	0	0	0	1	2	121277380	93621940	92184490	25062542	0	0	0	36876616	27012888
sp|P48634|PRC2A_HUMAN	P48634	PRC2A_HUMAN	PRRC2A	2157	Homo sapiens	1:Experimental evidence at protein level	Protein PRRC2A	0.9982	0.9965	3	3	3	9	0	1	0	0	0	0	1	0	1	0	1	0	0	0	0	1	0	1	1	2	1	1	1	1	1	0	1	0	0	0	0	0	0	0	0	0
sp|P48643|TCPE_HUMAN	P48643	TCPE_HUMAN	CCT5	541	Homo sapiens	1:Experimental evidence at protein level	T-complex protein 1 subunit epsilon	1	0.999	41	316	316	329	49	38	38	35	29	28	29	36	34	49	38	38	35	29	28	29	36	34	51	40	40	35	30	30	30	37	36	5311084500	4506192000	4724909000	3925030100	3199978500	3194850000	2794223400	3663282000	3921861600
sp|P48651|PTSS1_HUMAN	P48651	PTSS1_HUMAN	PTDSS1	473	Homo sapiens	1:Experimental evidence at protein level	Phosphatidylserine synthase 1	1	0.999	3	16	16	16	1	1	3	1	2	2	1	3	2	1	1	3	1	2	2	1	3	2	1	1	3	1	2	2	1	3	2	27840580	35204860	90596130	57055468	111086560	39133068	51257704	99058520	95722740
sp|P48729|KC1A_HUMAN	P48729	KC1A_HUMAN	CSNK1A1	337	Homo sapiens	1:Experimental evidence at protein level	Casein kinase I isoform alpha	1	0.9989	5	9	5	9	2	1	1	1	1	2	0	0	1	1	1	1	0	0	1	0	0	1	2	1	1	1	1	2	0	0	1	108404760	32435592	0	11183951	36949772	11545324	0	0	19514372
sp|P48730|KC1D_HUMAN	P48730	KC1D_HUMAN	CSNK1D	415	Homo sapiens	1:Experimental evidence at protein level	Casein kinase I isoform delta	0.7677	0.9923	1	2	0	2	1	1	0	0	0	0	0	0	0	0	0	0	0	0	0	0	0	0	1	1	0	0	0	0	0	0	0	0	0	0	0	0	0	0	0	0
sp|P48735|IDHP_HUMAN	P48735	IDHP_HUMAN	IDH2	452	Homo sapiens	1:Experimental evidence at protein level	Isocitrate dehydrogenase [NADP], mitochondrial	1	0.999	20	169	163	169	24	23	25	11	11	16	21	18	20	23	22	22	11	11	16	21	18	19	24	23	25	11	11	16	21	18	20	2021078700	1583996700	2055657500	562580030	681341630	893730370	1255812600	1243949800	1211333500
sp|P48739|PIPNB_HUMAN	P48739	PIPNB_HUMAN	PITPNB	271	Homo sapiens	1:Experimental evidence at protein level	Phosphatidylinositol transfer protein beta isoform	0.9998	0.998	3	9	6	9	1	2	2	0	0	0	1	2	1	1	1	1	0	0	0	1	1	1	1	2	2	0	0	0	1	2	1	0	74296170	56365100	0	0	0	0	85300480	0
sp|P49005|DPOD2_HUMAN	P49005	DPOD2_HUMAN	POLD2	469	Homo sapiens	1:Experimental evidence at protein level	DNA polymerase delta subunit 2	1	0.999	5	9	9	9	0	3	1	2	0	0	0	1	2	0	3	1	2	0	0	0	1	2	0	3	1	2	0	0	0	1	2	0	80533330	9479223	0	0	0	0	40710772	26203962
sp|P49006|MRP_HUMAN	P49006	MRP_HUMAN	MARCKSL1	195	Homo sapiens	1:Experimental evidence at protein level	MARCKS-related protein	0.9437	0.9985	1	1	1	1	0	0	0	0	0	1	0	0	0	0	0	0	0	0	1	0	0	0	0	0	0	0	0	1	0	0	0	0	0	0	0	0	9691663	0	0	0
sp|P49023|PAXI_HUMAN	P49023	PAXI_HUMAN	PXN	591	Homo sapiens	1:Experimental evidence at protein level	Paxillin	1	0.999	24	198	198	198	19	14	18	23	25	27	24	20	28	19	14	18	23	25	27	24	20	28	19	14	18	23	25	27	24	20	28	1290847700	947393340	957509570	2464447700	2399279600	2661359000	1751429400	1689630700	2089401300
sp|P49189|AL9A1_HUMAN	P49189	AL9A1_HUMAN	ALDH9A1	494	Homo sapiens	1:Experimental evidence at protein level	4-trimethylaminobutyraldehyde dehydrogenase	1	0.999	10	37	37	37	3	3	2	4	4	4	5	7	5	3	3	2	4	4	4	5	7	5	3	3	2	4	4	4	5	7	5	106063150	193582220	113898300	145317360	155915540	121728610	112988450	175799440	136192430
sp|P49207|RL34_HUMAN	P49207	RL34_HUMAN	RPL34	117	Homo sapiens	1:Experimental evidence at protein level	60S ribosomal protein L34	1	0.9989	11	89	89	89	8	9	9	11	10	12	12	9	9	8	9	9	11	10	12	12	9	9	8	9	9	11	10	12	12	9	9	1606383400	3235574000	3435601400	5161829400	5866685000	6180315600	5073735000	5533271600	4770490400
sp|P49257|LMAN1_HUMAN	P49257	LMAN1_HUMAN	LMAN1	510	Homo sapiens	1:Experimental evidence at protein level	Protein ERGIC-53	1	0.999	14	85	85	85	12	11	9	7	7	7	9	13	10	12	11	9	7	7	7	9	13	10	12	11	9	7	7	7	9	13	10	959168060	788915700	948490000	561942000	256439920	586121100	950871800	917898800	850444800
sp|P49321|NASP_HUMAN	P49321	NASP_HUMAN	NASP	788	Homo sapiens	1:Experimental evidence at protein level	Nuclear autoantigenic sperm protein	1	0.9989	5	17	17	17	5	1	3	1	1	0	0	3	3	5	1	3	1	1	0	0	3	3	5	1	3	1	1	0	0	3	3	72722190	66698360	64343950	43270412	40324844	0	0	126866290	53886944
sp|P49327|FAS_HUMAN	P49327	FAS_HUMAN	FASN	2511	Homo sapiens	1:Experimental evidence at protein level	Fatty acid synthase	1	0.999	120	1200	1187	1200	147	125	137	132	129	118	139	142	131	145	124	135	129	127	117	139	141	130	147	125	137	132	129	118	139	142	131	37331700000	32352750000	36501017000	38423405000	38706508000	32063816000	39322796000	38867490000	37480220000
sp|P49356|FNTB_HUMAN	P49356	FNTB_HUMAN	FNTB	437	Homo sapiens	1:Experimental evidence at protein level	Protein farnesyltransferase subunit beta	0.9016	0.9972	1	2	2	2	0	0	0	0	0	0	1	1	0	0	0	0	0	0	0	1	1	0	0	0	0	0	0	0	1	1	0	0	0	0	0	0	0	12969550	19866004	0
sp|P49368|TCPG_HUMAN	P49368	TCPG_HUMAN	CCT3	545	Homo sapiens	1:Experimental evidence at protein level	T-complex protein 1 subunit gamma	1	0.999	40	377	368	377	38	44	43	43	40	46	38	46	39	37	43	42	42	39	45	37	45	38	38	44	43	43	40	46	38	46	39	6909479400	7239358500	6455742500	7815258600	7836120000	7284228600	6416341500	8548096000	8306664400
sp|P49406|RM19_HUMAN	P49406	RM19_HUMAN	MRPL19	292	Homo sapiens	1:Experimental evidence at protein level	39S ribosomal protein L19, mitochondrial	1	0.9989	4	6	6	6	2	2	2	0	0	0	0	0	0	2	2	2	0	0	0	0	0	0	2	2	2	0	0	0	0	0	0	74180184	71950090	108458820	0	0	0	0	0	0
sp|P49411|EFTU_HUMAN	P49411	EFTU_HUMAN	TUFM	455	Homo sapiens	1:Experimental evidence at protein level	Elongation factor Tu, mitochondrial	1	0.999	25	201	201	201	31	32	29	11	12	18	23	21	24	31	32	29	11	12	18	23	21	24	31	32	29	11	12	18	23	21	24	5884627000	5815322600	5815341000	1918409500	1730259100	2046108200	3537514800	3528433000	3367283200
sp|P49419|AL7A1_HUMAN	P49419	AL7A1_HUMAN	ALDH7A1	539	Homo sapiens	1:Experimental evidence at protein level	Alpha-aminoadipic semialdehyde dehydrogenase	1	0.9987	4	6	6	6	1	2	0	1	0	1	0	1	0	1	2	0	1	0	1	0	1	0	1	2	0	1	0	1	0	1	0	20964174	39198764	0	0	0	17842436	0	18605054	0
sp|P49441|INPP_HUMAN	P49441	INPP_HUMAN	INPP1	399	Homo sapiens	1:Experimental evidence at protein level	Inositol polyphosphate 1-phosphatase	0.9964	0.999	2	13	13	13	1	1	1	2	2	2	1	1	2	1	1	1	2	2	2	1	1	2	1	1	1	2	2	2	1	1	2	45392176	17701380	41894572	111135464	104295130	224873920	17340500	25023528	26570080
sp|P49450|CENPA_HUMAN	P49450	CENPA_HUMAN	CENPA	140	Homo sapiens	1:Experimental evidence at protein level	Histone H3-like centromeric protein A	1	0.999	3	20	20	20	3	3	3	1	2	3	2	1	2	3	3	3	1	2	3	2	1	2	3	3	3	1	2	3	2	1	2	31127344	46442570	49575444	34020548	61501896	101915380	62383904	34374664	49248560
sp|P49454|CENPF_HUMAN	P49454	CENPF_HUMAN	CENPF	3114	Homo sapiens	1:Experimental evidence at protein level	Centromere protein F	0.9771	0.9909	4	6	6	6	1	2	1	0	1	0	1	0	0	1	2	1	0	1	0	1	0	0	1	2	1	0	1	0	1	0	0	0	0	0	0	0	0	0	0	0
sp|P49458|SRP09_HUMAN	P49458	SRP09_HUMAN	SRP9	86	Homo sapiens	1:Experimental evidence at protein level	Signal recognition particle 9 kDa protein	0.9989	0.9969	2	2	2	2	1	0	0	0	0	0	0	0	1	1	0	0	0	0	0	0	0	1	1	0	0	0	0	0	0	0	1	10508422	0	0	0	0	0	0	0	0
sp|P49585|PCY1A_HUMAN	P49585	PCY1A_HUMAN	PCYT1A	367	Homo sapiens	1:Experimental evidence at protein level	Choline-phosphate cytidylyltransferase A	1	0.999	6	25	12	25	3	4	2	4	3	2	1	0	6	2	2	1	1	2	0	0	0	4	3	4	2	4	3	2	1	0	6	76255624	115339570	40517950	131243740	105191064	106801890	0	0	78445980
sp|P49588|SYAC_HUMAN	P49588	SYAC_HUMAN	AARS1	968	Homo sapiens	1:Experimental evidence at protein level	Alanine--tRNA ligase, cytoplasmic	1	0.999	29	142	142	142	15	11	12	12	18	14	19	19	22	15	11	12	12	18	14	19	19	22	15	11	12	12	18	14	19	19	22	690881100	465415360	419020740	489084060	765176700	545311360	546974800	948633860	853884700
sp|P49589|SYCC_HUMAN	P49589	SYCC_HUMAN	CARS1	748	Homo sapiens	1:Experimental evidence at protein level	Cysteine--tRNA ligase, cytoplasmic	1	0.999	11	35	35	35	3	5	4	4	2	6	3	5	3	3	5	4	4	2	6	3	5	3	3	5	4	4	2	6	3	5	3	103497360	133259300	174388820	128131470	4314643500	218702660	114383390	132538320	121277680
sp|P49591|SYSC_HUMAN	P49591	SYSC_HUMAN	SARS1	514	Homo sapiens	1:Experimental evidence at protein level	Serine--tRNA ligase, cytoplasmic	1	0.999	15	56	56	56	8	6	5	8	8	4	6	4	7	8	6	5	8	8	4	6	4	7	8	6	5	8	8	4	6	4	7	138640030	125167960	145096200	332427840	205451980	106958380	172817230	143194800	210695100
sp|P49643|PRI2_HUMAN	P49643	PRI2_HUMAN	PRIM2	509	Homo sapiens	1:Experimental evidence at protein level	DNA primase large subunit	1	0.999	3	9	9	9	0	1	2	0	0	0	2	1	3	0	1	2	0	0	0	2	1	3	0	1	2	0	0	0	2	1	3	0	0	20900714	0	0	0	9347891	0	33407568
sp|P49711|CTCF_HUMAN	P49711	CTCF_HUMAN	CTCF	727	Homo sapiens	1:Experimental evidence at protein level	Transcriptional repressor CTCF	1	0.9988	10	28	20	28	4	2	2	2	4	5	2	4	3	4	1	1	1	2	4	1	3	3	4	2	2	2	4	5	2	4	3	38695656	27716498	94418950	61531372	119988210	49747796	205027400	166102880	169392030
sp|P49720|PSB3_HUMAN	P49720	PSB3_HUMAN	PSMB3	205	Homo sapiens	1:Experimental evidence at protein level	Proteasome subunit beta type-3	0.9999	0.999	3	7	7	7	1	1	0	1	3	0	0	1	0	1	1	0	1	3	0	0	1	0	1	1	0	1	3	0	0	1	0	25636728	0	0	32988830	126322060	0	0	42644104	0
sp|P49721|PSB2_HUMAN	P49721	PSB2_HUMAN	PSMB2	201	Homo sapiens	1:Experimental evidence at protein level	Proteasome subunit beta type-2	1	0.999	8	49	49	49	9	9	9	2	3	4	5	3	5	9	9	9	2	3	4	5	3	5	9	9	9	2	3	4	5	3	5	833746900	699068100	725890050	125881784	155063090	214942770	331908300	271773500	311360400
sp|P49736|MCM2_HUMAN	P49736	MCM2_HUMAN	MCM2	904	Homo sapiens	1:Experimental evidence at protein level	DNA replication licensing factor MCM2	1	0.999	32	196	196	196	25	30	20	20	19	23	22	15	22	25	30	20	20	19	23	22	15	22	25	30	20	20	19	23	22	15	22	2223145500	2213235500	1811126000	1700730100	1445755500	1733711500	1316937700	1048069250	1575397100
sp|P49748|ACADV_HUMAN	P49748	ACADV_HUMAN	ACADVL	655	Homo sapiens	1:Experimental evidence at protein level	Very long-chain specific acyl-CoA dehydrogenase, mitochondrial	1	0.999	31	169	169	169	29	28	31	6	10	7	21	19	18	29	28	31	6	10	7	21	19	18	29	28	31	6	10	7	21	19	18	2913934800	2499471000	2112668400	198824460	768697400	413157300	1247949800	1044879360	912082750
sp|P49750|YLPM1_HUMAN	P49750	YLPM1_HUMAN	YLPM1	2146	Homo sapiens	1:Experimental evidence at protein level	YLP motif-containing protein 1	1	0.999	12	19	19	19	4	4	5	1	1	1	0	1	2	4	4	5	1	1	1	0	1	2	4	4	5	1	1	1	0	1	2	48816716	84502050	180472830	0	16101170	2.0608e+06	0	18909284	7206340
sp|P49754|VPS41_HUMAN	P49754	VPS41_HUMAN	VPS41	854	Homo sapiens	1:Experimental evidence at protein level	Vacuolar protein sorting-associated protein 41 homolog	1	0.9978	4	8	8	8	1	0	2	1	2	0	1	0	1	1	0	2	1	2	0	1	0	1	1	0	2	1	2	0	1	0	1	14552988	0	30491816	23826156	21063652	0	18073056	0	5.03057e+06
sp|P49755|TMEDA_HUMAN	P49755	TMEDA_HUMAN	TMED10	219	Homo sapiens	1:Experimental evidence at protein level	Transmembrane emp24 domain-containing protein 10	1	0.999	7	43	43	43	7	4	5	5	6	2	3	4	7	7	4	5	5	6	2	3	4	7	7	4	5	5	6	2	3	4	7	287977100	258062880	368806400	300728930	337231260	199901620	280600060	316699360	358046660
sp|P49756|RBM25_HUMAN	P49756	RBM25_HUMAN	RBM25	843	Homo sapiens	1:Experimental evidence at protein level	RNA-binding protein 25	1	0.999	11	37	37	37	6	9	3	2	4	2	5	3	3	6	9	3	2	4	2	5	3	3	6	9	3	2	4	2	5	3	3	506880700	144326830	155705570	0	122897330	30500096	113059930	119692936	112956780
sp|P49757|NUMB_HUMAN	P49757	NUMB_HUMAN	NUMB	651	Homo sapiens	1:Experimental evidence at protein level	Protein numb homolog	1	0.9986	5	13	8	13	0	1	1	2	4	2	2	0	1	0	0	1	1	3	2	1	0	0	0	1	1	2	4	2	2	0	1	0	0	0	37058800	119047670	34423748	26214716	0	0
sp|P49770|EI2BB_HUMAN	P49770	EI2BB_HUMAN	EIF2B2	351	Homo sapiens	1:Experimental evidence at protein level	Translation initiation factor eIF-2B subunit beta	1	0.9984	4	11	11	11	1	1	1	1	0	0	2	2	3	1	1	1	1	0	0	2	2	3	1	1	1	1	0	0	2	2	3	82239500	0	79080970	99033300	0	0	133471656	55990270	182148220
sp|P49773|HINT1_HUMAN	P49773	HINT1_HUMAN	HINT1	126	Homo sapiens	1:Experimental evidence at protein level	Adenosine 5'-monophosphoramidase HINT1	1	0.999	5	26	26	26	5	5	4	0	2	2	2	3	3	5	5	4	0	2	2	2	3	3	5	5	4	0	2	2	2	3	3	523376540	496788580	496697900	0	273041150	385835970	326423650	300480580	362003100
sp|P49790|NU153_HUMAN	P49790	NU153_HUMAN	NUP153	1475	Homo sapiens	1:Experimental evidence at protein level	Nuclear pore complex protein Nup153	1	0.999	27	130	130	130	15	10	9	16	17	16	16	16	15	15	10	9	16	17	16	16	16	15	15	10	9	16	17	16	16	16	15	293646900	251606660	351046660	805542140	942058400	698363400	612516740	838797950	528121200
sp|P49792|RBP2_HUMAN	P49792	RBP2_HUMAN	RANBP2	3224	Homo sapiens	1:Experimental evidence at protein level	E3 SUMO-protein ligase RanBP2	1	0.999	104	519	372	519	54	51	42	61	72	75	55	50	59	39	39	29	42	52	53	41	35	42	54	51	42	61	72	75	55	50	59	2215924500	2127039400	1964727800	4002559700	4004296000	4222919400	3622271000	3125657900	2980228000
sp|P49815|TSC2_HUMAN	P49815	TSC2_HUMAN	TSC2	1807	Homo sapiens	1:Experimental evidence at protein level	Tuberin	1	0.9989	5	12	12	12	1	2	2	0	1	1	0	2	3	1	2	2	0	1	1	0	2	3	1	2	2	0	1	1	0	2	3	9395116	48877296	0	0	5.4892e+06	9609821	0	236494080	0
sp|P49821|NDUV1_HUMAN	P49821	NDUV1_HUMAN	NDUFV1	464	Homo sapiens	1:Experimental evidence at protein level	NADH dehydrogenase [ubiquinone] flavoprotein 1, mitochondrial	1	0.999	16	86	86	86	11	9	10	6	8	12	11	10	9	11	9	10	6	8	12	11	10	9	11	9	10	6	8	12	11	10	9	621529540	552340860	479623140	383696400	468254850	711098700	465005250	469868380	657966500
sp|P49841|GSK3B_HUMAN	P49841	GSK3B_HUMAN	GSK3B	420	Homo sapiens	1:Experimental evidence at protein level	Glycogen synthase kinase-3 beta	1	0.9982	5	22	11	22	2	2	1	4	2	0	4	3	4	1	1	0	2	1	0	2	2	2	2	2	1	4	2	0	4	3	4	40117144	83207820	30056728	58107650	98131740	0	49221350	83702560	116400800
sp|P49902|5NTC_HUMAN	P49902	5NTC_HUMAN	NT5C2	561	Homo sapiens	1:Experimental evidence at protein level	Cytosolic purine 5'-nucleotidase	1	0.999	10	37	37	37	3	3	4	3	6	4	3	6	5	3	3	4	3	6	4	3	6	5	3	3	4	3	6	4	3	6	5	144715890	163907380	244177780	307483300	367911500	209499120	129933710	293694720	181396580
sp|P49915|GUAA_HUMAN	P49915	GUAA_HUMAN	GMPS	693	Homo sapiens	1:Experimental evidence at protein level	GMP synthase [glutamine-hydrolyzing]	1	0.999	31	137	137	137	19	14	19	14	17	15	10	11	18	19	14	19	14	17	15	10	11	18	19	14	19	14	17	15	10	11	18	669686100	565884700	694492000	831821200	915258200	626152600	389192100	506763460	613453950
sp|P49916|DNLI3_HUMAN	P49916	DNLI3_HUMAN	LIG3	1009	Homo sapiens	1:Experimental evidence at protein level	DNA ligase 3	1	0.9989	6	12	12	12	2	2	2	3	0	2	1	0	0	2	2	2	3	0	2	1	0	0	2	2	2	3	0	2	1	0	0	0	58300560	0	72043030	0	18000190	32536038	0	0
sp|P49959|MRE11_HUMAN	P49959	MRE11_HUMAN	MRE11	708	Homo sapiens	1:Experimental evidence at protein level	Double-strand break repair protein MRE11	1	0.999	23	67	67	67	20	16	17	1	3	2	1	2	5	20	16	17	1	3	2	1	2	5	20	16	17	1	3	2	1	2	5	896750100	790595500	936731000	0	72774360	47121460	0	15637749	133588850
sp|P50213|IDH3A_HUMAN	P50213	IDH3A_HUMAN	IDH3A	366	Homo sapiens	1:Experimental evidence at protein level	Isocitrate dehydrogenase [NAD] subunit alpha, mitochondrial	1	0.999	15	75	75	75	9	13	12	5	8	3	6	11	8	9	13	12	5	8	3	6	11	8	9	13	12	5	8	3	6	11	8	838814340	981343700	1079901800	42668216	205145490	126095550	356009340	532686080	596896640
sp|P50281|MMP14_HUMAN	P50281	MMP14_HUMAN	MMP14	582	Homo sapiens	1:Experimental evidence at protein level	Matrix metalloproteinase-14	1	0.9989	6	15	13	15	4	4	1	0	1	0	2	1	2	3	4	1	0	1	0	1	1	2	4	4	1	0	1	0	2	1	2	175324930	118303130	89539860	0	0	0	0	52761376	105382530
sp|P50395|GDIB_HUMAN	P50395	GDIB_HUMAN	GDI2	445	Homo sapiens	1:Experimental evidence at protein level	Rab GDP dissociation inhibitor beta	1	0.999	27	209	140	209	25	23	21	23	28	18	22	26	23	18	16	14	15	20	12	14	15	16	25	23	21	23	28	18	22	26	23	2438491600	2344921300	2214109400	2593384700	3378270700	1881569000	2490489600	2895313000	3326560000
sp|P50402|EMD_HUMAN	P50402	EMD_HUMAN	EMD	254	Homo sapiens	1:Experimental evidence at protein level	Emerin	1	0.999	5	21	21	21	4	2	4	2	2	2	0	1	4	4	2	4	2	2	2	0	1	4	4	2	4	2	2	2	0	1	4	59394240	60166070	89217970	63507200	33498394	35080668	0	11860229	111482350
sp|P50416|CPT1A_HUMAN	P50416	CPT1A_HUMAN	CPT1A	773	Homo sapiens	1:Experimental evidence at protein level	Carnitine O-palmitoyltransferase 1, liver isoform	1	0.999	16	65	65	65	11	7	5	4	2	6	12	8	10	11	7	5	4	2	6	12	8	10	11	7	5	4	2	6	12	8	10	304536640	245899870	193327970	122088880	47141520	242635860	696089000	365787650	408505540
sp|P50443|S26A2_HUMAN	P50443	S26A2_HUMAN	SLC26A2	739	Homo sapiens	1:Experimental evidence at protein level	Sulfate transporter	0.908	0.9974	1	1	1	1	0	1	0	0	0	0	0	0	0	0	1	0	0	0	0	0	0	0	0	1	0	0	0	0	0	0	0	0	24451428	0	0	0	0	0	0	0
sp|P50452|SPB8_HUMAN	P50452	SPB8_HUMAN	SERPINB8	374	Homo sapiens	1:Experimental evidence at protein level	Serpin B8	1	0.9989	5	9	7	9	0	3	1	1	2	0	1	0	1	0	2	1	1	2	0	0	0	1	0	3	1	1	2	0	1	0	1	0	122559990	0	12563693	18291308	0	0	0	20949192
sp|P50454|SERPH_HUMAN	P50454	SERPH_HUMAN	SERPINH1	418	Homo sapiens	1:Experimental evidence at protein level	Serpin H1	1	0.999	18	184	184	184	24	22	24	12	20	16	26	19	21	24	22	24	12	20	16	26	19	21	24	22	24	12	20	16	26	19	21	2237689900	1987665200	2227463000	1312097800	1666269000	1760021100	2702018000	2280328200	2535036200
sp|P50479|PDLI4_HUMAN	P50479	PDLI4_HUMAN	PDLIM4	330	Homo sapiens	1:Experimental evidence at protein level	PDZ and LIM domain protein 4	1	0.999	15	82	82	82	8	9	8	7	6	14	9	9	12	8	9	8	7	6	14	9	9	12	8	9	8	7	6	14	9	9	12	629185600	589574800	435148450	702038500	506798720	1415140000	915656640	498894750	624851100
sp|P50502|F10A1_HUMAN	P50502	F10A1_HUMAN	ST13	369	Homo sapiens	1:Experimental evidence at protein level	Hsc70-interacting protein	1	0.999	6	32	0	32	5	3	5	4	4	1	3	3	4	0	0	0	0	0	0	0	0	0	5	3	5	4	4	1	3	3	4	415422880	265505340	325346050	248312900	254630850	89620050	221307220	278194100	298679680
sp|P50552|VASP_HUMAN	P50552	VASP_HUMAN	VASP	380	Homo sapiens	1:Experimental evidence at protein level	Vasodilator-stimulated phosphoprotein	1	0.999	17	108	108	108	12	12	11	14	15	12	11	12	9	12	12	11	14	15	12	11	12	9	12	12	11	14	15	12	11	12	9	408692060	512811460	469636300	989671550	1019882700	349448300	506670370	597248300	951111400
sp|P50570|DYN2_HUMAN	P50570	DYN2_HUMAN	DNM2	870	Homo sapiens	1:Experimental evidence at protein level	Dynamin-2	1	0.999	25	107	58	107	18	14	14	6	7	8	13	15	12	11	6	9	3	4	5	7	7	6	18	14	14	6	7	8	13	15	12	799611260	741944260	850774460	310890560	369317800	384019460	692211600	887440700	705166600
sp|P50579|MAP2_HUMAN	P50579	MAP2_HUMAN	METAP2	478	Homo sapiens	1:Experimental evidence at protein level	Methionine aminopeptidase 2	0.9903	0.9975	2	2	2	2	0	0	1	0	0	0	1	0	0	0	0	1	0	0	0	1	0	0	0	0	1	0	0	0	1	0	0	0	0	0	0	0	0	22879424	0	0
sp|P50613|CDK7_HUMAN	P50613	CDK7_HUMAN	CDK7	346	Homo sapiens	1:Experimental evidence at protein level	Cyclin-dependent kinase 7	0.9366	0.9983	1	1	1	1	0	1	0	0	0	0	0	0	0	0	1	0	0	0	0	0	0	0	0	1	0	0	0	0	0	0	0	0	24210728	0	0	0	0	0	0	0
sp|P50748|KNTC1_HUMAN	P50748	KNTC1_HUMAN	KNTC1	2209	Homo sapiens	1:Experimental evidence at protein level	Kinetochore-associated protein 1	1	0.999	8	16	16	16	1	0	4	1	3	2	3	1	1	1	0	4	1	3	2	3	1	1	1	0	4	1	3	2	3	1	1	0	0	33829570	0	35693880	9238443	46596244	0	28729048
sp|P50750|CDK9_HUMAN	P50750	CDK9_HUMAN	CDK9	372	Homo sapiens	1:Experimental evidence at protein level	Cyclin-dependent kinase 9	0.9998	0.9985	4	5	5	21	1	0	0	2	0	1	1	0	0	1	0	0	2	0	1	1	0	0	2	2	2	4	1	3	3	2	2	0	0	0	0	0	0	0	0	0
sp|P50851|LRBA_HUMAN	P50851	LRBA_HUMAN	LRBA	2863	Homo sapiens	1:Experimental evidence at protein level	Lipopolysaccharide-responsive and beige-like anchor protein	1	0.999	9	25	22	25	4	2	3	0	2	4	3	3	4	4	1	3	0	2	3	3	2	4	4	2	3	0	2	4	3	3	4	7.09819e+06	76949460	33195310	0	32912070	167984830	0	20544264	59926348
sp|P50895|BCAM_HUMAN	P50895	BCAM_HUMAN	BCAM	628	Homo sapiens	1:Experimental evidence at protein level	Basal cell adhesion molecule	0.9473	0.9986	1	1	1	1	0	0	1	0	0	0	0	0	0	0	0	1	0	0	0	0	0	0	0	0	1	0	0	0	0	0	0	0	0	0	0	0	0	0	0	0
sp|P50914|RL14_HUMAN	P50914	RL14_HUMAN	RPL14	215	Homo sapiens	1:Experimental evidence at protein level	60S ribosomal protein L14	1	0.999	11	77	77	77	9	8	9	8	8	7	8	7	13	9	8	9	8	8	7	8	7	13	9	8	9	8	8	7	8	7	13	652534460	701337500	724854900	906451500	976534400	731314200	645190500	876741400	1001342400
sp|P50990|TCPQ_HUMAN	P50990	TCPQ_HUMAN	CCT8	548	Homo sapiens	1:Experimental evidence at protein level	T-complex protein 1 subunit theta	1	0.999	40	368	368	368	46	45	45	34	36	43	37	40	42	46	45	45	34	36	43	37	40	42	46	45	45	34	36	43	37	40	42	9884246000	8509809000	8442763000	6768312000	7280984000	7890923500	7386784300	8578620000	8524642300
sp|P50991|TCPD_HUMAN	P50991	TCPD_HUMAN	CCT4	539	Homo sapiens	1:Experimental evidence at protein level	T-complex protein 1 subunit delta	1	0.999	34	332	319	332	40	37	37	38	31	33	37	38	41	38	35	35	38	30	31	36	37	39	40	37	37	38	31	33	37	38	41	4909002000	5687410700	5559959600	5065207300	4685463600	4800395000	4520760000	4958822400	5718063000
sp|P50995|ANX11_HUMAN	P50995	ANX11_HUMAN	ANXA11	505	Homo sapiens	1:Experimental evidence at protein level	Annexin A11	1	0.999	14	66	64	66	6	7	6	8	10	7	9	7	6	6	7	6	8	9	7	9	7	5	6	7	6	8	10	7	9	7	6	311493470	373431170	194430020	476599970	541172300	325079300	476433340	442315400	348433600
sp|P51114|FXR1_HUMAN	P51114	FXR1_HUMAN	FXR1	621	Homo sapiens	1:Experimental evidence at protein level	RNA-binding protein FXR1	1	0.999	19	93	76	93	12	14	12	7	11	6	8	9	14	10	12	10	5	9	4	7	7	12	12	14	12	7	11	6	8	9	14	780104300	753729340	712901100	525289060	770641340	675460740	464077100	678769900	574899700
sp|P51116|FXR2_HUMAN	P51116	FXR2_HUMAN	FXR2	673	Homo sapiens	1:Experimental evidence at protein level	RNA-binding protein FXR2	1	0.999	14	19	16	36	1	1	2	0	0	13	0	2	0	0	0	2	0	0	13	0	1	0	3	3	4	2	2	15	1	4	2	0	0	21016906	0	0	409810940	0	21360816	0
sp|P51148|RAB5C_HUMAN	P51148	RAB5C_HUMAN	RAB5C	216	Homo sapiens	1:Experimental evidence at protein level	Ras-related protein Rab-5C	1	0.999	7	37	26	37	6	4	4	2	4	3	5	4	5	5	3	3	0	2	2	4	3	4	6	4	4	2	4	3	5	4	5	189247780	120920264	116341020	106707630	152410690	133189520	200061090	135082600	185556600
sp|P51149|RAB7A_HUMAN	P51149	RAB7A_HUMAN	RAB7A	207	Homo sapiens	1:Experimental evidence at protein level	Ras-related protein Rab-7a	1	0.999	10	52	52	52	6	6	4	5	5	7	4	8	7	6	6	4	5	5	7	4	8	7	6	6	4	5	5	7	4	8	7	321225730	234241460	278659170	325860830	241608100	535404100	150247980	555955140	315909500
sp|P51151|RAB9A_HUMAN	P51151	RAB9A_HUMAN	RAB9A	201	Homo sapiens	1:Experimental evidence at protein level	Ras-related protein Rab-9A	0.8846	0.9967	1	1	1	1	1	0	0	0	0	0	0	0	0	1	0	0	0	0	0	0	0	0	1	0	0	0	0	0	0	0	0	0	0	0	0	0	0	0	0	0
sp|P51153|RAB13_HUMAN	P51153	RAB13_HUMAN	RAB13	203	Homo sapiens	1:Experimental evidence at protein level	Ras-related protein Rab-13	1	0.999	8	12	12	28	1	0	1	1	1	1	2	3	2	1	0	1	1	1	1	2	3	2	2	3	3	2	2	2	4	4	6	30185230	0	9935182	41416292	48888210	18449254	38070030	89862000	39276052
sp|P51398|RT29_HUMAN	P51398	RT29_HUMAN	DAP3	398	Homo sapiens	1:Experimental evidence at protein level	28S ribosomal protein S29, mitochondrial	1	0.999	15	77	77	77	13	14	19	1	2	3	9	8	8	13	14	19	1	2	3	9	8	8	13	14	19	1	2	3	9	8	8	1442878200	1570251900	1760748300	44113296	100593700	58969184	406915420	433163400	531997500
sp|P51452|DUS3_HUMAN	P51452	DUS3_HUMAN	DUSP3	185	Homo sapiens	1:Experimental evidence at protein level	Dual specificity protein phosphatase 3	0.6584	0.9868	1	2	2	2	0	0	0	1	0	0	0	1	0	0	0	0	1	0	0	0	1	0	0	0	0	1	0	0	0	1	0	0	0	0	0	0	0	0	0	0
sp|P51532|SMCA4_HUMAN	P51532	SMCA4_HUMAN	SMARCA4	1647	Homo sapiens	1:Experimental evidence at protein level	Transcription activator BRG1	1	0.999	14	44	10	44	9	9	12	1	1	2	2	3	5	2	2	5	0	0	0	0	0	1	9	9	12	1	1	2	2	3	5	249506530	195238780	318018370	21405572	30874258	31753076	46877024	95626920	106628184
sp|P51553|IDH3G_HUMAN	P51553	IDH3G_HUMAN	IDH3G	393	Homo sapiens	1:Experimental evidence at protein level	Isocitrate dehydrogenase [NAD] subunit gamma, mitochondrial	1	0.999	6	12	12	12	4	3	3	0	1	0	0	1	0	4	3	3	0	1	0	0	1	0	4	3	3	0	1	0	0	1	0	82797980	74180264	92139496	0	0	0	0	0	0
sp|P51570|GALK1_HUMAN	P51570	GALK1_HUMAN	GALK1	392	Homo sapiens	1:Experimental evidence at protein level	Galactokinase	1	0.999	6	26	26	26	2	1	2	2	5	3	4	5	2	2	1	2	2	5	3	4	5	2	2	1	2	2	5	3	4	5	2	38945016	33270808	65286776	45282230	134248640	55983212	78423550	50615748	59325880
sp|P51571|SSRD_HUMAN	P51571	SSRD_HUMAN	SSR4	173	Homo sapiens	1:Experimental evidence at protein level	Translocon-associated protein subunit delta	1	0.999	5	27	27	27	5	5	4	1	3	2	2	2	3	5	5	4	1	3	2	2	2	3	5	5	4	1	3	2	2	2	3	260970300	228905810	281068100	130960490	255990530	113847530	101779736	145917710	181897070
sp|P51572|BAP31_HUMAN	P51572	BAP31_HUMAN	BCAP31	246	Homo sapiens	1:Experimental evidence at protein level	B-cell receptor-associated protein 31	1	0.9989	10	29	29	29	3	4	1	1	3	3	6	4	4	3	4	1	1	3	3	6	4	4	3	4	1	1	3	3	6	4	4	120493016	107357310	97914980	34215456	69037700	358358080	355234430	145497170	151364430
sp|P51610|HCFC1_HUMAN	P51610	HCFC1_HUMAN	HCFC1	2035	Homo sapiens	1:Experimental evidence at protein level	Host cell factor 1	1	0.999	22	88	85	88	11	10	8	13	13	9	6	10	8	11	10	8	12	12	9	6	9	8	11	10	8	13	13	9	6	10	8	674908350	198475600	226068980	472481020	522699740	211818000	201343400	555717950	226691180
sp|P51636|CAV2_HUMAN	P51636	CAV2_HUMAN	CAV2	162	Homo sapiens	1:Experimental evidence at protein level	Caveolin-2	0.9297	0.9981	1	1	1	1	0	0	0	0	0	1	0	0	0	0	0	0	0	0	1	0	0	0	0	0	0	0	0	1	0	0	0	0	0	0	0	0	25423190	0	0	0
sp|P51648|AL3A2_HUMAN	P51648	AL3A2_HUMAN	ALDH3A2	485	Homo sapiens	1:Experimental evidence at protein level	Aldehyde dehydrogenase family 3 member A2	1	0.999	4	7	7	7	0	0	0	2	0	2	2	0	1	0	0	0	2	0	2	2	0	1	0	0	0	2	0	2	2	0	1	0	0	0	21296660	0	139465680	78611040	0	18678440
sp|P51659|DHB4_HUMAN	P51659	DHB4_HUMAN	HSD17B4	736	Homo sapiens	1:Experimental evidence at protein level	Peroxisomal multifunctional enzyme type 2	1	0.999	31	236	236	236	25	19	19	29	28	26	31	29	30	25	19	19	29	28	26	31	29	30	25	19	19	29	28	26	31	29	30	1895466800	1604154100	1437962200	3176669400	2607791600	2548382000	3333238000	2673118200	2866880500
sp|P51665|PSMD7_HUMAN	P51665	PSMD7_HUMAN	PSMD7	324	Homo sapiens	1:Experimental evidence at protein level	26S proteasome non-ATPase regulatory subunit 7	1	0.999	8	33	33	33	11	5	5	0	0	0	4	6	2	11	5	5	0	0	0	4	6	2	11	5	5	0	0	0	4	6	2	509209120	252702420	209450270	0	0	0	313484200	352224100	186415470
sp|P51692|STA5B_HUMAN	P51692	STA5B_HUMAN	STAT5B	787	Homo sapiens	1:Experimental evidence at protein level	Signal transducer and activator of transcription 5B	1	0.9982	4	5	1	5	1	1	0	1	0	0	2	0	0	1	0	0	0	0	0	0	0	0	1	1	0	1	0	0	2	0	0	0	25044806	0	0	0	0	63271190	0	0
sp|P51784|UBP11_HUMAN	P51784	UBP11_HUMAN	USP11	963	Homo sapiens	1:Experimental evidence at protein level	Ubiquitin carboxyl-terminal hydrolase 11	1	0.999	4	12	12	12	3	1	1	1	2	1	1	1	1	3	1	1	1	2	1	1	1	1	3	1	1	1	2	1	1	1	1	39116940	14327453	21573316	22230466	23250552	8714522	15769362	0	0
sp|P51809|VAMP7_HUMAN	P51809	VAMP7_HUMAN	VAMP7	220	Homo sapiens	1:Experimental evidence at protein level	Vesicle-associated membrane protein 7	0.822	0.9945	1	1	1	1	0	0	0	1	0	0	0	0	0	0	0	0	1	0	0	0	0	0	0	0	0	1	0	0	0	0	0	0	0	0	0	0	0	0	0	0
sp|P51812|KS6A3_HUMAN	P51812	KS6A3_HUMAN	RPS6KA3	740	Homo sapiens	1:Experimental evidence at protein level	Ribosomal protein S6 kinase alpha-3	0.9994	0.9979	4	8	3	8	0	2	2	0	1	1	1	0	1	0	1	0	0	1	0	1	0	0	0	2	2	0	1	1	1	0	1	0	1.09378e+06	0	0	25041216	0	0	0	0
sp|P51858|HDGF_HUMAN	P51858	HDGF_HUMAN	HDGF	240	Homo sapiens	1:Experimental evidence at protein level	Hepatoma-derived growth factor	1	0.999	11	23	23	28	5	5	4	1	2	2	3	0	1	5	5	4	1	2	2	3	0	1	6	5	5	1	3	2	3	1	2	242730480	246561070	55175428	0	23471534	153525920	50803144	0	63929796
sp|P51965|UB2E1_HUMAN	P51965	UB2E1_HUMAN	UBE2E1	193	Homo sapiens	1:Experimental evidence at protein level	Ubiquitin-conjugating enzyme E2 E1	0.7712	0.9924	1	1	0	1	0	0	0	1	0	0	0	0	0	0	0	0	0	0	0	0	0	0	0	0	0	1	0	0	0	0	0	0	0	0	21044044	0	0	0	0	0
sp|P51970|NDUA8_HUMAN	P51970	NDUA8_HUMAN	NDUFA8	172	Homo sapiens	1:Experimental evidence at protein level	NADH dehydrogenase [ubiquinone] 1 alpha subcomplex subunit 8	1	0.999	5	15	15	15	4	3	4	0	0	0	1	1	2	4	3	4	0	0	0	1	1	2	4	3	4	0	0	0	1	1	2	153888930	188046370	278535970	0	0	0	28007296	65585936	86062050
sp|P51991|ROA3_HUMAN	P51991	ROA3_HUMAN	HNRNPA3	378	Homo sapiens	1:Experimental evidence at protein level	Heterogeneous nuclear ribonucleoprotein A3	1	0.999	21	204	204	221	21	24	20	22	27	24	23	17	26	21	24	20	22	27	24	23	17	26	23	26	21	23	29	27	25	19	28	2408707300	2759015000	2539465700	3317404700	3372857300	3039614500	2834869000	2527102700	2800758500
sp|P52209|6PGD_HUMAN	P52209	6PGD_HUMAN	PGD	483	Homo sapiens	1:Experimental evidence at protein level	6-phosphogluconate dehydrogenase, decarboxylating	1	0.999	28	237	229	237	28	30	25	29	27	23	27	21	27	27	29	24	28	26	22	26	21	26	28	30	25	29	27	23	27	21	27	4970632000	5382568400	4215118000	5060908500	4921828400	3672592600	3658133000	4289676000	4216632300
sp|P52272|HNRPM_HUMAN	P52272	HNRPM_HUMAN	HNRNPM	730	Homo sapiens	1:Experimental evidence at protein level	Heterogeneous nuclear ribonucleoprotein M	1	0.999	56	537	537	537	81	73	68	51	51	47	56	51	59	81	73	68	51	51	47	56	51	59	81	73	68	51	51	47	56	51	59	12088024000	11000507000	10582290000	10695580000	9990085000	7805780500	7600241000	8719324000	9096211000
sp|P52292|IMA1_HUMAN	P52292	IMA1_HUMAN	KPNA2	529	Homo sapiens	1:Experimental evidence at protein level	Importin subunit alpha-1	1	0.999	11	43	41	43	5	7	6	4	3	6	2	5	5	5	7	6	4	3	4	2	5	5	5	7	6	4	3	6	2	5	5	339139740	439085760	483958500	170340260	175029220	57222440	97373890	214076560	368900400
sp|P52294|IMA5_HUMAN	P52294	IMA5_HUMAN	KPNA1	538	Homo sapiens	1:Experimental evidence at protein level	Importin subunit alpha-5	1	0.999	11	19	19	60	1	2	2	2	4	1	1	3	3	1	2	2	2	4	1	1	3	3	7	4	4	10	10	4	4	10	7	29364516	77414680	86112480	132763090	178135040	65610504	31261860	152673820	151908540
sp|P52306|GDS1_HUMAN	P52306	GDS1_HUMAN	RAP1GDS1	607	Homo sapiens	1:Experimental evidence at protein level	Rap1 GTPase-GDP dissociation stimulator 1	1	0.999	10	38	29	38	5	7	5	4	3	2	4	4	4	4	6	4	3	2	1	3	3	3	5	7	5	4	3	2	4	4	4	168708210	252033700	225889000	171700030	105209130	83256480	146962770	117330296	98516750
sp|P52564|MP2K6_HUMAN	P52564	MP2K6_HUMAN	MAP2K6	334	Homo sapiens	1:Experimental evidence at protein level	Dual specificity mitogen-activated protein kinase kinase 6	0.9912	0.9951	2	4	2	4	0	1	1	1	0	1	0	0	0	0	0	1	1	0	0	0	0	0	0	1	1	1	0	1	0	0	0	0	25516084	0	0	0	15010883	0	0	0
sp|P52565|GDIR1_HUMAN	P52565	GDIR1_HUMAN	ARHGDIA	204	Homo sapiens	1:Experimental evidence at protein level	Rho GDP-dissociation inhibitor 1	1	0.999	4	20	20	20	1	4	1	2	3	4	2	1	2	1	4	1	2	3	4	2	1	2	1	4	1	2	3	4	2	1	2	88714210	143706670	110801820	174942910	95787780	174137950	186009900	12900394	0
sp|P52597|HNRPF_HUMAN	P52597	HNRPF_HUMAN	HNRNPF	415	Homo sapiens	1:Experimental evidence at protein level	Heterogeneous nuclear ribonucleoprotein F	1	0.999	17	189	164	189	25	23	27	16	21	16	19	22	20	21	19	24	14	18	14	17	19	18	25	23	27	16	21	16	19	22	20	4388401000	4063573200	4475066000	2939442200	3481453800	2643183900	2717218300	3130873600	2698217500
sp|P52630|STAT2_HUMAN	P52630	STAT2_HUMAN	STAT2	851	Homo sapiens	1:Experimental evidence at protein level	Signal transducer and activator of transcription 2	1	0.999	13	55	49	55	6	7	8	3	7	4	6	10	4	5	7	7	3	6	4	5	9	3	6	7	8	3	7	4	6	10	4	249885280	229930740	187640060	199327460	134497520	90171370	196376060	546687360	105431260
sp|P52701|MSH6_HUMAN	P52701	MSH6_HUMAN	MSH6	1360	Homo sapiens	1:Experimental evidence at protein level	DNA mismatch repair protein Msh6	1	0.999	32	155	155	155	20	15	18	16	19	19	15	17	16	20	15	18	16	19	19	15	17	16	20	15	18	16	19	19	15	17	16	1423251500	758062800	679580160	690740160	894442300	1024022500	656731650	1713230800	895513860
sp|P52732|KIF11_HUMAN	P52732	KIF11_HUMAN	KIF11	1056	Homo sapiens	1:Experimental evidence at protein level	Kinesin-like protein KIF11	1	0.999	11	25	25	25	2	5	3	1	3	3	1	1	6	2	5	3	1	3	3	1	1	6	2	5	3	1	3	3	1	1	6	55305910	84368936	54743550	4229387	37239184	70467420	37578988	37059000	190308240
sp|P52735|VAV2_HUMAN	P52735	VAV2_HUMAN	VAV2	878	Homo sapiens	1:Experimental evidence at protein level	Guanine nucleotide exchange factor VAV2	0.9523	0.9877	3	3	2	3	0	0	1	1	0	0	0	0	1	0	0	0	1	0	0	0	0	1	0	0	1	1	0	0	0	0	1	0	0	23981728	0	0	0	0	0	12961534
sp|P52788|SPSY_HUMAN	P52788	SPSY_HUMAN	SMS	366	Homo sapiens	1:Experimental evidence at protein level	Spermine synthase	1	0.999	14	73	73	73	9	9	8	6	10	3	6	11	11	9	9	8	6	10	3	6	11	11	9	9	8	6	10	3	6	11	11	528721120	594268350	233379890	394188500	635375170	197932260	335510620	604651700	699375800
sp|P52789|HXK2_HUMAN	P52789	HXK2_HUMAN	HK2	917	Homo sapiens	1:Experimental evidence at protein level	Hexokinase-2	1	0.999	36	174	172	234	20	18	15	11	14	20	27	24	25	20	18	15	11	13	20	26	24	25	28	23	21	15	18	25	37	33	34	1029577340	822699900	2553213400	672409300	863006600	1023414400	1606800400	1375279900	1227079000
sp|P52815|RM12_HUMAN	P52815	RM12_HUMAN	MRPL12	198	Homo sapiens	1:Experimental evidence at protein level	39S ribosomal protein L12, mitochondrial	1	0.999	4	11	11	11	3	3	3	0	0	0	0	1	1	3	3	3	0	0	0	0	1	1	3	3	3	0	0	0	0	1	1	198655200	184078500	187335740	0	0	0	0	41501668	15501748
sp|P52888|THOP1_HUMAN	P52888	THOP1_HUMAN	THOP1	689	Homo sapiens	1:Experimental evidence at protein level	Thimet oligopeptidase	0.9997	0.999	3	4	4	4	1	1	0	0	0	0	2	0	0	1	1	0	0	0	0	2	0	0	1	1	0	0	0	0	2	0	0	0	0	0	0	0	0	63249732	0	0
sp|P52907|CAZA1_HUMAN	P52907	CAZA1_HUMAN	CAPZA1	286	Homo sapiens	1:Experimental evidence at protein level	F-actin-capping protein subunit alpha-1	1	0.999	13	90	68	90	11	9	10	9	10	9	11	9	12	9	7	7	7	7	7	8	7	9	11	9	10	9	10	9	11	9	12	1063398800	912415360	1108950400	843951400	722724540	775771460	898041150	978966500	1069243840
sp|P52926|HMGA2_HUMAN	P52926	HMGA2_HUMAN	HMGA2	109	Homo sapiens	1:Experimental evidence at protein level	High mobility group protein HMGI-C	0.9998	0.9988	2	6	6	6	0	0	0	0	1	1	1	2	1	0	0	0	0	1	1	1	2	1	0	0	0	0	1	1	1	2	1	0	0	0	0	9434913	0	7.16027e+06	39632516	32649006
sp|P52943|CRIP2_HUMAN	P52943	CRIP2_HUMAN	CRIP2	208	Homo sapiens	1:Experimental evidence at protein level	Cysteine-rich protein 2	0.9999	0.9988	4	4	4	4	0	0	0	1	1	2	0	0	0	0	0	0	1	1	2	0	0	0	0	0	0	1	1	2	0	0	0	0	0	0	43344896	0	189692460	0	0	0
sp|P52948|NUP98_HUMAN	P52948	NUP98_HUMAN	NUP98	1817	Homo sapiens	1:Experimental evidence at protein level	Nuclear pore complex protein Nup98-Nup96	1	0.999	25	84	84	84	6	10	10	14	13	9	9	8	5	6	10	10	14	13	9	9	8	5	6	10	10	14	13	9	9	8	5	65336540	217586600	255998660	362301020	554791230	295821220	184331760	243978660	190396480
sp|P53004|BIEA_HUMAN	P53004	BIEA_HUMAN	BLVRA	296	Homo sapiens	1:Experimental evidence at protein level	Biliverdin reductase A	1	0.999	6	11	11	11	2	1	1	2	1	2	0	0	2	2	1	1	2	1	2	0	0	2	2	1	1	2	1	2	0	0	2	52647530	29475862	43307916	50699932	34500600	1901302800	0	0	66595224
sp|P53007|TXTP_HUMAN	P53007	TXTP_HUMAN	SLC25A1	311	Homo sapiens	1:Experimental evidence at protein level	Tricarboxylate transport protein, mitochondrial	1	0.999	13	49	49	49	4	5	6	4	3	6	6	7	8	4	5	6	4	3	6	6	7	8	4	5	6	4	3	6	6	7	8	448384160	438414530	424194200	317290340	211643920	266706770	291924580	362791260	449953470
sp|P53041|PPP5_HUMAN	P53041	PPP5_HUMAN	PPP5C	499	Homo sapiens	1:Experimental evidence at protein level	Serine/threonine-protein phosphatase 5	1	0.999	8	35	35	35	6	5	3	2	3	4	2	4	6	6	5	3	2	3	4	2	4	6	6	5	3	2	3	4	2	4	6	104279740	165216770	49129836	66996816	91580860	111583530	84737224	95058050	139401060
sp|P53355|DAPK1_HUMAN	P53355	DAPK1_HUMAN	DAPK1	1430	Homo sapiens	1:Experimental evidence at protein level	Death-associated protein kinase 1	1	0.9989	4	9	9	9	2	0	3	0	1	1	0	1	1	2	0	3	0	1	1	0	1	1	2	0	3	0	1	1	0	1	1	0	0	0	0	67324390	11522353	0	51462824	0
sp|P53396|ACLY_HUMAN	P53396	ACLY_HUMAN	ACLY	1101	Homo sapiens	1:Experimental evidence at protein level	ATP-citrate synthase	1	0.999	57	592	592	592	69	67	62	58	65	60	71	72	68	69	67	62	58	65	60	71	72	68	69	67	62	58	65	60	71	72	68	13271004000	12390150000	14603481000	13398948000	14081189000	12736660000	13308795000	13122225000	13425642000
sp|P53582|MAP11_HUMAN	P53582	MAP11_HUMAN	METAP1	386	Homo sapiens	1:Experimental evidence at protein level	Methionine aminopeptidase 1	1	0.999	14	76	76	76	9	5	10	8	10	9	9	8	8	9	5	10	8	10	9	9	8	8	9	5	10	8	10	9	9	8	8	371956800	230071150	275014180	579368100	581987650	632223700	498722100	488883360	481168400
sp|P53597|SUCA_HUMAN	P53597	SUCA_HUMAN	SUCLG1	346	Homo sapiens	1:Experimental evidence at protein level	Succinate--CoA ligase [ADP/GDP-forming] subunit alpha, mitochondrial	1	0.999	6	22	22	22	6	3	4	0	1	1	3	3	1	6	3	4	0	1	1	3	3	1	6	3	4	0	1	1	3	3	1	428019260	245917440	320966500	0	19239074	57072300	214019400	112188590	51685876
sp|P53611|PGTB2_HUMAN	P53611	PGTB2_HUMAN	RABGGTB	331	Homo sapiens	1:Experimental evidence at protein level	Geranylgeranyl transferase type-2 subunit beta	0.9617	0.999	1	3	3	3	1	0	0	0	0	0	0	1	1	1	0	0	0	0	0	0	1	1	1	0	0	0	0	0	0	1	1	16223647	0	0	0	0	0	0	0	25071356
sp|P53618|COPB_HUMAN	P53618	COPB_HUMAN	COPB1	953	Homo sapiens	1:Experimental evidence at protein level	Coatomer subunit beta	1	0.999	55	494	494	494	60	55	60	53	54	45	53	57	57	60	55	60	53	54	45	53	57	57	60	55	60	53	54	45	53	57	57	7897534500	7525035000	7952329700	8163736000	7799590400	6411982300	7127988000	7800131000	7685014000
sp|P53621|COPA_HUMAN	P53621	COPA_HUMAN	COPA	1224	Homo sapiens	1:Experimental evidence at protein level	Coatomer subunit alpha	1	0.999	82	731	731	731	85	77	84	75	78	73	91	82	86	85	77	84	75	78	73	91	82	86	85	77	84	75	78	73	91	82	86	11112343000	11489913000	11046502000	14613728000	13731078000	12386147000	13078865000	13491049000	14078808000
sp|P53667|LIMK1_HUMAN	P53667	LIMK1_HUMAN	LIMK1	647	Homo sapiens	1:Experimental evidence at protein level	LIM domain kinase 1	0.8912	0.9969	2	1	1	2	0	0	0	0	0	1	0	0	0	0	0	0	0	0	1	0	0	0	0	0	0	0	1	1	0	0	0	0	0	0	0	0	8.02661e+06	0	0	0
sp|P53671|LIMK2_HUMAN	P53671	LIMK2_HUMAN	LIMK2	638	Homo sapiens	1:Experimental evidence at protein level	LIM domain kinase 2	0.9994	0.9977	3	5	4	5	0	0	0	1	2	1	0	0	1	0	0	0	1	1	1	0	0	1	0	0	0	1	2	1	0	0	1	0	0	0	111468824	106455020	95252850	0	0	0
sp|P53680|AP2S1_HUMAN	P53680	AP2S1_HUMAN	AP2S1	142	Homo sapiens	1:Experimental evidence at protein level	AP-2 complex subunit sigma	1	0.9986	3	21	21	21	3	2	3	3	3	3	1	1	2	3	2	3	3	3	3	1	1	2	3	2	3	3	3	3	1	1	2	230595780	123616300	256413700	225704140	242599860	155797810	53624052	160103410	148776670
sp|P53701|CCHL_HUMAN	P53701	CCHL_HUMAN	HCCS	268	Homo sapiens	1:Experimental evidence at protein level	Holocytochrome c-type synthase	0.9994	0.9979	3	4	4	4	0	1	1	1	0	0	1	0	0	0	1	1	1	0	0	1	0	0	0	1	1	1	0	0	1	0	0	0	0	0	0	0	0	18997362	0	0
sp|P53814|SMTN_HUMAN	P53814	SMTN_HUMAN	SMTN	917	Homo sapiens	1:Experimental evidence at protein level	Smoothelin	1	0.9989	8	13	13	13	2	1	1	0	3	1	2	1	2	2	1	1	0	3	1	2	1	2	2	1	1	0	3	1	2	1	2	13575570	6522934	6.97477e+06	0	92001530	35380880	4894857	3050470	25645442
sp|P53990|IST1_HUMAN	P53990	IST1_HUMAN	IST1	364	Homo sapiens	1:Experimental evidence at protein level	IST1 homolog	0.9999	0.9987	3	7	7	7	2	1	1	1	0	0	1	1	0	2	1	1	1	0	0	1	1	0	2	1	1	1	0	0	1	1	0	2344387800	2412644400	2912261000	12910652000	0	0	0	24127114	0
sp|P53992|SC24C_HUMAN	P53992	SC24C_HUMAN	SEC24C	1094	Homo sapiens	1:Experimental evidence at protein level	Protein transport protein Sec24C	1	0.999	34	261	233	261	27	29	26	34	30	34	27	27	27	24	25	23	31	27	31	24	24	24	27	29	26	34	30	34	27	27	27	2363218400	2657937700	2359276300	4528041000	3976163600	4377989600	2945603600	3088820200	2974579000
sp|P53999|TCP4_HUMAN	P53999	TCP4_HUMAN	SUB1	127	Homo sapiens	1:Experimental evidence at protein level	Activated RNA polymerase II transcriptional coactivator p15	0.9549	0.9988	1	1	1	1	1	0	0	0	0	0	0	0	0	1	0	0	0	0	0	0	0	0	1	0	0	0	0	0	0	0	0	24070132	0	0	0	0	0	0	0	0
sp|P54105|ICLN_HUMAN	P54105	ICLN_HUMAN	CLNS1A	237	Homo sapiens	1:Experimental evidence at protein level	Methylosome subunit pICln	0.8322	0.9948	1	1	1	1	0	0	1	0	0	0	0	0	0	0	0	1	0	0	0	0	0	0	0	0	1	0	0	0	0	0	0	0	0	0	0	0	0	0	0	0
sp|P54136|SYRC_HUMAN	P54136	SYRC_HUMAN	RARS1	660	Homo sapiens	1:Experimental evidence at protein level	Arginine--tRNA ligase, cytoplasmic	1	0.999	44	371	371	371	41	45	42	37	39	43	41	39	44	41	45	42	37	39	43	41	39	44	41	45	42	37	39	43	41	39	44	4673739300	5392597000	5071803400	5011501600	5607760000	5494045000	4999643000	6053872000	5532233700
sp|P54198|HIRA_HUMAN	P54198	HIRA_HUMAN	HIRA	1017	Homo sapiens	1:Experimental evidence at protein level	Protein HIRA	0.914	0.9883	1	1	1	1	0	0	1	0	0	0	0	0	0	0	0	1	0	0	0	0	0	0	0	0	1	0	0	0	0	0	0	0	0	3178267	0	0	0	0	0	0
sp|P54277|PMS1_HUMAN	P54277	PMS1_HUMAN	PMS1	932	Homo sapiens	1:Experimental evidence at protein level	PMS1 protein homolog 1	0.9941	0.9966	2	3	3	3	0	0	0	0	0	0	1	0	2	0	0	0	0	0	0	1	0	2	0	0	0	0	0	0	1	0	2	0	0	0	0	0	0	0	0	0
sp|P54577|SYYC_HUMAN	P54577	SYYC_HUMAN	YARS1	528	Homo sapiens	1:Experimental evidence at protein level	Tyrosine--tRNA ligase, cytoplasmic	1	0.999	24	80	80	80	17	13	6	5	5	9	8	9	8	17	13	6	5	5	9	8	9	8	17	13	6	5	5	9	8	9	8	2974255000	672909000	167244430	86759090	183135200	393931170	410848220	272370880	343982940
sp|P54578|UBP14_HUMAN	P54578	UBP14_HUMAN	USP14	494	Homo sapiens	1:Experimental evidence at protein level	Ubiquitin carboxyl-terminal hydrolase 14	1	0.999	8	23	23	23	5	3	2	4	2	3	1	2	1	5	3	2	4	2	3	1	2	1	5	3	2	4	2	3	1	2	1	134974420	281021860	93167256	163378690	0	209070530	11527232	88405576	100487416
sp|P54619|AAKG1_HUMAN	P54619	AAKG1_HUMAN	PRKAG1	331	Homo sapiens	1:Experimental evidence at protein level	5'-AMP-activated protein kinase subunit gamma-1	0.8496	0.9955	1	1	1	1	0	0	0	0	0	0	0	0	1	0	0	0	0	0	0	0	0	1	0	0	0	0	0	0	0	0	1	0	0	0	0	0	0	0	0	27888972
sp|P54727|RD23B_HUMAN	P54727	RD23B_HUMAN	RAD23B	409	Homo sapiens	1:Experimental evidence at protein level	UV excision repair protein RAD23 homolog B	1	0.9953	4	4	2	4	2	2	0	0	0	0	0	0	0	1	1	0	0	0	0	0	0	0	2	2	0	0	0	0	0	0	0	0	51625850	0	0	0	0	0	0	0
sp|P54760|EPHB4_HUMAN	P54760	EPHB4_HUMAN	EPHB4	987	Homo sapiens	1:Experimental evidence at protein level	Ephrin type-B receptor 4	0.9568	0.9943	3	2	2	10	0	0	0	0	0	1	0	1	0	0	0	0	0	0	1	0	1	0	0	0	0	2	1	3	0	2	2	0	0	0	0	0	0	0	0	0
sp|P54819|KAD2_HUMAN	P54819	KAD2_HUMAN	AK2	239	Homo sapiens	1:Experimental evidence at protein level	Adenylate kinase 2, mitochondrial	1	0.999	10	50	50	50	7	10	7	2	4	3	6	6	5	7	10	7	2	4	3	6	6	5	7	10	7	2	4	3	6	6	5	389419230	360250100	567250240	94367416	169645020	73672424	241400830	285077400	149340050
sp|P54886|P5CS_HUMAN	P54886	P5CS_HUMAN	ALDH18A1	795	Homo sapiens	1:Experimental evidence at protein level	Delta-1-pyrroline-5-carboxylate synthase	1	0.999	40	448	448	448	67	61	64	37	36	30	49	55	49	67	61	64	37	36	30	49	55	49	67	61	64	37	36	30	49	55	49	17321190000	14525996000	15494918000	4913150000	4282149400	4622962000	9151800000	8300084700	8684612000
sp|P54920|SNAA_HUMAN	P54920	SNAA_HUMAN	NAPA	295	Homo sapiens	1:Experimental evidence at protein level	Alpha-soluble NSF attachment protein	1	0.999	12	63	53	63	5	7	8	7	9	8	7	5	7	4	5	7	6	8	7	7	3	6	5	7	8	7	9	8	7	5	7	215005250	324061920	408365630	419114240	423092500	325192540	257888270	330626300	340397340
sp|P55010|IF5_HUMAN	P55010	IF5_HUMAN	EIF5	431	Homo sapiens	1:Experimental evidence at protein level	Eukaryotic translation initiation factor 5	1	0.999	11	67	67	67	9	7	5	7	7	7	8	7	10	9	7	5	7	7	7	8	7	10	9	7	5	7	7	7	8	7	10	588491700	372153920	257757140	508082880	455379870	495239700	576322400	369476220	555824400
sp|P55036|PSMD4_HUMAN	P55036	PSMD4_HUMAN	PSMD4	377	Homo sapiens	1:Experimental evidence at protein level	26S proteasome non-ATPase regulatory subunit 4	1	0.999	10	27	25	27	4	7	4	2	2	1	1	2	4	4	7	4	2	1	0	1	2	4	4	7	4	2	2	1	1	2	4	147269100	147845140	99125000	72131520	88487650	9019251	0	122388760	36446820
sp|P55039|DRG2_HUMAN	P55039	DRG2_HUMAN	DRG2	364	Homo sapiens	1:Experimental evidence at protein level	Developmentally-regulated GTP-binding protein 2	0.9992	0.999	3	4	4	6	0	0	1	0	1	1	1	0	0	0	0	1	0	1	1	1	0	0	0	0	2	0	1	1	2	0	0	0	0	28984920	0	0	12948697	0	0	0
sp|P55060|XPO2_HUMAN	P55060	XPO2_HUMAN	CSE1L	971	Homo sapiens	1:Experimental evidence at protein level	Exportin-2	1	0.999	45	311	311	311	43	42	39	32	31	31	31	31	31	43	42	39	32	31	31	31	31	31	43	42	39	32	31	31	31	31	31	4370134000	4557965000	4443189000	2946472700	3099607600	2742696700	2647602200	3250702300	2986088000
sp|P55072|TERA_HUMAN	P55072	TERA_HUMAN	VCP	806	Homo sapiens	1:Experimental evidence at protein level	Transitional endoplasmic reticulum ATPase	1	0.999	55	529	521	529	66	64	54	58	55	54	56	59	63	65	63	53	57	54	54	55	58	62	66	64	54	58	55	54	56	59	63	10763473000	10094774000	9082357000	9747095000	9581665000	7285261000	7981372400	10493265000	11050455000
sp|P55084|ECHB_HUMAN	P55084	ECHB_HUMAN	HADHB	474	Homo sapiens	1:Experimental evidence at protein level	Trifunctional enzyme subunit beta, mitochondrial	1	0.999	19	72	72	72	17	13	11	1	6	1	7	7	9	17	13	11	1	6	1	7	7	9	17	13	11	1	6	1	7	7	9	1078920300	1136616700	1098735200	55281052	252752210	10587115	367794240	370868930	558332300
sp|P55196|AFAD_HUMAN	P55196	AFAD_HUMAN	AFDN	1824	Homo sapiens	1:Experimental evidence at protein level	Afadin	1	0.9973	7	12	12	12	4	1	0	0	0	2	2	2	1	4	1	0	0	0	2	2	2	1	4	1	0	0	0	2	2	2	1	15064703	2.15984e+06	0	0	0	1937833	27953894	32745008	0
sp|P55209|NP1L1_HUMAN	P55209	NP1L1_HUMAN	NAP1L1	391	Homo sapiens	1:Experimental evidence at protein level	Nucleosome assembly protein 1-like 1	1	0.999	10	107	77	107	11	11	10	11	11	12	12	15	14	8	8	7	8	8	9	8	11	10	11	11	10	11	11	12	12	15	14	1658015100	1685305000	1739900300	1814176000	1664769400	1504731100	1720782200	1943198000	2069291400
sp|P55263|ADK_HUMAN	P55263	ADK_HUMAN	ADK	362	Homo sapiens	1:Experimental evidence at protein level	Adenosine kinase	1	0.9985	5	13	13	13	2	3	1	0	1	1	2	2	1	2	3	1	0	1	1	2	2	1	2	3	1	0	1	1	2	2	1	79970290	80438130	0	0	21592500	21298782	61465360	64228670	33672120
sp|P55265|DSRAD_HUMAN	P55265	DSRAD_HUMAN	ADAR	1226	Homo sapiens	1:Experimental evidence at protein level	Double-stranded RNA-specific adenosine deaminase	1	0.999	44	243	243	243	35	24	27	27	28	29	21	25	27	35	24	27	27	28	29	21	25	27	35	24	27	27	28	29	21	25	27	1439866900	1209597400	1524089200	2506206000	1963125600	1686154400	1071497600	1319255000	1367793000
sp|P55268|LAMB2_HUMAN	P55268	LAMB2_HUMAN	LAMB2	1798	Homo sapiens	1:Experimental evidence at protein level	Laminin subunit beta-2	0.8313	0.9948	1	1	1	1	0	0	0	0	0	0	0	1	0	0	0	0	0	0	0	0	1	0	0	0	0	0	0	0	0	1	0	0	0	0	0	0	0	0	0	0
sp|P55735|SEC13_HUMAN	P55735	SEC13_HUMAN	SEC13	322	Homo sapiens	1:Experimental evidence at protein level	Protein SEC13 homolog	1	0.999	8	65	65	65	10	7	8	8	8	5	6	6	7	10	7	8	8	8	5	6	6	7	10	7	8	8	8	5	6	6	7	959832000	897866940	833272000	934987260	993651400	530327940	607440450	982224500	821712500
sp|P55769|NH2L1_HUMAN	P55769	NH2L1_HUMAN	SNU13	128	Homo sapiens	1:Experimental evidence at protein level	NHP2-like protein 1	1	0.999	3	6	6	6	1	1	0	1	1	1	0	0	1	1	1	0	1	1	1	0	0	1	1	1	0	1	1	1	0	0	1	67132250	0	0	0	67451800	97772800	0	0	67523450
sp|P55786|PSA_HUMAN	P55786	PSA_HUMAN	NPEPPS	919	Homo sapiens	1:Experimental evidence at protein level	Puromycin-sensitive aminopeptidase	1	0.999	17	73	36	73	14	8	7	4	7	5	11	10	7	7	5	3	3	4	1	4	5	4	14	8	7	4	7	5	11	10	7	684027600	453713200	406082020	218247760	366767500	156774240	479984700	464260100	350858660
sp|P55795|HNRH2_HUMAN	P55795	HNRH2_HUMAN	HNRNPH2	449	Homo sapiens	1:Experimental evidence at protein level	Heterogeneous nuclear ribonucleoprotein H2	1	0.999	17	52	52	143	10	7	7	5	6	2	4	6	5	10	7	7	5	6	2	4	6	5	25	17	19	14	15	12	12	14	15	649337600	538017340	386047700	228552580	388975870	77939450	270242800	323279740	367943680
sp|P55809|SCOT1_HUMAN	P55809	SCOT1_HUMAN	OXCT1	520	Homo sapiens	1:Experimental evidence at protein level	Succinyl-CoA:3-ketoacid coenzyme A transferase 1, mitochondrial	1	0.999	15	66	60	66	14	11	12	1	5	3	5	8	7	13	10	11	1	5	2	5	7	6	14	11	12	1	5	3	5	8	7	615454600	563040400	667909200	30559132	125499480	138225010	180200560	182298480	300180060
sp|P55884|EIF3B_HUMAN	P55884	EIF3B_HUMAN	EIF3B	814	Homo sapiens	1:Experimental evidence at protein level	Eukaryotic translation initiation factor 3 subunit B	1	0.999	30	196	196	196	23	29	26	18	19	13	22	22	24	23	29	26	18	19	13	22	22	24	23	29	26	18	19	13	22	22	24	1808191200	2288712400	2341763000	1708115700	1594486100	980199740	1801525900	1847573400	1929970800
sp|P56134|ATPK_HUMAN	P56134	ATPK_HUMAN	ATP5MF	94	Homo sapiens	1:Experimental evidence at protein level	ATP synthase subunit f, mitochondrial	1	0.999	3	30	30	30	4	4	4	2	2	3	4	3	4	4	4	4	2	2	3	4	3	4	4	4	4	2	2	3	4	3	4	730003100	543465150	721986300	264349570	237868030	244242750	407360960	443446850	500392200
sp|P56182|RRP1_HUMAN	P56182	RRP1_HUMAN	RRP1	461	Homo sapiens	1:Experimental evidence at protein level	Ribosomal RNA processing protein 1 homolog A	0.9998	0.9989	3	9	9	9	1	1	1	0	1	1	0	2	2	1	1	1	0	1	1	0	2	2	1	1	1	0	1	1	0	2	2	8796017	9402229	8.32599e+06	0	0	12062416	0	77560100	13745954
sp|P56192|SYMC_HUMAN	P56192	SYMC_HUMAN	MARS1	900	Homo sapiens	1:Experimental evidence at protein level	Methionine--tRNA ligase, cytoplasmic	1	0.999	32	279	279	279	36	31	31	27	32	27	34	28	33	36	31	31	27	32	27	34	28	33	36	31	31	27	32	27	34	28	33	3883082500	3736980000	4029250600	3717008400	3867722000	3321373200	3765263000	4249197800	4112273400
sp|P56378|ATP68_HUMAN	P56378	ATP68_HUMAN	ATP5MJ	58	Homo sapiens	1:Experimental evidence at protein level	ATP synthase subunit ATP5MJ, mitochondrial	0.9374	0.9983	1	12	12	12	1	1	2	1	2	1	1	1	2	1	1	2	1	2	1	1	1	2	1	1	2	1	2	1	1	1	2	10728652	15172424	11508647	11359827	29471662	28507328	21350058	30538936	20667650
sp|P56537|IF6_HUMAN	P56537	IF6_HUMAN	EIF6	245	Homo sapiens	1:Experimental evidence at protein level	Eukaryotic translation initiation factor 6	1	0.999	7	35	35	35	3	3	3	4	4	3	3	5	7	3	3	3	4	4	3	3	5	7	3	3	3	4	4	3	3	5	7	121640790	159025540	24703584	202304050	259175380	124609440	109941990	250981820	386650500
sp|P56545|CTBP2_HUMAN	P56545	CTBP2_HUMAN	CTBP2	445	Homo sapiens	1:Experimental evidence at protein level	C-terminal-binding protein 2	1	0.999	10	29	24	29	6	5	3	1	3	4	2	3	2	4	4	2	1	3	3	2	3	2	6	5	3	1	3	4	2	3	2	700088300	387495800	234437390	69618780	142489550	224514640	145282020	257591100	79142800
sp|P56556|NDUA6_HUMAN	P56556	NDUA6_HUMAN	NDUFA6	128	Homo sapiens	1:Experimental evidence at protein level	NADH dehydrogenase [ubiquinone] 1 alpha subcomplex subunit 6	1	0.9987	3	10	10	10	1	2	3	0	0	0	2	1	1	1	2	3	0	0	0	2	1	1	1	2	3	0	0	0	2	1	1	173170020	218865440	246339940	0	0	0	50369376	55428120	78413330
sp|P56589|PEX3_HUMAN	P56589	PEX3_HUMAN	PEX3	373	Homo sapiens	1:Experimental evidence at protein level	Peroxisomal biogenesis factor 3	0.9934	0.9984	2	2	2	2	0	0	0	0	0	1	0	0	1	0	0	0	0	0	1	0	0	1	0	0	0	0	0	1	0	0	1	0	0	0	0	0	7.5822e+06	0	0	0
sp|P56945|BCAR1_HUMAN	P56945	BCAR1_HUMAN	BCAR1	870	Homo sapiens	1:Experimental evidence at protein level	Breast cancer anti-estrogen resistance protein 1	0.9999	0.9981	2	9	9	9	4	2	1	0	0	0	1	0	1	4	2	1	0	0	0	1	0	1	4	2	1	0	0	0	1	0	1	7165159	10901122	7.30575e+06	0	0	0	5.6003e+06	0	6548728
sp|P57088|TMM33_HUMAN	P57088	TMM33_HUMAN	TMEM33	247	Homo sapiens	1:Experimental evidence at protein level	Transmembrane protein 33	1	0.999	3	7	7	7	3	0	0	0	1	1	2	0	0	3	0	0	0	1	1	2	0	0	3	0	0	0	1	1	2	0	0	157751710	0	0	0	48751880	37203024	103162800	0	0
sp|P57678|GEMI4_HUMAN	P57678	GEMI4_HUMAN	GEMIN4	1058	Homo sapiens	1:Experimental evidence at protein level	Gem-associated protein 4	1	0.999	19	66	66	66	21	14	12	3	3	3	4	2	4	21	14	12	3	3	3	4	2	4	21	14	12	3	3	3	4	2	4	1267374800	823385540	884331970	248175020	153585860	70557096	176126600	39801830	139694510
sp|P57721|PCBP3_HUMAN	P57721	PCBP3_HUMAN	PCBP3	371	Homo sapiens	1:Experimental evidence at protein level	Poly(rC)-binding protein 3	0.9921	0.999	7	4	4	67	1	1	0	0	0	1	1	0	0	1	1	0	0	0	1	1	0	0	9	8	6	6	7	7	9	9	6	87741740	74226920	0	0	0	122689110	109361400	0	0
sp|P57737|CORO7_HUMAN	P57737	CORO7_HUMAN	CORO7	925	Homo sapiens	1:Experimental evidence at protein level	Coronin-7	0.9991	0.9987	2	6	6	6	0	1	0	0	0	2	1	0	2	0	1	0	0	0	2	1	0	2	0	1	0	0	0	2	1	0	2	0	18995996	0	0	0	21304040	0	0	0
sp|P57740|NU107_HUMAN	P57740	NU107_HUMAN	NUP107	925	Homo sapiens	1:Experimental evidence at protein level	Nuclear pore complex protein Nup107	1	0.999	13	35	35	35	4	3	4	2	5	4	4	3	6	4	3	4	2	5	4	4	3	6	4	3	4	2	5	4	4	3	6	212431420	216592850	240328530	149169280	265223400	292577000	264315890	242701980	348460000
sp|P57772|SELB_HUMAN	P57772	SELB_HUMAN	EEFSEC	596	Homo sapiens	1:Experimental evidence at protein level	Selenocysteine-specific elongation factor	0.9891	0.9978	2	3	3	3	1	0	1	0	0	0	0	1	0	1	0	1	0	0	0	0	1	0	1	0	1	0	0	0	0	1	0	2.94127e+06	0	0	0	0	0	0	4.43443e+06	0
sp|P58546|MTPN_HUMAN	P58546	MTPN_HUMAN	MTPN	118	Homo sapiens	1:Experimental evidence at protein level	Myotrophin	0.9999	0.999	2	10	10	10	3	1	1	0	1	1	1	1	1	3	1	1	0	1	1	1	1	1	3	1	1	0	1	1	1	1	1	98678424	29151260	48689230	0	36842080	60160290	45766056	44523948	0
sp|P58876|H2B1D_HUMAN	P58876	H2B1D_HUMAN	H2BC5	126	Homo sapiens	1:Experimental evidence at protein level	Histone H2B type 1-D	1	0.999	10	130	0	130	17	17	14	13	13	15	15	14	12	0	0	0	0	0	0	0	0	0	17	17	14	13	13	15	15	14	12	26200992000	19413215000	25407367000	12421972000	10203012000	13732461000	11842621000	9717540000	8768269000
sp|P59998|ARPC4_HUMAN	P59998	ARPC4_HUMAN	ARPC4	168	Homo sapiens	1:Experimental evidence at protein level	Actin-related protein 2/3 complex subunit 4	1	0.999	6	45	45	45	4	4	4	6	5	5	6	6	5	4	4	4	6	5	5	6	6	5	4	4	4	6	5	5	6	6	5	1495822100	1344419700	740015000	1030330560	1092965100	876950340	1318792300	1393744400	1593804200
sp|P60059|SC61G_HUMAN	P60059	SC61G_HUMAN	SEC61G	68	Homo sapiens	1:Experimental evidence at protein level	Protein transport protein Sec61 subunit gamma	0.9625	0.999	1	9	9	9	1	1	1	1	1	1	1	1	1	1	1	1	1	1	1	1	1	1	1	1	1	1	1	1	1	1	1	120623096	78554330	98075160	149663020	198499470	141929180	78346580	103384824	100319920
sp|P60174|TPIS_HUMAN	P60174	TPIS_HUMAN	TPI1	249	Homo sapiens	1:Experimental evidence at protein level	Triosephosphate isomerase	1	0.999	11	76	76	76	7	6	9	8	9	5	8	10	14	7	6	9	8	9	5	8	10	14	7	6	9	8	9	5	8	10	14	462364200	422905000	493438100	555614460	866388500	214461540	406801300	715741000	733278800
sp|P60228|EIF3E_HUMAN	P60228	EIF3E_HUMAN	EIF3E	445	Homo sapiens	1:Experimental evidence at protein level	Eukaryotic translation initiation factor 3 subunit E	1	0.999	18	125	125	125	18	14	14	12	14	11	16	13	13	18	14	14	12	14	11	16	13	13	18	14	14	12	14	11	16	13	13	1439007400	1229772200	1437325800	826016060	1309020200	967354900	1325731600	1255777500	1516789200
sp|P60468|SC61B_HUMAN	P60468	SC61B_HUMAN	SEC61B	96	Homo sapiens	1:Experimental evidence at protein level	Protein transport protein Sec61 subunit beta	1	0.999	3	25	25	25	2	2	3	3	3	3	4	2	3	2	2	3	3	3	3	4	2	3	2	2	3	3	3	3	4	2	3	161110350	166078030	156217060	307935460	279437700	295103870	238056720	189441220	256944830
sp|P60510|PP4C_HUMAN	P60510	PP4C_HUMAN	PPP4C	307	Homo sapiens	1:Experimental evidence at protein level	Serine/threonine-protein phosphatase 4 catalytic subunit	0.9909	0.9988	3	3	3	16	1	1	1	0	0	0	0	0	0	1	1	1	0	0	0	0	0	0	3	2	3	1	1	0	2	2	2	0	40502500	76539624	0	0	0	0	0	0
sp|P60660|MYL6_HUMAN	P60660	MYL6_HUMAN	MYL6	151	Homo sapiens	1:Experimental evidence at protein level	Myosin light polypeptide 6	1	0.999	12	202	105	202	25	23	25	20	20	21	23	23	22	13	11	13	11	11	10	11	13	12	25	23	25	20	20	21	23	23	22	18896749000	19429560000	21433719000	15386438000	14848693000	15489085000	17462948000	17058730000	18621637000
sp|P60709|ACTB_HUMAN	P60709	ACTB_HUMAN	ACTB	375	Homo sapiens	1:Experimental evidence at protein level	Actin, cytoplasmic 1	1	0.999	35	133	133	1311	15	15	16	18	15	13	14	13	14	15	15	16	18	15	13	14	13	14	153	157	158	133	135	121	137	168	149	5894036500	6164881400	6502105600	7561393000	7029011000	5916583400	4294171000	6821993500	7365598700
sp|P60842|IF4A1_HUMAN	P60842	IF4A1_HUMAN	EIF4A1	406	Homo sapiens	1:Experimental evidence at protein level	Eukaryotic initiation factor 4A-I	1	0.999	27	310	170	310	41	37	38	29	33	29	32	37	34	24	20	21	16	19	14	18	18	20	41	37	38	29	33	29	32	37	34	9870564000	8907219000	9987017000	10356085000	9446794000	9628641000	9027261000	10643607000	9867314000
sp|P60866|RS20_HUMAN	P60866	RS20_HUMAN	RPS20	119	Homo sapiens	1:Experimental evidence at protein level	40S ribosomal protein S20	1	0.999	5	37	37	37	4	2	5	6	5	4	3	3	5	4	2	5	6	5	4	3	3	5	4	2	5	6	5	4	3	3	5	293815040	610815740	392384960	614632770	522681300	467799680	283658900	157530900	821174200
sp|P60891|PRPS1_HUMAN	P60891	PRPS1_HUMAN	PRPS1	318	Homo sapiens	1:Experimental evidence at protein level	Ribose-phosphate pyrophosphokinase 1	1	0.999	16	96	20	96	13	11	8	10	10	12	9	11	12	3	1	3	2	2	2	2	2	3	13	11	8	10	10	12	9	11	12	934428350	974821300	749723500	909472000	773096100	977038100	856930050	1045954900	1080649000
sp|P60900|PSA6_HUMAN	P60900	PSA6_HUMAN	PSMA6	246	Homo sapiens	1:Experimental evidence at protein level	Proteasome subunit alpha type-6	1	0.999	16	136	136	136	15	15	15	13	16	16	13	18	15	15	15	15	13	16	16	13	18	15	15	15	15	13	16	16	13	18	15	1427879000	1458392000	1536073000	1271280100	1314150400	1609037200	1026174460	1428452900	1584041500
sp|P60903|S10AA_HUMAN	P60903	S10AA_HUMAN	S100A10	97	Homo sapiens	1:Experimental evidence at protein level	Protein S100-A10	1	0.999	3	43	43	43	4	5	5	5	5	4	3	6	6	4	5	5	5	5	4	3	6	6	4	5	5	5	5	4	3	6	6	259986110	316345100	254376420	417820100	434910980	338094560	334733440	442358560	461654600
sp|P60953|CDC42_HUMAN	P60953	CDC42_HUMAN	CDC42	191	Homo sapiens	1:Experimental evidence at protein level	Cell division control protein 42 homolog	1	0.999	7	49	49	58	7	5	5	5	4	5	4	6	8	7	5	5	5	4	5	4	6	8	8	6	6	6	5	6	5	7	9	488494850	360422850	403508740	637451800	429569100	293494500	390454620	591878100	695880640
sp|P60981|DEST_HUMAN	P60981	DEST_HUMAN	DSTN	165	Homo sapiens	1:Experimental evidence at protein level	Destrin	1	0.999	12	96	96	105	11	10	9	12	13	12	9	12	8	11	10	9	12	13	12	9	12	8	12	11	10	14	14	13	9	13	9	1541477800	1522420000	883259800	1634139400	1902727000	1818767400	1340644500	1633216800	1040455700
sp|P60983|GMFB_HUMAN	P60983	GMFB_HUMAN	GMFB	142	Homo sapiens	1:Experimental evidence at protein level	Glia maturation factor beta	1	0.999	3	12	12	12	1	1	1	2	2	1	1	1	2	1	1	1	2	2	1	1	1	2	1	1	1	2	2	1	1	1	2	23447412	0	29375734	76896450	32117652	11077528	19101694	37131980	77222776
sp|P61006|RAB8A_HUMAN	P61006	RAB8A_HUMAN	RAB8A	207	Homo sapiens	1:Experimental evidence at protein level	Ras-related protein Rab-8A	1	0.9987	7	12	2	29	0	1	1	1	1	0	1	3	4	0	0	0	0	0	0	0	1	1	2	3	3	3	2	1	3	4	8	0	55708844	62353350	0	0	0	0	7152154	190880590
sp|P61009|SPCS3_HUMAN	P61009	SPCS3_HUMAN	SPCS3	180	Homo sapiens	1:Experimental evidence at protein level	Signal peptidase complex subunit 3	0.9551	0.9988	1	6	6	6	0	0	1	1	0	1	1	1	1	0	0	1	1	0	1	1	1	1	0	0	1	1	0	1	1	1	1	0	0	43260960	24382072	0	0	52741440	44463600	48781630
sp|P61011|SRP54_HUMAN	P61011	SRP54_HUMAN	SRP54	504	Homo sapiens	1:Experimental evidence at protein level	Signal recognition particle 54 kDa protein	1	0.999	5	9	9	9	1	0	0	1	1	2	2	0	2	1	0	0	1	1	2	2	0	2	1	0	0	1	1	2	2	0	2	0	0	0	0	36354464	26064388	9019632	0	0
sp|P61019|RAB2A_HUMAN	P61019	RAB2A_HUMAN	RAB2A	212	Homo sapiens	1:Experimental evidence at protein level	Ras-related protein Rab-2A	1	0.999	3	6	4	6	0	0	1	1	1	0	2	1	0	0	0	1	1	1	0	1	0	0	0	0	1	1	1	0	2	1	0	0	0	0	30389802	37020370	0	67893470	0	0
sp|P61026|RAB10_HUMAN	P61026	RAB10_HUMAN	RAB10	200	Homo sapiens	1:Experimental evidence at protein level	Ras-related protein Rab-10	1	0.999	7	25	24	42	4	4	3	4	4	3	0	1	2	4	3	3	4	4	3	0	1	2	6	6	5	6	5	4	2	2	6	55122630	99106344	109228320	143617860	162572910	87291380	0	94678410	90678840
sp|P61077|UB2D3_HUMAN	P61077	UB2D3_HUMAN	UBE2D3	147	Homo sapiens	1:Experimental evidence at protein level	Ubiquitin-conjugating enzyme E2 D3	0.9535	0.9987	1	5	0	5	0	0	0	2	1	1	0	0	1	0	0	0	0	0	0	0	0	0	0	0	0	2	1	1	0	0	1	0	0	0	314164700	294396830	338857760	0	0	0
sp|P61081|UBC12_HUMAN	P61081	UBC12_HUMAN	UBE2M	183	Homo sapiens	1:Experimental evidence at protein level	NEDD8-conjugating enzyme Ubc12	1	0.999	8	34	34	34	5	6	5	2	5	4	2	2	3	5	6	5	2	5	4	2	2	3	5	6	5	2	5	4	2	2	3	460293800	416201800	105602140	124775380	291473820	169236480	177125250	109282856	236670200
sp|P61106|RAB14_HUMAN	P61106	RAB14_HUMAN	RAB14	215	Homo sapiens	1:Experimental evidence at protein level	Ras-related protein Rab-14	1	0.999	4	8	8	15	1	1	2	0	0	1	1	1	1	1	1	2	0	0	1	1	1	1	2	2	3	1	0	1	2	2	2	8958729	9699759	8751620	0	0	0	26088946	0	5.11025e+06
sp|P61158|ARP3_HUMAN	P61158	ARP3_HUMAN	ACTR3	418	Homo sapiens	1:Experimental evidence at protein level	Actin-related protein 3	1	0.999	25	287	247	287	35	38	33	31	33	30	27	30	30	29	32	30	26	29	25	24	27	25	35	38	33	31	33	30	27	30	30	6780620000	6444842000	6666900500	7142377000	7630496300	4511786500	5153082400	6908713500	7155534300
sp|P61160|ARP2_HUMAN	P61160	ARP2_HUMAN	ACTR2	394	Homo sapiens	1:Experimental evidence at protein level	Actin-related protein 2	1	0.999	16	138	138	138	17	17	15	16	16	12	12	17	16	17	17	15	16	16	12	12	17	16	17	17	15	16	16	12	12	17	16	2688601600	3017463600	2705263900	2319147300	2528008700	1896941200	2183367200	2583783400	2803165200
sp|P61163|ACTZ_HUMAN	P61163	ACTZ_HUMAN	ACTR1A	376	Homo sapiens	1:Experimental evidence at protein level	Alpha-centractin	1	0.999	15	104	61	104	14	14	15	10	12	10	7	14	8	8	8	8	7	7	6	3	9	5	14	14	15	10	12	10	7	14	8	1565997600	1400867600	1706857300	820897400	1083838000	612698200	595725440	995295900	634376960
sp|P61201|CSN2_HUMAN	P61201	CSN2_HUMAN	COPS2	443	Homo sapiens	1:Experimental evidence at protein level	COP9 signalosome complex subunit 2	1	0.999	10	34	34	34	6	7	10	0	2	1	2	3	3	6	7	10	0	2	1	2	3	3	6	7	10	0	2	1	2	3	3	216064930	338717700	410918080	0	55160292	6.41428e+06	113514710	66726340	65508984
sp|P61204|ARF3_HUMAN	P61204	ARF3_HUMAN	ARF3	181	Homo sapiens	1:Experimental evidence at protein level	ADP-ribosylation factor 3	1	0.999	6	17	0	33	3	1	2	2	2	2	1	3	1	0	0	0	0	0	0	0	0	0	6	3	4	3	3	3	3	5	3	403945540	75599464	363008580	18378340000	13071550000	21130480000	320439800	45497080	0
sp|P61221|ABCE1_HUMAN	P61221	ABCE1_HUMAN	ABCE1	599	Homo sapiens	1:Experimental evidence at protein level	ATP-binding cassette sub-family E member 1	1	0.999	24	148	148	148	14	19	15	15	15	14	14	21	21	14	19	15	15	15	14	14	21	21	14	19	15	15	15	14	14	21	21	1155492900	1152204000	1176367000	1113596800	1487321700	1257377300	1183849200	1568789200	1905610800
sp|P61224|RAP1B_HUMAN	P61224	RAP1B_HUMAN	RAP1B	184	Homo sapiens	1:Experimental evidence at protein level	Ras-related protein Rap-1b	1	0.999	4	11	0	11	3	1	0	1	3	1	0	1	1	0	0	0	0	0	0	0	0	0	3	1	0	1	3	1	0	1	1	67029116	63013244	0	74689896	110359384	54909028	0	0	0
sp|P61247|RS3A_HUMAN	P61247	RS3A_HUMAN	RPS3A	264	Homo sapiens	1:Experimental evidence at protein level	40S ribosomal protein S3a	1	0.999	21	207	207	207	27	21	22	25	23	24	17	24	24	27	21	22	25	23	24	17	24	24	27	21	22	25	23	24	17	24	24	3942832400	4927820300	3710947000	4226109400	4619460600	3429494800	2815631600	3577791500	4597816300
sp|P61254|RL26_HUMAN	P61254	RL26_HUMAN	RPL26	145	Homo sapiens	1:Experimental evidence at protein level	60S ribosomal protein L26	1	0.999	12	58	16	58	8	6	7	6	3	7	7	6	8	3	2	2	1	1	3	1	1	2	8	6	7	6	3	7	7	6	8	401420320	391289920	418992200	458690750	205259820	361102100	362596030	403930050	679508860
sp|P61289|PSME3_HUMAN	P61289	PSME3_HUMAN	PSME3	254	Homo sapiens	1:Experimental evidence at protein level	Proteasome activator complex subunit 3	1	0.999	9	35	35	35	10	8	7	1	2	0	3	2	2	10	8	7	1	2	0	3	2	2	10	8	7	1	2	0	3	2	2	413406340	322024600	322150560	0	42551988	0	23926982	34672990	72839390
sp|P61313|RL15_HUMAN	P61313	RL15_HUMAN	RPL15	204	Homo sapiens	1:Experimental evidence at protein level	60S ribosomal protein L15	1	0.999	23	257	257	257	27	24	26	27	31	38	29	26	29	27	24	26	27	31	38	29	26	29	27	24	26	27	31	38	29	26	29	14393971000	15139689000	17817838000	21529133000	29985954000	45084426000	25645847000	27071236000	30590829000
sp|P61353|RL27_HUMAN	P61353	RL27_HUMAN	RPL27	136	Homo sapiens	1:Experimental evidence at protein level	60S ribosomal protein L27	1	0.999	5	30	30	30	3	3	4	4	3	2	5	2	4	3	3	4	4	3	2	5	2	4	3	3	4	4	3	2	5	2	4	104311010	119926770	257184770	136624460	115029550	107311100	270529760	71552950	166162990
sp|P61421|VA0D1_HUMAN	P61421	VA0D1_HUMAN	ATP6V0D1	351	Homo sapiens	1:Experimental evidence at protein level	V-type proton ATPase subunit d 1	1	0.999	11	35	35	35	6	3	5	5	4	3	2	5	2	6	3	5	5	4	3	2	5	2	6	3	5	5	4	3	2	5	2	176840240	170789630	271457800	263306560	88719910	248788670	114846070	202318580	144354320
sp|P61513|RL37A_HUMAN	P61513	RL37A_HUMAN	RPL37A	92	Homo sapiens	1:Experimental evidence at protein level	60S ribosomal protein L37a	1	0.999	6	44	31	44	4	4	4	5	5	6	5	5	6	3	3	3	4	4	4	3	3	4	4	4	4	5	5	6	5	5	6	121569720	139465470	216830990	371924160	246780060	389450750	272827900	273121440	396236030
sp|P61586|RHOA_HUMAN	P61586	RHOA_HUMAN	RHOA	193	Homo sapiens	1:Experimental evidence at protein level	Transforming protein RhoA	1	0.999	7	62	25	62	7	7	8	5	6	6	8	9	6	3	3	3	2	3	3	2	4	2	7	7	8	5	6	6	8	9	6	862588400	1266398700	1224063200	752557440	838238200	772765300	1043969340	1395284400	1099855700
sp|P61604|CH10_HUMAN	P61604	CH10_HUMAN	HSPE1	102	Homo sapiens	1:Experimental evidence at protein level	10 kDa heat shock protein, mitochondrial	0.9961	0.9957	2	2	2	2	0	0	1	0	0	0	0	1	0	0	0	1	0	0	0	0	1	0	0	0	1	0	0	0	0	1	0	0	0	14940023	0	0	0	0	0	0
sp|P61619|S61A1_HUMAN	P61619	S61A1_HUMAN	SEC61A1	476	Homo sapiens	1:Experimental evidence at protein level	Protein transport protein Sec61 subunit alpha isoform 1	1	0.999	7	67	36	67	7	6	10	5	7	9	7	7	9	4	3	6	2	5	3	3	5	5	7	6	10	5	7	9	7	7	9	637096770	627377340	614944700	713137340	465405630	663369600	753701950	651286850	1008209500
sp|P61626|LYSC_HUMAN	P61626	LYSC_HUMAN	LYZ	148	Homo sapiens	1:Experimental evidence at protein level	Lysozyme C	0.9975	0.9989	2	2	2	2	0	0	0	2	0	0	0	0	0	0	0	0	2	0	0	0	0	0	0	0	0	2	0	0	0	0	0	0	0	0	81307800	0	0	0	0	0
sp|P61758|PFD3_HUMAN	P61758	PFD3_HUMAN	VBP1	197	Homo sapiens	1:Experimental evidence at protein level	Prefoldin subunit 3	1	0.9973	4	11	11	11	2	1	2	1	1	1	0	2	1	2	1	2	1	1	1	0	2	1	2	1	2	1	1	1	0	2	1	10741062	10228950	9354959	18656746	18474984	13714529	0	18151816	13471929
sp|P61764|STXB1_HUMAN	P61764	STXB1_HUMAN	STXBP1	594	Homo sapiens	1:Experimental evidence at protein level	Syntaxin-binding protein 1	1	0.999	8	11	11	11	2	1	3	0	0	1	2	0	2	2	1	3	0	0	1	2	0	2	2	1	3	0	0	1	2	0	2	111439384	31317636	48808930	0	0	0	52154570	0	18341186
sp|P61923|COPZ1_HUMAN	P61923	COPZ1_HUMAN	COPZ1	177	Homo sapiens	1:Experimental evidence at protein level	Coatomer subunit zeta-1	1	0.999	4	12	12	12	3	1	1	1	1	2	1	1	1	3	1	1	1	1	2	1	1	1	3	1	1	1	1	2	1	1	1	13801743	21935416	0	0	38238588	17944914	0	0	0
sp|P61927|RL37_HUMAN	P61927	RL37_HUMAN	RPL37	97	Homo sapiens	1:Experimental evidence at protein level	60S ribosomal protein L37	1	0.999	7	44	44	44	5	4	5	2	4	6	6	6	6	5	4	5	2	4	6	6	6	6	5	4	5	2	4	6	6	6	6	355468400	338076830	177178770	355428380	402200640	716767600	533130000	475620800	716919200
sp|P61956|SUMO2_HUMAN	P61956	SUMO2_HUMAN	SUMO2	95	Homo sapiens	1:Experimental evidence at protein level	Small ubiquitin-related modifier 2	1	0.999	5	56	37	56	7	6	6	6	5	10	4	5	7	5	4	4	4	4	7	2	3	4	7	6	6	6	5	10	4	5	7	2219873300	1783379600	1510120400	1287187000	1301387800	1648454900	1024957250	938964740	964607100
sp|P61960|UFM1_HUMAN	P61960	UFM1_HUMAN	UFM1	85	Homo sapiens	1:Experimental evidence at protein level	Ubiquitin-fold modifier 1	0.8974	0.9971	1	1	1	1	0	0	0	0	0	0	0	1	0	0	0	0	0	0	0	0	1	0	0	0	0	0	0	0	0	1	0	0	0	0	0	0	0	0	0	0
sp|P61962|DCAF7_HUMAN	P61962	DCAF7_HUMAN	DCAF7	342	Homo sapiens	1:Experimental evidence at protein level	DDB1- and CUL4-associated factor 7	0.9986	0.999	2	5	5	5	0	1	0	1	0	2	0	0	1	0	1	0	1	0	2	0	0	1	0	1	0	1	0	2	0	0	1	0	21791240	0	49666772	0	58929250	0	0	66870050
sp|P61964|WDR5_HUMAN	P61964	WDR5_HUMAN	WDR5	334	Homo sapiens	1:Experimental evidence at protein level	WD repeat-containing protein 5	1	0.999	3	15	15	15	2	2	2	1	1	2	1	2	2	2	2	2	1	1	2	1	2	2	2	2	2	1	1	2	1	2	2	36500548	68514220	40291372	47574360	52598130	87299280	46393500	20831980	76988420
sp|P61966|AP1S1_HUMAN	P61966	AP1S1_HUMAN	AP1S1	158	Homo sapiens	1:Experimental evidence at protein level	AP-1 complex subunit sigma-1A	0.9069	0.9974	1	2	2	2	0	0	0	0	0	1	0	1	0	0	0	0	0	0	1	0	1	0	0	0	0	0	0	1	0	1	0	0	0	0	0	0	337954050	0	12150392	0
sp|P61978|HNRPK_HUMAN	P61978	HNRPK_HUMAN	HNRNPK	463	Homo sapiens	1:Experimental evidence at protein level	Heterogeneous nuclear ribonucleoprotein K	1	0.999	23	290	290	290	39	34	34	31	32	28	29	31	32	39	34	34	31	32	28	29	31	32	39	34	34	31	32	28	29	31	32	11741532000	10424184000	10211231000	11127468000	10202094000	9630139000	8822916000	9522737000	9646546000
sp|P61981|1433G_HUMAN	P61981	1433G_HUMAN	YWHAG	247	Homo sapiens	1:Experimental evidence at protein level	14-3-3 protein gamma	1	0.999	14	133	82	137	19	17	12	16	16	12	13	14	14	13	11	7	10	10	7	8	8	8	19	17	12	17	17	13	13	14	15	3003721500	2880946400	2417541400	2817488400	2739420200	2413576700	2564226000	2451841300	2672409600
sp|P62070|RRAS2_HUMAN	P62070	RRAS2_HUMAN	RRAS2	204	Homo sapiens	1:Experimental evidence at protein level	Ras-related protein R-Ras2	1	0.999	4	7	6	7	1	1	2	0	2	1	0	0	0	1	1	1	0	2	1	0	0	0	1	1	2	0	2	1	0	0	0	16334936	15744720	16262034	0	47105936	5.40122e+06	0	0	0
sp|P62081|RS7_HUMAN	P62081	RS7_HUMAN	RPS7	194	Homo sapiens	1:Experimental evidence at protein level	40S ribosomal protein S7	1	0.999	10	45	45	45	4	4	7	5	7	7	4	4	3	4	4	7	5	7	7	4	4	3	4	4	7	5	7	7	4	4	3	204808510	131281370	231190780	180549260	244476770	438918140	211027740	148268050	147763200
sp|P62136|PP1A_HUMAN	P62136	PP1A_HUMAN	PPP1CA	330	Homo sapiens	1:Experimental evidence at protein level	Serine/threonine-protein phosphatase PP1-alpha catalytic subunit	1	0.999	21	224	45	224	25	23	22	28	26	25	24	27	24	6	5	6	6	6	5	4	4	3	25	23	22	28	26	25	24	27	24	3433735400	3435687700	3242567000	4812393000	4181232600	4218854000	3443444200	3733118200	3633387500
[truncated: 2,144 more rows]
[truncated: 10 more columns]

## Sheet: IF-POCA COXIV-TOM20 Process
name	COXIV_1.Intensity	COXIV_2.Intensity	COXIV_3.Intensity	NoPrimary_1.Intensity	NoPrimary_2.Intensity	NoPrimary_3.Intensity	TOM20_1.Intensity	TOM20_2.Intensity	TOM20_3.Intensity	Protein	Protein.ID	Entry.Name	Gene	Protein.Length	Organism	Protein.Existence	Description	Protein.Probability	Top.Peptide.Probability	Combined.Total.Peptides	Combined.Spectral.Count	Combined.Unique.Spectral.Count	Combined.Total.Spectral.Count	COXIV_1.Spectral.Count	COXIV_2.Spectral.Count	COXIV_3.Spectral.Count	NoPrimary_1.Spectral.Count	NoPrimary_2.Spectral.Count	NoPrimary_3.Spectral.Count	TOM20_1.Spectral.Count	TOM20_2.Spectral.Count	TOM20_3.Spectral.Count	COXIV_1.Unique.Spectral.Count	COXIV_2.Unique.Spectral.Count	COXIV_3.Unique.Spectral.Count	NoPrimary_1.Unique.Spectral.Count	NoPrimary_2.Unique.Spectral.Count	NoPrimary_3.Unique.Spectral.Count	TOM20_1.Unique.Spectral.Count	TOM20_2.Unique.Spectral.Count	TOM20_3.Unique.Spectral.Count	COXIV_1.Total.Spectral.Count	COXIV_2.Total.Spectral.Count	COXIV_3.Total.Spectral.Count	NoPrimary_1.Total.Spectral.Count	NoPrimary_2.Total.Spectral.Count	NoPrimary_3.Total.Spectral.Count	TOM20_1.Total.Spectral.Count	TOM20_2.Total.Spectral.Count
[truncated: 3,259 more rows]
[truncated: 32 more columns]

[truncated: 2 more sheets: IF-POCA CENPA-NUP98 Raw, IF-POCA CENPA-NUP98 Process]
